# Supplementary material for: Metabolome and transcriptome integration reveals insights into the process of delayed petal abscission in rose by STS
Source: Front Plant Sci. 2022 Nov 15;13:1045270. doi: 10.3389/fpls.2022.1045270 (PMC9706100; doi:10.3389/fpls.2022.1045270)
Supplement: Supplementary file 1 [file DataSheet_1.zip]

Archive with 17 entries (16 files):
- Supplementary Material Presentation/
- Supplementary Material Presentation/Supplementary Material.docx
- Supplementary Material Presentation/Supplementary Table 1.xls
- Supplementary Material Presentation/Supplementary Table 10.xls
- Supplementary Material Presentation/Supplementary Table 11.xls
- Supplementary Material Presentation/Supplementary Table 12.xls
- Supplementary Material Presentation/Supplementary Table 13.xls
- Supplementary Material Presentation/Supplementary Table 14.xls
- Supplementary Material Presentation/Supplementary Table 15.xls
- Supplementary Material Presentation/Supplementary table 2.xls
- Supplementary Material Presentation/Supplementary table 3.xls
- Supplementary Material Presentation/Supplementary table 4.xls
- Supplementary Material Presentation/Supplementary Table 5.xls
- Supplementary Material Presentation/Supplementary Table 6.xls
- Supplementary Material Presentation/Supplementary Table 7.xls
- Supplementary Material Presentation/Supplementary Table 8.xls
- Supplementary Material Presentation/Supplementary Table 9.xls
