# Supplementary material for: Metabolome and transcriptome integration reveals insights into the process of delayed petal abscission in rose by STS
Source: Front Plant Sci. 2022 Nov 15;13:1045270. doi: 10.3389/fpls.2022.1045270 (PMC9706100; doi:10.3389/fpls.2022.1045270)
Supplement: Supplementary file 1 [file DataSheet_1.zip › Supplementary Material Presentation/Supplementary Table 1.xls]

## Sheet: Sheet1
Supplementary Table 1 qRT-PCR primers for verification of DEGs
Gene Name	Gene ID	Primer sequences	Length (bp)	GC content (%)	Tm value (℃)
Rh112173500-F	112173500-F	TCCAACCCATTACCGTCCAA	20	50	58.93
Rh112173500-R	112173500-R	ATAAGCAGCAGCCCGAATCA	20	50	59.82
RhCYSC1-F	112181707-F	ATATGGAGTTGAGCCTGCCG	20	55	59.89
RhCYSC1-R	112181707-R	GTGCCAATTGCCTTGCCATA	20	50	59.46
RhIAA26-F	112186817-F	TGATGAACTCTTCCGTGGGC	20	55	60.04
RhIAA26-R	112186817-R	TCCCCAACAAGCATCCTGTC	20	55	59.96
RhMYB108-F	112200084-F	CAACTATCTCCGACCCGACG	20	60	59.97
RhMYB108-R	112200084-R	CTTGAGCTGCTTTGCGTGTT	20	50	59.97
RhNAC072-F	112164521-F	ATGAATGGGTGCTGTGTCGT	20	50	59.96
RhNAC072-R	112164521-R	GAGCTTGTTGTCCTCCTGCT	20	55	59.96
RhJAO2-F	112182989-F	GGTTTGGCGGGAGTTTTTCC	20	55	59.97
RhJAO2-R	112182989-R	CTATCACTTCCCTGCCGTCC	20	60	59.89
RhETR2-F	112196585-F	GTGTCTGGAAGCAGTGGTGA	20	55	59.89
RhETR2-R	112196585-R	CCACCAGGGAGAACCAGAAC	20	60	59.96
RhERF110-F	112187519-F	TGTGTTTTCTAAAGGTGGCGA	20	42.86	58.08
RhERF110-R	112187519-R	GCAACAGCATTGACGACGAA	20	50	59.77
RhMGL-F	112176950-F	TCAGGAATGCCATCGAGGTG	20	55	59.82
RhMGL-R	112176950-R	GCCTTTCTCGTGCCCAATTC	20	55	59.83
RhGLIP5-F	112181007-F	AGTTGAGGCACAGACTAGGTG	21	52.38	59.38
RhGLIP5-R	112181007-R	TGCTTGTGTTTCCTGGTCTAC	21	47.62	58.15
RhMLP423-F	112197262-F	TGAAGAGTGCCGAAATCGT	19	47.37	57.09
RhMLP423-R	112197262-R	GATTATGGAACCTCCGCTGG	20	55	58.12
RhPAO4-F	112191920-F	AACTTCATTGCAGATGCGGC	20	50	59.83
RhPAO4-R	112191920-R	ATTGCCCACCCCAAGATCAG	20	55	60.03
