# Supplementary material for: Metabolome and transcriptome integration reveals insights into the process of delayed petal abscission in rose by STS
Source: Front Plant Sci. 2022 Nov 15;13:1045270. doi: 10.3389/fpls.2022.1045270 (PMC9706100; doi:10.3389/fpls.2022.1045270)
Supplement: Supplementary file 1 [file DataSheet_1.zip › Supplementary Material Presentation/Supplementary Table 10.xls]

## Sheet: MOCK24h vs Untreatd_up DEGs
Supplementary Table 10-1 Statistics of up-regulated DEGs in MOCK24h vs Untreated
gene_id	MOCK24_1	MOCK24_2	MOCK24_3	UT_1	UT_2	UT_3	MOCK24h	Untreat	log2FoldChange	pvalue	padj	gene_name	gene_chr	gene_start	gene_end	gene_strand	gene_length	gene_biotype	gene_description	tf_family
112188936	413.023	405.69	857.537	28.8186	21.28	39.8981	558.75	29.9989	4.21651	1.29846e-28	2.33037e-25	LOC112188936	NC_037089.1	88452533	88454940	-	1655	protein_coding	glyceraldehyde-3-phosphate dehydrogenase A%2C chloroplastic && Q9LPW0.1 RecName: Full=Glyceraldehyde-3-phosphate dehydrogenase GAPA2, chloroplastic; AltName: Full=NADP-dependent glyceraldehydephosphate dehydrogenase A subunit 2; Flags: Precursor && PF00044:Glyceraldehyde 3-phosphate dehydrogenase, NAD binding domain|PF02800:Glyceraldehyde 3-phosphate dehydrogenase, C-terminal domain	Trihelix
112171994	257.565	212.837	747.714	22.4145	11.704	23.9389	406.039	19.3524	4.38952	2.78237e-18	1.45645e-15	LOC112171994	NC_037093.1	24655095	24657451	+	1531	protein_coding	fructose-bisphosphate aldolase 1%2C chloroplastic && Q944G9.2 RecName: Full=Fructose-bisphosphate aldolase 2, chloroplastic; Short=AtFBA2; Flags: Precursor && PF00274:Fructose-bisphosphate aldolase class-I	FAR1
112186560	2942.68	3065.65	3191.28	1285.1	1051.23	1325.62	3066.54	1220.65	1.32884	1.28831e-17	6.10757e-15	LOC112186560	NC_037089.1	72454135	72458638	+	2313	protein_coding	zinc finger protein CONSTANS-LIKE 9%2C transcript variant X2 && Q9SSE5.1 RecName: Full=Zinc finger protein CONSTANS-LIKE 9 && PF06203:CCT motif	CO-like
112182972	240.087	224.828	358.756	41.6269	26.6	52.865	274.557	40.364	2.76364	5.30432e-17	2.22127e-14	LOC112182972	NC_037088.1	53216521	53218248	+	996	protein_coding	protein CURVATURE THYLAKOID 1B%2C chloroplastic && Q8LCA1.2 RecName: Full=Protein CURVATURE THYLAKOID 1B, chloroplastic; AltName: Full=Photosystem I protein P; AltName: Full=Thylakoid membrane phosphoprotein 14 kDa; Flags: Precursor && PF14159:CAAD domains of cyanobacterial aminoacyl-tRNA synthetase	--
112179407	716.581	435.667	653.449	58.7046	93.6318	131.664	601.899	94.6668	2.6671	1.23584e-16	4.92885e-14	LOC112179407	NC_037094.1	1911424	1913236	-	1813	protein_coding	protein JINGUBANG && - && -	--
112185135	277.802	188.856	216.901	19.2124	44.6879	18.9516	227.853	27.6173	3.04779	2.65415e-16	9.80707e-14	LOC112185135	NC_037089.1	87550090	87553511	+	1686	protein_coding	triacylglycerol lipase 2 && Q67ZU1.1 RecName: Full=Triacylglycerol lipase 2; Flags: Precursor && PF04083:Partial alpha/beta-hydrolase lipase region	C3H
112193442	355.071	791.395	281.88	61.9067	26.6	46.8803	476.115	45.129	3.39864	4.57741e-15	1.37139e-12	LOC112193442	NC_037090.1	33019036	33020268	+	593	lncRNA	uncharacterized LOC112193442 && - && -	--
112179815	234.568	285.781	223.308	51.2331	73.4159	64.8345	247.886	63.1611	1.97159	4.58852e-15	1.37139e-12	LOC112179815	NC_037094.1	23168081	23169319	-	939	protein_coding	NAC domain-containing protein 104 && Q8GWK6.1 RecName: Full=NAC domain-containing protein 104; Short=ANAC104; AltName: Full=Protein XYLEM NAC DOMAIN 1 && PF02365:No apical meristem (NAM) protein	NAC
112190380	331.154	298.771	412.753	86.4559	112.784	88.7733	347.56	96.0043	1.85707	4.63935e-15	1.37139e-12	LOC112190380	NC_037089.1	21435455	21441371	-	2070	protein_coding	serine hydroxymethyltransferase%2C mitochondrial && P50433.1 RecName: Full=Serine hydroxymethyltransferase, mitochondrial; Short=SHMT; AltName: Full=Glycine hydroxymethyltransferase; AltName: Full=Serine methylase; Flags: Precursor && PF00464:Serine hydroxymethyltransferase	HSF
112175508	344.033	310.762	518.915	94.9948	47.8799	57.8523	391.237	66.909	2.54898	5.85101e-15	1.66273e-12	LOC112175508	NC_037094.1	20371609	20376257	-	2016	protein_coding	protein NRT1/ PTR FAMILY 6.3 && Q05085.1 RecName: Full=Protein NRT1/ PTR FAMILY 6.3; Short=AtNPF6.3; AltName: Full=Nitrate transporter 1.1; Short=AtNRT1; AltName: Full=Nitrate/chlorate transporter; AltName: Full=Protein CHLORINA 1 && PF00854:POT family	C3H
112201107	850.883	880.327	876.756	265.772	142.576	266.32	869.322	224.889	1.95016	3.02168e-14	7.51709e-12	LOC112201107	NC_037091.1	56440446	56441409	-	964	protein_coding	photosystem II core complex proteins psbY%2C chloroplastic && P80470.2 RecName: Full=Photosystem II core complex proteins psbY, chloroplastic; AltName: Full=L-arginine-metabolizing enzyme; Short=L-AME; Contains: RecName: Full=Photosystem II protein psbY-1, chloroplastic; AltName: Full=psbY-A1; Contains: RecName: Full=Photosystem II protein psbY-2, chloroplastic; AltName: Full=psbY-A2; Flags: Prec…	--
112165061	3767.8	4523.54	4205.32	1252.01	1649.2	1778.46	4165.55	1559.89	1.41691	3.6125e-14	8.81241e-12	LOC112165061	NC_037092.1	35139185	35156547	-	3707	protein_coding	probable LRR receptor-like serine/threonine-protein kinase At1g53430%2C transcript variant X4 && C0LGG9.2 RecName: Full=Probable LRR receptor-like serine/threonine-protein kinase At1g53440; Flags: Precursor && PF00069:Protein kinase domain|PF11721:Di-glucose binding within endoplasmic reticulum|PF16845:Aspartic acid proteinase inhibitor	MYB_related
112198091	236.407	163.875	323.979	46.9637	18.088	23.9389	241.42	29.6635	3.02712	6.76456e-14	1.61873e-11	LOC112198091	NC_037091.1	11153877	11156796	+	1352	protein_coding	28 kDa ribonucleoprotein%2C chloroplastic && Q08935.1 RecName: Full=29 kDa ribonucleoprotein A, chloroplastic; AltName: Full=CP29A; Flags: Precursor && PF00076:RNA recognition motif. (a.k.a. RRM, RBD, or RNP domain)	NF-YA
112176602	2384.31	2783.87	2568.04	1271.22	1222.53	1345.56	2578.74	1279.77	1.0106	7.23417e-13	1.46585e-10	LOC112176602	NC_037094.1	35230847	35234964	-	2301	protein_coding	splicing factor U2af small subunit B%2C transcript variant X5 && Q9S709.1 RecName: Full=Splicing factor U2af small subunit A; AltName: Full=U2 auxiliary factor 35 kDa subunit A; AltName: Full=U2 small nuclear ribonucleoprotein auxiliary factor small subunit A; Short=U2 snRNP auxiliary factor small subunit A; AltName: Full=Zinc finger CCCH domain-containing protein 8; Short=AtC3H8 && PF00642:Zinc …	C3H
112173417	8889.66	8997.12	9333.16	4993.1	4623.07	4123.47	9073.31	4579.88	0.986375	1.03034e-12	2.00684e-10	LOC112173417	NC_037093.1	9419208	9423957	-	1409	protein_coding	uncharacterized LOC112173417 && - && PF05542:Protein of unknown function (DUF760)	HRT-like
novel.1615	142.58	161.876	213.24	46.9637	37.2399	27.9287	172.566	37.3774	2.20994	2.69268e-12	4.90264e-10	-	NC_037092.1	35159339	35160511	+	1173	-	PF13456:Reverse transcriptase-like|PF13966:zinc-binding in reverse transcriptase	FAR1
112203207	1089.13	835.361	2059.19	328.746	189.392	213.455	1327.89	243.864	2.44532	4.43336e-12	7.68225e-10	LOC112203207	NC_037092.1	72429422	72432262	-	1733	protein_coding	ribulose bisphosphate carboxylase/oxygenase activase%2C chloroplastic && Q7X9A0.1 RecName: Full=Ribulose bisphosphate carboxylase/oxygenase activase 1, chloroplastic; Short=RA 1; Short=RuBisCO activase 1; AltName: Full=RuBisCO activase alpha form; Flags: Precursor && PF00004:ATPase family associated with various cellular activities (AAA)	ARF
112175298	461.776	391.7	494.205	172.912	159.6	109.72	449.227	147.41	1.60926	9.85856e-12	1.62965e-09	LOC112175298	NC_037094.1	19748262	19749217	+	956	protein_coding	21 kDa protein && P17407.1 RecName: Full=21 kDa protein; AltName: Full=1.2 protein; Flags: Precursor && PF04043:Plant invertase/pectin methylesterase inhibitor	Trihelix
112172603	636.552	844.354	696.463	311.668	205.352	244.376	725.79	253.799	1.51578	1.31711e-11	2.10787e-09	LOC112172603	NC_037093.1	47766326	47767061	+	641	lncRNA	uncharacterized LOC112172603 && - && PF04419:4F5 protein family	--
112164601	206.972	152.883	677.244	35.2228	32.9839	22.9414	345.7	30.3827	3.50984	1.48181e-11	2.35646e-09	LOC112164601	NC_037092.1	79177244	79177971	+	609	protein_coding	non-specific lipid-transfer protein 1 && P85894.1 RecName: Full=Non-specific lipid-transfer protein 1; Short=LTP 1; AltName: Allergen=Mor n 3 && -	MYB_related
112198246	4480.7	4676.42	4844.13	2004.5	1477.89	2242.27	4667.08	1908.22	1.29018	1.83181e-11	2.84111e-09	LOC112198246	NC_037091.1	62670535	62678543	-	2981	protein_coding	alpha-amylase 3%2C chloroplastic && Q94A41.1 RecName: Full=Alpha-amylase 3, chloroplastic; Short=AtAMY3; AltName: Full=1,4-alpha-D-glucan glucanohydrolase; Flags: Precursor && PF00128:Alpha amylase, catalytic domain|PF07821:Alpha-amylase C-terminal beta-sheet domain	ERF
112198361	194.093	170.869	213.24	67.2435	62.7759	61.8421	192.734	63.9538	1.59257	2.07216e-11	3.15546e-09	LOC112198361	NC_037091.1	17118360	17121184	-	1013	protein_coding	large ribosomal RNA subunit accumulation protein YCED homolog 2%2C chloroplastic%2C transcript variant X1 && - && PF02620:Uncharacterized ACR, COG1399	--
112203448	41920.5	42052.8	47829	22463.6	23494.1	19011.5	43934.1	21656.4	1.02056	2.12908e-11	3.2226e-09	LOC112203448	NC_037092.1	89611177	89615723	+	2831	protein_coding	YTH domain-containing protein ECT2%2C transcript variant X1 && Q0VCZ3.1 RecName: Full=YTH domain-containing family protein 2 && PF04146:YT521-B-like domain	C3H
112188690	12396.2	18124.1	14390.5	6319.82	4439	3684.59	14970.3	4814.47	1.63668	3.01636e-11	4.45817e-09	LOC112188690	NC_037089.1	21342295	21347592	-	3110	protein_coding	glycine-rich domain-containing protein 1%2C transcript variant X1 && Q9ZQ47.1 RecName: Full=Glycine-rich domain-containing protein 1; Short=AtGRDP1 && PF07173:Protein of unknown function (DUF1399)	--
112180796	134.302	116.911	214.156	37.3575	27.6639	31.9185	155.123	32.3133	2.26429	8.13165e-11	1.13466e-08	LOC112180796	NC_037094.1	12703117	12707624	-	2116	protein_coding	uncharacterized LOC112180796%2C transcript variant X1 && - && -	--
novel.1268	186.734	167.872	199.512	68.3108	39.3679	44.8854	184.706	50.8547	1.86243	8.17376e-11	1.13466e-08	-	NC_037091.1	34323285	34324776	+	1492	-	PF13456:Reverse transcriptase-like|PF13966:zinc-binding in reverse transcriptase	bZIP
112189723	1199.51	1240.05	1212.63	395.989	321.327	568.548	1217.4	428.622	1.50539	8.68807e-11	1.19288e-08	LOC112189723	NC_037089.1	52924126	52926173	-	1350	protein_coding	uncharacterized LOC112189723 && - && -	--
112165374	3427.45	3889.02	3640.64	2048.26	1956.69	2087.67	3652.37	2030.87	0.846643	9.72706e-11	1.3154e-08	LOC112165374	NC_037092.1	9955699	9958164	+	1898	protein_coding	F-box protein At5g46170 && Q9FNK5.1 RecName: Full=F-box protein At5g46170 && -	--
112184228	211.571	218.833	313.912	59.772	65.9679	86.7784	248.105	70.8394	1.80702	9.91716e-11	1.33251e-08	LOC112184228	NC_037088.1	65933772	65939941	-	2076	protein_coding	probable trehalose-phosphate phosphatase D%2C transcript variant X1 && Q67XC9.1 RecName: Full=Probable trehalose-phosphate phosphatase D; Short=AtTPPD; AltName: Full=Trehalose 6-phosphate phosphatase && PF02358:Trehalose-phosphatase	--
112197084	166.497	139.893	220.562	45.8963	50.0079	28.9261	175.651	41.6101	2.08124	1.3128e-10	1.71799e-08	LOC112197084	NC_037088.1	64139767	64140513	-	747	protein_coding	3-hexulose-6-phosphate isomerase && P42404.1 RecName: Full=3-hexulose-6-phosphate isomerase; AltName: Full=6-phospho-3-hexuloisomerase; Short=PHI && -	HSF
112176742	1522.39	1472.87	2275.17	642.549	351.119	293.251	1756.81	428.973	2.0344	1.45525e-10	1.88477e-08	LOC112176742	NC_037094.1	67540329	67540966	+	638	protein_coding	calvin cycle protein CP12-2%2C chloroplastic && Q9LZP9.1 RecName: Full=Calvin cycle protein CP12-2, chloroplastic; AltName: Full=CP12 domain-containing protein 2; AltName: Full=Chloroplast protein 12-2; Flags: Precursor && PF02672:CP12 domain	bZIP
112171251	318.276	315.758	377.06	131.285	110.656	150.615	337.032	130.852	1.36417	2.20163e-10	2.73852e-08	LOC112171251	NC_037088.1	60979298	60980196	+	817	protein_coding	RING-H2 finger protein ATL74 && Q9SG96.1 RecName: Full=RING-H2 finger protein ATL72; AltName: Full=RING-type E3 ubiquitin transferase ATL72 && PF13639:Ring finger domain	bHLH
112197777	1155.36	820.372	1040.58	462.166	402.191	342.126	1005.44	402.161	1.32259	2.462e-10	3.03237e-08	LOC112197777	NC_037091.1	46911841	46915116	-	1264	protein_coding	E3 ubiquitin-protein ligase MIEL1 && Q8VZK0.1 RecName: Full=E3 ubiquitin-protein ligase MIEL1; AltName: Full=MYB30-interacting E3 ligase 1 && PF14599:Zinc-ribbon|PF00097:Zinc finger, C3HC4 type (RING finger)|PF05495:CHY zinc finger	DBB
112175902	1214.23	1126.14	950.887	369.306	538.383	380.03	1097.09	429.239	1.35402	2.6752e-10	3.26297e-08	LOC112175902	NC_037088.1	41576328	41578246	-	996	protein_coding	uncharacterized LOC112175902 && - && -	--
112167804	332.994	471.639	250.763	107.803	92.5678	59.8472	351.799	86.7394	2.02094	3.42094e-10	4.11265e-08	LOC112167804	NC_037092.1	73639158	73641379	-	1191	lncRNA	uncharacterized LOC112167804 && - && PF05056:Protein of unknown function (DUF674)	B3
121052231	279.642	158.878	226.968	37.3575	63.8399	61.8421	221.829	54.3465	2.02882	4.76857e-10	5.5728e-08	LOC121052231	NC_037090.1	9795150	9795718	-	482	lncRNA	uncharacterized LOC121052231 && - && -	--
112167842	562.963	382.707	700.124	92.8601	44.6879	152.61	548.598	96.7194	2.50248	4.82377e-10	5.61121e-08	LOC112167842	NC_037092.1	5460554	5463789	+	2484	protein_coding	linoleate 13S-lipoxygenase 3-1%2C chloroplastic && O24371.1 RecName: Full=Linoleate 13S-lipoxygenase 3-1, chloroplastic; Flags: Precursor && PF00305:Lipoxygenase|PF01477:PLAT/LH2 domain	NF-YA
112179021	859.162	805.384	823.675	425.875	329.839	274.3	829.407	343.338	1.27313	6.46365e-10	7.31557e-08	LOC112179021	NC_037094.1	279484	283099	-	657	protein_coding	uncharacterized LOC112179021%2C transcript variant X2 && - && -	--
112188747	235.488	229.824	280.05	104.601	98.9518	83.7861	248.454	95.7796	1.37669	6.72309e-10	7.56141e-08	LOC112188747	NC_037088.1	15079681	15083379	-	3067	pseudogene	- && O81906.1 RecName: Full=G-type lectin S-receptor-like serine/threonine-protein kinase B120; Flags: Precursor && PF00954:S-locus glycoprotein domain|PF08276:PAN-like domain|PF01453:D-mannose binding lectin|PF07714:Protein tyrosine kinase	MYB_related
112188206	299.879	222.83	378.891	100.332	43.6239	58.8497	300.533	67.6017	2.15359	6.74105e-10	7.56141e-08	LOC112188206	NC_037089.1	78741015	78743890	-	1865	protein_coding	RHOMBOID-like protein 9%2C chloroplastic%2C transcript variant X3 && Q9FFX0.1 RecName: Full=RHOMBOID-like protein 9, chloroplastic; Short=AtRBL9; Flags: Precursor && PF01694:Rhomboid family	--
112166934	201.452	191.853	356.926	53.3678	23.408	60.8446	250.077	45.8735	2.44521	7.77176e-10	8.60235e-08	LOC112166934	NC_037092.1	10197250	10199065	+	1692	protein_coding	transcription termination factor MTEF1%2C chloroplastic%2C transcript variant X3 && Q84X53.2 RecName: Full=Transcription termination factor MTEF1, chloroplastic; AltName: Full=Mitochondrial transcription termination factor 1; AltName: Full=Protein EMBRYO DEFECTIVE 93; AltName: Full=Protein SINGLET OXYGEN-LINKED DEATH ACTIVATOR 10; Flags: Precursor && PF02536:mTERF	E2F/DP
112200545	74.5097	24.9809	48.5053	0	0	0	49.332	0	8.00869	1.05374e-09	1.13632e-07	LOC112200545	NC_037091.1	63487455	63488370	+	834	protein_coding	MLP-like protein 43 && - && PF00407:Pathogenesis-related protein Bet v I family	--
112168440	974.146	745.43	1118.37	329.813	179.816	348.111	945.981	285.913	1.726	1.53914e-09	1.6249e-07	LOC112168440	NC_037092.1	43252901	43256447	+	2573	protein_coding	golgin subfamily A member 6-like protein 1 && - && -	--
112200416	714.742	689.473	906.043	363.969	330.903	258.34	770.086	317.737	1.27795	1.7187e-09	1.78446e-07	LOC112200416	NC_037091.1	64543500	64544873	-	1232	protein_coding	F-box protein SKIP28 && Q9ZU90.1 RecName: Full=F-box protein SKIP28; AltName: Full=Protein MATERNAL EFFECT EMBRYO ARREST 11; AltName: Full=SKP1-interacting partner 28 && -	--
112195089	589.639	611.532	611.35	330.881	244.72	253.353	604.174	276.318	1.12901	1.99577e-09	2.05516e-07	LOC112195089	NC_037090.1	14462295	14465974	+	1411	protein_coding	zinc finger CCCH domain-containing protein 21 && Q9SK74.1 RecName: Full=Zinc finger CCCH domain-containing protein 21; Short=AtC3H21 && PF16543:DRG Family Regulatory Proteins, Tma46	C3H
112164989	516.969	605.537	726.665	274.311	259.616	286.269	616.39	273.398	1.17271	2.50929e-09	2.56294e-07	LOC112164989	NC_037092.1	19899619	19915056	+	4590	protein_coding	probable LRR receptor-like serine/threonine-protein kinase At1g56140%2C transcript variant X1 && C0LGH3.2 RecName: Full=Probable LRR receptor-like serine/threonine-protein kinase At1g56140; Flags: Precursor && PF13855:Leucine rich repeat|PF11721:Di-glucose binding within endoplasmic reticulum|PF00069:Protein kinase domain|PF03479:Domain of unknown function (DUF296)	bHLH
112196019	273.202	176.865	186.7	75.7823	62.7759	66.8294	212.256	68.4625	1.63322	3.23264e-09	3.23934e-07	LOC112196019	NC_037088.1	67694722	67695418	-	697	protein_coding	protein RESPONSE TO LOW SULFUR 2 && Q9FIR9.1 RecName: Full=Protein RESPONSE TO LOW SULFUR 2; AltName: Full=Protein ENHANCED DE-ETIOLATION 6 && -	--
112200357	1877.46	1812.61	2061.02	1145.27	1049.1	1071.26	1917.03	1088.55	0.816594	4.13105e-09	4.05456e-07	LOC112200357	NC_037091.1	57067835	57068885	+	961	protein_coding	uncharacterized LOC112200357 && - && PF00564:PB1 domain	NF-YC
112167025	871.12	1032.21	2521.36	393.855	252.168	196.498	1474.9	280.84	2.39317	4.15369e-09	4.06092e-07	LOC112167025	NC_037092.1	22237749	22239952	-	1193	protein_coding	chlorophyll a-b binding protein CP26%2C chloroplastic && Q9XF89.1 RecName: Full=Chlorophyll a-b binding protein CP26, chloroplastic; AltName: Full=LHCB5; AltName: Full=LHCIIc; AltName: Full=Light-harvesting complex II protein 5; Flags: Precursor && PF00504:Chlorophyll A-B binding protein	ERF
112176587	180.295	252.807	259	91.7927	64.9039	52.865	230.701	69.8539	1.72511	4.56205e-09	4.3918e-07	LOC112176587	NC_037094.1	1226626	1227997	+	1115	protein_coding	peptidyl-prolyl cis-trans isomerase FKBP17-2%2C chloroplastic && Q9LDY5.1 RecName: Full=Peptidyl-prolyl cis-trans isomerase FKBP17-2, chloroplastic; Short=PPIase FKBP17-2; AltName: Full=FK506-binding protein 17-2; Short=AtFKBP17-2; AltName: Full=Immunophilin FKBP17-2; AltName: Full=Rotamase; Flags: Precursor && PF00254:FKBP-type peptidyl-prolyl cis-trans isomerase	--
112201796	59.7918	49.9618	106.163	8.53886	7.44799	11.9694	71.972	9.31876	2.94624	4.67001e-09	4.46155e-07	LOC112201796	NC_037092.1	87324054	87326964	-	1029	protein_coding	protein PHOTOSYSTEM I ASSEMBLY 2%2C chloroplastic && O64750.1 RecName: Full=Protein EMBRYO SAC DEVELOPMENT ARREST 3, chloroplastic; Flags: Precursor && -	--
121051360	19244.7	19526.1	16615.4	11116.5	10475.1	10103.2	18462	10564.9	0.805279	5.65732e-09	5.32381e-07	LOC121051360	NC_037089.1	5661686	5662157	-	472	protein_coding	programmed cell death protein 4-like && - && -	--
112171940	791.091	766.414	1024.1	438.684	358.567	334.147	860.536	377.133	1.19068	5.76059e-09	5.40077e-07	LOC112171940	NC_037093.1	9827500	9831981	-	1762	protein_coding	methylthioribose kinase && Q9C6D2.1 RecName: Full=Methylthioribose kinase; Short=AtMTK; Short=MTR kinase && PF01636:Phosphotransferase enzyme family	NF-YC
112195820	164.657	139.893	323.064	42.6943	11.704	36.9058	209.205	30.4347	2.78044	6.10794e-09	5.70514e-07	LOC112195820	NC_037091.1	28685049	28686372	+	1324	protein_coding	tetrapyrrole-binding protein%2C chloroplastic && Q9LX31.1 RecName: Full=Tetrapyrrole-binding protein, chloroplastic; AltName: Full=Genomes uncoupled 4; Flags: Precursor && PF05419:GUN4-like	--
112176521	1810.31	2180.33	2647.66	492.052	680.959	994.461	2212.77	722.49	1.6145	6.15559e-09	5.70891e-07	LOC112176521	NC_037094.1	438523	441495	-	1894	protein_coding	protein REVEILLE 7%2C transcript variant X2 && B3H5A8.1 RecName: Full=Protein REVEILLE 7; AltName: Full=Early-phytochrome-responsive 1; AltName: Full=MYB-related transcription factor EPR1 && PF00249:Myb-like DNA-binding domain	MYB_related
112179940	91.9873	87.9327	81.4523	19.2124	25.536	10.972	87.1241	18.5735	2.23532	6.15743e-09	5.70891e-07	LOC112179940	NC_037094.1	51495744	51497349	+	768	protein_coding	protein PHOTOSYSTEM I ASSEMBLY 2%2C chloroplastic && - && -	--
112168089	1681.53	1602.77	1711.41	644.684	251.104	535.632	1665.24	477.14	1.80316	6.25348e-09	5.75549e-07	LOC112168089	NC_037092.1	13630732	13631673	+	942	protein_coding	photosystem I reaction center subunit III%2C chloroplastic && Q9SHE8.1 RecName: Full=Photosystem I reaction center subunit III, chloroplastic; AltName: Full=Light-harvesting complex I 17 kDa protein; AltName: Full=PSI-F; Flags: Precursor && PF02507:Photosystem I reaction centre subunit III	--
112201884	3993.17	3532.3	3957.3	2264.93	1913.07	2198.39	3827.59	2125.46	0.848681	6.65756e-09	6.06079e-07	LOC112201884	NC_037092.1	7180929	7182040	-	1112	protein_coding	uncharacterized LOC112201884 && - && PF14009:Domain of unknown function (DUF4228)	--
112187963	174.776	149.885	194.021	71.5129	44.6879	53.8625	172.894	56.6878	1.60997	8.10775e-09	7.19842e-07	LOC112187963	NC_037089.1	11726427	11727238	+	812	protein_coding	uncharacterized LOC112187963 && - && -	--
112178773	3428.37	3152.59	4861.51	1543.4	1788.58	1684.7	3814.16	1672.23	1.18965	9.23756e-09	8.05913e-07	LOC112178773	NC_037094.1	41949241	41949955	-	715	protein_coding	ferredoxin-1 && Q43517.1 RecName: Full=Ferredoxin-1, chloroplastic; AltName: Full=Ferredoxin I; Flags: Precursor && PF00111:2Fe-2S iron-sulfur cluster binding domain	--
112176519	33665.5	38576.5	35766.7	21841.3	19071.1	16922.8	36002.9	19278.4	0.901135	1.04503e-08	8.84092e-07	LOC112176519	NC_037094.1	5589825	5591326	-	1142	protein_coding	uncharacterized LOC112176519 && - && -	LBD
112186155	1736.72	1798.62	2038.14	1022.53	959.726	1101.19	1857.83	1027.81	0.85395	1.21706e-08	1.01594e-06	LOC112186155	NC_037089.1	4951253	4956981	-	3748	protein_coding	polyprotein of EF-Ts%2C chloroplastic%2C transcript variant X1 && B7K735.1 RecName: Full=Elongation factor Ts; Short=EF-Ts && PF00575:S1 RNA binding domain|PF00889:Elongation factor TS	--
112193019	124.183	146.888	140.94	34.1554	27.6639	53.8625	137.337	38.5606	1.82827	1.33036e-08	1.09596e-06	LOC112193019	NC_037090.1	4268970	4270682	+	1179	protein_coding	UPF0603 protein At1g54780%2C chloroplastic && Q9ZVL6.1 RecName: Full=UPF0603 protein At1g54780, chloroplastic; AltName: Full=Thylakoid lumen 18.3 kDa protein; Flags: Precursor && PF04536:TLP18.3, Psb32 and MOLO-1 founding proteins of phosphatase	--
112167772	646.671	985.246	545.456	249.762	197.904	100.743	725.791	182.803	1.98994	1.37741e-08	1.12733e-06	LOC112167772	NC_037092.1	73577501	73579264	-	1179	lncRNA	uncharacterized LOC112167772 && - && PF05056:Protein of unknown function (DUF674)	B3
112170525	56.1123	78.9396	53.0813	11.7409	11.704	10.972	62.7111	11.4723	2.44962	1.51934e-08	1.23145e-06	LOC112170525	NC_037093.1	57657688	57660655	-	1779	protein_coding	esterase && Q7Y1X1.1 RecName: Full=Esterase; AltName: Full=Early nodule-specific protein homolog; AltName: Full=Latex allergen Hev b 13; AltName: Allergen=Hev b 13; Flags: Precursor && PF00657:GDSL-like Lipase/Acylhydrolase	B3
112183729	1099.25	1044.2	1533.87	579.575	563.919	498.727	1225.77	547.407	1.16335	1.69468e-08	1.36476e-06	LOC112183729	NC_037089.1	77247496	77249189	+	991	protein_coding	cytochrome b6-f complex iron-sulfur subunit%2C chloroplastic && P08980.2 RecName: Full=Cytochrome b6-f complex iron-sulfur subunit, chloroplastic; AltName: Full=Plastohydroquinone:plastocyanin oxidoreductase iron-sulfur protein; AltName: Full=Rieske iron-sulfur protein; Short=ISP; Short=RISP; Flags: Precursor && PF00355:Rieske [2Fe-2S] domain|PF08802:Cytochrome B6-F complex Fe-S subunit	--
112187926	460.857	434.667	567.421	245.492	230.888	204.478	487.648	226.953	1.10429	2.23113e-08	1.75181e-06	LOC112187926	NC_037089.1	79606577	79613962	+	4733	protein_coding	disease resistance protein RGA2%2C transcript variant X2 && Q7XA39.1 RecName: Full=Putative disease resistance protein RGA4; AltName: Full=RGA4-blb && PF00931:NB-ARC domain|PF13855:Leucine rich repeat	bZIP
novel.1030	1153.52	984.247	1207.14	636.145	558.599	503.714	1114.97	566.153	0.978226	2.40244e-08	1.85735e-06	-	NC_037090.1	46372320	46373219	+	713	-	-	--
112201531	9999.94	12130.7	12782.5	6606.94	5079.53	4568.34	11637.7	5418.27	1.10294	2.47869e-08	1.91042e-06	LOC112201531	NC_037092.1	8681729	8685852	-	2155	protein_coding	transcription factor GTE12 && Q9LS28.2 RecName: Full=Transcription factor GTE12; AltName: Full=Bromodomain-containing protein GTE12; AltName: Full=Protein GLOBAL TRANSCRIPTION FACTOR GROUP E12 && PF00439:Bromodomain	C2H2
112188495	1254.71	1389.94	2028.99	666.031	470.287	669.291	1557.88	601.87	1.372	2.9691e-08	2.26065e-06	LOC112188495	NC_037089.1	1190811	1194122	-	2051	protein_coding	NADP-dependent glyceraldehyde-3-phosphate dehydrogenase && P93338.1 RecName: Full=NADP-dependent glyceraldehyde-3-phosphate dehydrogenase; AltName: Full=Glyceraldehyde-3-phosphate dehydrogenase [NADP(+)]; AltName: Full=Non-phosphorylating glyceraldehyde 3-phosphate dehydrogenase; AltName: Full=Triosephosphate dehydrogenase && PF00171:Aldehyde dehydrogenase family	bHLH
112183398	76.3495	79.9388	73.2156	19.2124	15.96	23.9389	76.5013	19.7038	1.9535	3.80763e-08	2.81384e-06	LOC112183398	NC_037089.1	72797474	72798402	-	675	protein_coding	uncharacterized LOC112183398 && - && -	--
112197419	1037.62	950.273	822.76	489.917	391.551	501.719	936.883	461.062	1.02264	3.86841e-08	2.85037e-06	LOC112197419	NC_037091.1	34154099	34156409	-	1233	protein_coding	uncharacterized LOC112197419%2C transcript variant X2 && - && PF09366:Protein of unknown function (DUF1997)	--
112181962	3534.15	3798.09	3767.86	2201.96	1459.81	1740.56	3700.03	1800.77	1.03894	4.72425e-08	3.43494e-06	LOC112181962	NC_037088.1	51263587	51266637	-	1458	protein_coding	abscisic acid receptor PYL3 && Q84MC7.1 RecName: Full=Abscisic acid receptor PYL9; AltName: Full=ABI1-binding protein 4; AltName: Full=PYR1-like protein 9; AltName: Full=Regulatory components of ABA receptor 1 && PF10604:Polyketide cyclase / dehydrase and lipid transport	MYB_related
112200392	766.255	837.359	1029.59	423.741	438.367	464.813	877.736	442.307	0.988687	4.75171e-08	3.44067e-06	LOC112200392	NC_037091.1	65211919	65215117	-	2217	protein_coding	cyclin-D1-1 && P42751.3 RecName: Full=Cyclin-D1-1; AltName: Full=Cyclin-delta-1; Short=Cyclin-d1; AltName: Full=G1/S-specific cyclin-D1-1; Short=CycD1;1 && PF02984:Cyclin, C-terminal domain|PF00134:Cyclin, N-terminal domain	MYB_related
112200672	854.562	1072.18	1241.92	439.751	350.055	534.635	1056.22	441.48	1.25809	4.9598e-08	3.53031e-06	LOC112200672	NC_037091.1	40071111	40075073	-	1379	protein_coding	protein PHR1-LIKE 2%2C transcript variant X1 && Q94A57.1 RecName: Full=Protein PHR1-LIKE 2; AltName: Full=Myb family transcription factor PHL2 && PF00249:Myb-like DNA-binding domain|PF14379:MYB-CC type transfactor, LHEQLE motif	G2-like
112172215	703.703	755.422	760.527	389.585	316.007	424.915	739.884	376.836	0.972869	5.64281e-08	3.97146e-06	LOC112172215	NC_037093.1	59452956	59453873	-	918	protein_coding	ATP synthase subunit b'%2C chloroplastic && P31853.2 RecName: Full=ATP synthase subunit b', chloroplastic; AltName: Full=ATP synthase F(0) sector subunit b'; AltName: Full=ATPase subunit II; Flags: Precursor && PF00430:ATP synthase B/B' CF(0)	--
112196856	69.9104	49.9618	98.841	12.8083	13.832	15.9592	72.9044	14.1998	2.36001	6.90511e-08	4.76642e-06	LOC112196856	NC_037091.1	31354784	31362247	-	1124	protein_coding	tropinone reductase homolog At5g06060%2C transcript variant X1 && Q9ZW04.1 RecName: Full=Tropinone reductase homolog At2g29170 && PF00106:short chain dehydrogenase	C2H2
112166100	699.104	641.509	1093.66	265.772	57.4559	131.664	811.424	151.631	2.42021	7.5395e-08	5.14776e-06	LOC112166100	NC_037092.1	43219094	43220495	+	708	protein_coding	photosystem I subunit O && Q949Q5.1 RecName: Full=Photosystem I subunit O; Short=PSI-O; Flags: Precursor && -	--
112193319	248.366	285.781	389.873	129.15	119.168	123.684	308.007	124.001	1.31291	7.60856e-08	5.18083e-06	LOC112193319	NC_037090.1	21234983	21236142	+	857	protein_coding	uncharacterized LOC112193319%2C transcript variant X2 && - && -	--
112173065	427.741	412.684	580.233	214.539	221.312	219.44	473.553	218.43	1.11671	8.81823e-08	5.89274e-06	LOC112173065	NC_037088.1	33061599	33066682	-	1923	protein_coding	ent-kaurenoic acid oxidase 1 && O23051.1 RecName: Full=Ent-kaurenoic acid oxidase 1; Short=AtKAO1; AltName: Full=Cytochrome P450 88A3 && PF00067:Cytochrome P450	G2-like
112186063	1442.36	1482.87	1938.38	904.051	782.039	738.115	1621.2	808.068	1.00475	1.05329e-07	6.90993e-06	LOC112186063	NC_037089.1	85087770	85089988	+	1240	protein_coding	2-methylene-furan-3-one reductase && Q941I0.2 RecName: Full=2-methylene-furan-3-one reductase; AltName: Full=Enone oxidoreductase; Short=FaEO; AltName: Full=Quinone oxidoreductase; Short=FaQR && PF13602:Zinc-binding dehydrogenase|PF08240:Alcohol dehydrogenase GroES-like domain	HB-other
112165571	1561.03	1241.05	2590	630.808	300.047	168.57	1797.36	366.475	2.29451	1.10941e-07	7.22152e-06	LOC112165571	NC_037092.1	21499342	21504312	+	1473	protein_coding	(S)-2-hydroxy-acid oxidase GLO1%2C transcript variant X1 && Q9LRR9.1 RecName: Full=Peroxisomal (S)-2-hydroxy-acid oxidase GLO1; AltName: Full=Glycolate oxidase 1; Short=AtGLO1; Short=GOX 1; AltName: Full=Short chain alpha-hydroxy acid oxidase GLO1 && PF01070:FMN-dependent dehydrogenase	G2-like
112182904	369.789	405.69	848.385	161.171	174.496	138.646	541.288	158.104	1.77608	1.21733e-07	7.80272e-06	LOC112182904	NC_037088.1	59169221	59171586	+	1486	protein_coding	sedoheptulose-1%2C7-bisphosphatase%2C chloroplastic && P46283.1 RecName: Full=Sedoheptulose-1,7-bisphosphatase, chloroplastic; AltName: Full=SED(1,7)P2ase; AltName: Full=Sedoheptulose bisphosphatase; Short=SBPase; Flags: Precursor && PF00316:Fructose-1-6-bisphosphatase	--
112180079	773.614	944.278	1010.37	505.927	480.927	429.902	909.422	472.252	0.945599	1.43846e-07	9.09228e-06	LOC112180079	NC_037094.1	30694972	30698374	-	1532	protein_coding	uncharacterized LOC112180079%2C transcript variant X2 && - && -	G2-like
112201475	2884.72	3121.61	3148.27	1921.24	1807.73	1976.95	3051.53	1901.98	0.681961	1.44023e-07	9.09228e-06	LOC112201475	NC_037092.1	30157702	30169001	+	4577	protein_coding	myosin-2 && F4K0A6.1 RecName: Full=Myosin-2; AltName: Full=AtATM2; AltName: Full=AtMYOS1 && PF00063:Myosin head (motor domain)	WRKY
121048889	69.9104	29.9771	195.852	9.60621	7.44799	0.997453	98.5797	6.01722	4.04414	1.48914e-07	9.32786e-06	LOC121048889	NC_037088.1	55921348	55932070	+	1586	protein_coding	cyclic nucleotide-gated ion channel 1-like && O65717.1 RecName: Full=Cyclic nucleotide-gated ion channel 1; Short=AtCNGC1; AltName: Full=Cyclic nucleotide- and calmodulin-regulated ion channel 1 && -	bHLH
112197986	819.607	643.508	746.799	306.331	421.343	302.228	736.638	343.301	1.10202	1.4924e-07	9.32786e-06	LOC112197986	NC_037091.1	65836877	65838047	+	902	pseudogene	- && Q9SQ70.1 RecName: Full=NADPH-dependent codeinone reductase 1-1 && PF00248:Aldo/keto reductase family	--
112182313	3162.52	2699.93	2730.03	1083.37	1507.69	1602.91	2864.16	1397.99	1.03466	1.64026e-07	1.02013e-05	LOC112182313	NC_037088.1	54083755	54091847	+	2712	protein_coding	cyclic nucleotide-gated ion channel 1%2C transcript variant X1 && O65717.1 RecName: Full=Cyclic nucleotide-gated ion channel 1; Short=AtCNGC1; AltName: Full=Cyclic nucleotide- and calmodulin-regulated ion channel 1 && PF00520:Ion transport protein	bHLH
112164967	1279.54	1308	991.156	441.886	522.423	663.306	1192.9	542.538	1.13618	1.65957e-07	1.02831e-05	LOC112164967	NC_037092.1	72184359	72188152	+	1970	protein_coding	transcription factor PCL1%2C transcript variant X1 && Q9LTH4.1 RecName: Full=Transcription factor BOA; AltName: Full=Protein BROTHER OF LUX ARRHYTHMO; AltName: Full=Protein PHYTOCLOCK 1-like; Short=Protein PCL1-like && PF00249:Myb-like DNA-binding domain	G2-like
112193611	1827.79	1782.64	3161.08	956.352	889.502	634.38	2257.17	826.745	1.44924	1.6674e-07	1.02831e-05	LOC112193611	NC_037090.1	31047050	31055987	-	2419	protein_coding	probable LRR receptor-like serine/threonine-protein kinase At5g63710%2C transcript variant X2 && Q8W4S5.1 RecName: Full=Probable LRR receptor-like serine/threonine-protein kinase At5g63710; Flags: Precursor && PF00069:Protein kinase domain|PF13855:Leucine rich repeat|PF08263:Leucine rich repeat N-terminal domain	CO-like
112175470	264.924	206.842	271.813	121.679	104.272	100.743	247.859	108.898	1.1879	1.83948e-07	1.1191e-05	LOC112175470	NC_037094.1	67707905	67708917	-	792	protein_coding	universal stress protein PHOS34 && Q8LGG8.2 RecName: Full=Universal stress protein A-like protein && PF00582:Universal stress protein family	--
112187887	428.661	469.641	908.788	180.383	226.632	164.58	602.363	190.532	1.66112	1.89945e-07	1.15279e-05	LOC112187887	NC_037089.1	13258871	13264727	-	2264	protein_coding	cytochrome P450 90B1 && O64989.2 RecName: Full=Cytochrome P450 90B1; AltName: Full=Protein DWARF 4; Short=Dwarf4; AltName: Full=Steroid 22-alpha-hydroxylase && PF00067:Cytochrome P450	NAC
112182194	269.523	232.822	280.965	122.746	104.272	133.659	261.103	120.226	1.11858	2.02974e-07	1.21427e-05	LOC112182194	NC_037088.1	53502547	53508127	-	4751	protein_coding	putative NAC domain-containing protein 94%2C transcript variant X3 && Q52QH4.1 RecName: Full=NAC domain-containing protein 68; Short=ONAC068 && PF02365:No apical meristem (NAM) protein	NAC
112179079	473.735	468.641	1290.42	212.404	81.9278	155.603	744.267	149.978	2.31119	2.11285e-07	1.25502e-05	LOC112179079	NC_037094.1	29995284	29998242	+	1672	protein_coding	phosphoribulokinase%2C chloroplastic && P27774.1 RecName: Full=Phosphoribulokinase, chloroplastic; Short=PRK; Short=PRKase; AltName: Full=Phosphopentokinase; Flags: Precursor && PF00485:Phosphoribulokinase / Uridine kinase family	BBR-BPC
112186065	313.677	285.781	304.76	138.756	67.0319	118.697	301.406	108.162	1.47824	2.16284e-07	1.27899e-05	LOC112186065	NC_037089.1	85079805	85082377	+	1166	protein_coding	2-methylene-furan-3-one reductase && Q941I0.2 RecName: Full=2-methylene-furan-3-one reductase; AltName: Full=Enone oxidoreductase; Short=FaEO; AltName: Full=Quinone oxidoreductase; Short=FaQR && PF13602:Zinc-binding dehydrogenase|PF08240:Alcohol dehydrogenase GroES-like domain	HB-other
112166793	2219.65	1865.57	2199.21	1215.72	747.991	751.082	2094.81	904.931	1.21116	2.20757e-07	1.299e-05	LOC112166793	NC_037092.1	88753297	88754721	+	1425	protein_coding	F-box/kelch-repeat protein At1g15670 && Q9LMR5.1 RecName: Full=F-box/kelch-repeat protein At1g15670 && PF01344:Kelch motif|PF00646:F-box domain	bHLH
112180312	256.645	199.847	326.724	112.072	95.7598	102.738	261.072	103.523	1.33537	2.39105e-07	1.39715e-05	LOC112180312	NC_037094.1	21112954	21124794	+	5761	protein_coding	disease resistance protein At4g27190 && Q9T048.1 RecName: Full=Disease resistance protein At4g27190 && PF00931:NB-ARC domain	WRKY
112191803	1508.59	1510.84	1745.28	991.575	776.719	754.075	1588.24	840.789	0.917853	2.54658e-07	1.47432e-05	LOC112191803	NC_037090.1	1741261	1745710	-	3416	protein_coding	protein EIN4 && Q9ZTP3.1 RecName: Full=Protein EIN4; Short=AtEIN4; AltName: Full=Protein ETHYLENE INSENSITIVE 4 && PF00072:Response regulator receiver domain|PF01590:GAF domain	LBD
112168884	1561.95	1455.89	1794.7	743.948	251.104	420.925	1604.18	471.992	1.76513	2.68665e-07	1.54827e-05	LOC112168884	NC_037093.1	48956625	48957942	+	730	protein_coding	photosystem I reaction center subunit IV B%2C chloroplastic && Q41228.1 RecName: Full=Photosystem I reaction center subunit IV A, chloroplastic; Short=PSI-E A; Contains: RecName: Full=Photosystem I reaction center subunit IV A isoform 2; Flags: Precursor && PF02427:Photosystem I reaction centre subunit IV / PsaE	--
112190714	1543.55	1532.83	1512.82	1002.25	968.238	939.601	1529.73	970.029	0.657263	2.75622e-07	1.58473e-05	LOC112190714	NC_037089.1	79971488	79975226	+	1935	protein_coding	RCC1 and BTB domain-containing protein 1 && F2Z461.1 RecName: Full=E3 ISG15--protein ligase Herc6 && PF00415:Regulator of chromosome condensation (RCC1) repeat	MYB_related
112195924	1117.65	1153.12	1238.26	655.357	680.959	749.087	1169.67	695.134	0.750545	2.89074e-07	1.63956e-05	LOC112195924	NC_037091.1	58535382	58536943	-	1393	protein_coding	MYB-like transcription factor EOBII && Q9LDE1.1 RecName: Full=Transcription factor MYB108; AltName: Full=Myb-related protein 108; Short=AtMYB108; AltName: Full=Protein BOTRYTIS-SUSCEPTIBLE 1 && PF00249:Myb-like DNA-binding domain	MYB
112169526	893.197	701.463	946.311	412	434.111	471.795	846.991	439.302	0.947244	3.27962e-07	1.8312e-05	LOC112169526	NC_037093.1	45318965	45325403	+	4696	protein_coding	disease resistance protein RUN1%2C transcript variant X3 && Q40392.1 RecName: Full=TMV resistance protein N && PF00931:NB-ARC domain|PF01582:TIR domain	WRKY
112176962	245.606	245.812	243.442	105.668	115.976	134.656	244.953	118.767	1.04321	4.10475e-07	2.25188e-05	LOC112176962	NC_037088.1	64226045	64229657	-	1300	protein_coding	transmembrane ascorbate ferrireductase 1 && Q8L856.1 RecName: Full=Transmembrane ascorbate ferrireductase 1; AltName: Full=Cytochrome b561; Short=Artb561-1; Short=AtCytb561; AltName: Full=Protein b561A.tha5; AltName: Full=Tonoplast Cyt-b561; Short=TCytb && PF03188:Eukaryotic cytochrome b561	bZIP
112174440	69.9104	55.9572	107.993	20.2798	17.024	7.97962	77.9535	15.0945	2.37534	4.19583e-07	2.29184e-05	LOC112174440	NC_037093.1	14234379	14236494	-	1138	protein_coding	desiccation-related protein PCC13-62 && P22242.1 RecName: Full=Desiccation-related protein PCC13-62; Flags: Precursor [Craterostigma plantagineum] && PF13668:Ferritin-like domain	--
112165518	566.642	596.544	619.587	317.005	146.832	189.516	594.257	217.784	1.44856	4.25345e-07	2.31133e-05	LOC112165518	NC_037092.1	80656306	80657087	-	782	protein_coding	photosystem I reaction center subunit V%2C chloroplastic && Q9S7N7.1 RecName: Full=Photosystem I reaction center subunit V, chloroplastic; AltName: Full=PSI-G; Flags: Precursor && PF01241:Photosystem I psaG / psaK	--
112182799	980.585	1073.18	2073.83	510.197	424.535	516.681	1375.87	483.804	1.50789	4.42652e-07	2.39184e-05	LOC112182799	NC_037088.1	58312159	58315094	-	1753	protein_coding	ribulose bisphosphate carboxylase/oxygenase activase%2C chloroplastic && Q7X9A0.1 RecName: Full=Ribulose bisphosphate carboxylase/oxygenase activase 1, chloroplastic; Short=RA 1; Short=RuBisCO activase 1; AltName: Full=RuBisCO activase alpha form; Flags: Precursor && PF00004:ATPase family associated with various cellular activities (AAA)	ARF
112193291	225.369	263.798	314.827	118.477	133	107.725	267.998	119.734	1.16315	4.515e-07	2.43269e-05	LOC112193291	NC_037090.1	6464129	6474191	+	3735	protein_coding	protein SUPPRESSOR OF QUENCHING 1%2C chloroplastic%2C transcript variant X4 && A4IF69.1 RecName: Full=NHL repeat-containing protein 2 && PF13905:Thioredoxin-like|PF13419:Haloacid dehalogenase-like hydrolase|PF01436:NHL repeat	--
112192926	1108.45	1176.1	1503.66	712.994	655.423	576.528	1262.74	648.315	0.962096	4.53115e-07	2.43269e-05	LOC112192926	NC_037090.1	27567025	27575708	+	2520	protein_coding	putative elongation factor TypA-like SVR3%2C chloroplastic%2C transcript variant X1 && P72749.1 RecName: Full=GTP-binding protein TypA/BipA homolog && PF00679:Elongation factor G C-terminus|PF00009:Elongation factor Tu GTP binding domain|PF03144:Elongation factor Tu domain 2	LBD
112183530	118.664	106.918	145.516	39.4922	50.0079	24.9363	123.699	38.1455	1.70108	4.70517e-07	2.50471e-05	LOC112183530	NC_037089.1	5057958	5059708	-	1679	protein_coding	E3 ubiquitin-protein ligase ATL42%2C transcript variant X1 && Q5XF85.2 RecName: Full=E3 ubiquitin-protein ligase ATL42; AltName: Full=RING-H2 finger protein ATL42; AltName: Full=RING-type E3 ubiquitin transferase ATL42; Flags: Precursor && PF13639:Ring finger domain	C3H
112182419	1759.72	1775.64	2050.95	1187.97	1027.82	1077.25	1862.1	1097.68	0.762581	4.79022e-07	2.53387e-05	LOC112182419	NC_037088.1	55014519	55022592	+	3193	protein_coding	uncharacterized protein slr1919%2C transcript variant X1 && P73121.1 RecName: Full=Uncharacterized protein slr1919 && PF03109:ABC1 family|PF01636:Phosphotransferase enzyme family	ERF
112190087	1702.69	1765.65	2320.02	1119.66	920.358	867.784	1929.45	969.267	0.993425	4.82547e-07	2.54716e-05	LOC112190087	NC_037089.1	84531047	84532503	-	1457	protein_coding	uncharacterized LOC112190087 && - && PF13563:2'-5' RNA ligase superfamily	--
112170057	232.728	173.867	268.152	89.658	89.3758	49.8727	224.916	76.3022	1.56223	4.89521e-07	2.57316e-05	LOC112170057	NC_037093.1	55147418	55151342	-	2057	protein_coding	LEC14B protein && Q40153.1 RecName: Full=LEC14B protein && -	SBP
112190094	27.5962	29.9771	41.1838	1.06736	3.19199	3.98981	32.919	2.74972	3.5718	5.6361e-07	2.91985e-05	LOC112190094	NC_037089.1	18500676	18503224	-	1284	lncRNA	uncharacterized LOC112190094%2C transcript variant X2 && F4J3N2.1 RecName: Full=Probable inactive ATP-dependent zinc metalloprotease FTSHI 5, chloroplastic; Short=AtFTSHI5; AltName: Full=Protein EMBRYO DEFECTIVE 2458; AltName: Full=Protein FTSH INACTIVE PROTEASE 5; Flags: Precursor && -	bHLH
112177976	242.847	261.8	269.067	98.1968	92.5678	142.636	257.905	111.133	1.21265	5.89395e-07	3.04089e-05	LOC112177976	NC_037094.1	44538549	44543603	+	1210	protein_coding	probable plastid-lipid-associated protein 4%2C chloroplastic && Q9LU85.1 RecName: Full=Probable plastid-lipid-associated protein 4, chloroplastic; AltName: Full=Fibrillin-3a; AltName: Full=Plastoglobulin 25; Short=AtPGL25; Flags: Precursor && PF04755:PAP_fibrillin	RAV
112198025	541.805	594.545	588.47	343.689	219.184	234.401	574.94	265.758	1.11367	6.08941e-07	3.1225e-05	LOC112198025	NC_037091.1	64433991	64435260	-	1039	lncRNA	uncharacterized LOC112198025 && - && -	--
112170043	244.686	329.748	484.138	153.699	85.1198	84.7835	352.857	107.868	1.71073	6.30848e-07	3.22168e-05	LOC112170043	NC_037093.1	11733280	11735100	-	1821	protein_coding	UDP-glucose flavonoid 3-O-glucosyltransferase 7 && Q2V6J9.1 RecName: Full=UDP-glucose flavonoid 3-O-glucosyltransferase 7; AltName: Full=Flavonol 3-O-glucosyltransferase 7; Short=FaGT7 && PF00201:UDP-glucoronosyl and UDP-glucosyl transferase	HSF
112197648	2193.9	2789.87	4189.76	1326.72	502.207	864.792	3057.84	897.908	1.76791	6.3429e-07	3.23269e-05	LOC112197648	NC_037091.1	54795454	54797131	-	1199	protein_coding	chlorophyll a-b binding protein%2C chloroplastic && P13869.1 RecName: Full=Chlorophyll a-b binding protein, chloroplastic; AltName: Full=LHCI type II CAB; Flags: Precursor && PF00504:Chlorophyll A-B binding protein	ERF
112179451	80.9489	101.922	194.936	9.60621	31.9199	26.9312	125.936	22.8191	2.4633	6.47243e-07	3.27876e-05	LOC112179451	NC_037094.1	66981075	66981721	+	647	protein_coding	probable calcium-binding protein CML29 && Q5Z676.1 RecName: Full=Probable calcium-binding protein CML29; AltName: Full=Calmodulin-like protein 29 && PF13833:EF-hand domain pair|PF13499:EF-hand domain pair	HSF
112185842	423.142	419.679	748.629	232.684	174.496	190.514	530.483	199.231	1.4133	6.58744e-07	3.31696e-05	LOC112185842	NC_037088.1	68408220	68412635	+	2191	protein_coding	RNA polymerase sigma factor sigA%2C transcript variant X1 && O24629.1 RecName: Full=RNA polymerase sigma factor sigA; Short=Sigma factor A; Short=Sigma-A; AltName: Full=RNA polymerase sigma factor sig1; Short=Atsig1; Short=Sigma factor 1; AltName: Full=RNA polymerase sigma factor sig2; Short=Atsig2; Short=Sigma factor 2; AltName: Full=RNA polymerase sigma factor sigB; Short=Sigma factor B; Short=…	bHLH
112169251	257.565	252.807	420.074	89.658	71.2879	138.646	310.149	99.8639	1.63372	6.74023e-07	3.37361e-05	LOC112169251	NC_037093.1	4455975	4459690	-	1950	protein_coding	probable zinc metallopeptidase EGY3%2C chloroplastic && Q9LMU1.1 RecName: Full=Probable zinc metallopeptidase EGY3, chloroplastic; AltName: Full=Protein ETHYLENE-DEPENDENT GRAVITROPISM-DEFICIENT AND YELLOW-GREEN 3; Short=AtEGY3; Flags: Precursor && -	MYB_related
112194859	359.671	331.746	543.626	198.528	150.024	133.659	411.681	160.737	1.35784	7.19068e-07	3.56357e-05	LOC112194859	NC_037090.1	11091255	11092315	+	963	protein_coding	uncharacterized LOC112194859 && - && -	--
112182095	45.9937	39.9694	70.47	9.60621	9.57598	10.972	52.1444	10.0514	2.37517	7.80147e-07	3.85108e-05	LOC112182095	NC_037088.1	52392244	52392828	-	585	protein_coding	ATP synthase subunit delta && - && PF00213:ATP synthase delta (OSCP) subunit	--
112198176	67.1508	21.9832	31.1166	2.13471	4.25599	2.99236	40.0835	3.12769	3.68204	8.27183e-07	4.05934e-05	LOC112198176	NC_037091.1	41420655	41424130	-	2186	protein_coding	primary amine oxidase && Q43077.1 RecName: Full=Primary amine oxidase; AltName: Full=Amine oxidase [copper-containing]; Flags: Precursor && PF02727:Copper amine oxidase, N2 domain|PF02728:Copper amine oxidase, N3 domain|PF01179:Copper amine oxidase, enzyme domain	--
novel.2777	274.122	112.914	307.505	57.6373	74.4799	48.8752	231.514	60.3308	1.9418	8.67089e-07	4.24688e-05	-	NC_037094.1	65027799	65030493	-	2695	-	PF13976:GAG-pre-integrase domain|PF14244:gag-polypeptide of LTR copia-type|PF14223:gag-polypeptide of LTR copia-type	HD-ZIP
112179462	179.375	191.853	202.258	102.466	70.2239	75.8064	191.162	82.8322	1.20732	9.37794e-07	4.57534e-05	LOC112179462	NC_037094.1	12313821	12315815	-	944	protein_coding	uncharacterized LOC112179462 && - && -	--
112192421	228.129	223.829	347.774	109.938	31.9199	51.8676	266.577	64.5751	2.04658	1.11586e-06	5.32015e-05	LOC112192421	NC_037090.1	6657594	6661045	+	1369	protein_coding	chloroplast stem-loop binding protein of 41 kDa b%2C chloroplastic && Q9SA52.1 RecName: Full=Chloroplast stem-loop binding protein of 41 kDa b, chloroplastic; Short=CSP41-b; AltName: Full=Heteroglycan-interacting protein 1.3; AltName: Full=Protein CHLOROPLAST RNA BINDING; AltName: Full=Protein Gb5f; Flags: Precursor && PF01370:NAD dependent epimerase/dehydratase family	--
112190687	4306.85	4530.53	4759.01	2948.04	2908.97	3077.14	4532.13	2978.05	0.605791	1.19068e-06	5.6447e-05	LOC112190687	NC_037089.1	12678869	12680760	+	1277	protein_coding	probable methyltransferase TCM_000336 && Q68CM3.1 RecName: Full=Probable caffeine synthase 2 [Camellia sinensis] && PF03492:SAM dependent carboxyl methyltransferase	MYB_related
112173069	506.85	489.625	761.442	147.295	284.087	114.707	585.973	182.03	1.6875	1.40692e-06	6.57067e-05	LOC112173069	NC_037093.1	61432386	61436456	-	2696	protein_coding	J domain-containing protein required for chloroplast accumulation response 1 && Q9C9Q4.1 RecName: Full=J domain-containing protein required for chloroplast accumulation response 1 && -	HB-other
112193137	2780.78	2901.78	4299.58	1393.97	1798.16	1106.18	3327.38	1432.77	1.21573	1.4486e-06	6.74028e-05	LOC112193137	NC_037088.1	61618636	61622084	-	1541	protein_coding	protein ORANGE-GREEN%2C chloroplastic && A2T1U1.1 RecName: Full=Protein ORANGE, chloroplastic; Short=BoOr; AltName: Full=DnaJ-like cysteine-rich domain-containing protein Or; Flags: Precursor && -	--
112181467	1794.67	2225.3	2289.82	1221.06	1046.97	1273.75	2103.26	1180.59	0.832977	1.53675e-06	7.07186e-05	LOC112181467	NC_037088.1	13769744	13772126	+	1698	protein_coding	trihelix transcription factor ASIL2 && Q9LJG8.1 RecName: Full=Trihelix transcription factor ASIL2; AltName: Full=6B-interacting protein 1-like 2; AltName: Full=Trihelix DNA-binding protein ASIL2 && PF13837:Myb/SANT-like DNA-binding domain	Trihelix
112166070	126.943	149.885	176.633	56.5699	57.4559	70.8192	151.153	61.615	1.29337	1.57308e-06	7.2258e-05	LOC112166070	NC_037092.1	74669297	74669950	-	654	protein_coding	uncharacterized LOC112166070 && - && PF11493:Thylakoid soluble phosphoprotein TSP9	--
novel.1751	107.625	91.9297	161.074	44.829	15.96	27.9287	120.21	29.5725	2.02455	1.58172e-06	7.25225e-05	-	NC_037092.1	83965961	83967417	+	1457	-	PF13456:Reverse transcriptase-like|PF13966:zinc-binding in reverse transcriptase	bZIP
112164220	425.901	446.658	469.495	222.01	226.632	279.287	447.352	242.643	0.881784	1.62179e-06	7.38206e-05	LOC112164220	NC_037092.1	81484546	81485718	+	1065	protein_coding	F-box/kelch-repeat protein At3g06240 && Q9FIT3.1 RecName: Full=Putative F-box protein At5g62060 && PF00646:F-box domain|PF07734:F-box associated	C2H2
112180893	73.5899	73.9434	88.7739	26.6839	22.344	28.9261	78.7691	25.9847	1.599	1.66536e-06	7.55304e-05	LOC112180893	NC_037094.1	30014691	30019454	-	1792	protein_coding	plastidal glycolate/glycerate translocator 1%2C chloroplastic && Q9FVQ4.1 RecName: Full=Plastidal glycolate/glycerate translocator 1, chloroplastic; AltName: Full=Bacterial membrane protein LrgB-like protein; Short=AtLrgB; Flags: Precursor && PF04172:LrgB-like family	bZIP
112188503	1618.06	1463.88	2201.04	929.668	414.959	445.862	1760.99	596.83	1.56125	1.68672e-06	7.60872e-05	LOC112188503	NC_037089.1	48070524	48072214	-	970	protein_coding	tropinone reductase homolog At2g29290 && Q9ZW04.1 RecName: Full=Tropinone reductase homolog At2g29170 && PF00106:short chain dehydrogenase	C2H2
112200080	3616.94	3076.65	3176.64	1958.6	1590.68	2078.69	3290.08	1875.99	0.810418	1.69764e-06	7.64424e-05	LOC112200080	NC_037091.1	63032303	63034099	+	1393	protein_coding	transcription repressor MYB6 && Q9SZP1.1 RecName: Full=Transcription repressor MYB4; AltName: Full=Myb-related protein 4; Short=AtMYB4 && PF00249:Myb-like DNA-binding domain	MYB
112200359	642.992	857.344	1078.1	263.637	452.199	318.188	859.478	344.675	1.31835	1.71442e-06	7.706e-05	LOC112200359	NC_037091.1	51321736	51322631	-	812	lncRNA	uncharacterized LOC112200359 && - && -	--
112202447	843.524	790.395	1061.63	532.611	435.175	382.025	898.515	449.937	0.998355	1.78688e-06	7.98881e-05	LOC112202447	NC_037092.1	50314707	50318363	+	2366	protein_coding	F-box protein At2g26850 && Q6NLB1.1 RecName: Full=F-box protein At2g26850 && PF00646:F-box domain	--
112188933	278.722	116.911	32.947	25.6166	8.51198	6.98217	142.86	13.7036	3.38523	1.94192e-06	8.63589e-05	LOC112188933	NC_037089.1	4750785	4752637	+	1193	protein_coding	strigolactone esterase D14 && Q9SQR3.1 RecName: Full=Strigolactone esterase D14; AltName: Full=Protein DWARF 14; Short=AtD14 && PF12695:Alpha/beta hydrolase family	--
112175475	51.5129	27.9786	70.47	3.20207	5.31999	10.972	49.9872	6.49802	2.93502	1.98661e-06	8.81902e-05	LOC112175475	NC_037094.1	36000407	36002026	-	1031	protein_coding	uncharacterized LOC112175475%2C transcript variant X1 && - && PF11210:Protein of unknown function (DUF2996)	--
novel.2521	1156.28	1041.2	1323.37	545.419	729.903	623.408	1173.62	632.91	0.891064	2.03457e-06	8.9843e-05	-	NC_037094.1	32519676	32521341	+	1666	-	-	--
112177141	1608.86	1051.2	2987.2	228.414	142.576	35.9083	1882.42	135.633	3.79521	2.05523e-06	9.04371e-05	LOC112177141	NC_037088.1	52561974	52563800	-	1740	protein_coding	cytochrome P450 78A9 && Q9SLP1.1 RecName: Full=Cytochrome P450 78A9 && PF00067:Cytochrome P450	bHLH
112173540	8947.61	11399.3	10727	6099.95	4048.51	5650.57	10358	5266.34	0.975841	2.0646e-06	9.0691e-05	LOC112173540	NC_037093.1	57175518	57178244	+	1742	protein_coding	auxin transporter-like protein 3 && Q9FEL6.1 RecName: Full=Auxin transporter-like protein 3; AltName: Full=AUX1-like protein 3; AltName: Full=MtLAX3 && PF01490:Transmembrane amino acid transporter protein	--
112200260	1295.18	1164.11	1356.32	366.103	674.575	635.378	1271.87	558.685	1.18671	2.08861e-06	9.14259e-05	LOC112200260	NC_037091.1	40624671	40625700	+	1030	protein_coding	uncharacterized LOC112200260 && - && PF07911:Protein of unknown function (DUF1677)	--
112201578	138.901	91.9297	245.272	4.26943	39.3679	22.9414	158.701	22.1929	2.83821	2.17285e-06	9.47832e-05	LOC112201578	NC_037092.1	11967293	11971331	-	2506	protein_coding	cyclic nucleotide-gated ion channel 1 && O65717.1 RecName: Full=Cyclic nucleotide-gated ion channel 1; Short=AtCNGC1; AltName: Full=Cyclic nucleotide- and calmodulin-regulated ion channel 1 && PF00520:Ion transport protein	bHLH
112173884	1093.73	1388.94	2176.33	588.114	128.744	342.126	1553	352.995	2.1374	2.1814e-06	9.49911e-05	LOC112173884	NC_037093.1	63357649	63358436	-	788	protein_coding	plastocyanin && P00299.2 RecName: Full=Plastocyanin A, chloroplastic; Short=PCa; Flags: Precursor && PF00127:Copper binding proteins, plastocyanin/azurin family	--
112169177	352.312	351.731	480.477	163.306	151.088	219.44	394.84	177.944	1.14916	2.19996e-06	9.54581e-05	LOC112169177	NC_037093.1	16977960	16983950	-	2008	protein_coding	protein TIC 62%2C chloroplastic%2C transcript variant X3 && Q8SKU2.2 RecName: Full=Protein TIC 62, chloroplastic; AltName: Full=Translocon at the inner envelope membrane of chloroplasts 62; Short=PsTIC62; Flags: Precursor && PF13460:NAD(P)H-binding	--
112202223	284.241	298.771	286.456	160.104	167.048	149.618	289.823	158.923	0.867121	2.20352e-06	9.54581e-05	LOC112202223	NC_037092.1	12081502	12085436	+	1380	protein_coding	dihydroceramide fatty acyl 2-hydroxylase FAH1%2C transcript variant X4 && O48916.1 RecName: Full=Dihydroceramide fatty acyl 2-hydroxylase FAH1; AltName: Full=Fatty acid 2-hydroxylase 1; Short=AtFAH1 && PF04116:Fatty acid hydroxylase superfamily	--
112194501	1454.32	1515.84	1489.94	766.362	740.543	1000.45	1486.7	835.783	0.830546	2.2411e-06	9.69189e-05	LOC112194501	NC_037088.1	61273220	61275085	-	1004	protein_coding	60S ribosomal protein L10 && Q9SPB3.1 RecName: Full=60S ribosomal protein L10; AltName: Full=QM protein homolog && PF00252:Ribosomal protein L16p/L10e	bZIP
112197477	6546.74	7455.3	7830.41	4888.49	4347.5	4290.05	7277.48	4508.68	0.690751	2.39976e-06	0.000103247	LOC112197477	NC_037091.1	49801922	49805904	-	2347	protein_coding	importin subunit alpha-1 && Q96321.2 RecName: Full=Importin subunit alpha-1; Short=IMPa-1; AltName: Full=Karyopherin subunit alpha-1; Short=KAP-alpha-1 && PF00514:Armadillo/beta-catenin-like repeat|PF01749:Importin beta binding domain|PF16186:Atypical Arm repeat	GATA
112167901	946.55	1023.22	892.315	612.663	493.695	567.551	954.027	557.97	0.773648	2.44292e-06	0.000104745	LOC112167901	NC_037092.1	11280481	11283880	+	3400	protein_coding	probable receptor-like protein kinase At1g30570 && Q9SA72.1 RecName: Full=Probable receptor-like protein kinase At1g30570; Flags: Precursor && PF07714:Protein tyrosine kinase|PF12819:Carbohydrate-binding protein of the ER	Dof
112184281	179.375	98.9243	51.2509	27.7513	20.216	16.9567	109.85	21.6413	2.34555	2.48838e-06	0.000106513	LOC112184281	NC_037089.1	40799140	40801452	-	1405	protein_coding	lipase 1%2C transcript variant X2 && - && PF00561:alpha/beta hydrolase fold	CAMTA
112176763	2312.56	2361.19	2220.26	1460.14	1360.85	1585.95	2298.01	1468.98	0.645401	2.502e-06	0.000106732	LOC112176763	NC_037094.1	13268951	13275856	-	5449	protein_coding	COP1-interactive protein 1%2C transcript variant X1 && - && PF07765:KIP1-like protein	--
112185669	378.988	392.7	453.937	229.482	224.504	234.401	408.541	229.462	0.832294	2.61151e-06	0.000110839	LOC112185669	NC_037089.1	85926417	85927920	-	1160	protein_coding	jacalin-related lectin 3%2C transcript variant X1 && Q9SSM3.1 RecName: Full=Jacalin-related lectin 19 && PF01419:Jacalin-like lectin domain	--
112170063	713.822	932.287	756.866	413.067	291.535	449.851	800.992	384.818	1.05702	2.69158e-06	0.000113471	LOC112170063	NC_037093.1	68385931	68388866	-	1232	protein_coding	PHD finger protein ALFIN-LIKE 4 && Q5XEM9.1 RecName: Full=PHD finger protein ALFIN-LIKE 5; Short=Protein AL5; Contains: RecName: Full=PHD finger protein ALFIN-LIKE 5, N-terminally processed && PF00628:PHD-finger|PF12165:Domain of unknown function (DUF3594)	NF-YA
112186655	162.818	212.837	173.887	92.8601	74.4799	82.7886	183.181	83.3762	1.13479	3.06819e-06	0.000128059	LOC112186655	NC_037089.1	85060143	85061467	+	1067	protein_coding	photosystem I assembly factor PSA3%2C chloroplastic && - && -	NAC
112187515	835.245	660.495	823.675	433.347	208.544	200.488	773.138	280.793	1.46182	3.09824e-06	0.000129099	LOC112187515	NC_037089.1	86020338	86022259	+	1277	protein_coding	chaperone protein dnaJ C76%2C chloroplastic%2C transcript variant X2 && Q3MG81.1 RecName: Full=Chaperone protein DnaJ && PF13459:4Fe-4S single cluster domain|PF00226:DnaJ domain	--
112201581	2285.89	2854.82	2483.84	1609.57	1011.86	1166.02	2541.51	1262.49	1.00943	3.20519e-06	0.000133113	LOC112201581	NC_037092.1	56071840	56072946	-	1107	protein_coding	nuclear transcription factor Y subunit B-3 && Q9FGJ3.1 RecName: Full=Nuclear transcription factor Y subunit B-2; Short=AtNF-YB-2; AltName: Full=Transcriptional activator HAP3B && PF00808:Histone-like transcription factor (CBF/NF-Y) and archaeal histone	NF-YB
112180901	436.02	439.664	687.311	268.974	190.456	221.435	520.998	226.955	1.19924	3.4651e-06	0.000143197	LOC112180901	NC_037094.1	17881454	17885307	-	1311	protein_coding	PGR5-like protein 1A%2C chloroplastic && Q8H112.1 RecName: Full=PGR5-like protein 1A, chloroplastic; AltName: Full=Ferredoxin-plastoquinone reductase 1; Flags: Precursor && -	bHLH
novel.1430	205.132	197.849	260.83	119.544	76.6079	67.8268	221.27	87.9929	1.33212	3.86588e-06	0.000158415	-	NC_037091.1	31334048	31354372	-	768	-	-	--
novel.289	44.1539	10.9916	35.6926	1.06736	0	0	30.2794	0.355786	6.34335	3.89864e-06	0.00015928	-	NC_037088.1	28593538	28594496	-	959	-	-	--
112172249	357.831	346.735	376.145	199.596	192.584	127.674	360.237	173.284	1.05719	4.07999e-06	0.000166149	LOC112172249	NC_037093.1	55430784	55433663	-	1360	protein_coding	protein NETWORKED 3C%2C transcript variant X1 && O82259.1 RecName: Full=Protein NETWORKED 3C && PF07765:KIP1-like protein	bHLH
112174186	1945.53	1616.76	1764.5	678.839	867.158	1114.16	1775.6	886.718	1.00153	4.11209e-06	0.000167185	LOC112174186	NC_037093.1	7363710	7365074	+	1230	protein_coding	myb-related protein 308 && P81393.1 RecName: Full=Myb-related protein 308 && PF00249:Myb-like DNA-binding domain	MYB
112181499	1420.28	1128.14	1443.26	787.709	807.574	762.054	1330.56	785.779	0.760132	4.30017e-06	0.000173708	LOC112181499	NC_037088.1	64669038	64671982	-	1944	protein_coding	protein DETOXIFICATION 35 && F4JTB3.1 RecName: Full=Protein DETOXIFICATION 35; Short=AtDTX35; AltName: Full=Multidrug and toxic compound extrusion protein 35; Short=MATE protein 35; AltName: Full=Protein DETOXIFYING EFFLUX CARRIER 35; Short=Protein DTX5; AltName: Full=Protein FLOWER FLAVONOID TRANSPORTER; Short=Protein FFT && PF01554:MatE	ERF
112176151	1119.49	1173.1	1275.78	785.575	742.671	745.097	1189.46	757.781	0.650544	4.38621e-06	0.000176333	LOC112176151	NC_037094.1	4820162	4823370	-	1598	protein_coding	agmatine deiminase && Q8GWW7.2 RecName: Full=Agmatine deiminase; AltName: Full=Agmatine iminohydrolase; AltName: Full=Protein EMBRYO DEFECTIVE 1873 && PF04371:Porphyromonas-type peptidyl-arginine deiminase	--
112175752	146.26	152.883	172.972	38.4249	36.1759	79.7962	157.372	51.4657	1.60893	4.48502e-06	0.000179444	LOC112175752	NC_037088.1	58848409	58851671	-	2238	protein_coding	rop guanine nucleotide exchange factor 5 && F4K295.1 RecName: Full=Rop guanine nucleotide exchange factor 5; Short=AtRopGEF5; AltName: Full=Rho of plants guanine nucleotide exchange factor 5 && PF03759:PRONE (Plant-specific Rop nucleotide exchanger)	bHLH
112186213	255.725	261.8	296.523	144.093	147.896	150.615	271.349	147.535	0.879156	4.61272e-06	0.000183967	LOC112186213	NC_037089.1	48586869	48590738	-	1246	protein_coding	uncharacterized LOC112186213%2C transcript variant X1 && - && -	--
112176060	677.947	755.422	777	455.761	447.943	465.811	736.79	456.505	0.690466	4.96328e-06	0.000196389	LOC112176060	NC_037094.1	10817578	10819466	+	1789	protein_coding	cytochrome P450 71A1 && P24465.2 RecName: Full=Cytochrome P450 71A1; AltName: Full=ARP-2; AltName: Full=CYPLXXIA1 && PF00067:Cytochrome P450	HSF
112194927	3367.66	2615	3052.17	1893.49	1854.55	1617.87	3011.61	1788.64	0.75185	5.26604e-06	0.000207065	LOC112194927	NC_037090.1	4466084	4468815	+	1576	protein_coding	nuclear transcription factor Y subunit C-9%2C transcript variant X1 && Q9ZVL3.1 RecName: Full=Nuclear transcription factor Y subunit C-3; Short=AtNF-YC-3 && PF00808:Histone-like transcription factor (CBF/NF-Y) and archaeal histone	NF-YC
112184889	1334.74	1380.94	1377.37	752.487	453.263	772.029	1364.35	659.26	1.04908	5.29537e-06	0.000207893	LOC112184889	NC_037089.1	16281096	16286103	-	2748	protein_coding	uncharacterized LOC112184889%2C transcript variant X4 && - && PF14389:Leucine-zipper of ternary complex factor MIP1|PF04784:Protein of unknown function, DUF547	SBP
112170062	1189.4	1216.07	1225.45	795.181	605.415	750.085	1210.3	716.894	0.755442	5.37611e-06	0.000210405	LOC112170062	NC_037093.1	68382944	68384955	+	2012	protein_coding	solute carrier family 25 member 44 && Q5RD67.2 RecName: Full=Solute carrier family 25 member 44 [Pongo abelii] && PF00153:Mitochondrial carrier protein	--
112185257	15292	15092.5	17029	10732.3	10725.1	9659.34	15804.5	10372.2	0.607633	5.41403e-06	0.000210904	LOC112185257	NC_037088.1	67966975	67970125	-	714	protein_coding	late embryogenesis abundant protein At5g17165 && - && -	--
112175658	2236.21	2580.03	2590	1531.66	1186.36	1560.02	2468.75	1426.01	0.791672	5.52212e-06	0.000214781	LOC112175658	NC_037094.1	69128789	69131282	+	1414	protein_coding	serine/threonine-protein kinase SAPK1%2C transcript variant X1 && Q0D4J7.1 RecName: Full=Serine/threonine-protein kinase SAPK2; AltName: Full=Osmotic stress/abscisic acid-activated protein kinase 2 && PF00069:Protein kinase domain	LBD
112180717	9058.91	8762.3	9675.44	6330.49	5831.77	5066.06	9165.55	5742.78	0.674528	5.61411e-06	0.00021735	LOC112180717	NC_037094.1	27863876	27866480	-	1255	protein_coding	uncharacterized membrane protein At4g09580 && Q8L586.1 RecName: Full=Uncharacterized membrane protein At4g09580 && PF09335:SNARE associated Golgi protein	--
112200358	388.187	350.732	647.958	194.259	197.904	111.715	462.292	167.959	1.46185	5.66881e-06	0.000218793	LOC112200358	NC_037091.1	2501465	2504585	-	1321	protein_coding	homocysteine S-methyltransferase 3 && Q8LAX0.2 RecName: Full=Homocysteine S-methyltransferase 3; AltName: Full=S-methylmethionine:homocysteine methyltransferase 3; Short=AtHMT-3; Short=SMM:Hcy S-methyltransferase 3 && PF02574:Homocysteine S-methyltransferase	--
112184216	39.5546	52.9595	66.8092	12.8083	14.896	11.9694	53.1078	13.2246	2.00714	6.12335e-06	0.000232059	LOC112184216	NC_037089.1	35867158	35869251	+	1536	protein_coding	uncharacterized LOC112184216 && - && PF04827:Plant transposon protein	GRAS
112179963	362.43	244.813	361.502	106.736	92.5678	174.554	322.915	124.619	1.37257	6.44161e-06	0.000242656	LOC112179963	NC_037094.1	33800279	33813751	-	8265	lncRNA	uncharacterized LOC112179963%2C transcript variant X2 && P09520.1 RecName: Full=Movement protein; Short=Mov; AltName: Full=Cell-to-cell transport protein [Figwort mosaic virus (STRAIN DXS)] && PF04827:Plant transposon protein|PF01107:Viral movement protein (MP)	GRAS
112200195	1868.26	2035.44	2913.98	1311.78	820.342	704.202	2272.56	945.442	1.26546	6.95425e-06	0.00025848	LOC112200195	NC_037091.1	66904228	66906269	+	1816	protein_coding	F-box/LRR-repeat protein 4 && - && -	--
112189957	1589.54	1326.98	2512.21	902.984	772.463	556.579	1809.58	744.008	1.28256	7.15555e-06	0.000265177	LOC112189957	NC_037089.1	40248112	40249246	-	896	protein_coding	ribulose bisphosphate carboxylase small chain%2C chloroplastic && Q02980.1 RecName: Full=Ribulose bisphosphate carboxylase small chain, chloroplastic; Short=RuBisCO small subunit; Flags: Precursor && PF12338:Ribulose-1,5-bisphosphate carboxylase small subunit|PF00101:Ribulose bisphosphate carboxylase, small chain	M-type_MADS
112177610	246.526	245.812	141.855	83.2538	87.2478	87.7759	211.398	86.0925	1.29529	7.23907e-06	0.000267878	LOC112177610	NC_037088.1	29681900	29683701	-	289	lncRNA	uncharacterized LOC112177610 && - && -	--
112194617	16055.5	19656	21635.2	12404.8	8447.08	8989.05	19115.5	9946.98	0.942425	7.31306e-06	0.000269425	LOC112194617	NC_037088.1	23203165	23206418	+	1571	protein_coding	dnaJ protein homolog && Q04960.1 RecName: Full=DnaJ protein homolog; AltName: Full=DNAJ-1; Flags: Precursor && PF00226:DnaJ domain|PF00684:DnaJ central domain|PF01556:DnaJ C terminal domain	MYB
112192850	1329.22	1385.94	1170.53	864.559	724.583	783.998	1295.23	791.047	0.711279	7.49485e-06	0.000274913	LOC112192850	NC_037090.1	16165051	16166226	-	922	protein_coding	acylphosphatase && A5VFP2.1 RecName: Full=Acylphosphatase; AltName: Full=Acylphosphate phosphohydrolase && PF00708:Acylphosphatase	--
novel.1237	224.449	328.748	303.845	94.9948	102.144	158.595	285.681	118.578	1.26666	7.53965e-06	0.00027547	-	NC_037091.1	21398654	21399711	+	1058	-	-	C2H2
112179327	74.5097	92.9289	118.06	30.9534	32.9839	37.9032	95.1663	33.9468	1.48611	7.54196e-06	0.00027547	LOC112179327	NC_037094.1	13755690	13758004	+	1407	protein_coding	uncharacterized LOC112179327 && - && PF03417:Acyl-coenzyme A:6-aminopenicillanic acid acyl-transferase	--
112192631	2509.41	2605.01	3200.44	1769.68	1685.37	1594.93	2771.62	1683.33	0.719521	7.90452e-06	0.000284948	LOC112192631	NC_037090.1	1235080	1239686	+	2047	protein_coding	protein PHR1-LIKE 1 && Q6Z156.1 RecName: Full=Protein PHOSPHATE STARVATION RESPONSE 2; Short=OsPHR2 >B8B5N8.1 RecName: Full=Protein PHOSPHATE STARVATION RESPONSE 2; Short=OsPHR2 && PF00249:Myb-like DNA-binding domain|PF14379:MYB-CC type transfactor, LHEQLE motif	G2-like
112163786	183.055	196.849	211.41	102.466	39.3679	42.8905	197.105	61.5749	1.68018	8.19218e-06	0.000294473	LOC112163786	NC_037092.1	61124441	61128170	+	2907	protein_coding	uncharacterized LOC112163786 && P92555.1 RecName: Full=Uncharacterized mitochondrial protein AtMg01250; AltName: Full=ORF102 && PF00078:Reverse transcriptase (RNA-dependent DNA polymerase)|PF13966:zinc-binding in reverse transcriptase	ERF
112194705	4741.03	3107.62	3356.02	1503.91	2147.15	1108.17	3734.89	1586.41	1.23544	8.34909e-06	0.000298406	LOC112194705	NC_037090.1	16135267	16135990	-	724	protein_coding	uncharacterized LOC112194705 && Q9LTV3.1 RecName: Full=Auxin-responsive protein SAUR72; AltName: Full=Protein SMALL AUXIN UP RNA 72 && PF02519:Auxin responsive protein	--
112198062	1204.11	963.263	1148.57	488.849	507.527	720.161	1105.32	572.179	0.949611	8.55043e-06	0.000303582	LOC112198062	NC_037088.1	64340838	64341814	-	746	protein_coding	heavy metal-associated isoprenylated plant protein 39 && O03982.1 RecName: Full=Heavy metal-associated isoprenylated plant protein 39; Short=AtHIP39; Flags: Precursor && -	SBP
112193006	7446.38	6312.17	6439.31	4115.73	4654.99	3980.84	6732.62	4250.52	0.663579	8.76005e-06	0.000309136	LOC112193006	NC_037090.1	3876983	3879480	+	1913	protein_coding	gibberellin receptor GID1C && Q9MAA7.1 RecName: Full=Gibberellin receptor GID1A; AltName: Full=AtCXE10; AltName: Full=Carboxylesterase 10; AltName: Full=GID1-like protein 1; AltName: Full=Protein GA INSENSITIVE DWARF 1A; Short=AtGID1A && PF07859:alpha/beta hydrolase fold	GRAS
112177391	1843.43	1776.64	1954.86	1225.33	1207.64	1287.71	1858.31	1240.23	0.583386	8.79692e-06	0.000310002	LOC112177391	NC_037094.1	10468512	10472415	-	978	protein_coding	peptide methionine sulfoxide reductase && P54152.2 RecName: Full=Peptide methionine sulfoxide reductase; AltName: Full=Fruit-ripening protein E4; AltName: Full=Peptide-methionine (S)-S-oxide reductase; Short=Peptide Met(O) reductase; AltName: Full=Protein-methionine-S-oxide reductase && PF01625:Peptide methionine sulfoxide reductase	--
112186885	1031.18	970.258	1026.85	630.808	601.159	697.22	1009.43	643.062	0.650339	9.11311e-06	0.000320246	LOC112186885	NC_037089.1	22243319	22254871	+	3859	protein_coding	uncharacterized LOC112186885%2C transcript variant X4 && Q0WM29.2 RecName: Full=Methylmalonate-semialdehyde dehydrogenase [acylating], mitochondrial; Short=MM-ALDH; Short=MMSDH; Short=Malonate-semialdehyde dehydrogenase [acylating]; AltName: Full=Aldehyde dehydrogenase family 6 member B2; Flags: Precursor && PF00171:Aldehyde dehydrogenase family	FAR1
112197453	314.597	366.719	377.975	214.539	190.456	190.514	353.097	198.503	0.831022	9.45077e-06	0.000331187	LOC112197453	NC_037091.1	61604122	61605991	+	1271	protein_coding	uncharacterized LOC112197453 && - && -	--
112172809	1981.41	2853.82	2440.82	1301.11	1026.76	1463.26	2425.35	1263.71	0.94032	9.63931e-06	0.000336468	LOC112172809	NC_037093.1	65571332	65572260	-	929	protein_coding	protein MIZU-KUSSEI 1 && O22227.1 RecName: Full=Protein MIZU-KUSSEI 1 && PF04759:Protein of unknown function, DUF617	MYB_related
novel.456	53.3527	101.922	75.9612	19.2124	19.152	27.9287	77.0786	22.0977	1.79798	9.74538e-06	0.000339145	-	NC_037089.1	29604630	29606830	+	1415	-	PF14223:gag-polypeptide of LTR copia-type	GeBP
112186308	626.434	591.547	570.166	383.181	303.239	366.065	596.049	350.829	0.764521	1.0117e-05	0.000349655	LOC112186308	NC_037089.1	87748348	87749849	+	953	protein_coding	50S ribosomal protein L27%2C chloroplastic && P30155.1 RecName: Full=50S ribosomal protein L27, chloroplastic; AltName: Full=CL27; Flags: Precursor && PF01016:Ribosomal L27 protein	--
112188393	7233.88	6700.87	9772.45	4649.41	2088.63	2660.21	7902.4	3132.75	1.3349	1.04068e-05	0.000357703	LOC112188393	NC_037089.1	14780484	14782244	-	1279	protein_coding	oxygen-evolving enhancer protein 1%2C chloroplastic && Q40459.1 RecName: Full=Oxygen-evolving enhancer protein 1, chloroplastic; Short=OEE1; AltName: Full=33 kDa subunit of oxygen evolving system of photosystem II; AltName: Full=33 kDa thylakoid membrane protein; AltName: Full=OEC 33 kDa subunit; Flags: Precursor && PF01716:Manganese-stabilising protein / photosystem II polypeptide	Nin-like
112192250	815.008	951.272	961.87	580.642	557.535	571.541	909.383	569.906	0.67405	1.0562e-05	0.000362543	LOC112192250	NC_037090.1	20668116	20677699	+	3423	protein_coding	uncharacterized LOC112192250%2C transcript variant X1 && Q9CAX1.1 RecName: Full=Protein trichome birefringence-like 8 && PF13839:GDSL/SGNH-like Acyl-Esterase family found in Pmr5 and Cas1p|PF07766:LETM1-like protein	BES1
112187433	12476.2	12566.4	14755.7	8881.48	6232.9	5505.94	13266.1	6873.44	0.948675	1.06398e-05	0.000364716	LOC112187433	NC_037089.1	14121234	14123559	-	1813	protein_coding	BES1/BZR1 homolog protein 2-like && Q94A43.1 RecName: Full=BES1/BZR1 homolog protein 2 && PF05687:BES1/BZR1 plant transcription factor, N-terminal	BES1
112174007	215.25	203.844	214.156	105.668	44.6879	30.921	211.083	60.4258	1.80681	1.10744e-05	0.000378065	LOC112174007	NC_037093.1	12864616	12869264	-	1954	protein_coding	cold-regulated protein 28%2C transcript variant X2 && - && -	--
112200629	89.2277	146.888	174.802	51.2331	40.4319	53.8625	136.973	48.5092	1.49657	1.14268e-05	0.000388512	LOC112200629	NC_037091.1	42712623	42716673	-	1493	lncRNA	uncharacterized LOC112200629%2C transcript variant X1 && - && -	--
112181900	305.398	254.805	333.131	134.487	178.752	124.682	297.778	145.973	1.02979	1.15292e-05	0.000390935	LOC112181900	NC_037088.1	50848763	50854919	-	3950	protein_coding	protein SUPPRESSOR OF PHYA-105 1 && Q9SYX2.1 RecName: Full=Protein SUPPRESSOR OF PHYA-105 1 && PF00069:Protein kinase domain	GeBP
112177079	316.436	399.694	467.664	192.124	205.352	215.45	394.598	204.309	0.949372	1.15693e-05	0.000391765	LOC112177079	NC_037094.1	3537288	3541889	-	2868	protein_coding	protein IMPAIRED IN BABA-INDUCED STERILITY 1%2C transcript variant X1 && Q9ZVM9.1 RecName: Full=Probable serine/threonine-protein kinase At1g54610 && PF00069:Protein kinase domain	WRKY
121051244	222.609	197.849	183.954	62.9741	112.784	86.7784	201.471	87.5121	1.20303	1.17906e-05	0.000397652	LOC121051244	NC_037089.1	2472728	2474681	-	862	lncRNA	uncharacterized LOC121051244 && - && -	--
112187385	491.212	515.606	555.523	254.031	211.736	335.144	520.78	266.97	0.963163	1.18652e-05	0.00039963	LOC112187385	NC_037089.1	86732503	86735055	+	1104	protein_coding	cystinosin homolog && P57758.1 RecName: Full=Cystinosin homolog && PF04193:PQ loop repeat	--
112170452	1144.32	1259.04	1376.45	758.891	350.055	519.673	1259.94	542.873	1.21473	1.20572e-05	0.000403395	LOC112170452	NC_037093.1	56782555	56785832	-	2390	protein_coding	probable ethylene response sensor 1%2C transcript variant X1 && Q53RH0.1 RecName: Full=Probable ethylene response sensor 1; Short=OsERS1; AltName: Full=Ethylene response factor 1 >A2XL32.1 RecName: Full=Probable ethylene response sensor 1; Short=OS-ERS1; AltName: Full=Ethylene response factor 1 && PF02518:Histidine kinase-, DNA gyrase B-, and HSP90-like ATPase|PF00512:His Kinase A (phospho-accept…	--
112166140	477.414	477.635	750.46	233.751	70.2239	204.478	568.503	169.484	1.74582	1.26572e-05	0.000421225	LOC112166140	NC_037092.1	10632242	10633553	+	539	protein_coding	photosystem I reaction center subunit psaK%2C chloroplastic && Q9SUI5.2 RecName: Full=Photosystem I reaction center subunit psaK, chloroplastic; AltName: Full=PSI-K; AltName: Full=Photosystem I subunit X; Flags: Precursor && PF01241:Photosystem I psaG / psaK	--
121052322	34.0353	40.9687	58.5725	8.53886	9.57598	11.9694	44.5255	10.0281	2.14822	1.29672e-05	0.000430969	LOC121052322	NC_037090.1	41571216	41575004	+	3327	pseudogene	- && P04323.1 RecName: Full=Retrovirus-related Pol polyprotein from transposon 17.6; Includes: RecName: Full=Protease; Includes: RecName: Full=Reverse transcriptase; Includes: RecName: Full=Endonuclease && PF00078:Reverse transcriptase (RNA-dependent DNA polymerase)|PF03732:Retrotransposon gag protein	ARF
112189651	1427.64	1124.14	1356.32	762.093	802.255	829.881	1302.7	798.076	0.707038	1.3154e-05	0.000436603	LOC112189651	NC_037089.1	41991755	41998998	+	3657	lncRNA	uncharacterized LOC112189651%2C transcript variant X4 && - && -	--
112182074	237.327	118.909	22.8799	9.60621	21.28	16.9567	126.372	15.9476	2.98582	1.36619e-05	0.000452263	LOC112182074	NC_037088.1	63381534	63383809	-	2109	protein_coding	uncharacterized LOC112182074%2C transcript variant X2 && - && PF13976:GAG-pre-integrase domain|PF14223:gag-polypeptide of LTR copia-type	M-type_MADS
112175800	250.206	320.755	283.71	145.161	142.576	168.57	284.89	152.102	0.904091	1.43964e-05	0.000472842	LOC112175800	NC_037094.1	19686761	19690743	-	2433	protein_coding	uncharacterized LOC112175800%2C transcript variant X2 && - && PF04937:Protein of unknown function (DUF 659)|PF05699:hAT family C-terminal dimerisation region|PF02892:BED zinc finger	G2-like
112191440	260.324	318.756	345.028	167.575	169.176	165.577	308.036	167.443	0.87938	1.46311e-05	0.000478672	LOC112191440	NC_037090.1	37802222	37803178	-	737	protein_coding	15.7 kDa heat shock protein%2C peroxisomal && Q9FHQ3.1 RecName: Full=15.7 kDa heat shock protein, peroxisomal; Short=AtHsp15.7 && PF00011:Hsp20/alpha crystallin family	NF-YB
112180972	498.571	501.616	487.799	334.083	257.488	278.289	495.995	289.953	0.774686	1.46779e-05	0.00047958	LOC112180972	NC_037094.1	33307796	33314176	+	2351	protein_coding	uncharacterized LOC112180972%2C transcript variant X2 && - && -	--
112175818	4245.22	3945.98	4655.6	2909.62	2885.56	2642.25	4282.26	2812.48	0.606635	1.48584e-05	0.000484218	LOC112175818	NC_037094.1	56817917	56823942	+	2378	protein_coding	sucrose transport protein SUC4%2C transcript variant X2 && Q9FE59.2 RecName: Full=Sucrose transport protein SUC4; AltName: Full=Sucrose permease 4; AltName: Full=Sucrose transporter 4; AltName: Full=Sucrose-proton symporter 4 && PF07690:Major Facilitator Superfamily	HD-ZIP
112189799	180.295	234.82	181.209	99.2642	105.336	89.7708	198.775	98.1236	1.01815	1.50701e-05	0.000489213	LOC112189799	NC_037089.1	22792851	22794015	-	866	protein_coding	magnesium-dependent phosphatase 1 && Q9D967.1 RecName: Full=Magnesium-dependent phosphatase 1; Short=MDP-1 && PF12689:Acid Phosphatase	--
112182635	2433.99	2766.88	2916.73	1883.89	1524.71	1541.07	2705.86	1649.89	0.713782	1.51225e-05	0.000489729	LOC112182635	NC_037088.1	4590119	4594080	+	1524	protein_coding	peptidyl-prolyl cis-trans isomerase FKBP42%2C transcript variant X2 && Q9LDC0.1 RecName: Full=Peptidyl-prolyl cis-trans isomerase FKBP42; Short=PPIase FKBP42; AltName: Full=42 kDa peptidyl-prolyl isomerase; AltName: Full=FK506-binding protein 42; Short=AtFKBP42; AltName: Full=Immunophilin FKBP42; AltName: Full=Protein TWISTED DWARF 1; AltName: Full=Protein ULTRACURVATA 2; AltName: Full=Rotamase &…	--
112193460	1446.96	1328.98	2395.98	938.207	446.879	567.551	1723.97	650.879	1.40545	1.51249e-05	0.000489729	LOC112193460	NC_037090.1	43120443	43122706	-	1463	protein_coding	magnesium-protoporphyrin IX monomethyl ester [oxidative] cyclase%2C chloroplastic && Q6SJV8.2 RecName: Full=Magnesium-protoporphyrin IX monomethyl ester [oxidative] cyclase, chloroplastic; Short=Mg-protoporphyrin IX monomethyl ester oxidative cyclase; Flags: Precursor && PF02915:Rubrerythrin	--
112200003	292.52	383.706	366.078	179.316	120.232	193.506	347.435	164.351	1.07898	1.53196e-05	0.000495394	LOC112200003	NC_037091.1	47185504	47190535	+	2326	protein_coding	GTP-binding protein OBGC%2C chloroplastic%2C transcript variant X1 && Q8L7L0.1 RecName: Full=GTP-binding protein OBGC, chloroplastic; Short=AtOBGC; AltName: Full=GTP-binding protein OBG-like; Short=AtOBGL; AltName: Full=Protein CHLOROPLASTIC SAR1; Short=CPSAR1; AltName: Full=Protein EMBRYO DEFECTIVE 269; AltName: Full=Protein EMBRYO DEFECTIVE 3138; Flags: Precursor && PF01018:GTP1/OBG|PF09269:Dom…	ERF
112184868	2664.87	2021.45	4053.4	1463.35	446.879	679.266	2913.24	863.164	1.75503	1.56649e-05	0.000503623	LOC112184868	NC_037089.1	69272943	69278274	-	1888	protein_coding	light-harvesting complex I LH38 proteins && P12333.1 RecName: Full=Chlorophyll a-b binding protein, chloroplastic; AltName: Full=LHCII type I CAB; Short=LHCP; Flags: Precursor && PF00504:Chlorophyll A-B binding protein	ERF
112188234	388.187	284.782	330.385	113.14	190.456	160.59	334.451	154.728	1.11221	1.57253e-05	0.000504615	LOC112188234	NC_037089.1	1154664	1169798	-	3816	protein_coding	protein INVOLVED IN DE NOVO 2%2C transcript variant X4 && Q9LHB1.1 RecName: Full=Factor of DNA methylation 3 && PF00035:Double-stranded RNA binding motif|PF03469:XH domain	C2H2
112172504	56.1123	68.9473	158.329	27.7513	21.28	17.9542	94.4627	22.3285	2.08331	1.60608e-05	0.000513416	LOC112172504	NC_037093.1	5271959	5279971	-	770	protein_coding	uncharacterized LOC112172504 && - && PF05899:Protein of unknown function (DUF861)	--
112174345	613.556	479.633	891.4	330.881	135.128	234.401	661.529	233.47	1.50279	1.62416e-05	0.000518003	LOC112174345	NC_037093.1	68479724	68480325	+	602	protein_coding	uncharacterized LOC112174345 && - && PF06596:Photosystem II reaction centre X protein (PsbX)	--
112201633	361.51	303.768	563.76	183.585	148.96	198.493	409.679	177.013	1.21075	1.69892e-05	0.000535595	LOC112201633	NC_037092.1	36368392	36374497	+	1926	protein_coding	trigger factor-like protein TIG%2C Chloroplastic && Q8S9L5.1 RecName: Full=Trigger factor-like protein TIG, Chloroplastic; AltName: Full=Immunophilin TIG; AltName: Full=Peptidyl-prolyl cis-trans isomerase TIG; Short=PPIase TIG; AltName: Full=Rotamase; Flags: Precursor && PF05697:Bacterial trigger factor protein (TF)|PF05698:Bacterial trigger factor protein (TF) C-terminus	--
112178905	168.337	144.889	133.618	55.5026	54.2639	82.7886	148.948	64.185	1.21222	1.72958e-05	0.000542878	LOC112178905	NC_037094.1	70009957	70011832	+	1604	pseudogene	- && F8WLS6.1 RecName: Full=7-deoxyloganetin glucosyltransferase; AltName: Full=Iridoid 1-O-glucosyltransferase; AltName: Full=UDP-glucose glucosyltransferase 6; Short=CrUGT6; AltName: Full=UDP-glycosyltransferase 85A23 && PF00201:UDP-glucoronosyl and UDP-glucosyl transferase	GRAS
112193899	896.877	955.269	1084.51	594.518	652.231	585.505	978.884	610.751	0.680733	1.76392e-05	0.000551934	LOC112193899	NC_037090.1	47080667	47084478	+	1058	protein_coding	co-chaperone protein p23-2%2C transcript variant X2 && Q6ID70.1 RecName: Full=Uncharacterized protein At3g03773 && PF04969:CS domain	--
112172216	4369.4	4392.64	4629.97	3242.63	3055.8	3005.33	4464	3101.25	0.525533	1.7994e-05	0.000561635	LOC112172216	NC_037093.1	56266697	56276478	+	4132	protein_coding	uncharacterized LOC112172216%2C transcript variant X1 && F6QV99.2 RecName: Full=ATPase family AAA domain-containing protein 1; AltName: Full=Thorase && PF00004:ATPase family associated with various cellular activities (AAA)	Trihelix
112183296	2353.96	2129.37	3876.76	1431.33	426.663	646.35	2786.7	834.78	1.7392	1.90495e-05	0.000589454	LOC112183296	NC_037089.1	69849904	69851594	-	1097	protein_coding	oxygen-evolving enhancer protein 2%2C chloroplastic && P93566.1 RecName: Full=Oxygen-evolving enhancer protein 2, chloroplastic; Short=OEE2; AltName: Full=23 kDa subunit of oxygen evolving system of photosystem II; AltName: Full=23 kDa thylakoid membrane protein; AltName: Full=OEC 23 kDa subunit; Flags: Precursor && PF01789:PsbP	WRKY
112175823	2730.18	2935.75	3682.74	1877.48	1539.61	1951.02	3116.23	1789.37	0.800322	1.90918e-05	0.000589505	LOC112175823	NC_037088.1	41696484	41698871	-	1314	protein_coding	uncharacterized LOC112175823 && - && PF03763:Remorin, C-terminal region	--
112177525	36.7949	31.9755	38.4382	9.60621	5.31999	7.97962	35.7362	7.63528	2.22691	1.98165e-05	0.000610183	LOC112177525	NC_037094.1	18148586	18149935	+	1350	protein_coding	putative nuclease HARBI1 && - && PF04827:Plant transposon protein	GRAS
112186850	123.263	166.872	123.551	38.4249	54.2639	69.8217	137.896	54.1702	1.34478	1.98788e-05	0.000611079	LOC112186850	NC_037089.1	35909140	35916895	-	3768	protein_coding	beta-galactosidase 6 && Q9FFN4.1 RecName: Full=Beta-galactosidase 6; Short=Lactase 6; Flags: Precursor && PF01301:Glycosyl hydrolases family 35	C2H2
112169978	2235.29	2342.21	2309.95	1609.57	1192.74	1423.37	2295.82	1408.56	0.704765	1.98943e-05	0.000611079	LOC112169978	NC_037093.1	67761910	67766295	+	3022	protein_coding	protein EARLY FLOWERING 3 && O82804.1 RecName: Full=Protein EARLY FLOWERING 3; AltName: Full=Nematode-responsive protein && -	FAR1
112173439	2331.88	2132.37	2584.51	1572.22	1331.06	1068.27	2349.59	1323.85	0.827905	2.00455e-05	0.000614973	LOC112173439	NC_037093.1	59572672	59576786	-	1832	protein_coding	uncharacterized LOC112173439%2C transcript variant X5 && - && PF13259:Protein of unknown function (DUF4050)	--
112190948	448.898	385.705	444.785	270.041	225.568	254.351	426.463	249.986	0.770886	2.01078e-05	0.000616131	LOC112190948	NC_037089.1	36795446	36800416	-	1910	protein_coding	5'-3' exoribonuclease && Q895K2.1 RecName: Full=DNA polymerase III PolC-type; Short=PolIII && PF02811:PHP domain	--
112182020	1543.55	1389.94	1565.9	1001.18	878.862	1021.39	1499.79	967.145	0.632971	2.06882e-05	0.000630841	LOC112182020	NC_037088.1	51662357	51671437	-	6084	protein_coding	lysine-specific demethylase JMJ25%2C transcript variant X2 && Q9SSE9.1 RecName: Full=Lysine-specific demethylase JMJ25; AltName: Full=Jumonji domain-containing protein 25; AltName: Full=Lysine-specific histone demethylase JMJ25; AltName: Full=Protein INCREASE IN BONSAI METHYLATION 1; AltName: Full=Protein JUMONJI 25 && PF02373:JmjC domain, hydroxylase|PF10497:Zinc-finger domain of monoamine-oxida…	MIKC_MADS
112168009	113.144	104.92	195.852	43.7616	40.4319	60.8446	137.972	48.3461	1.512	2.10928e-05	0.000638528	LOC112168009	NC_037092.1	34198310	34201058	+	2582	protein_coding	cullin-1 && Q94AH6.1 RecName: Full=Cullin-1 && PF00888:Cullin family|PF10557:Cullin protein neddylation domain	TCP
112193308	94.747	64.9503	77.7915	23.4819	34.0479	27.9287	79.1629	28.4862	1.47582	2.33728e-05	0.000694988	LOC112193308	NC_037090.1	14703830	14708091	-	2646	protein_coding	probable cyclic nucleotide-gated ion channel 10%2C transcript variant X2 && Q9LNJ0.2 RecName: Full=Probable cyclic nucleotide-gated ion channel 10; AltName: Full=CaM-regulated potassium ion channel; AltName: Full=Cyclic nucleotide- and calmodulin-regulated ion channel 10 && -	bHLH
112170093	3311.54	3004.7	5226.68	2039.72	595.839	854.817	3847.64	1163.46	1.72564	2.47114e-05	0.000729612	LOC112170093	NC_037093.1	52477824	52478900	+	705	protein_coding	photosystem II reaction center W protein%2C chloroplastic && Q39194.2 RecName: Full=Photosystem II reaction center W protein, chloroplastic; AltName: Full=PSII 6.1 kDa protein; Flags: Precursor && PF07123:Photosystem II reaction centre W protein (PsbW)	--
112197353	593.318	553.576	753.205	339.42	345.799	391.999	633.367	359.073	0.818774	2.49308e-05	0.000735225	LOC112197353	NC_037091.1	53811172	53818873	-	4278	protein_coding	protein MEI2-like 4%2C transcript variant X1 && Q64M78.1 RecName: Full=Protein MEI2-like 4; Short=OML4; AltName: Full=MEI2-like protein 4 && PF04059:RNA recognition motif 2|PF00076:RNA recognition motif. (a.k.a. RRM, RBD, or RNP domain)	ERF
112196603	95.6668	143.89	121.721	27.7513	4.25599	38.9007	120.426	23.636	2.34522	2.55189e-05	0.000747305	LOC112196603	NC_037091.1	58026305	58032329	-	1787	protein_coding	putative zinc finger protein At1g68190%2C transcript variant X1 && Q9C9F4.1 RecName: Full=Putative zinc finger protein At1g68190 && PF06203:CCT motif	C3H
112166962	297.119	252.807	271.813	160.104	147.896	161.587	273.913	156.529	0.807486	2.59639e-05	0.000758569	LOC112166962	NC_037092.1	21457846	21459537	+	1487	lncRNA	uncharacterized LOC112166962 && - && -	--
112184824	134.302	130.9	145.516	64.0414	25.536	56.8548	136.906	48.8107	1.48706	2.6077e-05	0.000760105	LOC112184824	NC_037089.1	7296602	7297192	+	591	protein_coding	uncharacterized LOC112184824 && - && PF06596:Photosystem II reaction centre X protein (PsbX)	--
112165740	219.85	221.83	273.643	111.005	144.704	103.735	238.441	119.815	0.993976	2.71617e-05	0.000788976	LOC112165740	NC_037092.1	81472046	81474006	+	1577	protein_coding	F-box/kelch-repeat protein At3g06240-like && Q9LQL5.1 RecName: Full=Putative F-box protein At1g32420 && PF00646:F-box domain|PF07734:F-box associated	C2H2
112165748	519.728	427.673	535.389	201.73	300.047	280.284	494.263	260.687	0.92298	2.97557e-05	0.000855425	LOC112165748	NC_037092.1	69308597	69319598	+	3867	lncRNA	uncharacterized LOC112165748%2C transcript variant X9 && Q9SJM1.1 RecName: Full=ACT domain-containing protein ACR10; AltName: Full=Protein ACT DOMAIN REPEATS 10 && -	RAV
112169044	255.725	299.771	476.816	163.306	160.664	121.689	344.104	148.553	1.21279	3.13762e-05	0.000897904	LOC112169044	NC_037093.1	45462578	45465699	+	1603	pseudogene	- && O22822.1 RecName: Full=UDP-glycosyltransferase 74F2; AltName: Full=AtSGT1; AltName: Full=Salicylic acid glucosyltransferase 1 && PF00201:UDP-glucoronosyl and UDP-glucosyl transferase	GRAS
112176928	687.145	586.551	1010.37	371.44	122.36	78.7988	761.357	190.866	1.99672	3.15113e-05	0.000900744	LOC112176928	NC_037088.1	42817075	42821548	+	1517	protein_coding	arginase 1%2C mitochondrial && P46637.1 RecName: Full=Arginase 1, mitochondrial; AltName: Full=Arginine amidohydrolase 1; Flags: Precursor && PF00491:Arginase family	--
112165163	73.5899	81.9373	111.654	41.6269	27.6639	26.9312	89.0603	32.074	1.47562	3.16943e-05	0.000904944	LOC112165163	NC_037092.1	35365183	35367588	+	2406	protein_coding	L-type lectin-domain containing receptor kinase IX.1 && Q9LXA5.1 RecName: Full=L-type lectin-domain containing receptor kinase IX.1; Short=LecRK-IX.1; Flags: Precursor && PF00069:Protein kinase domain|PF00139:Legume lectin domain	bHLH
112168819	3423.77	3564.27	3886.83	2624.63	2053.52	2157.49	3624.96	2278.55	0.669908	3.21177e-05	0.000914663	LOC112168819	NC_037093.1	3943535	3969751	+	8096	protein_coding	serine/threonine-protein kinase TOR%2C transcript variant X1 && Q9FR53.1 RecName: Full=Serine/threonine-protein kinase TOR; AltName: Full=Protein TARGET OF RAPAMYCIN; Short=AtTOR && PF02260:FATC domain|PF13646:HEAT repeats|PF08771:Rapamycin binding domain|PF11865:Domain of unknown function (DUF3385)|PF00454:Phosphatidylinositol 3- and 4-kinase|PF02259:FAT domain	CPP
112174837	979.665	980.25	784.322	456.829	557.535	586.502	914.746	533.622	0.777169	3.27701e-05	0.000930374	LOC112174837	NC_037093.1	52855237	52857597	+	1668	protein_coding	uncharacterized LOC112174837%2C transcript variant X4 && - && PF03735:ENT domain	--
112173123	93.8271	96.9258	97.9258	50.1658	29.7919	37.9032	96.2263	39.287	1.29285	3.35719e-05	0.000948851	LOC112173123	NC_037093.1	62724048	62725545	-	868	protein_coding	protein SPA%2C chloroplastic && K4BVL1.1 RecName: Full=Protein SPA, chloroplastic; AltName: Full=Sugar partition-affecting protein; Flags: Precursor && -	NF-YC
112172292	3038.34	3742.14	4304.16	2459.19	1856.68	1743.55	3694.88	2019.81	0.871383	3.54951e-05	0.000997596	LOC112172292	NC_037088.1	63788016	63791953	+	3149	protein_coding	calcium-dependent protein kinase 26%2C transcript variant X1 && Q7XIM0.1 RecName: Full=Calcium-dependent protein kinase 17; Short=OsCDPK17; Short=OsCPK17 && PF00069:Protein kinase domain	NAC
112199975	22.9968	25.9801	41.1838	2.13471	7.44799	2.99236	30.0536	4.19169	2.8473	3.57502e-05	0.00100252	LOC112199975	NC_037091.1	14823936	14829985	-	1878	protein_coding	serine carboxypeptidase-like 13%2C transcript variant X2 && Q9C7Z9.2 RecName: Full=Serine carboxypeptidase-like 18; Flags: Precursor && PF00450:Serine carboxypeptidase	C3H
112170876	367.029	288.779	333.131	137.689	206.416	168.57	329.646	170.891	0.948254	3.5947e-05	0.00100407	LOC112170876	NC_037093.1	14776765	14778888	-	1188	protein_coding	protein DMR6-LIKE OXYGENASE 2 && Q9C899.1 RecName: Full=Feruloyl CoA ortho-hydroxylase 2 && PF14226:non-haem dioxygenase in morphine synthesis N-terminal|PF03171:2OG-Fe(II) oxygenase superfamily	Dof
112182373	249.286	220.831	410.922	151.565	111.72	98.7479	293.68	120.677	1.28433	3.67465e-05	0.00101952	LOC112182373	NC_037088.1	6574464	6577255	+	2611	protein_coding	basic leucine zipper 19%2C transcript variant X2 && Q8GTS1.1 RecName: Full=Basic leucine zipper 24; Short=AtbZIP24; Short=bZIP protein 24 && PF07716:Basic region leucine zipper	bZIP
112196096	147.18	84.935	143.686	50.1658	43.6239	54.8599	125.267	49.5499	1.33866	3.73795e-05	0.0010355	LOC112196096	NC_037091.1	6948341	6957947	-	3481	protein_coding	probable LRR receptor-like serine/threonine-protein kinase At1g53430 && C0LGG8.1 RecName: Full=Probable LRR receptor-like serine/threonine-protein kinase At1g53430; Flags: Precursor && PF00069:Protein kinase domain|PF13855:Leucine rich repeat|PF11721:Di-glucose binding within endoplasmic reticulum	MYB_related
112179835	166.497	176.865	200.428	90.7253	74.4799	105.73	181.263	90.3117	1.00394	3.81314e-05	0.00105285	LOC112179835	NC_037094.1	19729578	19731708	+	941	protein_coding	uncharacterized LOC112179835 && - && -	--
112189442	388.187	373.714	381.636	233.751	234.08	247.368	381.179	238.4	0.676937	3.82539e-05	0.00105507	LOC112189442	NC_037089.1	24773217	24777953	+	1534	protein_coding	polyadenylate-binding protein 2%2C transcript variant X1 && Q9FJN9.1 RecName: Full=Polyadenylate-binding protein 2; Short=AtPabN2; Short=AtPabN3; Short=Poly(A)-binding protein 2; AltName: Full=Nuclear poly(A)-binding protein 2; AltName: Full=Poly(A)-binding protein II; Short=PABII && PF00076:RNA recognition motif. (a.k.a. RRM, RBD, or RNP domain)	bHLH
112176314	1326.46	1364.96	1426.79	993.709	886.31	887.733	1372.73	922.584	0.573417	3.92509e-05	0.00107901	LOC112176314	NC_037094.1	8506860	8512251	-	3041	protein_coding	uncharacterized LOC112176314%2C transcript variant X2 && - && PF13889:Chromosome segregation during meiosis	--
112200071	64.3911	30.9763	82.3675	6.40414	12.768	17.9542	59.245	12.3754	2.25607	3.95821e-05	0.00108693	LOC112200071	NC_037091.1	11024832	11029092	-	2096	protein_coding	ras guanine nucleotide exchange factor M%2C transcript variant X1 && - && PF06203:CCT motif	NF-YB
112188146	5819.12	5804.56	6027.47	4153.09	4112.35	3390.34	5883.72	3885.26	0.598793	4.02207e-05	0.00109966	LOC112188146	NC_037089.1	74240891	74242046	-	1156	protein_coding	ethylene-responsive transcription factor 3 && Q9SXS8.1 RecName: Full=Ethylene-responsive transcription factor 3; AltName: Full=Ethylene-responsive element-binding factor 3 homolog; AltName: Full=Ethylene-responsive element-binding factor 5; Short=EREBP-5; AltName: Full=NtERF5 && PF00847:AP2 domain	ERF
novel.192	125.103	115.911	166.565	64.0414	53.1999	66.8294	135.86	61.3569	1.14695	4.26508e-05	0.00114983	-	NC_037088.1	63557245	63558873	+	1629	-	PF03634:TCP family transcription factor	TCP
112177975	95.6668	51.9602	88.7739	17.0777	22.344	32.916	78.8003	24.1125	1.70636	4.316e-05	0.00116107	LOC112177975	NC_037094.1	44532906	44537131	+	1095	protein_coding	probable plastid-lipid-associated protein 4%2C chloroplastic && Q9LU85.1 RecName: Full=Probable plastid-lipid-associated protein 4, chloroplastic; AltName: Full=Fibrillin-3a; AltName: Full=Plastoglobulin 25; Short=AtPGL25; Flags: Precursor && PF04755:PAP_fibrillin	RAV
112165947	11321.8	12176.7	13649.2	7372.23	8945.03	7422.05	12382.6	7913.1	0.646011	4.58389e-05	0.00122526	LOC112165947	NC_037092.1	58250832	58252094	+	1155	protein_coding	uncharacterized LOC112165947 && - && -	HSF
112168222	5227.64	4559.51	4941.14	3387.79	3486.72	3360.42	4909.43	3411.64	0.525146	4.5923e-05	0.00122621	LOC112168222	NC_037092.1	72452891	72458709	+	3415	protein_coding	serine/arginine repetitive matrix protein 1%2C transcript variant X2 && Q52KI8.2 RecName: Full=Serine/arginine repetitive matrix protein 1; AltName: Full=Plenty-of-prolines 101 && PF01480:PWI domain	--
112191762	111.305	122.906	107.078	58.7046	31.9199	50.8701	113.763	47.1649	1.26921	4.6162e-05	0.00123128	LOC112191762	NC_037090.1	5772669	5774502	-	1507	protein_coding	uncharacterized LOC112191762 && - && -	--
112178603	101.186	68.9473	185.785	14.943	46.8159	23.9389	118.639	28.5659	2.05586	4.64799e-05	0.00123844	LOC112178603	NC_037088.1	60660353	60662180	+	911	protein_coding	transcription factor SCREAM2%2C transcript variant X1 && - && -	bHLH
112185377	1716.48	1511.84	1664.74	1097.24	782.039	1032.36	1631.02	970.548	0.748899	4.6742e-05	0.00124411	LOC112185377	NC_037088.1	68040950	68044397	+	1310	protein_coding	serine/threonine-protein phosphatase 4 regulatory subunit 2%2C transcript variant X1 && Q9W2U4.2 RecName: Full=Serine/threonine-protein phosphatase 4 regulatory subunit 2; AltName: Full=PPP4R2-related protein && PF09184:PPP4R2	--
112176570	627.354	729.442	860.283	487.782	370.271	346.116	739.026	401.39	0.881	4.75504e-05	0.00126091	LOC112176570	NC_037094.1	66998897	67000414	-	1290	protein_coding	probable WRKY transcription factor 65 && O64747.1 RecName: Full=Probable WRKY transcription factor 35; AltName: Full=WRKY DNA-binding protein 35 && PF03106:WRKY DNA -binding domain	WRKY
112170021	215.25	224.828	229.714	143.026	94.6958	86.7784	223.264	108.167	1.04674	4.769e-05	0.00126133	LOC112170021	NC_037093.1	34669414	34675904	+	1160	protein_coding	uncharacterized LOC112170021%2C transcript variant X1 && - && PF07343:Protein of unknown function (DUF1475)	--
112182931	2178.26	2525.07	2420.69	1528.46	1599.19	1681.71	2374.67	1603.12	0.566705	4.86994e-05	0.00128262	LOC112182931	NC_037088.1	59378406	59385383	+	4651	protein_coding	U-box domain-containing protein 62%2C transcript variant X1 && Q7XA42.2 RecName: Full=Putative disease resistance protein RGA1; AltName: Full=RGA3-blb && PF00931:NB-ARC domain	Trihelix
121049487	35.8751	29.9771	32.947	9.60621	1.064	4.98727	32.933	5.21916	2.65945	4.93935e-05	0.00129905	LOC121049487	NC_037092.1	73577184	73577494	+	228	lncRNA	uncharacterized LOC121049487 && - && PF05056:Protein of unknown function (DUF674)	B3
112176021	642.072	612.531	757.781	428.01	420.279	413.943	670.795	420.744	0.673269	5.00162e-05	0.00131317	LOC112176021	NC_037094.1	19776916	19780938	+	2649	protein_coding	elongation factor G-1%2C chloroplastic && I1K0K6.1 RecName: Full=Elongation factor G-2, chloroplastic; Short=cEF-G 2; Flags: Precursor && PF00009:Elongation factor Tu GTP binding domain|PF14492:Elongation Factor G, domain II|PF00679:Elongation factor G C-terminus|PF03144:Elongation factor Tu domain 2|PF03764:Elongation factor G, domain IV	NAC
112168892	1249.19	1206.08	1402.08	772.766	877.798	869.779	1285.78	840.115	0.61402	5.03027e-05	0.00131794	LOC112168892	NC_037088.1	63479742	63485326	-	2301	protein_coding	phosphoglucomutase%2C chloroplastic && Q9SM59.1 RecName: Full=Phosphoglucomutase, chloroplastic; Short=PGM; AltName: Full=Glucose phosphomutase; Flags: Precursor && PF02880:Phosphoglucomutase/phosphomannomutase, alpha/beta/alpha domain III|PF02879:Phosphoglucomutase/phosphomannomutase, alpha/beta/alpha domain II|PF02878:Phosphoglucomutase/phosphomannomutase, alpha/beta/alpha domain I|PF00408:Phos…	--
112195025	64.3911	118.909	59.4877	22.4145	31.9199	16.9567	80.9293	23.7637	1.76853	5.16949e-05	0.00134739	LOC112195025	NC_037090.1	40145180	40149502	+	1513	protein_coding	uncharacterized LOC112195025%2C transcript variant X2 && - && -	--
112191390	68.0706	65.9495	96.0954	30.9534	5.31999	14.9618	76.7052	17.0784	2.16891	5.20138e-05	0.0013529	LOC112191390	NC_037090.1	323245	324824	-	1195	protein_coding	uncharacterized LOC112191390 && - && PF10184:Uncharacterized conserved protein (DUF2358)	--
112173878	208.811	183.859	65.894	34.1554	5.31999	41.893	152.855	27.1228	2.49219	5.23166e-05	0.00135937	LOC112173878	NC_037093.1	57727907	57730323	-	1135	protein_coding	photosystem II 22 kDa protein%2C chloroplastic && Q02060.1 RecName: Full=Photosystem II 22 kDa protein, chloroplastic; AltName: Full=CP22; Flags: Precursor && PF00504:Chlorophyll A-B binding protein	--
112199576	411.183	351.731	400.855	218.808	225.568	255.348	387.923	233.241	0.733815	5.321e-05	0.00137973	LOC112199576	NC_037088.1	7658607	7666529	-	2161	pseudogene	- && - && PF13414:TPR repeat	--
112192626	1846.19	2141.36	2293.48	1474.02	1233.17	1252.8	2093.68	1320	0.665555	5.44541e-05	0.00140763	LOC112192626	NC_037090.1	45507154	45522359	+	2424	protein_coding	probable ADP-ribosylation factor GTPase-activating protein AGD14 && Q8RXE7.2 RecName: Full=Probable ADP-ribosylation factor GTPase-activating protein AGD14; Short=ARF GAP AGD14; AltName: Full=Protein ARF-GAP DOMAIN 14; Short=AtAGD14; AltName: Full=Protein ZIGA4 && PF01412:Putative GTPase activating protein for Arf	--
112178787	9333.04	9679.59	9431.08	6398.81	3837.84	5539.85	9481.24	5258.83	0.850321	5.52287e-05	0.00142189	LOC112178787	NC_037094.1	2073713	2075443	+	1196	protein_coding	transcription factor MYB1R1 && Q2V9B0.1 RecName: Full=Transcription factor MYB1R1; AltName: Full=Myb-related protein R1; Short=StMYB1R-1 && PF00249:Myb-like DNA-binding domain	MYB_related
112175872	52.4328	58.9549	53.0813	5.33678	18.088	18.9516	54.823	14.1255	1.9518	5.5423e-05	0.00142534	LOC112175872	NC_037094.1	4910550	4912350	-	983	lncRNA	uncharacterized LOC112175872 && - && -	--
112176692	73.5899	47.9633	73.2156	26.6839	20.216	18.9516	64.9229	21.9505	1.5679	5.56771e-05	0.00143041	LOC112176692	NC_037088.1	54848709	54851638	-	1964	protein_coding	tyrosine-specific transport protein%2C transcript variant X1 && - && PF03222:Tryptophan/tyrosine permease family	NAC
112193394	251.125	243.813	555.523	91.7927	168.112	75.8064	350.154	111.904	1.64677	5.60015e-05	0.00143581	LOC112193394	NC_037090.1	4646694	4647926	-	1233	protein_coding	chitinase 2 && Q9SLP4.1 RecName: Full=Chitinase 1; AltName: Full=Tulip bulb chitinase-1; Short=TBC-1; Flags: Precursor && PF00704:Glycosyl hydrolases family 18	--
112194799	352.312	319.755	392.619	235.886	164.92	160.59	354.895	187.132	0.92432	5.72086e-05	0.00146228	LOC112194799	NC_037090.1	25089300	25090831	-	1041	protein_coding	thioredoxin-like 3-1%2C chloroplastic && Q9FG36.3 RecName: Full=Thioredoxin-like 3-1, chloroplastic; AltName: Full=Thioredoxin WCRKC-1; Flags: Precursor && PF00085:Thioredoxin	--
112172415	286.081	296.773	278.219	129.15	100.016	184.529	287.024	137.898	1.05594	5.8453e-05	0.00149257	LOC112172415	NC_037093.1	15130291	15130983	+	693	protein_coding	uncharacterized LOC112172415 && P80883.1 RecName: Full=Cytochrome b6-f complex subunit 7; AltName: Full=Cytochrome b6-f complex subunit PetM; AltName: Full=Cytochrome b6-f complex subunit VII && PF08041:PetM family of cytochrome b6f complex subunit 7	B3
112196064	2596.8	2854.82	4375.55	1221.06	1949.24	1570.99	3275.72	1580.43	1.05153	6.00596e-05	0.00152584	LOC112196064	NC_037091.1	60846768	60848440	+	1673	protein_coding	protein BIG GRAIN 1-like E && Q93Z37.1 RecName: Full=Protein BIG GRAIN 1-like E && -	--
112193173	302.638	254.805	356.926	176.114	144.704	173.557	304.79	164.791	0.887554	6.11075e-05	0.00154612	LOC112193173	NC_037090.1	15985921	15990218	+	2216	protein_coding	RNA polymerase sigma factor sigF%2C chloroplastic%2C transcript variant X2 && Q9LD95.1 RecName: Full=RNA polymerase sigma factor sigF, chloroplastic; Short=Sigma factor F; Short=Sigma-F; AltName: Full=Protein SINGLET OXYGEN-LINKED DEATH ACTIVATOR 8; AltName: Full=RNA polymerase sigma factor sig6; Short=Atsig6; Short=Sigma factor 6; Flags: Precursor && PF04545:Sigma-70, region 4|PF04542:Sigma-70 r…	bHLH
112164284	2789.98	2752.89	1878.89	1580.76	1071.45	1263.77	2473.92	1305.32	0.922366	6.12885e-05	0.00154612	LOC112164284	NC_037088.1	61769840	61770806	+	967	protein_coding	ethylene-responsive transcription factor ERF107 && Q9LY05.1 RecName: Full=Ethylene-responsive transcription factor ERF106 && PF00847:AP2 domain	ERF
112192518	828.806	835.361	891.4	525.14	612.863	534.635	851.855	557.546	0.611706	6.17791e-05	0.00155693	LOC112192518	NC_037090.1	4032678	4041845	+	2914	protein_coding	sugar transporter ERD6-like 5%2C transcript variant X3 && Q3ECP7.2 RecName: Full=Sugar transporter ERD6-like 5 && PF00083:Sugar (and other) transporter	GRAS
112191641	9254.85	10910.7	11022.6	7541.94	5601.95	5630.62	10396	6258.17	0.732236	6.22341e-05	0.00156526	LOC112191641	NC_037090.1	46847302	46857437	-	2429	protein_coding	cationic amino acid transporter 2%2C vacuolar && Q9ASS7.1 RecName: Full=Cationic amino acid transporter 2, vacuolar && PF13906:C-terminus of AA_permease|PF13520:Amino acid permease	G2-like
112192619	11097.4	10321.1	11209.3	7617.73	4437.94	5803.18	10875.9	5952.95	0.869473	6.29233e-05	0.00157786	LOC112192619	NC_037090.1	14299310	14304879	-	3086	protein_coding	two-component response regulator-like APRR7%2C transcript variant X4 && Q93WK5.1 RecName: Full=Two-component response regulator-like APRR7; AltName: Full=Pseudo-response regulator 7 && PF00072:Response regulator receiver domain|PF06203:CCT motif	ARR-B
112178514	502.251	408.687	524.407	296.725	184.072	263.328	478.448	248.042	0.947927	6.30567e-05	0.00157861	LOC112178514	NC_037088.1	44336657	44339260	+	1758	protein_coding	cytochrome P450 704C1 && Q50EK3.1 RecName: Full=Cytochrome P450 704C1; AltName: Full=Cytochrome P450 CYPD [Pinus taeda] && PF00067:Cytochrome P450	NAC
novel.1329	82.7886	63.9511	72.3004	14.943	34.0479	24.9363	73.0134	24.6424	1.56736	6.30791e-05	0.00157861	-	NC_037091.1	58247235	58249615	+	765	-	PF00890:FAD binding domain	--
112187644	679.786	717.451	601.283	261.502	308.559	452.844	666.173	340.969	0.9654	6.43905e-05	0.00160503	LOC112187644	NC_037089.1	66121901	66126569	-	2259	protein_coding	myb family transcription factor PHL6%2C transcript variant X2 && Q949U2.1 RecName: Full=Myb family transcription factor PHL6; AltName: Full=Protein PHR1-LIKE 6 && PF14379:MYB-CC type transfactor, LHEQLE motif|PF00249:Myb-like DNA-binding domain	G2-like
112180760	1680.61	1879.56	1909.1	1271.22	1024.63	1225.87	1823.09	1173.91	0.634974	6.46092e-05	0.00160842	LOC112180760	NC_037088.1	64589414	64592513	-	2047	protein_coding	uncharacterized LOC112180760 && Q9SRE5.1 RecName: Full=Uncharacterized protein At1g76660 && -	LBD
112186412	1246.43	1182.1	1365.47	904.051	785.231	808.934	1264.66	832.739	0.603025	6.46543e-05	0.00160842	LOC112186412	NC_037089.1	22162103	22165289	+	2228	protein_coding	probable mannitol dehydrogenase%2C transcript variant X1 && Q9ZRF1.1 RecName: Full=Probable mannitol dehydrogenase; AltName: Full=NAD-dependent mannitol dehydrogenase && PF00107:Zinc-binding dehydrogenase|PF08240:Alcohol dehydrogenase GroES-like domain	--
112176544	3082.5	2580.03	3318.5	1900.96	2049.26	1808.38	2993.67	1919.54	0.64131	6.58967e-05	0.0016377	LOC112176544	NC_037094.1	37709069	37717041	+	4036	protein_coding	calmodulin-binding transcription activator 2%2C transcript variant X1 && Q9FY74.2 RecName: Full=Calmodulin-binding transcription activator 1; AltName: Full=Ethylene-induced calmodulin-binding protein b; Short=EICBP.b; AltName: Full=Signal-responsive protein 2 && PF01833:IPT/TIG domain|PF03859:CG-1 domain	CAMTA
112191813	204.212	159.878	209.58	73.6476	91.5038	112.712	191.223	92.6212	1.04507	6.60455e-05	0.00163978	LOC112191813	NC_037090.1	19421856	19422805	+	853	protein_coding	thylakoid lumenal 19 kDa protein%2C chloroplastic && P82658.2 RecName: Full=Thylakoid lumenal 19 kDa protein, chloroplastic; AltName: Full=P19; Flags: Precursor && PF01789:PsbP	--
112166588	120.503	105.919	96.0954	40.5596	56.3919	48.8752	107.506	48.6089	1.14504	6.68839e-05	0.00165896	LOC112166588	NC_037092.1	2895921	2899110	+	1926	protein_coding	sulfite exporter TauE/SafE family protein 2 && - && PF01925:Sulfite exporter TauE/SafE	C2H2
112186977	2707.19	2963.73	3273.65	1993.82	2089.69	1785.44	2981.52	1956.32	0.608003	6.70742e-05	0.00166117	LOC112186977	NC_037089.1	55410267	55413766	-	1988	protein_coding	nuclear pore complex protein NUP50A && Q9LW88.1 RecName: Full=Nuclear pore complex protein NUP50B; AltName: Full=Nucleoporin 50B && PF08911:NUP50 (Nucleoporin 50 kDa)|PF00638:RanBP1 domain	--
112201476	933.672	1056.19	2234.91	686.311	200.032	358.086	1408.26	414.809	1.76354	6.72024e-05	0.00166117	LOC112201476	NC_037092.1	30169152	30170663	-	1049	protein_coding	chlorophyll a-b binding protein 3%2C chloroplastic && Q9S7M0.1 RecName: Full=Chlorophyll a-b binding protein 3, chloroplastic; AltName: Full=Light-harvesting chlorophyll B-binding protein 3; Short=LHCB3*1; Short=Lhcb3; Flags: Precursor && PF00504:Chlorophyll A-B binding protein	ERF
112197077	292.52	33.974	369.739	34.1554	50.0079	37.9032	232.077	40.6888	2.51259	6.7333e-05	0.00166117	LOC112197077	NC_037091.1	3592256	3610088	-	1922	protein_coding	anthranilate synthase beta subunit 2%2C chloroplastic%2C transcript variant X7 && Q42565.1 RecName: Full=Anthranilate synthase beta subunit 1, chloroplastic; AltName: Full=Anthranilate synthase component 2-1; AltName: Full=Anthranilate synthase, glutamine amidotransferase component 2-1; AltName: Full=Protein TRYPTOPHAN BIOSYNTHESIS 4; AltName: Full=Protein WEAK ETHYLENE INSENSITIVE 7; Flags: Prec…	--
112186708	6370.12	6556.98	6662.62	4776.42	4830.55	4539.41	6529.91	4715.46	0.469688	6.74028e-05	0.00166117	LOC112186708	NC_037089.1	85800849	85807271	+	2590	protein_coding	DEAD-box ATP-dependent RNA helicase 14 && Q8H136.2 RecName: Full=DEAD-box ATP-dependent RNA helicase 14 && PF00397:WW domain|PF00270:DEAD/DEAH box helicase|PF00271:Helicase conserved C-terminal domain	MYB
112164845	419.462	421.677	669.007	257.233	64.9039	143.633	503.382	155.257	1.69727	6.74357e-05	0.00166117	LOC112164845	NC_037092.1	1737121	1738634	-	1514	protein_coding	ATP synthase gamma chain%2C chloroplastic && P29790.1 RecName: Full=ATP synthase gamma chain, chloroplastic; AltName: Full=F-ATPase gamma subunit; Flags: Precursor && PF00231:ATP synthase	--
112176229	1984.17	2048.43	1971.33	1356.61	1402.35	1473.24	2001.31	1410.73	0.504369	6.85141e-05	0.00168608	LOC112176229	NC_037094.1	44367393	44377573	-	3078	protein_coding	uncharacterized LOC112176229%2C transcript variant X2 && - && PF04842:Plant protein of unknown function (DUF639)	--
112190064	220.77	211.838	203.173	113.14	95.7598	133.659	211.927	114.186	0.890917	6.90939e-05	0.00169536	LOC112190064	NC_037089.1	72440203	72449010	+	4966	protein_coding	uncharacterized LOC112190064%2C transcript variant X2 && - && -	M-type_MADS
112183817	299.879	176.865	491.46	129.15	115.976	51.8676	322.734	98.9978	1.70649	6.93897e-05	0.00170096	LOC112183817	NC_037089.1	17423711	17425366	-	1656	protein_coding	uncharacterized acetyltransferase At3g50280 && Q9SND9.1 RecName: Full=Uncharacterized acetyltransferase At3g50280 && PF02458:Transferase family	NAC
112196606	117.744	137.895	139.11	68.3108	38.3039	64.8345	131.583	57.1497	1.20195	7.05212e-05	0.00172533	LOC112196606	NC_037091.1	60559171	60561594	-	1993	protein_coding	cytochrome P450 CYP749A22 && H2DH17.1 RecName: Full=Cytochrome P450 CYP749A22; AltName: Full=Cytochrome P450 CYP749A20 [Panax ginseng] && PF00067:Cytochrome P450	B3
112169287	148.1	187.856	161.074	99.2642	50.0079	59.8472	165.677	69.7064	1.24953	7.16234e-05	0.00174889	LOC112169287	NC_037093.1	68063676	68065499	-	1164	protein_coding	protein REVERSION-TO-ETHYLENE SENSITIVITY1 && F4ITL6.1 RecName: Full=Protein REVERSION-TO-ETHYLENE SENSITIVITY1 && PF05608:Protein of unknown function (DUF778)	--
112193793	2910.48	2488.1	2969.81	1174.09	1658.77	1858.26	2789.46	1563.71	0.834936	7.34826e-05	0.00178389	LOC112193793	NC_037090.1	19297397	19305641	+	6002	protein_coding	probable disease resistance protein At4g27220%2C transcript variant X2 && Q9LXJ0.1 RecName: Full=Cell division protein FtsZ homolog 2-2, chloroplastic; Short=AtFtsZ2-2; AltName: Full=Plastid division protein FTSZ2-2; Flags: Precursor && PF00931:NB-ARC domain|PF13855:Leucine rich repeat|PF01582:TIR domain|PF12327:FtsZ family, C-terminal domain	WRKY
112187319	983.345	977.252	1488.11	693.782	377.719	539.622	1149.57	537.041	1.0981	7.3626e-05	0.00178564	LOC112187319	NC_037089.1	33713283	33714206	+	734	protein_coding	photosystem I reaction center subunit N%2C chloroplastic && P49107.2 RecName: Full=Photosystem I reaction center subunit N, chloroplastic; Short=PSI-N; Flags: Precursor && PF05479:Photosystem I reaction centre subunit N (PSAN or PSI-N)	MYB_related
112185118	177.536	185.858	184.869	115.275	88.3118	90.7682	182.754	98.1182	0.897903	7.49872e-05	0.00180937	LOC112185118	NC_037089.1	79101924	79115544	-	1715	protein_coding	protein trichome birefringence-like 19 && Q9LFT0.1 RecName: Full=Protein trichome birefringence-like 19 && PF13839:GDSL/SGNH-like Acyl-Esterase family found in Pmr5 and Cas1p|PF14416:PMR5 N terminal Domain	BES1
112171866	1551.83	1397.93	1789.21	1078.03	948.022	999.448	1579.65	1008.5	0.647573	7.50554e-05	0.00180937	LOC112171866	NC_037093.1	54252850	54258779	+	3150	protein_coding	probable transmembrane GTPase FZO-like%2C chloroplastic%2C transcript variant X1 && Q1KPV0.1 RecName: Full=Probable transmembrane GTPase FZO-like, chloroplastic; Flags: Precursor && PF01926:50S ribosome-binding GTPase	--
112192401	727.62	754.423	714.767	462.166	516.039	492.742	732.27	490.315	0.578523	7.82024e-05	0.00186601	LOC112192401	NC_037090.1	24386665	24389156	+	1066	protein_coding	serine/arginine-rich SC35-like splicing factor SCL33%2C transcript variant X4 && Q9SEU4.1 RecName: Full=Serine/arginine-rich SC35-like splicing factor SCL33; Short=At-SCL33; Short=AtSCL33; AltName: Full=SC35-like splicing factor 33; AltName: Full=Serine/arginine-rich splicing factor 33 && PF00076:RNA recognition motif. (a.k.a. RRM, RBD, or RNP domain)	ZF-HD
112187578	619.075	478.634	783.407	217.741	272.383	385.017	627.038	291.714	1.10364	7.85533e-05	0.00187261	LOC112187578	NC_037089.1	74680736	74683350	+	2170	protein_coding	protein NRT1/ PTR FAMILY 6.4 && Q9LVE0.1 RecName: Full=Protein NRT1/ PTR FAMILY 6.4; Short=AtNPF6.4; AltName: Full=Nitrate transporter 1.3 && PF00854:POT family	C3H
112167447	9500.45	9675.6	12160.2	6854.57	6957.48	5713.41	10445.4	6508.49	0.682518	7.89164e-05	0.00187948	LOC112167447	NC_037092.1	560068	563947	-	1623	protein_coding	putative MO25-like protein At5g47540 && Q9FGK3.1 RecName: Full=Putative MO25-like protein At5g47540 && PF08569:Mo25-like	--
112191023	2976.71	3305.47	3791.65	2391.95	1887.53	1945.03	3357.94	2074.84	0.69464	7.94033e-05	0.00188216	LOC112191023	NC_037089.1	38662024	38667312	-	984	protein_coding	DNA-directed RNA polymerase V subunit 5A%2C transcript variant X2 && Q9M1J2.1 RecName: Full=DNA-directed RNA polymerase V subunit 5A && PF01191:RNA polymerase Rpb5, C-terminal domain|PF03871:RNA polymerase Rpb5, N-terminal domain	--
112169855	594.238	719.45	567.421	360.767	385.167	410.951	627.036	385.628	0.700674	8.17462e-05	0.00193223	LOC112169855	NC_037093.1	7933972	7939545	-	2323	protein_coding	LIM domain-containing protein WLIM1%2C transcript variant X2 && Q94JX5.1 RecName: Full=LIM domain-containing protein WLIM1; AltName: Full=Widely-expressed LIM protein 1; Short=AtWLIM1 && PF00412:LIM domain	--
112167958	172.936	165.873	225.138	106.736	95.7598	73.8115	187.982	92.1023	1.03123	8.18852e-05	0.00193369	LOC112167958	NC_037092.1	23786328	23800278	+	4073	protein_coding	probable LRR receptor-like serine/threonine-protein kinase At1g53430%2C transcript variant X2 && C0LGG8.1 RecName: Full=Probable LRR receptor-like serine/threonine-protein kinase At1g53430; Flags: Precursor && PF13855:Leucine rich repeat|PF07714:Protein tyrosine kinase|PF11721:Di-glucose binding within endoplasmic reticulum|PF03153:Transcription factor IIA, alpha/beta subunit	MYB_related
112194022	1083.61	1127.14	2247.72	403.461	85.1198	163.582	1486.16	217.388	2.77338	8.22665e-05	0.00193629	LOC112194022	NC_037088.1	55012048	55013585	-	1045	protein_coding	chlorophyll a-b binding protein 6A%2C chloroplastic && P12360.1 RecName: Full=Chlorophyll a-b binding protein 6A, chloroplastic; AltName: Full=LHCI type I CAB-6A; AltName: Full=Light-harvesting complex I 26 kDa protein; Flags: Precursor && PF00504:Chlorophyll A-B binding protein	ERF
112195213	834.325	728.443	488.714	138.756	106.4	19.9491	683.827	88.3684	2.95272	8.22699e-05	0.00193629	LOC112195213	NC_037090.1	16146250	16146967	-	718	protein_coding	auxin-responsive protein SAUR72 && Q9LTV3.1 RecName: Full=Auxin-responsive protein SAUR72; AltName: Full=Protein SMALL AUXIN UP RNA 72 && PF02519:Auxin responsive protein	bHLH
112192238	2143.31	2172.34	1969.5	1382.23	1464.06	1518.12	2095.05	1454.8	0.526022	8.23034e-05	0.00193629	LOC112192238	NC_037090.1	38889814	38896621	-	2366	lncRNA	uncharacterized LOC112192238%2C transcript variant X10 && - && -	--
112167535	515.129	563.569	443.869	296.725	242.592	333.149	507.522	290.822	0.802514	8.28318e-05	0.00194508	LOC112167535	NC_037092.1	60451953	60453267	-	1315	protein_coding	zinc finger protein ZAT5 && Q681X4.1 RecName: Full=Zinc finger protein ZAT5 && PF13912:C2H2-type zinc finger	C2H2
112176507	1847.11	2143.36	2267.85	1486.83	1219.34	1088.22	2086.11	1264.8	0.722043	8.31974e-05	0.00195184	LOC112176507	NC_037094.1	14598947	14600939	+	1083	protein_coding	2-C-methyl-D-erythritol 2%2C4-cyclodiphosphate synthase%2C chloroplastic && Q9CAK8.1 RecName: Full=2-C-methyl-D-erythritol 2,4-cyclodiphosphate synthase, chloroplastic; Short=MECDP-synthase; Short=MECPS; Short=MECS; Flags: Precursor && PF02542:YgbB family	MYB_related
112190295	4260.85	5016.16	5652.24	3512.67	2747.24	2628.29	4976.42	2962.73	0.748229	8.54369e-05	0.00199506	LOC112190295	NC_037089.1	61226947	61230321	-	1544	protein_coding	nucleosome assembly protein 1%3B4 && Q5VND6.1 RecName: Full=Nucleosome assembly protein 1;1; Short=OsNAP1;1; AltName: Full=Nucleosome assembly protein 1-like 1; Short=OsNAP1_L1; Flags: Precursor && PF00956:Nucleosome assembly protein (NAP)	MYB_related
112178860	187.654	175.865	170.226	78.9844	108.528	95.7555	177.915	94.4226	0.913858	8.56929e-05	0.00199918	LOC112178860	NC_037088.1	60109194	60114294	+	829	lncRNA	uncharacterized LOC112178860%2C transcript variant X2 && Q9S702.1 RecName: Full=Aspartokinase 3, chloroplastic; AltName: Full=Aspartate kinase 3; Flags: Precursor && -	bHLH
112188411	86.4681	44.9656	85.1131	21.3471	28.7279	20.9465	72.1823	23.6739	1.61136	8.99988e-05	0.00208416	LOC112188411	NC_037089.1	71292445	71294210	+	1684	protein_coding	7-deoxyloganetin glucosyltransferase && F8WKW1.1 RecName: Full=7-deoxyloganetin glucosyltransferase; AltName: Full=Genipin glucosyltransferase; AltName: Full=UDP-glucose glucosyltransferase 2; Short=GjUGT2; AltName: Full=UDP-glycosyltransferase 85A24 && PF00201:UDP-glucoronosyl and UDP-glucosyl transferase	GRAS
112188188	483.853	401.693	582.979	261.502	289.407	290.259	489.508	280.39	0.804262	9.08495e-05	0.00210192	LOC112188188	NC_037089.1	72515513	72523637	+	3625	protein_coding	ribonuclease E/G-like protein%2C chloroplastic%2C transcript variant X3 && F4IV66.1 RecName: Full=Ribonuclease E/G-like protein, chloroplastic; Short=RNase E/G-like protein; AltName: Full=RNase E; Flags: Precursor && PF10150:Ribonuclease E/G family|PF00686:Starch binding domain	--
112177080	351.392	333.745	425.566	182.518	181.944	246.371	370.234	203.611	0.862016	9.21999e-05	0.00212729	LOC112177080	NC_037094.1	32226674	32231953	-	2418	protein_coding	protein NUCLEAR FUSION DEFECTIVE 4 && F4I9E1.1 RecName: Full=Protein NUCLEAR FUSION DEFECTIVE 4 && PF06813:Nodulin-like	NF-YC
112182652	1647.49	1630.75	2164.44	1216.79	1076.77	942.593	1814.23	1078.72	0.750277	9.44268e-05	0.00216731	LOC112182652	NC_037088.1	45150396	45155213	-	1673	protein_coding	ATPase GET3A && Q16MG9.1 RecName: Full=ATPase ASNA1 homolog; AltName: Full=Arsenical pump-driving ATPase homolog; AltName: Full=Arsenite-stimulated ATPase && PF02374:Anion-transporting ATPase	bZIP
112186069	886.758	862.34	1187.92	642.549	527.743	545.607	979.007	571.966	0.775673	9.60918e-05	0.00220092	LOC112186069	NC_037089.1	72613046	72617119	+	1909	protein_coding	ribulose-1%2C5 bisphosphate carboxylase/oxygenase large subunit N-methyltransferase%2C chloroplastic && P94026.1 RecName: Full=Ribulose-1,5 bisphosphate carboxylase/oxygenase large subunit N-methyltransferase, chloroplastic; AltName: Full=[Ribulose-bisphosphate carboxylase]-lysine N-methyltransferase; Short=RuBisCO LSMT; Short=RuBisCO methyltransferase; Short=rbcMT; Flags: Precursor && PF09273:Ru…	NAC
112191254	596.998	402.692	874.926	239.088	343.671	201.486	624.872	261.415	1.25789	9.7671e-05	0.00223505	LOC112191254	NC_037090.1	11887861	11892426	-	3866	protein_coding	uncharacterized LOC112191254%2C transcript variant X4 && - && PF10551:MULE transposase domain|PF04434:SWIM zinc finger|PF03108:MuDR family transposase	C3H
112180395	273.202	206.842	258.085	156.901	113.848	104.733	246.043	125.161	0.976661	9.86531e-05	0.00225342	LOC112180395	NC_037094.1	19388779	19390746	-	1860	protein_coding	flavonoid 3'-monooxygenase CYP75B137 && P37120.1 RecName: Full=Flavonoid 3',5'-hydroxylase; Short=F3'5'H; AltName: Full=CYPLXXVA2; AltName: Full=Cytochrome P450 75A2; AltName: Full=P-450EG1 [Solanum melongena] && PF00067:Cytochrome P450	MYB
112182788	81.8687	55.9572	166.565	30.9534	30.8559	9.97453	101.464	23.9279	2.08873	0.000102134	0.00231608	LOC112182788	NC_037088.1	45812150	45825089	+	2337	protein_coding	cyclic nucleotide-gated ion channel 1%2C transcript variant X1 && O65717.1 RecName: Full=Cyclic nucleotide-gated ion channel 1; Short=AtCNGC1; AltName: Full=Cyclic nucleotide- and calmodulin-regulated ion channel 1 && -	bHLH
112198379	574.921	755.422	952.718	432.28	256.424	403.969	761.02	364.224	1.06297	0.000104383	0.00236068	LOC112198379	NC_037091.1	46310032	46315038	+	3137	protein_coding	probable 1-deoxy-D-xylulose-5-phosphate synthase%2C chloroplastic%2C transcript variant X1 && O78328.1 RecName: Full=Probable 1-deoxy-D-xylulose-5-phosphate synthase, chloroplastic; Short=1-deoxyxylulose-5-phosphate synthase; Short=DXP synthase; Short=DXPS; AltName: Full=CapTKT2; Flags: Precursor && PF13292:1-deoxy-D-xylulose-5-phosphate synthase|PF02780:Transketolase, C-terminal domain|PF02779:T…	--
112176522	226.289	247.81	299.269	143.026	143.64	152.61	257.789	146.425	0.81598	0.000109273	0.00246241	LOC112176522	NC_037094.1	433599	436115	-	1240	protein_coding	uncharacterized LOC112176522 && - && -	MYB_related
112187472	5347.22	8046.84	8661.4	4629.13	3885.72	3219.78	7351.82	3911.54	0.910391	0.000109631	0.00246605	LOC112187472	NC_037089.1	11807142	11808080	+	853	protein_coding	histone H1 && P40267.1 RecName: Full=Histone H1 && PF00538:linker histone H1 and H5 family	BBR-BPC
112177147	189.494	205.843	335.876	119.544	120.232	87.7759	243.738	109.184	1.15989	0.000109843	0.00246862	LOC112177147	NC_037088.1	67974498	67976109	+	1069	protein_coding	uncharacterized LOC112177147 && - && -	B3
112198293	1968.53	1900.55	2244.97	1160.22	1495.98	1189.96	2038.02	1282.05	0.66885	0.000110298	0.00247314	LOC112198293	NC_037091.1	60298727	60304260	-	2689	protein_coding	heat shock protein 90-5%2C chloroplastic%2C transcript variant X2 && Q9SIF2.1 RecName: Full=Heat shock protein 90-5, chloroplastic; Short=AtHSP90.5; Short=AtHsp90-5; AltName: Full=Heat shock protein 88-1; Short=Hsp88-1; AltName: Full=Hsp90C; AltName: Full=Protein EMBRYO DEFECTIVE 1956; AltName: Full=Protein chlorate-resistance 88; Flags: Precursor && PF00183:Hsp90 protein|PF02518:Histidine kinase…	bZIP
112169180	150.859	116.911	44.8445	11.7409	35.1119	27.9287	104.205	24.9272	2.06247	0.000110825	0.0024818	LOC112169180	NC_037093.1	48470155	48473160	-	1358	protein_coding	protein SULFUR DEFICIENCY-INDUCED 1 && Q8GXU5.1 RecName: Full=Protein SULFUR DEFICIENCY-INDUCED 1; Short=AtSDI1 && PF13414:TPR repeat	--
112165793	3298.67	3334.45	5815.15	2402.62	840.558	1370.5	4149.42	1537.89	1.432	0.00011138	0.00249202	LOC112165793	NC_037092.1	20996267	20997921	-	650	protein_coding	photosystem II 10 kDa polypeptide%2C chloroplastic && Q40519.1 RecName: Full=Photosystem II 10 kDa polypeptide, chloroplastic; Short=PII10; Flags: Precursor && PF04725:Photosystem II 10 kDa polypeptide PsbR	--
112190806	296.199	284.782	431.057	197.461	141.512	174.554	337.346	171.176	0.979138	0.000114387	0.00254132	LOC112190806	NC_037089.1	12742995	12746480	-	1661	protein_coding	GTPase ERA-like%2C chloroplastic && B3ETC6.1 RecName: Full=GTPase Era && PF01926:50S ribosome-binding GTPase|PF07650:KH domain	--
112201401	45.0738	59.9541	72.3004	19.2124	21.28	21.944	59.1094	20.8121	1.50525	0.000114494	0.00254132	LOC112201401	NC_037092.1	72792959	72794750	+	1792	protein_coding	shikimate O-hydroxycinnamoyltransferase && Q9FI78.1 RecName: Full=Shikimate O-hydroxycinnamoyltransferase; AltName: Full=Hydroxycinnamoyl transferase; AltName: Full=Hydroxycinnamoyl-Coenzyme A shikimate/quinate hydroxycinnamoyltransferase && PF02458:Transferase family	ARF
112175812	146.26	138.894	128.127	78.9844	46.8159	68.8243	137.76	64.8749	1.08596	0.000116412	0.00257705	LOC112175812	NC_037094.1	44998299	45001832	-	1071	protein_coding	uncharacterized LOC112175812 && - && PF03168:Late embryogenesis abundant protein	--
112197803	224.449	255.804	243.442	151.565	128.744	144.631	241.232	141.646	0.767644	0.000118826	0.00262387	LOC112197803	NC_037091.1	66504365	66507226	+	2172	protein_coding	uncharacterized LOC112197803 && - && -	--
112176508	506.85	571.563	561.014	366.103	300.047	364.07	546.476	343.407	0.669855	0.00011884	0.00262387	LOC112176508	NC_037094.1	14595271	14598098	+	600	protein_coding	DET1- and DDB1-associated protein 1 && - && PF10172:Det1 complexing ubiquitin ligase	--
112170320	3212.2	3422.38	3263.58	2213.7	2485.5	2016.85	3299.39	2238.68	0.559611	0.000119912	0.00264523	LOC112170320	NC_037093.1	9875287	9877300	-	2014	protein_coding	cinnamate beta-D-glucosyltransferase && Q66PF4.1 RecName: Full=Cinnamate beta-D-glucosyltransferase; AltName: Full=UDP-glucose:cinnamate glucosyltransferase; Short=FaGT2 && PF00201:UDP-glucoronosyl and UDP-glucosyl transferase	GRAS
112174324	184.895	188.856	245.272	90.7253	102.144	125.679	206.341	106.183	0.957679	0.00012029	0.00264658	LOC112174324	NC_037093.1	41892275	41896514	+	1869	protein_coding	uncharacterized LOC112174324%2C transcript variant X1 && - && PF13450:NAD(P)-binding Rossmann-like domain|PF01593:Flavin containing amine oxidoreductase	--
112196050	1067.97	1344.97	1202.57	791.979	807.574	635.378	1205.17	744.977	0.694082	0.000120856	0.00265672	LOC112196050	NC_037091.1	47765111	47770980	-	1210	protein_coding	vesicle-associated membrane protein 724 && O23429.2 RecName: Full=Vesicle-associated membrane protein 724; Short=AtVAMP724; AltName: Full=SYBL1-like protein && PF00957:Synaptobrevin|PF13774:Regulated-SNARE-like domain	NAC
112169074	19590.5	18977.5	28426.9	10314.9	13309.6	5624.64	22331.6	9749.71	1.19568	0.000121659	0.00266969	LOC112169074	NC_037093.1	62804030	62804863	-	623	protein_coding	gibberellin-regulated protein 1 && P46689.2 RecName: Full=Gibberellin-regulated protein 1; AltName: Full=GAST1 protein homolog 1; Flags: Precursor && PF02704:Gibberellin regulated protein	--
novel.1941	140.741	66.9488	201.343	26.6839	59.5839	29.9236	136.344	38.7305	1.81773	0.000121891	0.00267246	-	NC_037092.1	62632069	62632812	-	624	-	-	--
121050617	22.077	9.99236	25.6255	1.06736	2.128	0.997453	19.2316	1.3976	3.79137	0.000122026	0.00267309	LOC121050617	NC_037094.1	18150326	18151335	-	901	protein_coding	uncharacterized LOC121050617 && - && PF14303:No apical meristem-associated C-terminal domain	--
121048763	45.9937	126.903	47.5901	22.4145	13.832	18.9516	73.4956	18.3994	1.9956	0.000122296	0.00267666	LOC121048763	NC_037094.1	10460789	10468295	+	1329	protein_coding	vignain-like && O65039.1 RecName: Full=Vignain; AltName: Full=Cysteine endopeptidase; Flags: Precursor && PF08246:Cathepsin propeptide inhibitor domain (I29)|PF00112:Papain family cysteine protease	BBR-BPC
112189819	298.959	173.867	126.297	54.4352	96.8238	65.8319	199.708	72.3636	1.46507	0.000122716	0.00268119	LOC112189819	NC_037089.1	54802390	54803982	-	1285	protein_coding	gibberellin 3-beta-dioxygenase 1 && O24648.1 RecName: Full=Gibberellin 3-beta-dioxygenase 1; AltName: Full=GA 3-oxidase 1; AltName: Full=Gibberellin 3 beta-hydroxylase 1 && PF14226:non-haem dioxygenase in morphine synthesis N-terminal|PF03171:2OG-Fe(II) oxygenase superfamily	STAT
112196275	9138.94	7787.04	11246.8	5670.87	4941.21	2745.99	9390.94	4452.69	1.07666	0.000125951	0.00273758	LOC112196275	NC_037091.1	58984655	58989185	+	2352	protein_coding	protein NRT1/ PTR FAMILY 3.1%2C transcript variant X4 && Q9SX20.1 RecName: Full=Protein NRT1/ PTR FAMILY 3.1; Short=AtNPF3.1 && PF00854:POT family	G2-like
121051788	18.3975	15.9878	17.3887	0	1.064	0.997453	17.258	0.68715	4.63785	0.000127993	0.00277774	LOC121051788	NC_037089.1	18503545	18504941	-	1089	lncRNA	uncharacterized LOC121051788 && F4J3N2.1 RecName: Full=Probable inactive ATP-dependent zinc metalloprotease FTSHI 5, chloroplastic; Short=AtFTSHI5; AltName: Full=Protein EMBRYO DEFECTIVE 2458; AltName: Full=Protein FTSH INACTIVE PROTEASE 5; Flags: Precursor && -	--
112199671	45.9937	30.9763	19.2191	5.33678	7.44799	5.98472	32.063	6.2565	2.35809	0.00012802	0.00277774	LOC112199671	NC_037091.1	59746290	59753099	+	4338	protein_coding	uncharacterized LOC112199671 && P04146.3 RecName: Full=Copia protein; AltName: Full=Gag-int-pol protein; Contains: RecName: Full=Copia VLP protein; Contains: RecName: Full=Copia protease && PF13961:Domain of unknown function (DUF4219)|PF07727:Reverse transcriptase (RNA-dependent DNA polymerase)|PF00665:Integrase core domain|PF13976:GAG-pre-integrase domain|PF14223:gag-polypeptide of LTR copia-type	LBD
112195393	298.959	318.756	407.262	219.876	147.896	175.552	341.659	181.108	0.9161	0.000128683	0.00278732	LOC112195393	NC_037090.1	30632329	30636868	-	1586	protein_coding	probable inactive purple acid phosphatase 16 && Q9SR79.1 RecName: Full=Probable inactive purple acid phosphatase 16; Flags: Precursor && PF00149:Calcineurin-like phosphoesterase	--
112187840	95.6668	108.917	100.671	49.0984	39.3679	54.8599	101.752	47.7754	1.08867	0.000129384	0.00280009	LOC112187840	NC_037089.1	85013195	85014943	+	1193	protein_coding	RING-H2 finger protein ATL13%2C transcript variant X2 && Q6GPV5.1 RecName: Full=E3 ubiquitin-protein ligase RNF181; AltName: Full=RING finger protein 181 [Xenopus laevis] && PF13639:Ring finger domain	bZIP
112172860	2031.08	2115.38	2094.88	1356.61	1573.65	1417.38	2080.45	1449.21	0.52163	0.000129798	0.00280421	LOC112172860	NC_037093.1	55804100	55808391	-	2114	protein_coding	zinc finger CCCH domain-containing protein 32%2C transcript variant X2 && Q84W91.2 RecName: Full=Zinc finger CCCH domain-containing protein 32; Short=AtC3H32; AltName: Full=Zinc finger CCCH domain-containing protein ZFN-like 1 && PF00642:Zinc finger C-x8-C-x5-C-x3-H type (and similar)	C3H
112166445	508.69	824.369	1106.47	322.342	439.431	361.078	813.177	374.284	1.11948	0.000139253	0.0029803	LOC112166445	NC_037092.1	4754422	4757924	+	1825	protein_coding	serine carboxypeptidase-like 31%2C transcript variant X2 && O04084.2 RecName: Full=Serine carboxypeptidase-like 31; Flags: Precursor && PF00450:Serine carboxypeptidase	MYB_related
112165269	27.5962	37.971	22.8799	5.33678	5.31999	7.97962	29.4823	6.21213	2.23979	0.000141392	0.00302094	LOC112165269	NC_037092.1	41880104	41882026	-	1220	protein_coding	tropinone reductase homolog At2g29290%2C transcript variant X1 && P0DKI3.1 RecName: Full=Tropinone reductase homolog At1g07440 && PF00106:short chain dehydrogenase	C2H2
112195307	167.417	147.887	216.901	87.5233	64.9039	100.743	177.402	84.39	1.07139	0.000142991	0.00304473	LOC112195307	NC_037090.1	4730296	4733980	+	1390	protein_coding	uncharacterized LOC112195307 && - && PF09353:Domain of unknown function (DUF1995)	--
112198251	1805.71	1856.58	2066.51	1367.28	1345.96	1235.84	1909.6	1316.36	0.536866	0.000143231	0.00304727	LOC112198251	NC_037091.1	62688813	62691451	+	1505	protein_coding	uncharacterized LOC112198251 && - && PF07063:Domain of unknown function (DUF1338)	--
112196026	1488.36	1587.79	1557.66	1143.14	1081.02	997.453	1544.6	1073.87	0.524522	0.000144296	0.00306473	LOC112196026	NC_037091.1	56538586	56542986	-	4093	protein_coding	cleavage and polyadenylation specificity factor subunit 6%2C transcript variant X2 && Q9VSH4.2 RecName: Full=Cleavage and polyadenylation specificity factor subunit CG7185 && PF00076:RNA recognition motif. (a.k.a. RRM, RBD, or RNP domain)	M-type_MADS
112192240	3497.36	3107.62	3062.24	1987.42	2034.36	2414.83	3222.41	2145.54	0.58671	0.000144575	0.00306806	LOC112192240	NC_037090.1	43621404	43631657	+	3568	protein_coding	4-alpha-glucanotransferase DPE2 && Q8RXD9.1 RecName: Full=4-alpha-glucanotransferase DPE2; AltName: Full=Amylomaltase; AltName: Full=Disproportionating enzyme; Short=D-enzyme; AltName: Full=Protein DISPROPORTIONATING ENZYME 2 && PF00686:Starch binding domain|PF02446:4-alpha-glucanotransferase	--
112189322	168.337	205.843	311.166	106.736	96.8238	115.705	228.449	106.421	1.10201	0.000144998	0.00307444	LOC112189322	NC_037089.1	4137307	4141391	-	2657	protein_coding	pentatricopeptide repeat-containing protein At5g21222%2C transcript variant X1 && Q8S9D1.1 RecName: Full=Pentatricopeptide repeat-containing protein At5g21222; AltName: Full=SNF1-like protein kinase AtC401 && PF13041:PPR repeat family|PF12854:PPR repeat	--
112202406	2323.6	2385.18	2572.61	1682.15	1781.13	1722.6	2427.13	1728.63	0.489653	0.000146981	0.00310908	LOC112202406	NC_037092.1	14649767	14656189	+	3337	protein_coding	potassium transporter 11%2C transcript variant X2 && Q9SA05.2 RecName: Full=Potassium transporter 10; Short=AtPOT10 && PF02705:K+ potassium transporter	C3H
112165154	838.005	822.371	938.075	580.642	600.095	586.502	866.15	589.08	0.556327	0.000147128	0.00310912	LOC112165154	NC_037092.1	3692373	3698820	+	3891	protein_coding	lysine-specific demethylase JMJ25%2C transcript variant X2 && Q9SSE9.1 RecName: Full=Lysine-specific demethylase JMJ25; AltName: Full=Jumonji domain-containing protein 25; AltName: Full=Lysine-specific histone demethylase JMJ25; AltName: Full=Protein INCREASE IN BONSAI METHYLATION 1; AltName: Full=Protein JUMONJI 25 && PF08879:WRC|PF02373:JmjC domain, hydroxylase	MIKC_MADS
novel.1843	14676.6	18538.8	18745	9591.27	11291.1	12037.3	17320.1	10973.2	0.658442	0.0001487	0.00313442	-	NC_037092.1	27600051	27601762	-	709	-	-	--
112179449	326.555	244.813	461.258	149.43	151.088	49.8727	344.209	116.797	1.56086	0.000148878	0.00313555	LOC112179449	NC_037094.1	2468360	2471612	+	2699	protein_coding	protein NRT1/ PTR FAMILY 4.6 && Q8H157.1 RecName: Full=Protein NRT1/ PTR FAMILY 4.6; Short=AtNPF4.6; AltName: Full=Nitrate transporter 1.2; AltName: Full=Nitrate transporter NTL1; AltName: Full=Protein ABA-IMPORTING TRANSPORTER 1 && PF00854:POT family	C3H
112167556	111.305	79.9388	79.6219	45.8963	36.1759	32.916	90.2885	38.3294	1.23824	0.000149374	0.00314335	LOC112167556	NC_037088.1	44293837	44303322	+	4800	protein_coding	uncharacterized LOC112167556 && Q50EK3.1 RecName: Full=Cytochrome P450 704C1; AltName: Full=Cytochrome P450 CYPD [Pinus taeda] && PF00067:Cytochrome P450	NAC
112168113	2158.94	2254.28	2783.11	1712.04	1129.97	1032.36	2398.78	1291.46	0.893459	0.000151949	0.00318954	LOC112168113	NC_037092.1	623906	679741	-	4678	protein_coding	probable LRR receptor-like serine/threonine-protein kinase At1g53430%2C transcript variant X4 && C0LGG9.2 RecName: Full=Probable LRR receptor-like serine/threonine-protein kinase At1g53440; Flags: Precursor && PF13855:Leucine rich repeat|PF00069:Protein kinase domain|PF11721:Di-glucose binding within endoplasmic reticulum	MYB_related
112179245	24.8366	17.9862	40.2686	7.4715	2.128	0.997453	27.6971	3.53232	2.98504	0.000153559	0.00321259	LOC112179245	NC_037088.1	44879143	44880541	+	1078	protein_coding	gibberellin 20 oxidase 1 && Q39110.2 RecName: Full=Gibberellin 20 oxidase 1; AltName: Full=GA 20-oxidase 1; Short=AtGA20ox1; AltName: Full=Gibberellin C-20 oxidase 1 && PF03171:2OG-Fe(II) oxygenase superfamily|PF14226:non-haem dioxygenase in morphine synthesis N-terminal	Dof
112185911	192.254	151.884	261.746	76.8497	58.5199	115.705	201.961	83.6914	1.26983	0.000154155	0.00321969	LOC112185911	NC_037089.1	3082669	3085730	-	2127	protein_coding	protein NRT1/ PTR FAMILY 6.2 && Q9SZY4.1 RecName: Full=Protein NRT1/ PTR FAMILY 6.2; Short=AtNPF6.2; AltName: Full=Nitrate transporter 1.4 && PF00854:POT family	C3H
112185615	83.7085	63.9511	93.3499	29.886	39.3679	30.921	80.3365	33.3917	1.26871	0.000156065	0.00324993	LOC112185615	NC_037089.1	53870212	53872232	-	2021	protein_coding	F-box only protein 6 && - && PF12937:F-box-like	--
112172638	534.446	499.618	721.173	300.995	384.103	269.312	585.079	318.137	0.879639	0.00015612	0.00324993	LOC112172638	NC_037093.1	43657727	43659845	-	1740	protein_coding	probable flavin-containing monooxygenase 1 && Q9LMA1.1 RecName: Full=Probable flavin-containing monooxygenase 1 && PF00743:Flavin-binding monooxygenase-like	--
121048785	556.523	599.541	1690.36	346.891	197.904	385.017	948.81	309.937	1.61409	0.000159531	0.00330996	LOC121048785	NC_037089.1	73207443	73208842	+	1048	protein_coding	chlorophyll a-b binding protein 151%2C chloroplastic && P27518.2 RecName: Full=Chlorophyll a-b binding protein 151, chloroplastic; AltName: Full=LHCII type II CAB-151; Short=LHCP; Flags: Precursor && PF00504:Chlorophyll A-B binding protein	ERF
112192989	2148.82	2380.18	3273.65	1750.47	892.694	1012.41	2600.88	1218.52	1.09397	0.000160402	0.0033253	LOC112192989	NC_037090.1	7318559	7322393	-	3304	protein_coding	probable serine/threonine-protein kinase kinX%2C transcript variant X2 && - && -	--
112173500	259.404	195.85	309.336	149.43	118.104	128.671	254.863	132.068	0.949439	0.000163225	0.00337546	LOC112173500	NC_037093.1	38184502	38187901	+	2078	protein_coding	F-box protein At2g32560 && Q6NLB1.1 RecName: Full=F-box protein At2g26850 && PF00646:F-box domain	--
112176158	7.35899	14.9885	25.6255	0	1.064	0	15.991	0.354666	5.42057	0.000164141	0.00338882	LOC112176158	NC_037094.1	10746880	10748954	-	1884	protein_coding	cytochrome P450 736A117 && Q9STK8.1 RecName: Full=Cytochrome P450 71A25 && PF00067:Cytochrome P450	HSF
112166167	126.023	138.894	147.346	54.4352	85.1198	44.8854	137.421	61.4801	1.16226	0.000164306	0.00338946	LOC112166167	NC_037092.1	76229538	76233023	-	2050	protein_coding	probable N-acetyltransferase HLS1%2C transcript variant X3 && Q42381.1 RecName: Full=Probable N-acetyltransferase HLS1; AltName: Full=Protein CONSTITUTIVE PHOTOMORPHOGENIC 3; AltName: Full=Protein HOOKLESS 1; AltName: Full=Protein UNUSUAL SUGAR RESPONSE 2 && PF00583:Acetyltransferase (GNAT) family	--
112189285	588.719	710.456	591.216	437.616	363.887	389.007	630.13	396.837	0.666831	0.000165754	0.00341652	LOC112189285	NC_037089.1	5800852	5803970	-	2243	protein_coding	glutathione hydrolase 3 && Q9M0G0.1 RecName: Full=Gamma-glutamyltranspeptidase 3; AltName: Full=Gamma-glutamyltransferase 3; AltName: Full=Gamma-glutamyltranspeptidase 4; AltName: Full=Glutathione hydrolase 3 && PF01019:Gamma-glutamyltranspeptidase	HB-other
112188046	1094.65	1220.07	1183.35	727.937	848.006	800.955	1166.02	792.3	0.557342	0.000167002	0.0034338	LOC112188046	NC_037089.1	22643641	22647045	+	2194	protein_coding	receptor-like cytosolic serine/threonine-protein kinase RBK1 && Q8H1D6.1 RecName: Full=Receptor-like cytosolic serine/threonine-protein kinase RBK1; AltName: Full=Protein ROP BINDING PROTEIN KINASES 1 && PF00069:Protein kinase domain	MYB_related
112178018	20.2372	57.9557	79.6219	14.943	7.44799	9.97453	52.6049	10.7885	2.2864	0.000167538	0.003442	LOC112178018	NC_037094.1	47119286	47124289	-	1361	protein_coding	WAT1-related protein At1g25270 && Q4PT23.1 RecName: Full=WAT1-related protein At1g25270 && PF00892:EamA-like transporter family	ERF
novel.37	541.805	536.589	452.106	250.829	297.919	353.098	510.167	300.616	0.762257	0.000170265	0.00349231	-	NC_037088.1	11507189	11513557	+	6105	-	PF00078:Reverse transcriptase (RNA-dependent DNA polymerase)	ERF
112196235	2569.21	2626.99	2785.85	2034.38	1661.96	1671.73	2660.68	1789.36	0.572444	0.000170881	0.00350208	LOC112196235	NC_037091.1	17755713	17764080	+	3955	protein_coding	pumilio homolog 6%2C chloroplastic%2C transcript variant X3 && Q9C5E7.1 RecName: Full=Pumilio homolog 6, chloroplastic; Short=APUM-6; Short=AtPUM6; Flags: Precursor && PF00806:Pumilio-family RNA binding repeat	LBD
112173535	95.6668	64.9503	123.551	30.9534	44.6879	16.9567	94.7228	30.866	1.62201	0.000171052	0.00350274	LOC112173535	NC_037093.1	26444485	26446868	+	1547	protein_coding	uncharacterized LOC112173535 && - && -	--
112181469	3046.62	2793.86	3701.05	2050.39	1848.16	1166.02	3180.51	1688.19	0.913957	0.000171393	0.00350645	LOC112181469	NC_037088.1	47162551	47167781	-	2725	protein_coding	acetyl-coenzyme A carboxylase carboxyl transferase subunit alpha%2C chloroplastic%2C transcript variant X2 && Q9LD43.1 RecName: Full=Acetyl-coenzyme A carboxylase carboxyl transferase subunit alpha, chloroplastic; Short=ACCase subunit alpha; Short=Acetyl-CoA carboxylase carboxyltransferase subunit alpha; Flags: Precursor && PF03255:Acetyl co-enzyme A carboxylase carboxyltransferase alpha subunit	--
112185599	753.376	750.426	827.336	571.036	440.495	473.79	777.046	495.107	0.650497	0.000172396	0.00351878	LOC112185599	NC_037089.1	21009592	21012181	-	1679	protein_coding	COMPASS-like H3K4 histone methylase component WDR5A && Q93847.1 RecName: Full=WD repeat-containing protein wdr-5.2 && PF00400:WD domain, G-beta repeat	bHLH
112186748	143.5	171.869	191.276	105.668	72.3519	72.8141	168.881	83.6114	1.01517	0.000172697	0.00352206	LOC112186748	NC_037089.1	693808	694989	-	1080	protein_coding	uncharacterized LOC112186748 && - && -	--
112193147	1148	1145.12	874.926	492.052	685.215	662.309	1056.02	613.192	0.783965	0.000173235	0.00352574	LOC112193147	NC_037090.1	22314744	22319893	-	1818	protein_coding	nuclear transcription factor Y subunit A-10 && Q9M9X4.1 RecName: Full=Nuclear transcription factor Y subunit A-2; Short=AtNF-YA-2; AltName: Full=Transcriptional activator HAP2B && PF02045:CCAAT-binding transcription factor (CBF-B/NF-YA) subunit B	NF-YA
112171884	803.969	822.371	579.318	494.186	374.527	330.157	735.219	399.624	0.879728	0.000176871	0.00358971	LOC112171884	NC_037093.1	61099351	61101575	+	1742	protein_coding	cytochrome P450 CYP82D47 && O49858.1 RecName: Full=Cytochrome P450 82A3; AltName: Full=Cytochrome P450 CP6 && PF00067:Cytochrome P450	G2-like
112187317	303.558	307.765	382.551	175.047	215.992	192.508	331.291	194.516	0.76856	0.000177296	0.00359254	LOC112187317	NC_037089.1	2050947	2052556	+	1317	protein_coding	codeine O-demethylase && D4N502.1 RecName: Full=Codeine O-demethylase && PF03171:2OG-Fe(II) oxygenase superfamily|PF14226:non-haem dioxygenase in morphine synthesis N-terminal	STAT
112179907	629.193	587.55	671.753	363.969	451.135	398.981	629.499	404.695	0.637613	0.000177535	0.00359448	LOC112179907	NC_037094.1	36375816	36384105	+	1322	protein_coding	uncharacterized protein YacP && - && PF05991:YacP-like NYN domain	--
112165951	53.3527	54.958	47.5901	20.2798	4.25599	15.9592	51.9669	13.4983	1.94285	0.000181063	0.00366	LOC112165951	NC_037092.1	78518968	78520806	-	1658	protein_coding	uncharacterized LOC112165951 && - && PF01593:Flavin containing amine oxidoreductase	bHLH
112186452	854.562	1021.22	1083.59	581.71	638.399	680.263	986.457	633.457	0.63877	0.000182935	0.00368599	LOC112186452	NC_037089.1	16304119	16309798	-	4236	protein_coding	uncharacterized LOC112186452%2C transcript variant X1 && - && PF12371:Transmembrane protein 131-like	--
112178760	661.389	703.462	782.491	496.321	478.799	448.854	715.781	474.658	0.592904	0.000183666	0.0036916	LOC112178760	NC_037094.1	52151428	52155305	+	2358	protein_coding	uncharacterized LOC112178760 && Q16854.2 RecName: Full=Deoxyguanosine kinase, mitochondrial; Short=dGK; Flags: Precursor && PF01712:Deoxynucleoside kinase	--
112198442	489.373	463.645	423.735	292.456	308.559	226.422	458.918	275.812	0.735241	0.000183801	0.0036916	LOC112198442	NC_037091.1	57749416	57752546	+	1141	protein_coding	repressor of RNA polymerase III transcription MAF1 homolog && Q7ZWL6.1 RecName: Full=Repressor of RNA polymerase III transcription MAF1 homolog [Xenopus laevis] && PF09174:Maf1 regulator	--
112201742	324.715	411.685	338.622	150.497	212.8	225.424	358.341	196.24	0.867624	0.000184081	0.00369247	LOC112201742	NC_037092.1	81049124	81052917	-	2416	protein_coding	subtilisin-like protease SBT5.4%2C transcript variant X1 && F4JXC5.1 RecName: Full=Subtilisin-like protease SBT5.4; AltName: Full=Subtilase subfamily 5 member 4; Short=AtSBT5.4; Flags: Precursor && PF00082:Subtilase family|PF02225:PA domain|PF05922:Peptidase inhibitor I9	DBB
112172204	1868.26	1558.81	1917.33	1146.34	1278.93	1095.2	1781.47	1173.49	0.602505	0.000184139	0.00369247	LOC112172204	NC_037093.1	63992374	63997413	+	2442	protein_coding	protein ACTIVITY OF BC1 COMPLEX KINASE 1%2C chloroplastic%2C transcript variant X1 && Q8RWG1.1 RecName: Full=Uncharacterized aarF domain-containing protein kinase At4g31390, chloroplastic; Flags: Precursor && PF03109:ABC1 family	--
121050558	57.952	34.9732	52.1661	18.1451	11.704	15.9592	48.3638	15.2694	1.66469	0.000184688	0.00370054	LOC121050558	NC_037094.1	22727394	22730674	-	2563	lncRNA	uncharacterized LOC121050558 && - && -	--
112190879	9828.85	12298.6	12481.4	8167.42	7575.67	7136.78	11536.3	7626.62	0.597068	0.000187737	0.00374966	LOC112190879	NC_037089.1	26846551	26847454	-	810	protein_coding	PLAT domain-containing protein 3 && O65660.1 RecName: Full=PLAT domain-containing protein 1; Short=AtPLAT1; Short=PLAT domain protein 1; Flags: Precursor && PF01477:PLAT/LH2 domain	--
112186418	1065.21	1121.14	1533.87	732.207	805.446	604.457	1240.07	714.037	0.796669	0.000188965	0.00376819	LOC112186418	NC_037089.1	84037385	84040391	+	1446	protein_coding	uncharacterized LOC112186418 && Q09818.1 RecName: Full=Putative general negative regulator of transcription C16C9.04c && PF14570:RING/Ubox like zinc-binding domain	--
112182745	19.3173	34.9732	11.8975	1.06736	4.25599	0.997453	22.0627	2.10693	3.39501	0.000189572	0.00377732	LOC112182745	NC_037088.1	56760239	56762164	+	1278	protein_coding	WAT1-related protein At2g39510 && O80638.1 RecName: Full=WAT1-related protein At2g39510 && PF00892:EamA-like transporter family	GRAS
121051483	45.9937	41.9679	50.3357	7.4715	21.28	7.97962	46.0991	12.2437	1.91711	0.000190308	0.00378897	LOC121051483	NC_037089.1	25938513	25941251	+	1259	lncRNA	uncharacterized LOC121051483 && - && -	--
112179210	2277.61	2077.41	4759.01	1685.36	481.991	672.283	3038.01	946.544	1.68249	0.00019145	0.00380868	LOC112179210	NC_037094.1	3199326	3200531	-	1007	protein_coding	chlorophyll a-b binding protein P4%2C chloroplastic && Q9SQL2.1 RecName: Full=Chlorophyll a-b binding protein P4, chloroplastic; AltName: Full=LHCI type III CAB-P4; Flags: Precursor && PF00504:Chlorophyll A-B binding protein	M-type_MADS
112174070	415.783	376.712	447.53	281.782	254.296	251.358	413.342	262.479	0.65578	0.000191617	0.003809	LOC112174070	NC_037093.1	44404350	44412174	+	5048	protein_coding	probable disease resistance protein At1g61300%2C transcript variant X1 && Q9T048.1 RecName: Full=Disease resistance protein At4g27190 && PF00931:NB-ARC domain	WRKY
112190071	281.481	304.767	291.947	180.383	191.52	182.534	292.732	184.812	0.663351	0.000193013	0.00382767	LOC112190071	NC_037089.1	86250320	86252691	+	617	protein_coding	uncharacterized LOC112190071 && - && -	--
112200482	68.0706	74.9427	114.399	17.0777	32.9839	38.9007	85.8042	29.6541	1.53071	0.000196053	0.00387064	LOC112200482	NC_037091.1	45778768	45785137	+	3277	protein_coding	pyruvate%2C phosphate dikinase 2%2C transcript variant X1 && Q42910.1 RecName: Full=Pyruvate, phosphate dikinase, chloroplastic; AltName: Full=Pyruvate, orthophosphate dikinase; Flags: Precursor && PF01326:Pyruvate phosphate dikinase, PEP/pyruvate binding domain|PF00391:PEP-utilising enzyme, mobile domain|PF02896:PEP-utilising enzyme, TIM barrel domain	--
112173453	1124.09	1183.09	1307.81	659.627	386.231	782.003	1205	609.287	0.983562	0.000196068	0.00387064	LOC112173453	NC_037093.1	48260390	48267033	-	2966	protein_coding	transcriptional corepressor LEUNIG_HOMOLOG%2C transcript variant X3 && O48847.1 RecName: Full=Transcriptional corepressor LEUNIG_HOMOLOG; AltName: Full=Protein MUCILAGE-MODIFIED 1 && -	CPP
112178564	82.7886	72.9442	42.099	22.4145	26.6	11.9694	65.9439	20.328	1.70114	0.000196259	0.00387064	LOC112178564	NC_037094.1	12306458	12307891	-	1434	protein_coding	uncharacterized LOC112178564 && Q9FLE8.1 RecName: Full=Uncharacterized protein At5g39865 && PF00462:Glutaredoxin	ARF
112184861	414.863	496.62	445.7	233.751	160.664	302.228	452.394	232.214	0.961105	0.0002016	0.00395734	LOC112184861	NC_037089.1	77281176	77283254	-	1844	protein_coding	uncharacterized GPI-anchored protein At4g28100 && Q9SUC9.1 RecName: Full=Uncharacterized GPI-anchored protein At4g28100; Flags: Precursor && -	MYB_related
112178758	19.3173	24.9809	35.6926	3.20207	7.44799	3.98981	26.6636	4.87996	2.45319	0.000201939	0.00396091	LOC112178758	NC_037094.1	51946554	51947808	+	994	protein_coding	NAD(P)H-quinone oxidoreductase subunit T%2C chloroplastic && Q9SMS0.1 RecName: Full=NAD(P)H-quinone oxidoreductase subunit T, chloroplastic; AltName: Full=DNA J PROTEIN C75; AltName: Full=NAD(P)H dehydrogenase subunit T; Short=NDH subunit T; AltName: Full=NADH-plastoquinone oxidoreductase subunit T; AltName: Full=Protein CHLORORESPIRATORY REDUCTION J; Flags: Precursor && PF00226:DnaJ domain	C2H2
112193094	252.965	249.809	329.47	131.285	44.6879	133.659	277.415	103.211	1.4258	0.000202186	0.00396091	LOC112193094	NC_037090.1	2941384	2942404	+	1021	protein_coding	rubredoxin && Q93PP8.3 RecName: Full=Rubredoxin-2; Short=Rd-2 && PF00301:Rubredoxin	GeBP
112198250	1819.51	1917.53	2040.88	1454.81	1259.77	1259.78	1925.98	1324.79	0.539923	0.000204383	0.00399948	LOC112198250	NC_037091.1	62691908	62696417	-	2660	protein_coding	probable serine/threonine-protein kinase PIX7 && Q9LFP7.1 RecName: Full=Probable receptor-like protein kinase At5g15080 && PF07714:Protein tyrosine kinase	HD-ZIP
112191789	688.065	640.51	777.915	499.523	431.983	427.907	702.164	453.138	0.632308	0.0002064	0.00402328	LOC112191789	NC_037090.1	17587020	17595940	+	4034	protein_coding	uncharacterized LOC112191789 && Q10Y48.1 RecName: Full=Uridylate kinase; Short=UK; AltName: Full=Uridine monophosphate kinase; Short=UMP kinase; Short=UMPK && PF13837:Myb/SANT-like DNA-binding domain|PF00696:Amino acid kinase family|PF00078:Reverse transcriptase (RNA-dependent DNA polymerase)	Trihelix
112183363	426.821	435.667	606.774	300.995	283.023	205.475	489.754	263.164	0.896968	0.00020763	0.00404411	LOC112183363	NC_037089.1	87964796	87968106	+	2082	protein_coding	ACT domain-containing protein ACR6%2C transcript variant X3 && Q9SGA0.1 RecName: Full=ACT domain-containing protein ACR6; AltName: Full=Protein ACT DOMAIN REPEATS 6 && PF01842:ACT domain	TCP
112172375	162.818	152.883	105.247	67.2435	59.5839	74.809	140.316	67.2121	1.06051	0.000208313	0.00405115	LOC112172375	NC_037093.1	57649102	57651947	-	2846	protein_coding	protein PLASTID MOVEMENT IMPAIRED 1 && Q9C8E6.1 RecName: Full=Protein PLASTID MOVEMENT IMPAIRED 1 && PF10358:N-terminal C2 in EEIG1 and EHBP1 proteins	WRKY
112193615	111.305	87.9327	159.244	49.0984	54.2639	53.8625	119.494	52.4083	1.19015	0.000208848	0.00405841	LOC112193615	NC_037090.1	17312709	17316990	-	1194	protein_coding	peptidyl-prolyl cis-trans isomerase FKBP16-4%2C chloroplastic%2C transcript variant X2 && Q9SR70.1 RecName: Full=Peptidyl-prolyl cis-trans isomerase FKBP16-4, chloroplastic; Short=PPIase FKBP16-4; AltName: Full=FK506-binding protein 16-4; Short=AtFKBP16-4; AltName: Full=Immunophilin FKBP16-4; AltName: Full=Rotamase; Flags: Precursor && PF00254:FKBP-type peptidyl-prolyl cis-trans isomerase	GeBP
112176836	1877.46	1894.55	2217.52	1478.29	1256.58	1189.96	1996.51	1308.28	0.609989	0.000211909	0.00411153	LOC112176836	NC_037094.1	4558686	4561988	+	2608	protein_coding	phosphatidylinositol 4-kinase gamma 7 && Q9SI52.2 RecName: Full=Phosphatidylinositol 4-kinase gamma 7; Short=AtPI4Kgamma7; Short=PI-4Kgamma7; Short=PI4K gamma 7; AltName: Full=Ubiquitin-like domain kinase gamma 7; Short=UbDK gamma 7 && PF00454:Phosphatidylinositol 3- and 4-kinase	--
112188269	112.225	101.922	155.583	70.4456	46.8159	43.8879	123.243	53.7165	1.20036	0.000216841	0.0041922	LOC112188269	NC_037089.1	8385278	8387280	-	1131	protein_coding	photosystem I chlorophyll a/b-binding protein 6%2C chloroplastic && Q8LCQ4.1 RecName: Full=Photosystem I chlorophyll a/b-binding protein 6, chloroplastic; AltName: Full=LHCI type III LHCA6; Flags: Precursor && PF00504:Chlorophyll A-B binding protein	ERF
112190370	710.142	799.388	756.866	524.072	433.047	525.658	755.466	494.259	0.611752	0.000217318	0.00419694	LOC112190370	NC_037089.1	79779977	79783598	+	1408	protein_coding	transcription factor BIM2 && Q9CAA4.1 RecName: Full=Transcription factor BIM2; AltName: Full=BES1-interacting Myc-like protein 2; AltName: Full=Basic helix-loop-helix protein 102; Short=AtbHLH102; Short=bHLH 102; AltName: Full=Transcription factor EN 125; AltName: Full=bHLH transcription factor bHLH102 && PF00010:Helix-loop-helix DNA-binding domain	bHLH
112180571	21.1571	31.9755	43.0141	5.33678	5.31999	9.97453	32.0489	6.8771	2.21378	0.000217814	0.00420014	LOC112180571	NC_037094.1	48255934	48257117	-	918	protein_coding	NAC domain-containing protein 104 && Q8GWK6.1 RecName: Full=NAC domain-containing protein 104; Short=ANAC104; AltName: Full=Protein XYLEM NAC DOMAIN 1 && PF02365:No apical meristem (NAM) protein	NAC
112198045	46.9135	89.9312	117.145	30.9534	25.536	29.9236	84.6632	28.8043	1.55502	0.000218644	0.00421293	LOC112198045	NC_037091.1	16764626	16768669	+	2512	protein_coding	protein CHLOROPLAST IMPORT APPARATUS 2%2C transcript variant X2 && Q9LU68.1 RecName: Full=Protein CHLOROPLAST IMPORT APPARATUS 2; Flags: Precursor && PF06203:CCT motif	CO-like
112188429	1986.93	2134.37	2223.92	1436.66	1388.52	1594.93	2115.07	1473.37	0.521454	0.000219079	0.00421483	LOC112188429	NC_037089.1	65923905	65952822	+	11093	protein_coding	uncharacterized LOC112188429 && Q8BX70.2 RecName: Full=Vacuolar protein sorting-associated protein 13C && PF16908:Vacuolar sorting-associated protein 13, N-terminal|PF06650:SHR-binding domain of vacuolar-sorting associated protein 13|PF16910:Repeating coiled region of VPS13|PF12624:N-terminal region of Chorein or VPS13|PF16909:Vacuolar-sorting-associated 13 protein C-terminal	--
novel.1483	465.456	473.638	668.092	319.14	226.632	117.699	535.729	221.157	1.27735	0.000220094	0.00422788	-	NC_037091.1	49153692	49154729	-	1038	-	-	--
112188082	174.776	90.9304	237.035	81.1191	51.0719	33.9134	167.581	55.3681	1.60026	0.000221038	0.0042404	LOC112188082	NC_037088.1	29630251	29632300	-	1829	lncRNA	uncharacterized LOC112188082 && - && -	--
112177061	8336.81	8325.63	8299.9	6335.83	4803.95	4152.4	8320.78	5097.39	0.707006	0.000221519	0.00424229	LOC112177061	NC_037094.1	27419368	27421768	+	1436	protein_coding	protein RGF1 INDUCIBLE TRANSCRIPTION FACTOR 1 && - && PF04640:PLATZ transcription factor	Trihelix
112173581	503.171	471.639	700.124	118.477	353.247	158.595	558.311	210.106	1.41038	0.000224891	0.00430032	LOC112173581	NC_037093.1	56510772	56514396	-	1700	protein_coding	caffeoylshikimate esterase && Q9C942.1 RecName: Full=Caffeoylshikimate esterase; AltName: Full=Lysophospholipase 2; Short=LysoPL2 && PF12146:Serine aminopeptidase, S33	C3H
112166458	3958.22	3409.39	4344.43	2230.78	2317.39	2877.65	3904.01	2475.27	0.657333	0.000228859	0.0043596	LOC112166458	NC_037092.1	5273854	5276015	-	1075	protein_coding	E3 ubiquitin-protein ligase RMA1H1 && Q6R567.1 RecName: Full=E3 ubiquitin-protein ligase RMA1H1; AltName: Full=Protein RING membrane-anchor 1 homolog 1 && PF00097:Zinc finger, C3HC4 type (RING finger)	--
112195827	179.375	178.863	301.099	124.881	48.9439	75.8064	219.779	83.2104	1.40198	0.000230091	0.00437974	LOC112195827	NC_037091.1	2857712	2859748	+	1116	protein_coding	chlorophyllase-2 && Q9M7I7.1 RecName: Full=Chlorophyllase-2, chloroplastic; Short=AtCLH2; AltName: Full=Chlorophyll-chlorophyllido hydrolase 2; Short=Chlase 2; Flags: Precursor && PF07224:Chlorophyllase	--
novel.1571	49.6732	38.9702	50.3357	16.0104	15.96	16.9567	46.3264	16.309	1.50695	0.000231552	0.00440088	-	NC_037092.1	17564027	17566797	+	1228	-	-	--
112201507	26565.9	25321.6	36027.6	19682.1	18103.9	15427.6	29305	17737.9	0.724332	0.000234598	0.00444251	LOC112201507	NC_037092.1	32399489	32402258	+	811	protein_coding	protein translation factor SUI1 homolog && O48650.1 RecName: Full=Protein translation factor SUI1 homolog && PF01253:Translation initiation factor SUI1	MYB_related
112201009	515.129	482.631	946.311	387.451	163.856	187.521	648.024	246.276	1.39626	0.00023471	0.00444251	LOC112201009	NC_037091.1	61402783	61404413	+	884	protein_coding	uncharacterized LOC112201009 && - && -	--
112187287	462.696	419.679	455.767	323.409	215.992	236.396	446.047	258.599	0.787	0.000236935	0.00447334	LOC112187287	NC_037089.1	72505311	72507126	+	905	protein_coding	probable E3 ubiquitin-protein ligase XERICO && Q9SI09.1 RecName: Full=Probable E3 ubiquitin-protein ligase XERICO && PF13639:Ring finger domain	C2H2
112193056	171.096	140.892	264.491	104.601	65.9679	38.9007	192.16	69.8232	1.46286	0.000237938	0.00448494	LOC112193056	NC_037090.1	9503740	9508325	+	2308	protein_coding	solute carrier family 40 member 2%2C transcript variant X1 && F4KGN5.1 RecName: Full=Solute carrier family 40 member 2; AltName: Full=Ferroportin-2; AltName: Full=Iron-regulated transporter 2; Short=AtIREG2 && PF06963:Ferroportin1 (FPN1)	--
112175870	284.241	304.767	485.968	169.71	98.9518	199.491	358.325	156.051	1.19878	0.000239594	0.0045094	LOC112175870	NC_037094.1	4893241	4895760	-	1483	protein_coding	calcium sensing receptor%2C chloroplastic && Q9FN48.1 RecName: Full=Calcium sensing receptor, chloroplastic; AltName: Full=Sulfurtransferase 3; Short=AtStr3; Flags: Precursor && -	--
112191825	2553.57	2772.88	2842.59	1526.32	1525.77	2083.68	2723.01	1711.92	0.669403	0.00024023	0.00451611	LOC112191825	NC_037090.1	46965351	46971227	-	3368	protein_coding	probable inactive leucine-rich repeat receptor-like protein kinase At3g03770%2C transcript variant X1 && Q8LFN2.1 RecName: Full=Probable inactive leucine-rich repeat receptor-like protein kinase At3g03770; Flags: Precursor && PF07714:Protein tyrosine kinase	LBD
112172271	400.145	427.673	466.749	310.601	217.056	205.475	431.522	244.377	0.820972	0.000241803	0.00454077	LOC112172271	NC_037093.1	68067767	68069124	-	1031	protein_coding	uncharacterized protein ycf36%2C transcript variant X1 && P48276.1 RecName: Full=Uncharacterized protein ycf36 [Cyanophora paradoxa] && PF06799:Protein of unknown function (DUF1230)	--
112181953	1534.35	1827.6	2328.26	1244.54	1124.65	929.626	1896.74	1099.6	0.786706	0.000244425	0.00458316	LOC112181953	NC_037088.1	51233747	51237358	-	1790	protein_coding	rhodanese-like domain-containing protein 4%2C chloroplastic%2C transcript variant X2 && Q9M158.2 RecName: Full=Rhodanese-like domain-containing protein 4, chloroplastic; AltName: Full=Protein THYLAKOID RHODANESE-LIKE; AltName: Full=Sulfurtransferase 4; Short=AtStr4; Flags: Precursor && -	--
112192766	2554.49	2352.2	2309.04	1704.57	1771.56	1737.56	2405.24	1737.9	0.468865	0.000252771	0.00470453	LOC112192766	NC_037090.1	3210310	3218601	+	2946	protein_coding	acyltransferase-like protein At1g54570%2C chloroplastic%2C transcript variant X1 && Q9ZVN2.1 RecName: Full=Acyltransferase-like protein At1g54570, chloroplastic; Flags: Precursor && PF03982:Diacylglycerol acyltransferase|PF12146:Serine aminopeptidase, S33	GeBP
112196258	2297.84	2573.03	2790.43	1823.05	1641.75	1796.41	2553.77	1753.74	0.542168	0.000253458	0.00471069	LOC112196258	NC_037091.1	65162846	65163930	+	879	protein_coding	uncharacterized LOC112196258 && - && PF14009:Domain of unknown function (DUF4228)	WRKY
112177578	294.359	315.758	372.484	215.606	197.904	177.547	327.534	197.019	0.734055	0.000253476	0.00471069	LOC112177578	NC_037094.1	21053008	21062741	+	4828	protein_coding	disease resistance protein At4g27190 && Q9T048.1 RecName: Full=Disease resistance protein At4g27190 && PF00931:NB-ARC domain	WRKY
112173810	528.007	502.615	571.081	299.927	339.415	382.025	533.901	340.456	0.648791	0.000253765	0.00471256	LOC112173810	NC_037093.1	54713574	54716554	-	1250	protein_coding	endo-1%2C3%3B1%2C4-beta-D-glucanase && Q9ZT66.1 RecName: Full=Endo-1,3;1,4-beta-D-glucanase; Flags: Precursor && PF01738:Dienelactone hydrolase family	--
112201060	34.9552	58.9549	38.4382	6.40414	13.832	15.9592	44.1161	12.0651	1.86436	0.000256886	0.00475997	LOC112201060	NC_037091.1	10204155	10205234	+	1080	protein_coding	disease resistance protein RUN1-like && Q9FI14.1 RecName: Full=Disease resistance protein TAO1; AltName: Full=Protein TARGET OF AVRB OPERATION 1 && PF00931:NB-ARC domain	MYB
112184073	765.335	954.27	1361.81	664.963	436.239	404.966	1027.14	502.056	1.033	0.00026793	0.00493188	LOC112184073	NC_037088.1	67057107	67058772	+	1055	protein_coding	rhodanese-like domain-containing protein 14%2C chloroplastic && Q94A65.1 RecName: Full=Rhodanese-like domain-containing protein 14, chloroplastic; AltName: Full=Sulfurtransferase 14; Short=AtStr14; Flags: Precursor && PF00581:Rhodanese-like domain	--
121052271	423.142	339.74	400.855	180.383	264.936	224.427	387.912	223.249	0.79739	0.000268283	0.00493476	LOC121052271	NC_037090.1	14347390	14349864	+	2475	protein_coding	putative disease resistance protein RGA3 && Q7XA42.2 RecName: Full=Putative disease resistance protein RGA1; AltName: Full=RGA3-blb && -	WRKY
112184303	837.085	879.327	1295	548.621	343.671	124.682	1003.8	338.991	1.56666	0.000275007	0.00503265	LOC112184303	NC_037088.1	67318834	67320002	-	1091	protein_coding	homeobox-leucine zipper protein ATHB-12%2C transcript variant X2 && Q01IK0.2 RecName: Full=Homeobox-leucine zipper protein HOX22; AltName: Full=HD-ZIP protein HOX22; AltName: Full=Homeodomain transcription factor HOX22; AltName: Full=OsHox22 >Q7XUJ5.2 RecName: Full=Homeobox-leucine zipper protein HOX22; AltName: Full=HD-ZIP protein HOX22; AltName: Full=Homeodomain transcription factor HOX22; AltN…	HD-ZIP
112186456	344.953	476.635	411.838	274.311	227.696	227.419	411.142	243.142	0.757641	0.000275691	0.00503784	LOC112186456	NC_037089.1	62147353	62155206	-	2357	protein_coding	aminopeptidase M1%2C transcript variant X3 && Q8VZH2.1 RecName: Full=Aminopeptidase M1; AltName: Full=Alpha-aminoacylpeptide hydrolase && PF11838:ERAP1-like C-terminal domain|PF01433:Peptidase family M1	--
112204010	709.222	745.43	716.597	476.041	492.631	531.643	723.75	500.105	0.532889	0.000278304	0.0050782	LOC112204010	NC_037088.1	28021138	28028647	-	3053	protein_coding	pentatricopeptide repeat-containing protein At5g04810%2C chloroplastic%2C transcript variant X1 && Q0WMY5.1 RecName: Full=Pentatricopeptide repeat-containing protein At5g04810, chloroplastic; AltName: Full=Maize PPR4 homolog; Short=AtPPR4; Flags: Precursor && PF00076:RNA recognition motif. (a.k.a. RRM, RBD, or RNP domain)|PF13041:PPR repeat family	--
112186789	303.558	295.774	379.806	218.808	180.88	176.549	326.379	192.079	0.765684	0.000278895	0.00508528	LOC112186789	NC_037089.1	1769079	1771869	-	1748	protein_coding	probable protein phosphatase 2C 27 && Q69QZ0.1 RecName: Full=Probable protein phosphatase 2C 27; Short=OsPP2C27 && PF00481:Protein phosphatase 2C	CAMTA
112178737	2902.2	2856.81	3562.85	2212.63	2047.13	1718.61	3107.29	1992.79	0.641016	0.000281845	0.00513162	LOC112178737	NC_037094.1	64326289	64331102	-	2650	protein_coding	cryptochrome-1%2C transcript variant X1 && Q43125.2 RecName: Full=Cryptochrome-1; Short=AtCry; Short=Atcry1; AltName: Full=Blue light photoreceptor; AltName: Full=Protein BLUE LIGHT UNINHIBITED 1; AltName: Full=Protein ELONGATED HYPOCOTYL 4; AltName: Full=Protein OUT OF PHASE 2; Short=OOP2 && PF00875:DNA photolyase|PF03441:FAD binding domain of DNA photolyase|PF12546:Blue/Ultraviolet sensing prot…	C2H2
112187598	2939	3198.55	4891.72	2416.5	1730.06	1740.56	3676.42	1962.37	0.905784	0.000283768	0.0051517	LOC112187598	NC_037088.1	7389172	7392631	-	3355	protein_coding	calmodulin binding protein PICBP && - && PF07839:Plant calmodulin-binding domain	--
112180350	1298.86	1557.81	2067.42	1112.19	821.406	736.12	1641.36	889.904	0.883364	0.000292753	0.00528807	LOC112180350	NC_037094.1	65868874	65879580	+	2521	protein_coding	low affinity sulfate transporter 3%2C transcript variant X2 && P53393.1 RecName: Full=Low affinity sulfate transporter 3 && PF00916:Sulfate permease family|PF01740:STAS domain	MIKC_MADS
112178513	106.705	84.935	139.11	40.5596	34.0479	61.8421	110.25	45.4832	1.27573	0.000294544	0.0053166	LOC112178513	NC_037094.1	13914008	13919550	+	1662	protein_coding	protein PAM71%2C chloroplastic%2C transcript variant X1 && Q94AX5.2 RecName: Full=GDT1-like protein 1, chloroplastic; Flags: Precursor && PF01169:Uncharacterized protein family UPF0016	--
112175198	180.295	167.872	225.138	109.938	110.656	100.743	191.102	107.112	0.83639	0.000300135	0.00537888	LOC112175198	NC_037094.1	17932039	17938319	+	1625	protein_coding	YTH domain-containing protein 1%2C transcript variant X2 && Q0DA50.1 RecName: Full=Zinc finger CCCH domain-containing protein 45; Short=OsC3H45 && PF04146:YT521-B-like domain	C3H
112165355	776.373	992.241	875.841	582.777	610.735	529.648	881.485	574.386	0.617856	0.000301745	0.00540004	LOC112165355	NC_037092.1	6133842	6136022	+	1335	protein_coding	dnaJ protein homolog 1 && Q5R8J8.1 RecName: Full=DnaJ homolog subfamily B member 4 && PF00226:DnaJ domain|PF01556:DnaJ C terminal domain	G2-like
112170286	1058.77	1193.09	1187.01	860.29	579.879	532.64	1146.29	657.603	0.801925	0.000309092	0.0055158	LOC112170286	NC_037093.1	9840626	9845831	+	2414	protein_coding	triacylglycerol lipase 1%2C transcript variant X3 && Q71DJ5.1 RecName: Full=Triacylglycerol lipase 1; Flags: Precursor && PF04083:Partial alpha/beta-hydrolase lipase region	C3H
112191665	158.218	142.891	133.618	71.5129	67.0319	91.7657	144.909	76.7702	0.91492	0.000310326	0.00552997	LOC112191665	NC_037088.1	26030013	26035288	-	4823	lncRNA	uncharacterized LOC112191665 && Q9FL92.1 RecName: Full=Probable WRKY transcription factor 16; AltName: Full=WRKY DNA-binding protein 16 && PF13855:Leucine rich repeat|PF00931:NB-ARC domain	CAMTA
112190410	52.4328	16.987	58.5725	11.7409	9.57598	5.98472	42.6641	9.10054	2.23532	0.000313274	0.00556534	LOC112190410	NC_037089.1	11757567	11758229	+	663	protein_coding	auxin-responsive protein SAUR50 && O65695.1 RecName: Full=Auxin-responsive protein SAUR50; AltName: Full=Protein SMALL AUXIN UP RNA 50 && PF02519:Auxin responsive protein	bHLH
112188759	193.173	217.833	236.12	123.813	113.848	139.643	215.709	125.768	0.777496	0.000314011	0.00556799	LOC112188759	NC_037089.1	78758404	78761822	+	1144	protein_coding	thylakoid membrane protein slr0575 && Q55403.1 RecName: Full=Thylakoid membrane protein slr0575 && PF11016:Protein of unknown function (DUF2854)	--
112178770	215.25	202.845	232.459	138.756	109.592	133.659	216.852	127.336	0.768133	0.000317201	0.00561663	LOC112178770	NC_037094.1	32469973	32471417	-	849	protein_coding	glutathione S-transferase F13 && Q9LZI9.1 RecName: Full=Glutathione S-transferase F13; Short=AtGSTF13; AltName: Full=GST class-phi member 13 && PF00043:Glutathione S-transferase, C-terminal domain|PF02798:Glutathione S-transferase, N-terminal domain	CAMTA
112168322	1301.62	1161.11	1967.67	912.59	622.439	810.929	1476.8	781.986	0.917364	0.000319086	0.00564206	LOC112168322	NC_037092.1	14387599	14393630	-	2724	protein_coding	protein NARROW LEAF 1 && - && -	--
112180264	412.103	424.675	572.912	284.984	279.831	286.269	469.897	283.695	0.728278	0.000321909	0.005676	LOC112180264	NC_037094.1	21806338	21811230	-	3575	protein_coding	ubiquitin-like-specific protease 1A%2C transcript variant X2 && O48593.3 RecName: Full=Asparagine--tRNA ligase, chloroplastic/mitochondrial; AltName: Full=Asparaginyl-tRNA synthetase; Short=AsnRS; AltName: Full=AtNS1; AltName: Full=Protein OVULE ABORTION 8; Flags: Precursor && PF02902:Ulp1 protease family, C-terminal catalytic domain|PF00152:tRNA synthetases class II (D, K and N)|PF02585:GlcNAc-P…	--
112190131	1010.02	738.435	664.431	424.808	396.871	538.625	804.296	453.435	0.826572	0.000324256	0.00571336	LOC112190131	NC_037089.1	60931336	60936172	+	2254	protein_coding	protein HOTHEAD && Q9S746.1 RecName: Full=Protein HOTHEAD; AltName: Full=Protein ADHESION OF CALYX EDGES; Flags: Precursor && PF00732:GMC oxidoreductase|PF05199:GMC oxidoreductase	G2-like
112184902	131.542	126.903	202.258	89.658	56.3919	39.8981	153.568	61.9827	1.3114	0.000330121	0.00579637	LOC112184902	NC_037089.1	70749057	70750356	+	692	pseudogene	- && Q6VAG1.1 RecName: Full=Tubulin alpha-1 chain; AltName: Full=Alpha-1-tubulin && PF00091:Tubulin/FtsZ family, GTPase domain	NAC
112202324	839.844	631.517	642.467	353.295	425.599	479.775	704.609	419.556	0.747769	0.000334848	0.00587118	LOC112202324	NC_037092.1	16845972	16852387	-	2826	protein_coding	zinc finger CCCH domain-containing protein 37%2C transcript variant X4 && Q941Q3.1 RecName: Full=Zinc finger CCCH domain-containing protein 37; Short=AtC3H37; AltName: Full=ENHANCER OF AG-4 protein 1 && PF00642:Zinc finger C-x8-C-x5-C-x3-H type (and similar)	C3H
112173305	34.0353	42.9671	77.7915	11.7409	20.216	11.9694	51.598	14.6421	1.8199	0.000338119	0.00592438	LOC112173305	NC_037093.1	62742923	62746997	-	1931	protein_coding	transcription factor E2FC%2C transcript variant X1 && Q9FV70.1 RecName: Full=Transcription factor E2FC; AltName: Full=E2F transcription factor-2; Short=AtE2F2 && PF16421:E2F transcription factor CC-MB domain|PF02319:E2F/DP family winged-helix DNA-binding domain	E2F/DP
112186235	1430.4	1359.96	1751.68	1055.62	1004.41	942.593	1514.02	1000.87	0.597356	0.000339782	0.00594938	LOC112186235	NC_037089.1	84783193	84786181	-	1668	protein_coding	homeobox-leucine zipper protein HAT5 && Q6YWR4.1 RecName: Full=Homeobox-leucine zipper protein HOX16; AltName: Full=HD-ZIP protein HOX16; AltName: Full=Homeodomain transcription factor HOX16; AltName: Full=OsHox16 && PF00046:Homeobox domain|PF02183:Homeobox associated leucine zipper	HD-ZIP
112172714	429.581	351.731	414.583	240.155	231.952	277.292	398.632	249.8	0.674205	0.000343892	0.00600878	LOC112172714	NC_037093.1	26864321	26866396	+	901	lncRNA	uncharacterized LOC112172714 && - && -	--
112170041	38.6347	34.9732	37.523	10.6736	12.768	1.99491	37.0436	8.47882	2.13733	0.000348496	0.00607235	LOC112170041	NC_037093.1	11727792	11733603	-	2085	protein_coding	UDP-glucose flavonoid 3-O-glucosyltransferase 7%2C transcript variant X2 && Q2V6J9.1 RecName: Full=UDP-glucose flavonoid 3-O-glucosyltransferase 7; AltName: Full=Flavonol 3-O-glucosyltransferase 7; Short=FaGT7 && PF00201:UDP-glucoronosyl and UDP-glucosyl transferase	HSF
112185113	80.9489	71.945	110.739	38.4249	41.4959	38.9007	87.8775	39.6071	1.15116	0.00035196	0.00612844	LOC112185113	NC_037089.1	78995758	79000760	-	1857	protein_coding	peptidyl-prolyl cis-trans isomerase CYP20-3%2C chloroplastic%2C transcript variant X3 && P34791.1 RecName: Full=Peptidyl-prolyl cis-trans isomerase CYP20-3, chloroplastic; Short=PPIase CYP20-3; AltName: Full=Cyclophilin of 20 kDa 3; AltName: Full=Cyclosporin A-binding protein; AltName: Full=Rotamase CYP20-3; AltName: Full=Rotamase cyclophilin-4; Flags: Precursor && PF05922:Peptidase inhibitor I9|…	DBB
112178716	861.002	919.297	947.226	619.067	675.639	613.434	909.175	636.046	0.515513	0.000363419	0.00630176	LOC112178716	NC_037094.1	56272955	56280606	+	2579	protein_coding	RNA-binding KH domain-containing protein RCF3%2C transcript variant X1 && F4KDN0.1 RecName: Full=KH domain-containing protein HEN4; AltName: Full=Protein HUA ENHANCER 4 && PF00013:KH domain	GATA
112192794	76.3495	39.9694	98.841	33.0881	14.896	11.9694	71.72	19.9845	1.84819	0.000369093	0.00636939	LOC112192794	NC_037090.1	17871639	17872296	+	540	lncRNA	uncharacterized LOC112192794 && - && -	--
112192266	3099.97	3289.48	3680	2470.93	2361.01	2311.1	3356.48	2381.01	0.495426	0.000370034	0.00638124	LOC112192266	NC_037090.1	34140743	34147214	+	2950	protein_coding	DUF724 domain-containing protein 3%2C transcript variant X4 && O22897.1 RecName: Full=DUF724 domain-containing protein 6; Short=AtDUF6 && PF05266:Protein of unknown function (DUF724)|PF05641:Agenet domain	Trihelix
112192277	1201.35	1038.21	1283.1	831.471	564.983	745.097	1174.22	713.85	0.718092	0.000374497	0.00644935	LOC112192277	NC_037090.1	32579911	32586944	-	3503	protein_coding	protein translocase subunit SecA%2C chloroplastic && Q41062.1 RecName: Full=Protein translocase subunit SecA, chloroplastic; Flags: Precursor && PF07517:SecA DEAD-like domain|PF07516:SecA Wing and Scaffold domain|PF01043:SecA preprotein cross-linking domain	--
112178990	25.7565	23.9817	21.9647	5.33678	6.38399	3.98981	23.9009	5.23686	2.19442	0.000374868	0.00645133	LOC112178990	NC_037094.1	26544138	26545689	-	952	protein_coding	uncharacterized LOC112178990 && - && PF07534:TLD	--
112200048	553.764	455.651	537.219	279.648	330.903	360.081	515.545	323.544	0.672037	0.000376575	0.00647626	LOC112200048	NC_037091.1	66245786	66250592	+	2750	lncRNA	uncharacterized LOC112200048%2C transcript variant X4 && - && -	--
112185997	84.6284	151.884	115.315	44.829	8.51198	43.8879	117.276	32.4096	1.85329	0.000378288	0.00649566	LOC112185997	NC_037089.1	50656875	50660127	-	1668	protein_coding	uncharacterized LOC112185997%2C transcript variant X6 && - && -	--
112189541	187.654	124.904	205.004	69.3782	105.336	60.8446	172.521	78.5195	1.1377	0.000384843	0.00657793	LOC112189541	NC_037089.1	50262921	50266075	-	2596	lncRNA	uncharacterized LOC112189541 && - && -	--
112201705	1435.92	1398.93	2728.2	1145.27	355.375	422.92	1854.35	641.19	1.53227	0.000388459	0.00662621	LOC112201705	NC_037092.1	2911455	2912761	+	930	protein_coding	oxygen-evolving enhancer protein 3-2%2C chloroplastic && Q41932.2 RecName: Full=Oxygen-evolving enhancer protein 3-2, chloroplastic; Short=OEE3; AltName: Full=16 kDa subunit of oxygen evolving system of photosystem II; AltName: Full=OEC 16 kDa subunit; Flags: Precursor && PF05757:Oxygen evolving enhancer protein 3 (PsbQ)	--
112179858	186.734	147.887	198.597	67.2435	86.1838	113.71	177.739	89.0457	0.99611	0.000394261	0.00671151	LOC112179858	NC_037088.1	64537721	64538736	+	1016	protein_coding	uncharacterized LOC112179858 && - && -	C2H2
112173188	1454.32	1350.97	1835.88	958.487	1025.69	1032.36	1547.06	1005.51	0.621704	0.000398364	0.00675891	LOC112173188	NC_037093.1	30793685	30797249	+	2540	protein_coding	root phototropism protein 3%2C transcript variant X1 && Q9FMF5.2 RecName: Full=Root phototropism protein 3; AltName: Full=BTB/POZ domain-containing protein RPT3; AltName: Full=Non-phototropic hypocotyl protein 3 && PF03000:NPH3 family	MYB_related
112164865	1500.31	1226.06	1512.82	794.114	1057.61	768.039	1413.06	873.255	0.694637	0.000400503	0.00678559	LOC112164865	NC_037092.1	79708989	79717208	+	3548	protein_coding	probable LRR receptor-like serine/threonine-protein kinase At1g06840%2C transcript variant X2 && C0LGD7.2 RecName: Full=Probable LRR receptor-like serine/threonine-protein kinase At1g06840; Flags: Precursor && PF13855:Leucine rich repeat|PF07714:Protein tyrosine kinase|PF08263:Leucine rich repeat N-terminal domain	B3
112193467	5188.09	4065.89	5586.35	3482.79	2932.38	3172.9	4946.77	3196.02	0.630279	0.000403505	0.00682725	LOC112193467	NC_037090.1	11748905	11756361	+	4331	protein_coding	protein NRT1/ PTR FAMILY 5.6%2C transcript variant X1 && P0CI03.1 RecName: Full=Protein NRT1/ PTR FAMILY 5.6; Short=AtNPF5.6 && PF00854:POT family	TALE
112198461	249.286	271.792	273.643	161.171	172.368	171.562	264.907	168.367	0.653574	0.000403903	0.00682939	LOC112198461	NC_037091.1	32779228	32782462	-	1126	protein_coding	50S ribosomal protein L13 && Q1AU63.2 RecName: Full=50S ribosomal protein L13 && PF00572:Ribosomal protein L13	--
112178648	4656.4	5454.83	4197.08	3499.86	2794.06	2275.19	4769.44	2856.37	0.739673	0.000405083	0.00684013	LOC112178648	NC_037094.1	35242645	35243325	+	681	protein_coding	calvin cycle protein CP12-3%2C chloroplastic && Q9C9K2.1 RecName: Full=Calvin cycle protein CP12-3, chloroplastic; AltName: Full=CP12 domain-containing protein 3; AltName: Full=Chloroplast protein 12-3; Flags: Precursor && PF02672:CP12 domain	--
112167553	241.007	436.666	415.498	112.072	183.008	205.475	364.39	166.852	1.126	0.000408312	0.0068854	LOC112167553	NC_037092.1	1719825	1721992	-	2006	protein_coding	uncharacterized LOC112167553%2C transcript variant X4 && - && PF04520:Senescence regulator	--
112180168	1740.4	934.285	682.735	556.093	462.839	498.727	1119.14	505.886	1.14559	0.000409515	0.00690106	LOC112180168	NC_037094.1	9786505	9787026	+	522	protein_coding	uncharacterized LOC112180168 && - && -	--
112195858	311.837	282.784	403.601	165.44	225.568	156.6	332.741	182.536	0.867194	0.000422748	0.00708047	LOC112195858	NC_037091.1	66565691	66567830	+	1163	protein_coding	uncharacterized LOC112195858 && - && PF11267:Domain of unknown function (DUF3067)	--
112188011	234.568	245.812	259	135.554	169.176	148.621	246.46	151.117	0.7058	0.000429071	0.00717289	LOC112188011	NC_037089.1	67087300	67093208	-	1590	protein_coding	uncharacterized LOC112188011%2C transcript variant X2 && - && PF14559:Tetratricopeptide repeat	--
121050162	63.4713	62.9518	77.7915	19.2124	27.6639	35.9083	68.0716	27.5949	1.29985	0.000434022	0.00724119	LOC121050162	NC_037093.1	53669935	53671383	-	819	lncRNA	uncharacterized LOC121050162 && - && -	--
112179274	1205.95	1324.99	1209.89	902.984	854.39	917.657	1246.94	891.677	0.483581	0.000435395	0.0072576	LOC112179274	NC_037088.1	45011132	45018292	+	4655	protein_coding	probable pre-mRNA-splicing factor ATP-dependent RNA helicase DEAH5%2C transcript variant X1 && Q38953.2 RecName: Full=Probable pre-mRNA-splicing factor ATP-dependent RNA helicase DEAH5; AltName: Full=DEAH RNA helicase homolog PRP22 && PF04408:Helicase associated domain (HA2)|PF00270:DEAD/DEAH box helicase|PF07717:Oligonucleotide/oligosaccharide-binding (OB)-fold|PF00575:S1 RNA binding domain|PF00…	bHLH
112191822	114.064	74.9427	151.007	52.3005	48.9439	46.8803	113.338	49.3749	1.20072	0.000435583	0.0072576	LOC112191822	NC_037090.1	12480934	12487531	-	2004	lncRNA	uncharacterized LOC112191822%2C transcript variant X5 && - && PF03367:ZPR1 zinc-finger domain	--
112200869	14.718	9.99236	37.523	3.20207	2.128	0	20.7444	1.77669	3.5667	0.000440516	0.00732037	LOC112200869	NC_037091.1	14960501	14961467	-	755	lncRNA	uncharacterized LOC112200869 && - && -	--
112187884	309.077	309.763	316.657	222.01	188.328	191.511	311.833	200.616	0.636702	0.00044159	0.00733336	LOC112187884	NC_037089.1	67224796	67228321	-	1749	protein_coding	uncharacterized LOC112187884%2C transcript variant X1 && - && PF12937:F-box-like	--
112188446	88.3078	150.885	151.922	75.7823	37.2399	43.8879	130.372	52.3034	1.31824	0.000444073	0.00736001	LOC112188446	NC_037089.1	77419556	77422840	+	1376	protein_coding	vesicle-associated protein 4-2%2C transcript variant X1 && Q8VYN2.1 RecName: Full=Vesicle-associated protein 4-2; AltName: Full=Plant VAP homolog 4-2; Short=AtPVA42; AltName: Full=VAMP-associated protein 4-2 && PF00635:MSP (Major sperm protein) domain	--
112165371	1182.04	1223.06	1442.35	928.601	846.942	852.822	1282.48	876.122	0.549888	0.000447251	0.0074078	LOC112165371	NC_037092.1	32871424	32875775	+	3257	protein_coding	microtubule-associated protein TORTIFOLIA1 && Q9T041.2 RecName: Full=Microtubule-associated protein TORTIFOLIA1; AltName: Full=Microtubule-associated protein SPIRAL2; AltName: Full=Protein CONVOLUTA && -	E2F/DP
112192800	48.7533	24.9809	43.0141	7.4715	9.57598	14.9618	38.9161	10.6698	1.86373	0.000448262	0.00741965	LOC112192800	NC_037090.1	10792464	10796073	-	3474	protein_coding	probable LRR receptor-like serine/threonine-protein kinase At3g47570 && C0LGP4.1 RecName: Full=Probable LRR receptor-like serine/threonine-protein kinase At3g47570; Flags: Precursor && PF13855:Leucine rich repeat|PF07714:Protein tyrosine kinase|PF08263:Leucine rich repeat N-terminal domain	WRKY
112175367	474.655	555.575	697.378	297.793	364.951	364.07	575.869	342.271	0.750503	0.000450006	0.00743872	LOC112175367	NC_037088.1	28875471	28877016	-	1546	protein_coding	RING-H2 finger protein ATL51 && Q7XLY8.2 RecName: Full=E3 ubiquitin-protein ligase Os04g0590900; AltName: Full=RING-H2 finger protein Os04g0590900; AltName: Full=RING-type E3 ubiquitin transferase Os04g0590900 && PF13639:Ring finger domain	C3H
112185776	10491.2	12092.7	14342.9	8945.52	7681	7175.68	12308.9	7934.07	0.633596	0.000452313	0.00747194	LOC112185776	NC_037089.1	2203954	2209722	+	3404	protein_coding	probable sucrose-phosphate synthase 1 && O22060.1 RecName: Full=Probable sucrose-phosphate synthase 1; AltName: Full=UDP-glucose-fructose-phosphate glucosyltransferase 1 && PF00534:Glycosyl transferases group 1|PF00862:Sucrose synthase|PF05116:Sucrose-6F-phosphate phosphohydrolase	HD-ZIP
112196987	561.123	487.627	776.085	415.202	260.68	227.419	608.278	301.1	1.01517	0.000454165	0.00748903	LOC112196987	NC_037091.1	66765706	66769653	+	1550	protein_coding	photosystem II stability/assembly factor HCF136%2C chloroplastic && Q5Z5A8.1 RecName: Full=Photosystem II stability/assembly factor HCF136, chloroplastic; Flags: Precursor && PF14870:Photosynthesis system II assembly factor YCF48	--
112188847	5584.55	5577.73	5539.67	3901.19	4107.03	2939.49	5567.32	3649.24	0.609466	0.000454452	0.00748903	LOC112188847	NC_037089.1	64428104	64429861	-	1013	protein_coding	dormancy-associated protein homolog 4%2C transcript variant X3 && F4HV65.1 RecName: Full=Dormancy-associated protein homolog 4; AltName: Full=DRM1 homolog 4 && PF05564:Dormancy/auxin associated protein	Trihelix
112165800	208.811	145.888	142.77	97.1295	85.1198	75.8064	165.823	86.0186	0.948282	0.00045454	0.00748903	LOC112165800	NC_037092.1	29240831	29245454	-	1386	protein_coding	cytochrome c-type biogenesis ccda-like chloroplastic protein && Q9M5P3.1 RecName: Full=Cytochrome c-type biogenesis ccda-like chloroplastic protein; AltName: Full=Cytochrome b6f biogenesis protein CCDA && PF02683:Cytochrome C biogenesis protein transmembrane region	--
112198026	146.26	161.876	180.293	37.3575	104.272	54.8599	162.81	65.4964	1.31438	0.000456185	0.00750629	LOC112198026	NC_037091.1	47332552	47334579	+	1348	protein_coding	protein SRG1 && Q39224.1 RecName: Full=Protein SRG1; Short=AtSRG1; AltName: Full=Protein SENESCENCE-RELATED GENE 1 && PF03171:2OG-Fe(II) oxygenase superfamily|PF14226:non-haem dioxygenase in morphine synthesis N-terminal	STAT
112176777	1768.92	1915.53	1828.56	1247.74	1327.87	911.672	1837.67	1162.43	0.660936	0.000459921	0.007548	LOC112176777	NC_037094.1	12216374	12217173	+	800	protein_coding	uncharacterized LOC112176777 && - && -	--
112178942	481.094	599.541	696.463	361.834	300.047	392.997	592.366	351.626	0.752131	0.000460275	0.00754886	LOC112178942	NC_037094.1	20240543	20244047	+	2523	protein_coding	uncharacterized LOC112178942%2C transcript variant X1 && - && PF05904:Plant protein of unknown function (DUF863)	WRKY
112172567	857.322	806.383	1043.32	576.373	503.271	640.365	902.342	573.336	0.654235	0.000463131	0.00758747	LOC112172567	NC_037093.1	60424548	60427791	+	2440	protein_coding	ubiquitin C-terminal hydrolase 22 && Q9LEW0.1 RecName: Full=Ubiquitin carboxyl-terminal hydrolase 22; AltName: Full=Deubiquitinating enzyme 22; Short=AtUBP22; AltName: Full=Ubiquitin thioesterase 22; AltName: Full=Ubiquitin-specific-processing protease 22 && PF02148:Zn-finger in ubiquitin-hydrolases and other protein|PF00443:Ubiquitin carboxyl-terminal hydrolase	B3
novel.2280	195.933	186.857	190.36	125.948	109.592	111.715	191.05	115.752	0.723402	0.00046794	0.00764464	-	NC_037093.1	17224193	17227390	-	2923	-	PF13445:RING-type zinc-finger	--
112168289	589.639	694.469	691.887	467.502	443.687	424.915	658.665	445.368	0.564565	0.000480517	0.00778432	LOC112168289	NC_037092.1	22757397	22759621	-	1782	protein_coding	protein SRG1 && Q39224.1 RecName: Full=Protein SRG1; Short=AtSRG1; AltName: Full=Protein SENESCENCE-RELATED GENE 1 && PF03171:2OG-Fe(II) oxygenase superfamily|PF14226:non-haem dioxygenase in morphine synthesis N-terminal	STAT
112187928	106.705	126.903	118.975	71.5129	60.6479	52.865	117.528	61.6753	0.931108	0.000483525	0.00782295	LOC112187928	NC_037089.1	79584652	79587638	+	2987	protein_coding	disease resistance protein RGA2 && Q7XA42.2 RecName: Full=Putative disease resistance protein RGA1; AltName: Full=RGA3-blb && PF00931:NB-ARC domain|PF13855:Leucine rich repeat	bZIP
112182655	3694.21	4008.93	3222.4	2213.7	2542.96	2654.22	3641.85	2470.29	0.559873	0.000484284	0.00782516	LOC112182655	NC_037088.1	56941454	56944336	-	1744	protein_coding	ACT domain-containing protein ACR9 && O80644.1 RecName: Full=ACT domain-containing protein ACR9; AltName: Full=Protein ACT DOMAIN REPEATS 9 && -	--
112167896	562.963	541.586	759.612	389.585	335.159	184.529	621.387	303.091	1.03654	0.000489928	0.00789604	LOC112167896	NC_037092.1	215330	218970	+	2192	pseudogene	- && Q39183.1 RecName: Full=Serine/threonine-protein kinase D6PKL2; AltName: Full=D6 protein kinase-like 2; AltName: Full=Serine/threonine-protein kinase AtPK5 && PF00069:Protein kinase domain	NAC
novel.947	94.747	94.9274	89.6891	21.3471	38.3039	53.8625	93.1211	37.8378	1.2957	0.000494463	0.00795892	-	NC_037090.1	9193011	9194913	+	1903	-	-	--
112196403	862.841	935.284	1117.45	576.373	676.703	654.329	971.859	635.802	0.612179	0.000498702	0.00801689	LOC112196403	NC_037091.1	15665068	15702615	+	5870	protein_coding	calcium-transporting ATPase 10%2C plasma membrane-type%2C transcript variant X11 && Q9SZR1.2 RecName: Full=Calcium-transporting ATPase 10, plasma membrane-type; AltName: Full=Ca(2+)-ATPase isoform 10 && PF00702:haloacid dehalogenase-like hydrolase|PF00122:E1-E2 ATPase|PF13246:Cation transport ATPase (P-type)|PF00690:Cation transporter/ATPase, N-terminus|PF00689:Cation transporting ATPase, C-termi…	GRAS
112179713	299.879	414.683	387.127	243.357	147.896	206.473	367.23	199.242	0.881784	0.000501748	0.00805595	LOC112179713	NC_037094.1	3129430	3131438	-	1670	protein_coding	geranylgeranyl diphosphate reductase%2C chloroplastic && Q9ZS34.1 RecName: Full=Geranylgeranyl diphosphate reductase, chloroplastic; AltName: Full=Geranylgeranyl reductase; Flags: Precursor && -	--
112175183	340.353	291.777	450.276	215.606	215.992	144.631	360.802	192.076	0.910811	0.000513351	0.00822082	LOC112175183	NC_037088.1	41110105	41111820	-	1108	protein_coding	uncharacterized LOC112175183 && - && -	--
novel.282	186.734	158.878	189.445	102.466	93.6318	114.707	178.353	103.602	0.783529	0.000517137	0.00826564	-	NC_037088.1	26184209	26187394	-	3063	-	-	bHLH
112179126	944.71	982.249	1292.25	751.419	653.295	553.586	1073.07	652.767	0.71747	0.000521858	0.00833579	LOC112179126	NC_037094.1	13999474	14002662	+	1829	protein_coding	uncharacterized LOC112179126 && - && PF02517:CAAX protease self-immunity	NAC
112191437	328.395	316.758	368.823	219.876	233.016	197.496	337.992	216.796	0.641496	0.000525359	0.00838639	LOC112191437	NC_037090.1	33157350	33162362	+	1584	protein_coding	phenylalanine--tRNA ligase%2C chloroplastic/mitochondrial && Q94K73.1 RecName: Full=Phenylalanine--tRNA ligase, chloroplastic/mitochondrial; AltName: Full=Phenylalanyl-tRNA synthetase; Short=PheRS; Flags: Precursor && PF01409:tRNA synthetases class II core domain (F)|PF03147:Ferredoxin-fold anticodon binding domain	--
112180383	64.3911	49.9618	106.163	30.9534	28.7279	21.944	73.5052	27.2084	1.43714	0.000526175	0.00839409	LOC112180383	NC_037094.1	54225575	54245852	-	6184	protein_coding	ankyrin repeat-containing protein NPR4%2C transcript variant X2 && - && PF13962:Domain of unknown function|PF12796:Ankyrin repeats (3 copies)|PF14244:gag-polypeptide of LTR copia-type	ZF-HD
112191264	36.7949	51.9602	41.1838	20.2798	5.31999	9.97453	43.313	11.8581	1.87009	0.000529385	0.00842881	LOC112191264	NC_037090.1	16109042	16110597	+	868	protein_coding	thylakoid lumenal 15.0 kDa protein 2%2C chloroplastic && Q9LVV5.2 RecName: Full=Thylakoid lumenal 15.0 kDa protein 2, chloroplastic; Flags: Precursor && -	--
112170158	734.059	597.543	998.477	508.062	162.792	154.605	776.693	275.153	1.49761	0.000530621	0.00843822	LOC112170158	NC_037093.1	66123422	66126427	-	1905	protein_coding	cold-regulated protein 27%2C transcript variant X1 && - && -	--
112184503	188.574	102.921	163.82	50.1658	74.4799	80.7937	151.772	68.4798	1.14817	0.000534268	0.00847475	LOC112184503	NC_037089.1	85129367	85132605	-	1327	lncRNA	uncharacterized LOC112184503%2C transcript variant X4 && - && -	--
112182126	105.785	102.921	122.636	60.8393	51.0719	62.8395	110.448	58.2503	0.922819	0.000545567	0.00862133	LOC112182126	NC_037088.1	38902932	38908141	+	4819	protein_coding	putative disease resistance RPP13-like protein 1%2C transcript variant X2 && Q9LRR4.1 RecName: Full=Putative disease resistance RPP13-like protein 1 && PF01582:TIR domain|PF00931:NB-ARC domain	bZIP
112186875	11299.7	11262.4	12796.3	8578.35	8272.58	6202.16	11786.1	7684.37	0.617134	0.000548225	0.00865244	LOC112186875	NC_037089.1	62018547	62021448	-	1619	protein_coding	eukaryotic initiation factor 4A-8 && P41381.1 RecName: Full=Eukaryotic initiation factor 4A-8; Short=eIF-4A-8; AltName: Full=ATP-dependent RNA helicase eIF4A-8 && PF00270:DEAD/DEAH box helicase|PF00271:Helicase conserved C-terminal domain	MYB_related
112187021	8328.53	8681.36	9138.22	6842.83	6045.64	5492.97	8716.04	6127.15	0.508496	0.000548571	0.00865248	LOC112187021	NC_037089.1	51464377	51473101	+	3990	protein_coding	protein TOPLESS%2C transcript variant X1 && Q0WV90.3 RecName: Full=Topless-related protein 1; AltName: Full=Protein MODIFIER OF SNC1 10 && -	ERF
112169672	858.242	939.281	1005.8	424.808	575.623	678.268	934.441	559.566	0.739409	0.000554069	0.00871021	LOC112169672	NC_037093.1	44215889	44226665	-	6037	protein_coding	NPC intracellular cholesterol transporter 1 homolog 1b%2C transcript variant X5 && O35604.2 RecName: Full=Niemann-Pick C1 protein; Flags: Precursor && PF12349:Sterol-sensing domain of SREBP cleavage-activation	--
112165234	1814.91	2085.4	1917.33	1284.03	1102.3	1478.23	1939.22	1288.19	0.589888	0.000560113	0.00876848	LOC112165234	NC_037092.1	81548676	81552032	+	1903	protein_coding	mediator of RNA polymerase II transcription subunit 15a && F4I171.1 RecName: Full=Mediator of RNA polymerase II transcription subunit 15a && PF16987:KIX domain	bHLH
112164394	186.734	117.91	172.972	56.5699	89.3758	84.7835	159.205	76.9098	1.04997	0.000561024	0.00877726	LOC112164394	NC_037092.1	87296485	87299884	+	1799	lncRNA	uncharacterized LOC112164394%2C transcript variant X1 && - && -	--
121051096	49.6732	33.974	73.2156	16.0104	17.024	19.9491	52.2876	17.6611	1.56656	0.000566515	0.00885216	LOC121051096	NC_037088.1	25359701	25361387	-	1008	lncRNA	uncharacterized LOC121051096 && - && -	--
112186498	1389.93	1666.72	1839.54	1203.98	647.975	810.929	1632.06	887.628	0.878745	0.000569967	0.0088895	LOC112186498	NC_037089.1	73893789	73897018	+	1864	protein_coding	putative BPI/LBP family protein At1g04970 && Q9MAU5.1 RecName: Full=Putative BPI/LBP family protein At1g04970; Flags: Precursor && PF01273:LBP / BPI / CETP family, N-terminal domain|PF02886:LBP / BPI / CETP family, C-terminal domain	--
novel.1869	76.3495	69.9465	81.4523	18.1451	39.3679	35.9083	75.9161	31.1404	1.28446	0.000576457	0.00897401	-	NC_037092.1	33035144	33038728	-	3140	-	PF02892:BED zinc finger|PF05699:hAT family C-terminal dimerisation region|PF14372:Domain of unknown function (DUF4413)	GRAS
112200231	2773.42	2984.72	2438.99	1772.88	1792.84	2070.71	2732.38	1878.81	0.540159	0.000577786	0.00898683	LOC112200231	NC_037091.1	25373212	25379233	-	2110	protein_coding	AFG1-like ATPase%2C transcript variant X1 && Q8WV93.2 RecName: Full=Lactation elevated protein 1; AltName: Full=Protein AFG1 homolog && PF03969:AFG1-like ATPase	--
112188784	239.167	234.82	226.053	146.228	36.1759	71.8166	233.347	84.7402	1.46188	0.000577996	0.00898683	LOC112188784	NC_037089.1	78092457	78093167	+	708	protein_coding	photosystem II repair protein PSB27-H1%2C chloroplastic && Q9LR64.1 RecName: Full=Photosystem II repair protein PSB27-H1, chloroplastic; Short=Psb27-H1; AltName: Full=Thylakoid lumenal protein PSB27-H1; Flags: Precursor && PF13326:Photosystem II Pbs27	--
112178948	390.026	417.68	317.573	228.414	200.032	257.343	375.093	228.596	0.713482	0.00059086	0.00914933	LOC112178948	NC_037094.1	6532356	6533909	-	1059	protein_coding	protein yippee-like At4g27745%2C transcript variant X1 && Q9T096.2 RecName: Full=Protein yippee-like At4g27745 && PF03226:Yippee zinc-binding/DNA-binding /Mis18, centromere assembly	WRKY
112165106	1647.49	1911.54	2088.47	1258.41	1259.77	1367.51	1882.5	1295.23	0.539351	0.000593135	0.0091768	LOC112165106	NC_037092.1	64389428	64396142	-	2735	protein_coding	4-hydroxy-3-methylbut-2-en-1-yl diphosphate synthase (ferredoxin)%2C chloroplastic%2C transcript variant X1 && F4K0E8.1 RecName: Full=4-hydroxy-3-methylbut-2-en-1-yl diphosphate synthase (ferredoxin), chloroplastic; AltName: Full=1-hydroxy-2-methyl-2-(E)-butenyl 4-diphosphate synthase; AltName: Full=Protein CHLOROPLAST BIOGENESIS 4; AltName: Full=Protein CONSTITUTIVE SUBTILISIN 3; Flags: Precurso…	--
112197692	2233.45	2070.42	3038.45	972.362	207.48	337.139	2447.44	505.66	2.27511	0.000594872	0.0091867	LOC112197692	NC_037091.1	58765473	58767306	-	1719	protein_coding	zinc finger protein CONSTANS-LIKE 16 && Q8RWD0.2 RecName: Full=Zinc finger protein CONSTANS-LIKE 16 && PF00643:B-box zinc finger|PF06203:CCT motif	CO-like
112191308	41.3943	79.9388	47.5901	12.8083	26.6	14.9618	56.3078	18.1233	1.635	0.00059653	0.00920664	LOC112191308	NC_037090.1	9134950	9136205	-	816	lncRNA	uncharacterized LOC112191308 && - && -	--
112179078	934.591	987.245	974.682	609.461	683.087	731.133	965.506	674.56	0.517031	0.000597303	0.00921287	LOC112179078	NC_037094.1	13994031	13998581	+	3052	protein_coding	potassium transporter 3 && Q9FE38.1 RecName: Full=Potassium transporter 3; Short=AtKT3; Short=AtKUP4; Short=AtPOT3; AltName: Full=Tiny root hair 1 protein && PF02705:K+ potassium transporter	NF-X1
112173454	1256.55	1314.99	1432.28	961.689	989.518	916.659	1334.61	955.955	0.481535	0.000597667	0.00921287	LOC112173454	NC_037093.1	63545955	63549000	+	2286	protein_coding	ATP-dependent zinc metalloprotease FTSH%2C chloroplastic && O82150.2 RecName: Full=ATP-dependent zinc metalloprotease FTSH, chloroplastic; AltName: Full=DS9; Flags: Precursor && PF01434:Peptidase family M41|PF00004:ATPase family associated with various cellular activities (AAA)	WRKY
112184422	1704.53	1467.88	2105.86	1186.9	1046.97	1156.05	1759.42	1129.97	0.638943	0.000607362	0.00934512	LOC112184422	NC_037089.1	48308985	48316981	-	5083	protein_coding	putative disease resistance protein RGA3%2C transcript variant X13 && Q7XA40.2 RecName: Full=Putative disease resistance protein RGA3; AltName: Full=Blight resistance protein B149; AltName: Full=RGA1-blb && PF13855:Leucine rich repeat|PF00931:NB-ARC domain	WRKY
112186583	129.702	187.856	166.565	93.9274	90.4398	79.7962	161.375	88.0545	0.873785	0.000608732	0.00936047	LOC112186583	NC_037089.1	58055531	58056942	+	1227	protein_coding	clavaminate synthase-like protein At3g21360 && Q9LIG0.1 RecName: Full=Clavaminate synthase-like protein At3g21360 && PF02668:Taurine catabolism dioxygenase TauD, TfdA family	--
112188223	381.747	399.694	345.028	243.357	257.488	248.366	375.49	249.737	0.588046	0.000611974	0.00940457	LOC112188223	NC_037089.1	66136234	66142028	+	1807	lncRNA	uncharacterized LOC112188223%2C transcript variant X2 && - && -	--
112197265	963.107	890.319	922.516	643.616	574.559	701.21	925.314	639.795	0.532153	0.000612891	0.00941289	LOC112197265	NC_037091.1	25972124	25989308	-	6715	protein_coding	protein TSS%2C transcript variant X1 && F4JKH6.1 RecName: Full=Protein TSS; AltName: Full=TPR-domain suppressor of STIMPY && PF15044:Mitochondrial function, CLU-N-term|PF13424:Tetratricopeptide repeat|PF12807:Translation initiation factor eIF3 subunit 135	MYB_related
112179668	13047.5	14863.6	14167.2	10705.6	6382.92	5169.8	14026.1	7419.44	0.918756	0.000616122	0.00943944	LOC112179668	NC_037094.1	16911640	16914640	+	1352	protein_coding	bifunctional UDP-glucose 4-epimerase and UDP-xylose 4-epimerase 1 && Q8LDN8.1 RecName: Full=Bifunctional UDP-glucose 4-epimerase and UDP-xylose 4-epimerase 3; AltName: Full=UDP-D-xylose 4-epimerase; AltName: Full=UDP-L-arabinose 4-epimerase; AltName: Full=UDP-galactose 4-epimerase 3; AltName: Full=UDP-glucose 4-epimerase 3; Short=AtUGE3 && PF16363:GDP-mannose 4,6 dehydratase	FAR1
112180430	3.67949	1.99847	59.4877	0	1.064	0	21.7219	0.354666	5.86356	0.000617122	0.00944325	LOC112180430	NC_037094.1	15366159	15369139	-	1387	protein_coding	aquaporin PIP1-3%2C transcript variant X1 && Q08733.1 RecName: Full=Aquaporin PIP1-3; Short=AtPIP1;3; AltName: Full=Plasma membrane intrinsic protein 1c; Short=PIP1c; AltName: Full=Transmembrane protein B; Short=TMP-B && PF00230:Major intrinsic protein	ERF
112186638	814.088	990.242	1437.77	693.782	436.239	576.528	1080.7	568.85	0.925914	0.000620035	0.00947053	LOC112186638	NC_037089.1	28508771	28522048	-	3018	protein_coding	protein ACTIVITY OF BC1 COMPLEX KINASE 8%2C chloroplastic%2C transcript variant X2 && P73627.1 RecName: Full=Uncharacterized protein sll1770 && PF03109:ABC1 family	--
112192270	14168.8	14585.8	15983.9	10752.6	10404.8	7384.15	14912.8	9513.85	0.648487	0.00062079	0.00947053	LOC112192270	NC_037090.1	1156970	1159835	+	2251	protein_coding	uncharacterized LOC112192270 && - && PF06101:Plant protein of unknown function (DUF946)	--
112165983	818.687	652.501	1246.5	584.912	328.775	217.445	905.894	377.044	1.26513	0.000622867	0.00949646	LOC112165983	NC_037088.1	63164900	63167535	+	1993	protein_coding	cytochrome P450 704C1 && Q50EK3.1 RecName: Full=Cytochrome P450 704C1; AltName: Full=Cytochrome P450 CYPD [Pinus taeda] && PF00067:Cytochrome P450	NAC
112181669	5566.15	6172.28	6877.69	4765.75	3966.58	3672.62	6205.37	4134.99	0.585683	0.000623357	0.00949816	LOC112181669	NC_037088.1	49071601	49082425	+	7860	protein_coding	ATP-dependent helicase BRM%2C transcript variant X1 && Q6EVK6.1 RecName: Full=ATP-dependent helicase BRM; AltName: Full=Protein BRAHMA; Short=AtBRM; AltName: Full=Protein CHROMATIN REMODELING 2; Short=AtCHR2 && PF08880:QLQ|PF00271:Helicase conserved C-terminal domain|PF00176:SNF2 family N-terminal domain	G2-like
112164849	136.141	136.895	124.466	53.3678	87.2478	65.8319	132.501	68.8159	0.945238	0.000631538	0.00960623	LOC112164849	NC_037092.1	27156539	27161139	-	1260	lncRNA	uncharacterized LOC112164849 && - && -	--
112197984	1198.6	1255.04	1503.66	985.17	796.935	682.258	1319.1	821.454	0.683599	0.000632854	0.00961372	LOC112197984	NC_037091.1	14497776	14501865	+	3036	protein_coding	F-box protein At5g07610%2C transcript variant X3 && Q9FLS0.1 RecName: Full=F-box protein At5g07610 && -	GRAS
112197725	164.657	148.886	221.477	90.7253	87.2478	109.72	178.34	95.8977	0.894942	0.000648563	0.00978139	LOC112197725	NC_037091.1	61633194	61636520	-	1806	protein_coding	ribulose-1%2C5 bisphosphate carboxylase/oxygenase large subunit N-methyltransferase%2C chloroplastic && P94026.1 RecName: Full=Ribulose-1,5 bisphosphate carboxylase/oxygenase large subunit N-methyltransferase, chloroplastic; AltName: Full=[Ribulose-bisphosphate carboxylase]-lysine N-methyltransferase; Short=RuBisCO LSMT; Short=RuBisCO methyltransferase; Short=rbcMT; Flags: Precursor && PF09273:Ru…	NAC
112191342	1056.93	1180.1	1654.67	834.673	180.88	305.221	1297.23	440.258	1.55921	0.000655638	0.00987087	LOC112191342	NC_037090.1	403077	404307	+	930	protein_coding	photosystem I reaction center subunit XI%2C chloroplastic && Q39654.1 RecName: Full=Photosystem I reaction center subunit XI, chloroplastic; Short=PSI-L; AltName: Full=PSI subunit V; Flags: Precursor && PF02605:Photosystem I reaction centre subunit XI	--
112166459	1684.29	1754.66	1953.03	1388.63	1184.23	1106.18	1797.32	1226.35	0.551661	0.000656311	0.00987453	LOC112166459	NC_037092.1	36551817	36556248	-	1628	protein_coding	serine/threonine-protein phosphatase PP-X isozyme 2%2C transcript variant X1 && P48528.2 RecName: Full=Serine/threonine-protein phosphatase PP-X isozyme 2 && PF00149:Calcineurin-like phosphoesterase	bHLH
112197026	96.5867	62.9518	70.47	22.4145	29.7919	41.893	76.6695	31.3665	1.2872	0.000662205	0.00995129	LOC112197026	NC_037091.1	64199881	64202948	-	2879	protein_coding	brefeldin A-inhibited guanine nucleotide-exchange protein 5%2C transcript variant X28 && F4IXW2.2 RecName: Full=Brefeldin A-inhibited guanine nucleotide-exchange protein 5; Short=BIG5; AltName: Full=ARF guanine-nucleotide exchange factor BIG5; AltName: Full=Protein BFA-VISUALIZED ENDOCYTIC TRAFFICKING DEFECTIVE 1; Short=Protein BEN1; AltName: Full=Protein HOPM INTERACTOR 7 && -	bHLH
112193166	114.984	113.913	209.58	60.8393	15.96	62.8395	146.159	46.5463	1.6499	0.000677225	0.0101709	LOC112193166	NC_037090.1	34798235	34799077	+	749	protein_coding	uncharacterized LOC112193166%2C transcript variant X1 && P80883.1 RecName: Full=Cytochrome b6-f complex subunit 7; AltName: Full=Cytochrome b6-f complex subunit PetM; AltName: Full=Cytochrome b6-f complex subunit VII && PF08041:PetM family of cytochrome b6f complex subunit 7	B3
112175695	32.1956	31.9755	43.9293	7.4715	15.96	8.97708	36.0335	10.8028	1.74084	0.000686207	0.0102812	LOC112175695	NC_037094.1	61209717	61216079	-	2532	protein_coding	uncharacterized protein At5g08430%2C transcript variant X3 && Q9FT92.2 RecName: Full=Uncharacterized protein At5g08430 && PF02201:SWIB/MDM2 domain|PF03126:Plus-3 domain	C3H
112201834	196.853	212.837	226.053	144.093	105.336	127.674	211.914	125.701	0.753426	0.000691575	0.010337	LOC112201834	NC_037092.1	80066296	80068065	-	982	protein_coding	uncharacterized LOC112201834 && P51204.1 RecName: Full=Uncharacterized protein ycf54; AltName: Full=ORF108 (chloroplast) [Porphyra purpurea] && PF10674:Protein of unknown function (DUF2488)	--
112196732	3043.86	2967.73	3105.26	2318.3	2324.84	2068.72	3038.95	2237.28	0.441939	0.000693214	0.0103492	LOC112196732	NC_037091.1	55384021	55391451	-	4847	protein_coding	cyclin-dependent kinase G-2%2C transcript variant X11 && Q7XUF4.2 RecName: Full=Cyclin-dependent kinase G-2; Short=CDKG;2 >A2XUW1.1 RecName: Full=Cyclin-dependent kinase G-2; Short=CDKG;2 && PF00069:Protein kinase domain	MYB
112170091	1304.38	1269.03	1480.78	1005.45	920.358	949.575	1351.4	958.461	0.495809	0.000695692	0.0103739	LOC112170091	NC_037093.1	32096683	32104296	-	4653	protein_coding	uncharacterized LOC112170091%2C transcript variant X1 && Q3B7T1.1 RecName: Full=Erythroid differentiation-related factor 1 && -	--
novel.1459	45.0738	47.9633	89.6891	16.0104	28.7279	8.97708	60.9087	17.9051	1.77122	0.000698191	0.0103926	-	NC_037091.1	40649306	40650008	-	703	-	-	--
112176707	252.965	335.743	806.287	159.036	117.04	232.407	464.998	169.494	1.45567	0.000709953	0.0105365	LOC112176707	NC_037094.1	6634826	6637829	+	2388	protein_coding	metal-nicotianamine transporter YSL1%2C transcript variant X3 && Q6R3L0.2 RecName: Full=Metal-nicotianamine transporter YSL1; AltName: Full=Protein YELLOW STRIPE LIKE 1; Short=AtYSL1 && PF03169:OPT oligopeptide transporter protein	FAR1
112186921	1704.53	1757.66	2204.7	1420.65	913.974	1056.3	1888.96	1130.31	0.740985	0.00071423	0.0105937	LOC112186921	NC_037089.1	75663800	75669520	+	3527	protein_coding	glutamate receptor 3.4 && Q8GXJ4.2 RecName: Full=Glutamate receptor 3.4; Short=AtGLR4; AltName: Full=Ligand-gated ion channel 3.4; Flags: Precursor && PF01094:Receptor family ligand binding region|PF00497:Bacterial extracellular solute-binding proteins, family 3|PF00060:Ligand-gated ion channel	B3
112179786	295.279	223.829	217.816	132.352	124.488	164.58	245.641	140.473	0.805649	0.000718877	0.0106436	LOC112179786	NC_037094.1	55051565	55054870	+	2521	lncRNA	uncharacterized LOC112179786%2C transcript variant X2 && Q1JPN0.1 RecName: Full=Rhodanese-like domain-containing protein 7; AltName: Full=Sulfurtransferase 7; Short=AtStr7 && -	WRKY
112167215	952.069	998.236	949.972	720.466	588.391	430.9	966.759	579.919	0.737695	0.000719366	0.0106436	LOC112167215	NC_037092.1	37486686	37491085	-	2781	protein_coding	zinc finger CCCH domain-containing protein 18%2C transcript variant X4 && Q9SJ41.1 RecName: Full=Zinc finger CCCH domain-containing protein 18; Short=AtC3H18 && PF12872:OST-HTH/LOTUS domain|PF00076:RNA recognition motif. (a.k.a. RRM, RBD, or RNP domain)	C3H
112189929	321.036	327.749	297.438	173.979	212.8	217.445	315.408	201.408	0.646392	0.000719711	0.0106436	LOC112189929	NC_037089.1	25569367	25570305	-	847	protein_coding	uncharacterized LOC112189929 && - && -	--
112182769	867.441	962.264	1068.95	616.932	689.471	682.258	966.217	662.887	0.543523	0.000723807	0.0106728	LOC112182769	NC_037088.1	58050093	58053802	+	3387	protein_coding	scarecrow-like protein 9%2C transcript variant X3 && O80933.1 RecName: Full=Scarecrow-like protein 9; Short=AtSCL9; AltName: Full=GRAS family protein 13; Short=AtGRAS-13 && PF03514:GRAS domain family	GRAS
112190609	2799.17	2628.99	3449.37	1891.36	2188.64	1815.36	2959.18	1965.12	0.590703	0.000725635	0.0106934	LOC112190609	NC_037089.1	1738717	1740140	+	1253	protein_coding	probable E3 ubiquitin-protein ligase RHY1A%2C transcript variant X1 && Q5DTZ6.2 RecName: Full=RING finger protein 150; Flags: Precursor && PF13639:Ring finger domain	Dof
112189359	414.863	393.699	469.495	307.399	267.064	266.32	426.019	280.261	0.604737	0.000732065	0.0107756	LOC112189359	NC_037089.1	80481936	80485422	+	1679	protein_coding	uncharacterized LOC112189359 && - && PF03031:NLI interacting factor-like phosphatase	C3H
112190874	92.9072	78.9396	47.5901	21.3471	22.344	37.9032	73.1456	27.1981	1.42343	0.000737831	0.0108287	LOC112190874	NC_037088.1	8377386	8385128	+	7741	protein_coding	uncharacterized LOC112190874 && P04323.1 RecName: Full=Retrovirus-related Pol polyprotein from transposon 17.6; Includes: RecName: Full=Protease; Includes: RecName: Full=Reverse transcriptase; Includes: RecName: Full=Endonuclease && PF00665:Integrase core domain|PF03732:Retrotransposon gag protein|PF00078:Reverse transcriptase (RNA-dependent DNA polymerase)|PF13975:gag-polyprotein putative aspart…	ZF-HD
112198524	588.719	629.518	749.544	448.29	430.919	441.872	655.927	440.36	0.574981	0.000747726	0.0109611	LOC112198524	NC_037091.1	56442584	56445777	+	2246	protein_coding	ALBINO3-like protein 1%2C chloroplastic && Q9FYL3.3 RecName: Full=ALBINO3-like protein 1, chloroplastic; AltName: Full=Arabidopsis thaliana envelope membrane integrase; AltName: Full=Protein ALBINA 4; Short=Ath4; AltName: Full=Protein ARTEMIS; Flags: Precursor && PF02096:60Kd inner membrane protein	--
112179151	165.577	134.897	149.177	89.658	88.3118	83.7861	149.884	87.252	0.78165	0.00074994	0.0109872	LOC112179151	NC_037094.1	64387512	64391871	+	2640	lncRNA	uncharacterized LOC112179151%2C transcript variant X1 && - && -	--
112200030	717.501	891.318	928.007	432.28	526.679	613.434	845.609	524.131	0.689633	0.000753266	0.0110102	LOC112200030	NC_037091.1	53505435	53506637	-	812	protein_coding	protein vip1 && - && PF00076:RNA recognition motif. (a.k.a. RRM, RBD, or RNP domain)	bHLH
112176017	291.6	315.758	396.279	238.021	135.128	161.587	334.546	178.245	0.908857	0.000760259	0.0110828	LOC112176017	NC_037094.1	59657959	59662509	+	1727	protein_coding	beta-glucosidase 11%2C transcript variant X1 && B3H5Q1.2 RecName: Full=Beta-glucosidase 11; Short=AtBGLU11; Flags: Precursor && PF00232:Glycosyl hydrolase family 1	B3
112180561	1233.55	1261.04	1316.97	897.647	853.326	986.481	1270.52	912.485	0.477367	0.000760875	0.0110828	LOC112180561	NC_037094.1	23210677	23212708	+	1044	protein_coding	light-harvesting complex-like protein 3 isotype 1%2C chloroplastic && Q9SYX1.1 RecName: Full=Light-harvesting complex-like protein 3 isotype 1, chloroplastic; AltName: Full=LHC-like protein 3 isoform 1; Flags: Precursor && -	GATA
112186107	7232.96	8253.69	7989.65	6124.49	5133.79	5517.91	7825.43	5592.07	0.484779	0.000762346	0.0110913	LOC112186107	NC_037089.1	7163062	7175255	-	5363	protein_coding	myosin-17 && F4K5J1.2 RecName: Full=Myosin-17; AltName: Full=Myosin XI K; Short=AtXIK && PF02736:Myosin N-terminal SH3-like domain|PF01843:DIL domain|PF00063:Myosin head (motor domain)	NAC
112182621	94.747	161.876	64.9788	12.8083	22.344	54.8599	107.201	30.0041	1.8321	0.000763503	0.0110953	LOC112182621	NC_037088.1	55503643	55509467	-	2151	protein_coding	protein NRT1/ PTR FAMILY 2.7%2C transcript variant X1 && Q9M1E2.1 RecName: Full=Protein NRT1/ PTR FAMILY 2.7; Short=AtNPF2.7; AltName: Full=Nitrate excretion transporter 1 && PF00854:POT family	BBR-BPC
112178776	3945.34	3789.1	4910.93	3100.67	2811.08	2523.56	4215.12	2811.77	0.584199	0.000768568	0.0111496	LOC112178776	NC_037094.1	11861294	11865573	-	2159	protein_coding	peroxisomal membrane protein PEX14%2C transcript variant X4 && Q9FXT6.2 RecName: Full=Peroxisomal membrane protein PEX14; AltName: Full=Peroxin-14; Short=AtPEX14; AltName: Full=Peroxisome biogenesis protein 14; AltName: Full=Pex14p; AltName: Full=Protein PEROXISOME DEFECTIVE 2 && PF04695:Peroxisomal membrane anchor protein (Pex14p) conserved region	MYB_related
112202878	306.318	214.836	234.29	80.0518	144.704	150.615	251.814	125.124	1.0085	0.000769225	0.0111526	LOC112202878	NC_037088.1	18465279	18469063	-	1447	protein_coding	adenylate kinase 2%2C chloroplastic%2C transcript variant X2 && Q9FIJ7.1 RecName: Full=Adenylate kinase 2, chloroplastic; Short=AK 2; AltName: Full=ATP-AMP transphosphorylase 2; AltName: Full=ATP:AMP phosphotransferase; AltName: Full=Adenylate monophosphate kinase 2; Short=AMK2; Flags: Precursor && PF00406:Adenylate kinase|PF10602:26S proteasome subunit RPN7	--
112190009	310.917	334.744	269.067	179.316	139.384	213.455	304.909	177.385	0.780236	0.000776064	0.011235	LOC112190009	NC_037089.1	53072054	53075608	+	2110	lncRNA	uncharacterized LOC112190009%2C transcript variant X1 && - && -	M-type_MADS
112201505	5803.48	6996.65	7838.64	5036.86	2844.07	3926.97	6879.59	3935.97	0.805607	0.00077899	0.0112553	LOC112201505	NC_037092.1	32403545	32406442	+	1458	protein_coding	thiamine thiazole synthase%2C chloroplastic && O23787.1 RecName: Full=Thiamine thiazole synthase, chloroplastic; AltName: Full=Thiazole biosynthetic enzyme; Flags: Precursor && PF01946:Thi4 family	--
112173940	84.6284	46.9641	72.3004	28.8186	27.6639	28.9261	67.9643	28.4696	1.25714	0.000786684	0.0113534	LOC112173940	NC_037093.1	24911704	24912512	+	365	lncRNA	uncharacterized LOC112173940 && - && -	--
novel.115	3.67949	21.9832	27.4558	0	0	1.99491	17.7062	0.664969	4.68945	0.000787977	0.0113655	-	NC_037088.1	38652242	38653111	+	870	-	-	--
112174504	38.6347	39.9694	47.5901	13.8756	13.832	18.9516	42.0647	15.5531	1.43287	0.00079334	0.011429	LOC112174504	NC_037093.1	14095415	14101314	-	3960	protein_coding	uncharacterized LOC112174504%2C transcript variant X5 && - && -	--
112190162	2643.72	2813.85	3241.62	2209.43	1819.44	1508.15	2899.73	1845.67	0.651911	0.000793746	0.011429	LOC112190162	NC_037089.1	6514295	6517840	+	1779	protein_coding	enhanced ethylene response protein 5 && Q8GWE6.1 RecName: Full=Enhanced ethylene response protein 5; AltName: Full=Nuclear mRNA export protein THP1; Short=AtTHP1 && PF01399:PCI domain	--
112169675	393.706	364.721	254.424	139.824	153.216	232.407	337.617	175.149	0.945567	0.000794501	0.0114334	LOC112169675	NC_037093.1	57783121	57786812	-	2066	lncRNA	uncharacterized LOC112169675%2C transcript variant X2 && - && PF05627:Cleavage site for pathogenic type III effector avirulence factor Avr	GATA
112178710	273.202	219.832	287.371	160.104	151.088	169.567	260.135	160.253	0.699342	0.000809052	0.0116029	LOC112178710	NC_037094.1	30632316	30633239	+	740	lncRNA	uncharacterized LOC112178710 && - && -	--
112194808	225.369	175.865	292.862	143.026	113.848	70.8192	231.366	109.231	1.08474	0.000820107	0.0117146	LOC112194808	NC_037090.1	8319296	8326562	-	3353	protein_coding	probable LRR receptor-like serine/threonine-protein kinase At1g06840%2C transcript variant X2 && C0LGD7.2 RecName: Full=Probable LRR receptor-like serine/threonine-protein kinase At1g06840; Flags: Precursor && PF08263:Leucine rich repeat N-terminal domain|PF00069:Protein kinase domain	FAR1
112170500	984.265	848.351	990.241	635.077	706.495	618.421	940.952	653.331	0.526682	0.000820914	0.0117195	LOC112170500	NC_037093.1	58427917	58432701	-	3295	protein_coding	NAD kinase 2%2C chloroplastic && Q9C5W3.1 RecName: Full=NAD kinase 2, chloroplastic; Short=AtNADK-2; Flags: Precursor && PF01513:ATP-NAD kinase	--
112166023	770.854	611.532	647.958	365.036	325.583	509.699	676.781	400.106	0.75786	0.00082707	0.0118007	LOC112166023	NC_037092.1	28966420	28966895	+	476	protein_coding	uncharacterized LOC112166023 && - && -	--
112181250	95.6668	68.9473	109.823	48.0311	44.6879	36.9058	91.4791	43.2082	1.08505	0.0008304	0.0118414	LOC112181250	NW_020126829.1	2167	6304	-	3925	pseudogene	- && Q8VZG8.3 RecName: Full=MDIS1-interacting receptor like kinase 2; Short=AtMIK2; AltName: Full=Probable LRR receptor-like serine/threonine-protein kinase At4g08850; Flags: Precursor && PF13855:Leucine rich repeat|PF00069:Protein kinase domain|PF08263:Leucine rich repeat N-terminal domain	ERF
112201607	51.5129	40.9687	67.7244	10.6736	24.472	20.9465	53.402	18.6973	1.51397	0.000831562	0.0118513	LOC112201607	NC_037092.1	62234503	62235656	+	564	lncRNA	uncharacterized LOC112201607%2C transcript variant X1 && - && -	--
112175463	249.286	286.781	243.442	106.736	154.28	174.554	259.836	145.19	0.838291	0.000842505	0.0119665	LOC112175463	NC_037094.1	66850699	66859265	-	1183	protein_coding	F-box protein At1g70590%2C transcript variant X2 && Q94C27.1 RecName: Full=F-box protein At1g70590 && -	--
112184744	100.266	60.9534	19.2191	7.4715	22.344	7.97962	60.1462	12.5984	2.25756	0.000847815	0.0120284	LOC112184744	NC_037089.1	63435791	63438439	-	1569	protein_coding	lipase 1 && - && PF12695:Alpha/beta hydrolase family	CAMTA
112183557	5.51924	1.99847	23.7951	0	0	0	10.4376	0	5.76911	0.000860428	0.0121798	LOC112183557	NC_037089.1	6591207	6593954	-	2591	pseudogene	- && Q8RY29.2 RecName: Full=Polygalacturonase ADPG2; Short=AtADPG2; Short=PG ADPG2; AltName: Full=Pectinase ADPG2; AltName: Full=Protein ARABIDOPSIS DEHISCENCE ZONE POLYGALACTURONASE 2; Flags: Precursor && PF00295:Glycosyl hydrolases family 28	NAC
novel.1627	29.4359	22.9824	32.947	8.53886	4.25599	9.97453	28.4551	7.58979	1.90347	0.000873365	0.0123421	-	NC_037092.1	39414375	39414997	+	538	-	-	--
112175362	279.642	288.779	300.184	215.606	161.728	150.615	289.535	175.983	0.719131	0.000873931	0.0123431	LOC112175362	NC_037094.1	4976163	4979303	+	2798	protein_coding	zinc finger BED domain-containing protein DAYSLEEPER && Q6AVI0.1 RecName: Full=Zinc finger BED domain-containing protein RICESLEEPER 2; AltName: Full=Transposase-like protein RICESLEEPER 2 && PF05699:hAT family C-terminal dimerisation region|PF14372:Domain of unknown function (DUF4413)	bHLH
112193183	56.1123	42.9671	42.099	21.3471	18.088	15.9592	47.0595	18.4648	1.35218	0.000877872	0.0123918	LOC112193183	NC_037090.1	3865310	3867820	-	1331	protein_coding	uncharacterized LOC112193183%2C transcript variant X2 && - && -	--
112184550	81.8687	73.9434	97.9258	39.4922	37.2399	47.8777	84.5793	41.5366	1.02531	0.000881763	0.0124258	LOC112184550	NC_037089.1	79036045	79048222	+	1235	protein_coding	uncharacterized LOC112184550 && - && -	--
novel.2707	22.9968	30.9763	37.523	2.13471	6.38399	11.9694	30.4987	6.82938	2.14873	0.000888603	0.0124802	-	NC_037094.1	33779537	33785773	-	1000	-	-	--
112179108	261.244	189.855	241.611	102.466	136.192	150.615	230.903	129.758	0.831257	0.000892951	0.0125272	LOC112179108	NC_037094.1	10714543	10718576	+	3669	lncRNA	uncharacterized LOC112179108%2C transcript variant X4 && - && -	MYB
112197796	140.741	110.915	174.802	91.7927	56.3919	56.8548	142.153	68.3465	1.05853	0.000914664	0.0127621	LOC112197796	NC_037091.1	46267327	46271415	-	2403	protein_coding	sugar transporter ERD6-like 16%2C transcript variant X1 && Q8LBI9.2 RecName: Full=Sugar transporter ERD6-like 16 && PF00083:Sugar (and other) transporter	GRAS
112178453	1143.4	1062.19	1477.12	915.792	646.911	644.355	1227.57	735.686	0.738938	0.000914768	0.0127621	LOC112178453	NC_037094.1	67203239	67219626	-	2818	protein_coding	probable glutamyl endopeptidase%2C chloroplastic && Q8VZF3.2 RecName: Full=Probable glutamyl endopeptidase, chloroplastic; Flags: Precursor && PF00326:Prolyl oligopeptidase family	--
112199721	509.61	449.656	477.732	294.591	326.647	351.103	478.999	324.114	0.563357	0.000918729	0.012796	LOC112199721	NC_037091.1	11929848	11935790	-	2513	protein_coding	glutamyl-tRNA(Gln) amidotransferase subunit B%2C chloroplastic/mitochondrial%2C transcript variant X5 && B9SQR9.1 RecName: Full=Glutamyl-tRNA(Gln) amidotransferase subunit B, chloroplastic/mitochondrial; Short=Glu-AdT subunit B; Flags: Precursor && PF02637:GatB domain|PF02934:GatB/GatE catalytic domain	--
112187876	657.709	660.495	593.046	432.28	459.647	457.831	637.083	449.919	0.501583	0.000934102	0.0129885	LOC112187876	NC_037089.1	1225184	1228392	+	1297	protein_coding	uncharacterized LOC112187876%2C transcript variant X2 && - && -	--
112171939	177.536	158.878	190.36	109.938	100.016	56.8548	175.592	88.9361	0.983756	0.000938038	0.0130144	LOC112171939	NC_037093.1	9832967	9837618	-	1667	protein_coding	methylthioribose kinase%2C transcript variant X1 && Q9C6D2.1 RecName: Full=Methylthioribose kinase; Short=AtMTK; Short=MTR kinase && PF01636:Phosphotransferase enzyme family	NF-YC
112202791	296.199	279.786	447.53	211.337	180.88	187.521	341.172	193.246	0.820698	0.000952031	0.0131505	LOC112202791	NC_037092.1	43140197	43145135	+	1212	protein_coding	uncharacterized LOC112202791 && - && PF01844:HNH endonuclease	--
112186701	3710.77	3608.24	3587.56	1459.08	2592.96	2372.94	3635.52	2141.66	0.763387	0.00095717	0.0132142	LOC112186701	NC_037089.1	24470731	24473663	+	1710	protein_coding	serine/threonine-protein kinase SAPK1 && Q0D4J7.1 RecName: Full=Serine/threonine-protein kinase SAPK2; AltName: Full=Osmotic stress/abscisic acid-activated protein kinase 2 && PF00069:Protein kinase domain	LBD
112185526	1159.96	1296.01	1628.13	939.274	869.286	884.741	1361.37	897.767	0.600738	0.000959279	0.013236	LOC112185526	NC_037089.1	37480789	37485529	+	4168	protein_coding	carbamoyl-phosphate synthase large chain%2C chloroplastic%2C transcript variant X1 && Q42601.1 RecName: Full=Carbamoyl-phosphate synthase large chain, chloroplastic; AltName: Full=Carbamoyl-phosphate synthetase ammonia chain; AltName: Full=Protein VENOSA 6; Flags: Precursor && PF02142:MGS-like domain|PF02786:Carbamoyl-phosphate synthase L chain, ATP binding domain|PF02787:Carbamoyl-phosphate synt…	--
112180231	252.965	180.862	293.777	141.958	142.576	88.7733	242.535	124.436	0.964685	0.000960292	0.0132428	LOC112180231	NC_037094.1	51013253	51016609	+	1941	protein_coding	protein NRT1/ PTR FAMILY 5.10%2C transcript variant X2 && Q0WP01.1 RecName: Full=Protein NRT1/ PTR FAMILY 5.10; Short=AtNPF5.10 && PF00854:POT family	MYB_related
novel.1126	754.296	610.533	614.096	470.704	444.751	413.943	659.642	443.133	0.574357	0.000961815	0.0132494	-	NC_037090.1	34249663	34252245	-	2389	-	-	--
112192748	68.0706	61.9526	74.1308	17.0777	41.4959	18.9516	68.0513	25.8417	1.39956	0.000966874	0.0133043	LOC112192748	NC_037090.1	44531299	44532368	-	388	protein_coding	uncharacterized LOC112192748 && - && PF02902:Ulp1 protease family, C-terminal catalytic domain	--
112181904	325.635	306.765	232.459	197.461	135.128	89.7708	288.287	140.787	1.03504	0.000976902	0.0134203	LOC112181904	NC_037088.1	24587152	24592041	+	1989	protein_coding	hippocampus abundant transcript-like protein 1%2C transcript variant X1 && - && PF07690:Major Facilitator Superfamily	--
112181890	440.619	405.69	525.322	309.534	270.255	311.205	457.21	296.998	0.622621	0.000984188	0.0134999	LOC112181890	NC_037088.1	49748264	49752661	-	1740	protein_coding	protein REVEILLE 3%2C transcript variant X2 && C0SVG5.1 RecName: Full=Protein REVEILLE 5 && PF00249:Myb-like DNA-binding domain	MYB_related
112190312	109.465	75.9419	115.315	33.0881	48.9439	56.8548	100.24	46.2956	1.11388	0.000985402	0.0135075	LOC112190312	NC_037089.1	78283876	78285299	-	509	lncRNA	uncharacterized LOC112190312 && Q9C9C6.1 RecName: Full=60S ribosomal protein L6-2 && PF01159:Ribosomal protein L6e	FAR1
112193088	1848.95	1996.47	1728.8	1289.37	1184.23	1445.31	1858.07	1306.3	0.508073	0.00100204	0.0137205	LOC112193088	NC_037090.1	49612907	49619821	-	1324	protein_coding	glyoxylate/succinic semialdehyde reductase 1%2C transcript variant X1 && Q9LSV0.1 RecName: Full=Glyoxylate/succinic semialdehyde reductase 1; Short=AtGLYR1; Short=AtGR1; Short=SSA reductase 1; AltName: Full=Gamma-hydroxybutyrate dehydrogenase; Short=AtGHBDH && PF14833:NAD-binding of NADP-dependent 3-hydroxyisobutyrate dehydrogenase|PF03446:NAD binding domain of 6-phosphogluconate dehydrogenase	M-type_MADS
112187101	149.019	156.88	155.583	101.399	86.1838	89.7708	153.828	92.4512	0.734714	0.00101223	0.0138375	LOC112187101	NC_037089.1	2755711	2757898	+	1040	protein_coding	thylakoid lumenal 16.5 kDa protein%2C chloroplastic && O22773.3 RecName: Full=Thylakoid lumenal 16.5 kDa protein, chloroplastic; Flags: Precursor && -	--
112163767	107.625	135.896	137.279	38.4249	52.1359	83.7861	126.933	58.1156	1.124	0.00101519	0.013865	LOC112163767	NC_037088.1	62759984	62761138	+	637	protein_coding	CDGSH iron-sulfur domain-containing protein NEET && Q9FLI7.1 RecName: Full=CDGSH iron-sulfur domain-containing protein NEET; Short=At-NEET && PF09360:Iron-binding zinc finger CDGSH type	--
112188832	875.719	708.458	700.124	467.502	546.895	330.157	761.434	448.185	0.765188	0.0010201	0.0139136	LOC112188832	NC_037089.1	4166093	4169710	-	2024	protein_coding	probable chlorophyll(ide) b reductase NYC1%2C chloroplastic && Q5N800.1 RecName: Full=Probable chlorophyll(ide) b reductase NYC1, chloroplastic; AltName: Full=Protein NON-YELLOW COLORING 1; Short=OsNYC1; Flags: Precursor && PF00106:short chain dehydrogenase	G2-like
112196306	307.238	206.842	474.071	100.332	191.52	147.623	329.383	146.491	1.16941	0.00102057	0.0139136	LOC112196306	NC_037091.1	62247239	62249197	+	1959	protein_coding	protein PHYTOCHROME KINASE SUBSTRATE 1 && Q9SWI1.2 RecName: Full=Protein PHYTOCHROME KINASE SUBSTRATE 1 && -	--
112175095	297.119	241.815	254.424	145.161	165.984	182.534	264.453	164.559	0.684114	0.00102224	0.0139288	LOC112175095	NC_037094.1	498556	505187	+	2648	protein_coding	DNA polymerase epsilon subunit B%2C transcript variant X1 && Q500V9.1 RecName: Full=DNA polymerase epsilon subunit B; AltName: Full=DNA polymerase II subunit 2; Short=AtDPB2; AltName: Full=Protein CYCLOPS 2 && PF04042:DNA polymerase alpha/epsilon subunit B|PF12213:DNA polymerases epsilon N terminal	--
112179448	6070.24	6349.14	7376.47	5058.2	4602.86	4112.5	6598.62	4591.19	0.523353	0.00102711	0.0139806	LOC112179448	NC_037094.1	44042321	44046864	-	2022	protein_coding	nuclear/nucleolar GTPase 2 && Q9C923.1 RecName: Full=Nuclear/nucleolar GTPase 2; Short=AtNug2; AltName: Full=DAR GTPase 5 && PF08153:NGP1NT (NUC091) domain|PF01926:50S ribosome-binding GTPase	NF-YA
112167782	2203.1	2339.21	2770.29	1766.48	757.567	1239.83	2437.53	1254.63	0.958191	0.00102715	0.0139806	LOC112167782	NC_037092.1	6199900	6202912	-	1591	protein_coding	triose phosphate/phosphate translocator TPT%2C chloroplastic%2C transcript variant X1 && Q9ZSR7.1 RecName: Full=Triose phosphate/phosphate translocator TPT, chloroplastic; AltName: Full=Protein ACCLIMATION OF PHOTOSYNTHESIS TO ENVIRONMENT 2; Flags: Precursor && PF03151:Triose-phosphate Transporter family	HB-other
112190490	3239.79	3076.65	3377.07	2602.22	1858.8	1979.94	3231.17	2146.99	0.589824	0.00103394	0.0140502	LOC112190490	NC_037089.1	12903093	12905844	+	1777	protein_coding	tubby-like F-box protein 5 && Q6Z2G9.1 RecName: Full=Tubby-like F-box protein 5; Short=OsTLP5; AltName: Full=Tubby-like F-box protein 8; Short=OsTLP8 && PF01167:Tub family|PF00646:F-box domain	Trihelix
112174123	475.575	545.583	647.958	404.528	300.047	331.154	556.372	345.243	0.688641	0.00103755	0.0140916	LOC112174123	NC_037093.1	6551646	6556964	+	1307	protein_coding	TVP38/TMEM64 family membrane protein slr0305 && Q55909.1 RecName: Full=TVP38/TMEM64 family membrane protein slr0305 && PF09335:SNARE associated Golgi protein	--
112196334	233.648	149.885	215.071	66.1761	117.04	113.71	199.535	98.9752	1.01149	0.00105455	0.0142785	LOC112196334	NC_037091.1	39040697	39048122	+	2891	protein_coding	uncharacterized LOC112196334%2C transcript variant X11 && Q9C7D4.1 RecName: Full=Serine carboxypeptidase-like 16; Flags: Precursor && PF00675:Insulinase (Peptidase family M16)|PF00450:Serine carboxypeptidase	YABBY
112168039	67.1508	30.9763	43.0141	13.8756	19.152	14.9618	47.0471	15.9965	1.55891	0.00105472	0.0142785	LOC112168039	NC_037092.1	13258994	13267609	+	3582	protein_coding	probable LRR receptor-like serine/threonine-protein kinase At1g56130%2C transcript variant X1 && C0LGH2.2 RecName: Full=Probable LRR receptor-like serine/threonine-protein kinase At1g56130; Flags: Precursor && PF00069:Protein kinase domain|PF11721:Di-glucose binding within endoplasmic reticulum	TALE
112201862	326.555	345.735	584.809	265.772	177.688	204.478	419.033	215.979	0.956625	0.00105738	0.0143068	LOC112201862	NC_037092.1	47916991	47920808	+	1001	protein_coding	uncharacterized LOC112201862%2C transcript variant X1 && - && PF00498:FHA domain	--
112193741	10.1186	7.99388	4.57597	0	0	0	7.56282	0	5.30123	0.00106282	1	LOC112193741	NC_037090.1	47218803	47220933	+	947	lncRNA	uncharacterized LOC112193741%2C transcript variant X2 && Q8LFG1.1 RecName: Full=Probable alpha-amylase 2; Short=AtAMY2; AltName: Full=1,4-alpha-D-glucan glucanohydrolase && -	ERF
112165308	438.78	496.62	689.142	339.42	326.647	317.19	541.514	327.752	0.724685	0.00106896	0.0144402	LOC112165308	NC_037092.1	35948390	35954210	+	2213	protein_coding	beta-glucosidase 11%2C transcript variant X1 && B3H5Q1.2 RecName: Full=Beta-glucosidase 11; Short=AtBGLU11; Flags: Precursor && PF00232:Glycosyl hydrolase family 1	B3
112175665	84.6284	77.9404	76.8764	45.8963	40.4319	34.9109	79.815	40.413	0.983592	0.00108565	0.0146414	LOC112175665	NC_037094.1	67010248	67013264	-	2391	protein_coding	probable WRKY transcription factor 65%2C transcript variant X4 && Q9FLX8.1 RecName: Full=Probable WRKY transcription factor 27; AltName: Full=WRKY DNA-binding protein 27 && PF03514:GRAS domain family|PF03106:WRKY DNA -binding domain	GRAS
112183841	11.9584	14.9885	14.6431	2.13471	0	1.99491	13.8633	1.37654	3.32253	0.00109055	0.0146766	LOC112183841	NC_037089.1	18507494	18514178	-	2933	protein_coding	uncharacterized LOC112183841 && O49453.1 RecName: Full=Uncharacterized protein At4g28440 && PF00078:Reverse transcriptase (RNA-dependent DNA polymerase)	ERF
112190487	2202.18	2153.35	2294.39	1383.29	1692.82	1663.75	2216.64	1579.96	0.48845	0.00109185	0.0146862	LOC112190487	NC_037089.1	12830546	12836780	+	4392	protein_coding	vacuolar sorting protein 39-like && Q8R5L3.1 RecName: Full=Vam6/Vps39-like protein && PF10366:Vacuolar sorting protein 39 domain 1|PF00637:Region in Clathrin and VPS|PF10367:Vacuolar sorting protein 39 domain 2|PF00780:CNH domain	--
112190123	201.452	251.807	230.629	156.901	131.936	133.659	227.963	140.832	0.694642	0.00109776	0.0147388	LOC112190123	NC_037089.1	4187102	4189659	+	1586	protein_coding	uncharacterized LOC112190123 && - && -	--
112202428	3626.14	3718.16	4199.83	2938.43	2672.76	2840.75	3848.04	2817.31	0.449827	0.00109811	0.0147388	LOC112202428	NC_037092.1	80757090	80761936	-	1550	protein_coding	KH domain-containing protein At4g26480%2C transcript variant X2 && Q0WLR1.1 RecName: Full=KH domain-containing protein At4g26480; AltName: Full=Quaking-like protein 1 && -	WOX
112192145	992.543	977.252	1239.17	814.393	638.399	597.474	1069.66	683.422	0.646642	0.00111036	0.0148715	LOC112192145	NC_037090.1	38486871	38492049	+	1086	protein_coding	centromere protein V%2C transcript variant X2 && Q9CXS4.2 RecName: Full=Centromere protein V; Short=CENP-V; AltName: Full=Proline-rich protein 6 && PF04828:Glutathione-dependent formaldehyde-activating enzyme	--
novel.2122	221.689	270.793	223.308	127.015	121.296	171.562	238.597	139.958	0.767736	0.0011127	0.014887	-	NC_037093.1	34131199	34132487	+	1149	-	PF03372:Endonuclease/Exonuclease/phosphatase family	E2F/DP
112193020	77.2694	46.9641	75.9612	24.5492	24.472	34.9109	66.7315	27.9773	1.25346	0.00111626	0.0149187	LOC112193020	NC_037090.1	4265373	4268768	-	1291	protein_coding	uncharacterized LOC112193020%2C transcript variant X2 && - && PF01789:PsbP	bHLH
112178868	56.1123	104.92	112.569	48.0311	34.0479	32.916	91.2003	38.3317	1.25105	0.00111737	0.0149255	LOC112178868	NC_037088.1	37292954	37296173	-	1495	protein_coding	metacaspase-1 && Q7XJE6.1 RecName: Full=Metacaspase-1; Short=AtMC1; AltName: Full=Metacaspase 1b; Short=AtMCP1b; AltName: Full=Protein LSD ONE LIKE 3 && PF00656:Caspase domain	LBD
112171305	462.696	437.665	474.986	210.269	330.903	298.238	458.449	279.804	0.712209	0.00112459	0.0150061	LOC112171305	NC_037093.1	39144689	39148050	+	2751	protein_coding	protein FAR1-RELATED SEQUENCE 5 && Q9SWG3.1 RecName: Full=Protein FAR-RED IMPAIRED RESPONSE 1 && PF03101:FAR1 DNA-binding domain|PF10551:MULE transposase domain|PF04434:SWIM zinc finger	FAR1
112180824	25.7565	24.9809	23.7951	6.40414	6.38399	7.97962	24.8441	6.92258	1.8409	0.00112866	0.0150293	LOC112180824	NC_037094.1	22831260	22832138	+	794	lncRNA	uncharacterized LOC112180824 && - && -	--
novel.1971	121.423	129.901	142.77	74.715	67.0319	83.7861	131.365	75.1776	0.80428	0.00112897	0.0150293	-	NC_037092.1	75385020	75387274	-	1393	-	PF14223:gag-polypeptide of LTR copia-type	GeBP
112175669	84.6284	85.9343	95.1802	52.3005	44.6879	42.8905	88.581	46.6263	0.92706	0.00112978	0.0150293	LOC112175669	NC_037094.1	33918163	33920832	+	1040	protein_coding	peptidyl-prolyl cis-trans isomerase FKBP18%2C chloroplastic%2C transcript variant X1 && Q9LM71.2 RecName: Full=Peptidyl-prolyl cis-trans isomerase FKBP18, chloroplastic; Short=PPIase FKBP18; AltName: Full=FK506-binding protein 18; Short=AtFKBP18; AltName: Full=Immunophilin FKBP18; AltName: Full=Rotamase; Flags: Precursor && PF00254:FKBP-type peptidyl-prolyl cis-trans isomerase	--
112195097	457.177	515.606	564.675	373.575	328.775	257.343	512.486	319.898	0.680537	0.00113134	0.0150402	LOC112195097	NC_037090.1	25267501	25269683	+	1499	protein_coding	uncharacterized LOC112195097 && - && PF08879:WRC	--
112199978	1116.73	1119.14	1033.25	807.989	596.903	782.003	1089.71	728.965	0.579846	0.00113345	0.0150603	LOC112199978	NC_037091.1	59295748	59298336	+	1301	protein_coding	leucoanthocyanidin reductase && Q84V83.1 RecName: Full=Leucoanthocyanidin reductase; Short=Leucocyanidin reductase && PF05368:NmrA-like family	bHLH
112197867	1382.57	1219.07	1392.93	1038.54	902.27	830.878	1331.52	923.896	0.5276	0.00114251	0.0151727	LOC112197867	NC_037091.1	60233813	60237348	-	2831	protein_coding	WPP domain-interacting tail-anchored protein 2%2C transcript variant X2 && A8MQR0.1 RecName: Full=WPP domain-interacting tail-anchored protein 2 && -	bHLH
112174617	21.1571	34.9732	20.1343	8.53886	5.31999	4.98727	25.4215	6.28204	2.0174	0.00114809	0.0152226	LOC112174617	NC_037093.1	19978353	19979322	-	708	protein_coding	protein RADIALIS-like 3 && Q1A173.1 RecName: Full=Protein RADIALIS-like 6; Short=AtRL6; Short=Protein RAD-like 6; AltName: Full=Protein RADIALIS-LIKE SANT/MYB 3; Short=Protein RSM3 && PF00249:Myb-like DNA-binding domain	MYB_related
112165086	1374.29	1150.12	1158.64	766.362	902.27	883.743	1227.68	850.792	0.529072	0.00116735	0.0154373	LOC112165086	NC_037092.1	37005266	37012626	-	4119	pseudogene	- && Q9LK40.1 RecName: Full=DNA-directed RNA polymerases IV and V subunit 2; AltName: Full=DNA-directed RNA polymerase D subunit 2a; Short=AtNRPD2a; Short=Nuclear RNA polymerase D 2a; AltName: Full=Nuclear RNA polymerase E 2; AltName: Full=Protein DEFECTIVE IN MERISTEM SILENCING 2; AltName: Full=Protein DEFECTIVE IN RNA-DIRECTED DNA METHYLATION 2; AltName: Full=RNA polymerase IV subunit 2a; Short…	WRKY
112190832	280.561	218.833	280.965	120.611	129.808	188.519	260.12	146.313	0.829314	0.00117472	0.0155184	LOC112190832	NC_037089.1	31399297	31401641	-	1490	protein_coding	fibrillin-5%2C chloroplastic%2C transcript variant X2 && Q5M755.1 RecName: Full=Probable plastid-lipid-associated protein 7, chloroplastic; AltName: Full=Fibrillin-5; Flags: Precursor && PF04755:PAP_fibrillin	--
112189898	183.975	202.845	291.032	140.891	113.848	122.687	225.95	125.809	0.845359	0.00118333	0.0155912	LOC112189898	NC_037088.1	22788132	22795311	+	840	protein_coding	uncharacterized LOC112189898%2C transcript variant X1 && - && -	--
112165737	6853.06	13080	10381.1	5325.04	5882.85	6306.9	10104.7	5838.26	0.791379	0.0012098	0.01589	LOC112165737	NC_037092.1	45814390	45816672	+	2155	protein_coding	protein FAF-like%2C chloroplastic && Q0V865.1 RecName: Full=Protein FAF-like, chloroplastic; Flags: Precursor && PF11250:Fantastic Four meristem regulator	--
112165922	4495.42	4822.31	5022.59	3172.18	3765.49	2590.39	4780.11	3176.02	0.589898	0.00121077	0.0158944	LOC112165922	NC_037092.1	46656730	46660545	+	1621	protein_coding	protein STRICTOSIDINE SYNTHASE-LIKE 3 && Q8VWF6.1 RecName: Full=Protein STRICTOSIDINE SYNTHASE-LIKE 3; Short=AtSSL3; AltName: Full=Strictosidine synthase 9; Short=AtSS9; Flags: Precursor && PF03088:Strictosidine synthase	MYB_related
112174685	304.478	295.774	282.795	170.777	215.992	188.519	294.349	191.762	0.618241	0.00122802	0.0160819	LOC112174685	NC_037093.1	19752844	19756307	-	1359	lncRNA	uncharacterized LOC112174685%2C transcript variant X2 && - && -	--
112166074	157.298	176.865	140.025	69.3782	73.4159	110.717	158.063	84.5038	0.900786	0.00122826	0.0160819	LOC112166074	NC_037092.1	2969081	2969825	+	626	protein_coding	probable histone H2A.3 && O81826.1 RecName: Full=Probable histone H2A.3; AltName: Full=HTA2 && PF16211:C-terminus of histone H2A|PF00125:Core histone H2A/H2B/H3/H4	GeBP
112176657	494.892	623.523	775.17	341.554	440.495	353.098	631.195	378.383	0.738418	0.00123747	0.0161857	LOC112176657	NC_037094.1	39723846	39728168	+	2533	protein_coding	stromal 70 kDa heat shock-related protein%2C chloroplastic && Q02028.1 RecName: Full=Stromal 70 kDa heat shock-related protein, chloroplastic; Flags: Precursor && PF00012:Hsp70 protein|PF10712:NAD-specific glutamate dehydrogenase	bHLH
112197717	698.184	679.48	711.106	532.611	348.991	448.854	696.257	443.485	0.650776	0.00124068	0.0162192	LOC112197717	NC_037091.1	66912049	66917356	-	1984	protein_coding	transcription factor SRM1%2C transcript variant X1 && Q8S9H7.1 RecName: Full=Transcription factor DIVARICATA && PF00249:Myb-like DNA-binding domain	MYB
112174816	318.276	311.761	393.534	236.953	163.856	217.445	341.19	206.085	0.727444	0.00124187	0.0162263	LOC112174816	NC_037093.1	28817436	28821117	-	1518	protein_coding	fructose-1%2C6-bisphosphatase%2C chloroplastic && Q7MYW6.1 RecName: Full=Fructose-1,6-bisphosphatase class 1; Short=FBPase class 1; AltName: Full=D-fructose-1,6-bisphosphate 1-phosphohydrolase class 1 && PF00316:Fructose-1-6-bisphosphatase	--
112184125	373.469	390.701	557.354	318.072	191.52	200.488	440.508	236.693	0.896759	0.00124588	0.0162402	LOC112184125	NC_037089.1	5497456	5502329	+	2015	protein_coding	probable protein phosphatase 2C 6%2C transcript variant X2 && Q0JLP9.1 RecName: Full=Probable protein phosphatase 2C 6; Short=OsPP2C06 && PF00481:Protein phosphatase 2C	C2H2
112195199	22.077	21.9832	42.099	3.20207	1.064	10.972	28.7197	5.07935	2.48594	0.00124628	0.0162402	LOC112195199	NC_037090.1	11356093	11358388	-	1444	protein_coding	fructose-1%2C6-bisphosphatase%2C chloroplastic && P46275.2 RecName: Full=Fructose-1,6-bisphosphatase, chloroplastic; Short=FBPase; AltName: Full=D-fructose-1,6-bisphosphate 1-phosphohydrolase; Flags: Precursor && PF00316:Fructose-1-6-bisphosphatase	--
112182049	267.683	216.834	289.202	150.497	102.144	174.554	257.906	142.398	0.85646	0.00124941	0.0162573	LOC112182049	NC_037088.1	51954372	51961267	+	5281	protein_coding	laccase-6%2C transcript variant X1 && Q9ZPY2.1 RecName: Full=Laccase-6; AltName: Full=Benzenediol:oxygen oxidoreductase 6; AltName: Full=Diphenol oxidase 6; AltName: Full=Urishiol oxidase 6; Flags: Precursor && PF08137:DVL family|PF07732:Multicopper oxidase|PF00394:Multicopper oxidase|PF07731:Multicopper oxidase	Dof
112172981	14028.1	13534.6	15144.6	11475.2	6492.52	7275.42	14235.8	8414.36	0.758614	0.00125577	0.0163146	LOC112172981	NC_037093.1	35668961	35679363	+	4320	protein_coding	protein GIGANTEA%2C transcript variant X1 && Q9SQI2.2 RecName: Full=Protein GIGANTEA && -	--
112201497	372.549	303.768	365.163	224.145	246.848	180.539	347.16	217.177	0.677948	0.00126032	0.0163653	LOC112201497	NC_037092.1	34343147	34347492	+	2067	protein_coding	serine/arginine-rich splicing factor SR45a%2C transcript variant X1 && Q9FNR1.1 RecName: Full=Glycine-rich RNA-binding protein 3, mitochondrial; Short=AtGR-RBP3; AltName: Full=AtRBG3; AltName: Full=Mitochondrial RNA-binding protein 2a; Short=At-mRBP2a; Flags: Precursor && PF00076:RNA recognition motif. (a.k.a. RRM, RBD, or RNP domain)	LBD
112181980	995.303	949.274	1637.28	714.062	701.175	666.299	1193.95	693.845	0.783277	0.0012658	0.0164279	LOC112181980	NC_037088.1	51391318	51403379	+	6418	protein_coding	protein TSS%2C transcript variant X6 && F4JKH6.1 RecName: Full=Protein TSS; AltName: Full=TPR-domain suppressor of STIMPY && PF13424:Tetratricopeptide repeat|PF12807:Translation initiation factor eIF3 subunit 135|PF15044:Mitochondrial function, CLU-N-term	MYB_related
novel.1249	57.952	33.974	53.9965	16.0104	18.088	21.944	48.6408	18.6808	1.38063	0.00126992	0.0164729	-	NC_037091.1	24344265	24346374	+	2110	-	PF13456:Reverse transcriptase-like|PF13966:zinc-binding in reverse transcriptase	E2F/DP
112187097	6570.66	9063.07	6349.62	3607.67	4986.96	4963.33	7327.78	4519.32	0.697211	0.0012752	0.0165244	LOC112187097	NC_037089.1	22778193	22781058	-	1993	protein_coding	uncharacterized LOC112187097 && - && -	--
121051737	86.4681	71.945	140.025	40.5596	41.4959	51.8676	99.4793	44.641	1.15616	0.00128269	0.0165957	LOC121051737	NC_037089.1	61708576	61710165	-	608	lncRNA	uncharacterized LOC121051737 && - && -	--
112183013	468.216	530.594	569.251	389.585	330.903	336.142	522.687	352.21	0.569678	0.0012865	0.0166364	LOC112183013	NC_037088.1	60156385	60157772	+	1190	protein_coding	trihelix transcription factor ASIL2 && Q9LJG8.1 RecName: Full=Trihelix transcription factor ASIL2; AltName: Full=6B-interacting protein 1-like 2; AltName: Full=Trihelix DNA-binding protein ASIL2 && PF13837:Myb/SANT-like DNA-binding domain	Trihelix
112177563	381.747	418.68	411.838	204.933	292.599	272.305	404.088	256.612	0.654676	0.00129025	0.0166763	LOC112177563	NC_037088.1	35838443	35859168	-	3191	protein_coding	protein WHAT'S THIS FACTOR 9%2C mitochondrial%2C transcript variant X2 && - && PF11955:Plant organelle RNA recognition domain	LSD
112186455	1264.83	1006.23	1439.6	773.834	879.926	565.556	1236.89	739.772	0.741985	0.00129521	0.0167232	LOC112186455	NC_037089.1	62180967	62186788	-	3121	protein_coding	aminopeptidase M1%2C transcript variant X2 && Q8VZH2.1 RecName: Full=Aminopeptidase M1; AltName: Full=Alpha-aminoacylpeptide hydrolase && PF01433:Peptidase family M1|PF11838:ERAP1-like C-terminal domain	--
112176936	716.581	594.545	687.311	476.041	478.799	432.895	666.146	462.578	0.526701	0.00130288	0.016805	LOC112176936	NC_037088.1	42824081	42832771	+	1959	protein_coding	arginase 1%2C mitochondrial%2C transcript variant X2 && P46637.1 RecName: Full=Arginase 1, mitochondrial; AltName: Full=Arginine amidohydrolase 1; Flags: Precursor && PF00491:Arginase family	--
112174171	1541.71	1600.78	2523.19	1272.29	1012.93	1056.3	1888.56	1113.84	0.761872	0.00130881	0.0168729	LOC112174171	NC_037088.1	27172402	27178051	-	1802	protein_coding	malate dehydrogenase [NADP]%2C chloroplastic && O48902.1 RecName: Full=Malate dehydrogenase [NADP], chloroplastic; AltName: Full=NADP-MDH; Flags: Precursor && PF02866:lactate/malate dehydrogenase, alpha/beta C-terminal domain|PF00056:lactate/malate dehydrogenase, NAD binding domain	--
112194816	68.0706	63.9511	108.908	26.6839	46.8159	21.944	80.31	31.8146	1.33908	0.00130949	0.0168729	LOC112194816	NC_037090.1	28035540	28038510	+	1152	protein_coding	proteasome subunit alpha type-6%2C transcript variant X8 && O48551.2 RecName: Full=Proteasome subunit alpha type-6; AltName: Full=20S proteasome alpha subunit A; AltName: Full=20S proteasome subunit alpha-1; AltName: Full=Proteasome iota subunit && PF00227:Proteasome subunit	--
112192186	2911.4	2366.19	2224.84	1334.2	1760.92	1782.45	2500.81	1625.85	0.621148	0.00134019	0.017185	LOC112192186	NC_037090.1	10383854	10385443	-	1113	protein_coding	selT-like protein%2C transcript variant X1 && Q9STZ2.2 RecName: Full=SelT-like protein; Flags: Precursor && PF10262:Rdx family	--
112197037	4533.14	4496.56	4965.85	3777.38	3008.99	3131.01	4665.18	3305.79	0.49699	0.00134055	0.017185	LOC112197037	NC_037091.1	63179509	63183673	-	2943	protein_coding	auxin efflux carrier component 3 && Q9S7Z8.1 RecName: Full=Auxin efflux carrier component 3; Short=AtPIN3 && PF03547:Membrane transport protein	bHLH
112168736	7042.55	5732.61	4536.62	2894.67	4347.5	2603.35	5770.6	3281.84	0.814256	0.00134362	0.0171983	LOC112168736	NC_037093.1	60322131	60325275	-	1854	protein_coding	aspartyl protease family protein At5g10770 && Q8S9J6.1 RecName: Full=Aspartyl protease family protein At5g10770; Flags: Precursor && PF14543:Xylanase inhibitor N-terminal|PF14541:Xylanase inhibitor C-terminal	Trihelix
novel.2129	53.3527	58.9549	75.046	17.0777	34.0479	26.9312	62.4512	26.019	1.26306	0.00134568	0.0172156	-	NC_037093.1	38751243	38754204	+	2506	-	-	--
112188926	185.814	215.835	234.29	121.679	134.064	139.643	211.98	131.795	0.685113	0.00134928	0.0172441	LOC112188926	NC_037089.1	71687065	71689400	-	1708	protein_coding	F-box/kelch-repeat protein At3g23880%2C transcript variant X2 && Q9LIR8.1 RecName: Full=F-box/kelch-repeat protein At3g23880 && PF00646:F-box domain|PF07734:F-box associated	GRAS
112173617	118.664	85.9343	91.5195	58.7046	50.0079	31.9185	98.7058	46.877	1.07749	0.0013537	0.0172714	LOC112173617	NC_037093.1	63181685	63183224	-	1341	protein_coding	protein FD && Q84JK2.1 RecName: Full=Protein FD; AltName: Full=bZIP transcription factor 14; Short=AtbZIP14 && PF00170:bZIP transcription factor	bZIP
112170121	126.943	120.908	182.124	78.9844	84.0558	68.8243	143.325	77.2882	0.892613	0.00135485	0.0172714	LOC112170121	NC_037093.1	13040563	13044033	-	1924	protein_coding	protein DJ-1 homolog C && Q8VY09.1 RecName: Full=Protein DJ-1 homolog C; Short=AtDJ1C; Flags: Precursor && PF01965:DJ-1/PfpI family	bHLH
112168845	170.177	162.875	228.799	124.881	101.08	88.7733	187.284	104.911	0.837645	0.00135555	0.0172715	LOC112168845	NC_037093.1	9231341	9234347	-	3007	protein_coding	pentatricopeptide repeat-containing protein At5g02860 && Q9LYZ9.1 RecName: Full=Pentatricopeptide repeat-containing protein At5g02860 && PF12854:PPR repeat|PF13041:PPR repeat family|PF01535:PPR repeat	SBP
112172912	116.824	100.923	152.838	64.0414	39.3679	73.8115	123.528	59.0736	1.06349	0.00136532	0.0173785	LOC112172912	NC_037093.1	6927037	6931155	-	920	lncRNA	uncharacterized LOC112172912 && - && -	--
112203725	63.4713	72.9442	90.6043	32.0207	43.6239	31.9185	75.6732	35.8544	1.079	0.00136892	0.0174154	LOC112203725	NC_037092.1	35898599	35908736	+	864	protein_coding	WAT1-related protein At5g64700 && Q9FGG3.1 RecName: Full=WAT1-related protein At5g64700 && PF00892:EamA-like transporter family	ERF
112191407	318.276	273.791	292.862	185.72	165.984	215.45	294.976	189.051	0.64136	0.00137289	0.0174549	LOC112191407	NC_037090.1	23802052	23806490	+	1509	protein_coding	homogentisate solanesyltransferase%2C chloroplastic && Q1ACB3.1 RecName: Full=Homogentisate solanesyltransferase, chloroplastic; Short=AtHST; AltName: Full=Homogentisate phytyltransferase 2; Short=AtHPT2; AltName: Full=Vitamin E pathway gene 2-2 protein; Short=AtVTE2-2; Flags: Precursor && PF01040:UbiA prenyltransferase family	--
112193841	1339.34	1065.19	2555.22	1081.23	312.815	424.915	1653.25	606.321	1.44733	0.00137871	0.0175046	LOC112193841	NC_037090.1	48543387	48544930	+	1422	protein_coding	uncharacterized LOC112193841 && - && -	--
112190154	2531.49	2072.41	2449.98	1522.05	1740.7	1730.58	2351.29	1664.44	0.498479	0.00139707	0.0176573	LOC112190154	NC_037089.1	14670460	14681485	-	7179	protein_coding	histone-lysine N-methyltransferase SUVR5%2C transcript variant X2 && O64827.3 RecName: Full=Histone-lysine N-methyltransferase SUVR5; AltName: Full=C2H2 zinc finger-SET histone methyltransferase; Short=Protein C2H2 SET; AltName: Full=Protein SET DOMAIN GROUP 6; AltName: Full=Suppressor of variegation 3-9-related protein 5; Short=Su(var)3-9-related protein 5 && PF00856:SET domain|PF05033:Pre-SET m…	C2H2
112177230	1246.43	1324.99	1470.72	981.968	709.687	967.53	1347.38	886.395	0.604037	0.00141299	0.0178138	LOC112177230	NC_037094.1	10955908	10957741	+	1834	protein_coding	elongation factor Tu%2C chloroplastic && P46280.1 RecName: Full=Elongation factor Tu, chloroplastic; Short=EF-Tu; Flags: Precursor && PF03143:Elongation factor Tu C-terminal domain|PF03144:Elongation factor Tu domain 2|PF00009:Elongation factor Tu GTP binding domain	LBD
112170475	7.35899	14.9885	22.8799	0	0	2.99236	15.0758	0.997453	3.87653	0.00142717	0.0179564	LOC112170475	NC_037093.1	2007320	2009857	-	1299	protein_coding	malate dehydrogenase%2C glyoxysomal && P19446.1 RecName: Full=Malate dehydrogenase, glyoxysomal; Flags: Precursor && PF00056:lactate/malate dehydrogenase, NAD binding domain|PF02866:lactate/malate dehydrogenase, alpha/beta C-terminal domain	--
112181884	131.542	192.852	194.936	115.275	82.9918	79.7962	173.11	92.6875	0.901682	0.00144223	0.0181279	LOC112181884	NC_037088.1	65011042	65012802	+	1245	protein_coding	pentatricopeptide repeat-containing protein At4g21190 && Q8LG95.1 RecName: Full=Pentatricopeptide repeat-containing protein At4g21190; AltName: Full=Protein EMBRYO DEFECTIVE 1417 && -	--
112167524	2740.3	2980.72	2588.17	1976.75	2180.13	1770.48	2769.73	1975.79	0.487353	0.00146086	0.0182887	LOC112167524	NC_037092.1	9885526	9889109	-	1899	protein_coding	(S)-2-hydroxy-acid oxidase GLO1%2C transcript variant X1 && Q9LRR9.1 RecName: Full=Peroxisomal (S)-2-hydroxy-acid oxidase GLO1; AltName: Full=Glycolate oxidase 1; Short=AtGLO1; Short=GOX 1; AltName: Full=Short chain alpha-hydroxy acid oxidase GLO1 && PF01070:FMN-dependent dehydrogenase	G2-like
112173773	73.5899	56.9564	98.841	40.5596	35.1119	21.944	76.4624	32.5385	1.23679	0.00146343	0.0183036	LOC112173773	NC_037093.1	43887284	43891381	-	1838	lncRNA	uncharacterized LOC112173773%2C transcript variant X3 && - && -	--
112172338	2272.09	2611	3055.84	1918.04	1832.2	1745.54	2646.31	1831.93	0.530676	0.00147517	0.0183982	LOC112172338	NC_037093.1	56256319	56261112	-	4794	protein_coding	translocase of chloroplast 159%2C chloroplastic%2C transcript variant X2 && O81283.1 RecName: Full=Translocase of chloroplast 159, chloroplastic; Short=AtToc159; AltName: Full=159 kDa chloroplast outer envelope protein; AltName: Full=Plastid protein import 2; AltName: Full=Translocase of chloroplast 160, chloroplastic; Short=AtToc160; AltName: Full=Translocase of chloroplast 86, chloroplastic; Sh…	bHLH
112192158	1650.25	1595.78	1748.02	1318.19	1203.38	1119.14	1664.68	1213.57	0.456205	0.00147766	0.0183982	LOC112192158	NC_037090.1	5085938	5092691	-	3452	protein_coding	lysine-specific demethylase JMJ25%2C transcript variant X2 && Q9SSE9.1 RecName: Full=Lysine-specific demethylase JMJ25; AltName: Full=Jumonji domain-containing protein 25; AltName: Full=Lysine-specific histone demethylase JMJ25; AltName: Full=Protein INCREASE IN BONSAI METHYLATION 1; AltName: Full=Protein JUMONJI 25 && PF10497:Zinc-finger domain of monoamine-oxidase A repressor R1|PF08879:WRC|PF0…	MIKC_MADS
112192950	667.828	474.637	638.806	296.725	424.535	365.068	593.757	362.109	0.713774	0.00147926	0.0184091	LOC112192950	NC_037090.1	20195949	20197656	-	1545	lncRNA	uncharacterized LOC112192950 && - && -	--
112165948	815.928	994.239	822.76	546.487	480.927	676.273	877.642	567.896	0.627411	0.00148195	0.0184334	LOC112165948	NC_037092.1	25918670	25921319	+	2650	protein_coding	histone acetyltransferase KAT6B && - && -	--
112195130	2502.98	2092.4	2147.96	1739.79	1495.98	1569.99	2247.78	1601.92	0.488791	0.00148511	0.0184635	LOC112195130	NC_037090.1	41653213	41654134	-	833	lncRNA	uncharacterized LOC112195130 && - && -	--
112186365	597.918	641.509	621.417	385.316	431.983	477.78	620.281	431.693	0.522389	0.00149132	0.0185133	LOC112186365	NC_037089.1	21031891	21038359	-	2456	protein_coding	probable starch synthase 4%2C chloroplastic/amyloplastic%2C transcript variant X3 && Q0WVX5.1 RecName: Full=Probable starch synthase 4, chloroplastic/amyloplastic; Short=AtSS4; AltName: Full=Soluble starch synthase IV; Flags: Precursor && PF08323:Starch synthase catalytic domain	--
112202279	45.0738	25.9801	44.8445	13.8756	11.704	14.9618	38.6328	13.5138	1.51646	0.00149252	0.018519	LOC112202279	NC_037092.1	31559358	31560510	+	1153	protein_coding	uncharacterized LOC112202279 && - && PF09353:Domain of unknown function (DUF1995)	--
112170399	881.239	729.442	896.891	557.16	504.335	632.385	835.857	564.627	0.56593	0.00150647	0.0186626	LOC112170399	NC_037093.1	54337122	54342617	-	2830	protein_coding	transcription factor BHLH42%2C transcript variant X2 && E3SXU4.1 RecName: Full=Basic helix-loop-helix protein A [Pisum sativum] && PF00010:Helix-loop-helix DNA-binding domain|PF14215:bHLH-MYC and R2R3-MYB transcription factors N-terminal	bHLH
novel.305	90.1476	104.92	81.4523	53.3678	44.6879	48.8752	92.1732	48.977	0.911199	0.00151166	0.0187011	-	NC_037088.1	37530047	37531767	-	1721	-	-	--
112177374	172.016	133.898	127.212	48.0311	101.08	45.8828	144.375	64.9979	1.15294	0.0015214	0.0188122	LOC112177374	NC_037094.1	36197518	36272515	+	3419	protein_coding	leucine-rich repeat receptor protein kinase HPCA1%2C transcript variant X2 && Q9LT96.1 RecName: Full=Probable leucine-rich repeat receptor-like protein kinase At5g49770; Flags: Precursor && PF07714:Protein tyrosine kinase	CO-like
112181875	744.178	742.432	968.276	607.326	424.535	510.696	818.295	514.186	0.670513	0.00153018	0.0188837	LOC112181875	NC_037088.1	50669939	50672146	-	808	protein_coding	protein CURVATURE THYLAKOID 1A%2C chloroplastic && O04616.1 RecName: Full=Protein CURVATURE THYLAKOID 1A, chloroplastic; Flags: Precursor && PF14159:CAAD domains of cyanobacterial aminoacyl-tRNA synthetase	--
112194305	7.35899	9.99236	20.1343	0	1.064	0.997453	12.4952	0.68715	4.17404	0.00153289	0.0189079	LOC112194305	NC_037090.1	22670158	22670718	+	561	protein_coding	uncharacterized LOC112194305 && - && -	GRAS
112172270	1586.78	1782.64	1830.39	1106.85	1330	1270.76	1733.27	1235.87	0.487889	0.00153397	0.0189119	LOC112172270	NC_037093.1	64117141	64118963	+	1823	protein_coding	F-box protein AFR && Q8LAW2.2 RecName: Full=F-box protein AFR; AltName: Full=Protein ATTENUATED FAR-RED RESPONSE; AltName: Full=SKP1-interacting partner 29 && PF01344:Kelch motif	CO-like
112175197	1012.78	1141.13	1877.98	383.181	51.0719	277.292	1343.96	237.182	2.50239	0.00153785	0.0189504	LOC112175197	NC_037094.1	49416803	49417834	+	954	protein_coding	chlorophyll a-b binding protein CP24 10A%2C chloroplastic && P27524.1 RecName: Full=Chlorophyll a-b binding protein CP24 10A, chloroplastic; Short=CAB-10A; Short=LHCP; Flags: Precursor && PF00504:Chlorophyll A-B binding protein	ERF
112203451	329.315	360.724	371.569	229.482	247.912	249.363	353.869	242.252	0.546431	0.00153868	0.0189514	LOC112203451	NC_037092.1	89626275	89629575	-	1192	protein_coding	TATA-box-binding protein 2 && P50159.1 RecName: Full=TATA-box-binding protein 2; AltName: Full=TATA sequence-binding protein 2; Short=TBP-2; AltName: Full=TATA-binding factor 2; AltName: Full=TATA-box factor 2; AltName: Full=Transcription initiation factor TFIID TBP-2 subunit && PF00352:Transcription factor TFIID (or TATA-binding protein, TBP)	GATA
112191879	2303.36	2261.27	3733.08	2009.83	653.295	822.899	2765.9	1162.01	1.25123	0.00155151	0.0190627	LOC112191879	NC_037090.1	10707179	10708631	+	1084	protein_coding	chlorophyll a-b binding protein CP29.2%2C chloroplastic && Q07473.1 RecName: Full=Chlorophyll a-b binding protein CP29.1, chloroplastic; AltName: Full=LHCB4.1; AltName: Full=LHCII protein 4.1; Flags: Precursor && PF00504:Chlorophyll A-B binding protein	ERF
112189298	105.785	68.9473	23.7951	4.26943	15.96	24.9363	66.1759	15.0552	2.13174	0.00156423	0.0192002	LOC112189298	NC_037089.1	21021609	21024289	-	1385	protein_coding	2-alkenal reductase (NADP(+)-dependent) && Q9SLN8.1 RecName: Full=2-alkenal reductase (NADP(+)-dependent); AltName: Full=Alkenal double bound reductase; AltName: Full=Allylic alcohol dehydrogenase 1; Short=allyl-ADH1; AltName: Full=Flavin-free double bond reductase; Short=NtDBR; AltName: Full=Pulegone reductase; Short=NtRed-1 && PF16884:N-terminal domain of oxidoreductase|PF00107:Zinc-binding deh…	--
112189109	833.405	844.354	870.35	639.347	629.887	623.408	849.37	630.881	0.429098	0.00156658	0.0192196	LOC112189109	NC_037088.1	61221997	61228561	+	2016	protein_coding	uncharacterized aarF domain-containing protein kinase At5g05200%2C chloroplastic && Q9ASX5.1 RecName: Full=Uncharacterized aarF domain-containing protein kinase At5g05200, chloroplastic; Flags: Precursor && PF03109:ABC1 family	M-type_MADS
112196678	1590.46	1377.95	1549.42	1009.72	1191.68	1012.41	1505.94	1071.27	0.49156	0.00157651	0.0193226	LOC112196678	NC_037091.1	30108400	30119643	+	4964	protein_coding	ATP-dependent RNA helicase DEAH13%2C transcript variant X5 && Q9C813.1 RecName: Full=ATP-dependent RNA helicase DEAH13; AltName: Full=Protein FASCIATED STEM 4; Short=AtFAS4 && PF04408:Helicase associated domain (HA2)|PF00271:Helicase conserved C-terminal domain|PF07717:Oligonucleotide/oligosaccharide-binding (OB)-fold	bHLH
112182908	1857.22	3155.59	2433.5	1567.95	1112.94	1638.82	2482.1	1439.9	0.785433	0.00159718	0.0195474	LOC112182908	NC_037088.1	59186660	59189094	+	1815	protein_coding	transcription factor DIVARICATA && Q8S9H7.1 RecName: Full=Transcription factor DIVARICATA && PF00249:Myb-like DNA-binding domain	MYB
112169897	325.635	350.732	340.452	249.762	196.84	230.412	338.94	225.671	0.58656	0.00160049	0.0195783	LOC112169897	NC_037093.1	58379768	58384501	+	2844	protein_coding	uncharacterized LOC112169897 && - && -	--
112172191	541.805	661.494	728.495	464.3	238.336	368.06	643.931	356.899	0.851343	0.00160155	0.0195817	LOC112172191	NC_037093.1	67293369	67294951	+	833	protein_coding	NADH dehydrogenase [ubiquinone] iron-sulfur protein 4%2C mitochondrial%2C transcript variant X2 && Q9FJW4.1 RecName: Full=NADH dehydrogenase [ubiquinone] iron-sulfur protein 4, mitochondrial; AltName: Full=Protein FROSTBITE1; Flags: Precursor && PF04800:ETC complex I subunit conserved region	--
112170527	62.5514	55.9572	53.9965	33.0881	19.152	23.9389	57.5017	25.393	1.18016	0.00160563	0.0196071	LOC112170527	NC_037093.1	57721597	57724248	-	1443	protein_coding	esterase && Q7Y1X1.1 RecName: Full=Esterase; AltName: Full=Early nodule-specific protein homolog; AltName: Full=Latex allergen Hev b 13; AltName: Allergen=Hev b 13; Flags: Precursor && PF00657:GDSL-like Lipase/Acylhydrolase	B3
112166300	22.077	9.99236	24.7103	3.20207	1.064	4.98727	18.9265	3.08444	2.61008	0.00161338	0.0196594	LOC112166300	NC_037092.1	77208664	77210441	+	1094	protein_coding	zinc finger protein CONSTANS-LIKE 7 && Q9LU68.1 RecName: Full=Protein CHLOROPLAST IMPORT APPARATUS 2; Flags: Precursor && PF06203:CCT motif	CO-like
112185989	109.465	94.9274	70.47	46.9637	26.6	50.8701	91.6208	41.4779	1.14142	0.00161928	0.0197051	LOC112185989	NC_037089.1	3432621	3434191	-	1041	protein_coding	zinc finger Ran-binding domain-containing protein 2%2C transcript variant X3 && - && PF00641:Zn-finger in Ran binding protein and others	--
112186629	280.561	337.742	533.558	182.518	196.84	239.389	383.954	206.249	0.896362	0.00161948	0.0197051	LOC112186629	NC_037089.1	1058137	1061966	-	1866	protein_coding	omega-6 fatty acid desaturase%2C chloroplastic && P48627.1 RecName: Full=Omega-6 fatty acid desaturase, chloroplastic; Flags: Precursor && PF00487:Fatty acid desaturase	HSF
112179641	246.526	265.797	294.693	201.73	136.192	109.72	269.005	149.214	0.851417	0.00163523	0.0198583	LOC112179641	NC_037094.1	12746695	12747640	+	946	protein_coding	NAD(P)H-quinone oxidoreductase subunit S%2C chloroplastic && Q9T0A4.1 RecName: Full=NAD(P)H-quinone oxidoreductase subunit S, chloroplastic; AltName: Full=NAD(P)H dehydrogenase subunit S; Short=NDH subunit S; AltName: Full=NADH-plastoquinone oxidoreductase subunit S; AltName: Full=Protein CHLORORESPIRATORY REDUCTION 31; Flags: Precursor && PF11623:Protein of unknown function (DUF3252)	--
112164308	105.785	64.9503	86.9435	38.4249	46.8159	40.8956	85.8931	42.0454	1.03233	0.00163902	0.0198946	LOC112164308	NC_037092.1	84147908	84153251	-	5344	protein_coding	uncharacterized LOC112164308 && P0CT34.1 RecName: Full=Transposon Tf2-1 polyprotein; AltName: Full=Retrotransposable element Tf2 155 kDa protein >P0CT35.1 RecName: Full=Transposon Tf2-2 polyprotein; AltName: Full=Retrotransposable element Tf2 155 kDa protein >P0CT37.1 RecName: Full=Transposon Tf2-4 polyprotein; AltName: Full=Retrotransposable element Tf2 155 kDa protein >P0CT40.1 RecName: Full=Tr…	TCP
112189348	208.811	209.839	226.968	148.363	81.9278	129.669	215.206	119.986	0.842607	0.00166185	0.0201621	LOC112189348	NC_037089.1	83908900	83912150	+	2119	protein_coding	type IV inositol polyphosphate 5-phosphatase 6%2C transcript variant X1 && Q0WT19.1 RecName: Full=Type I inositol polyphosphate 5-phosphatase 8; Short=At5PTase8 && PF03372:Endonuclease/Exonuclease/phosphatase family	M-type_MADS
112166006	51.5129	55.9572	32.0318	13.8756	18.088	20.9465	46.5006	17.6367	1.39494	0.00166692	0.0202138	LOC112166006	NC_037092.1	14059571	14063012	+	3053	protein_coding	O-fucosyltransferase 23%2C transcript variant X2 && - && PF10250:GDP-fucose protein O-fucosyltransferase	--
112189201	30618.9	27110.3	40650.2	25117	16443	13601.3	32793.1	18387.1	0.834712	0.00168134	0.0203493	LOC112189201	NC_037089.1	20661682	20663447	-	1373	protein_coding	probable xyloglucan endotransglucosylase/hydrolase protein 6 && Q8LF99.2 RecName: Full=Probable xyloglucan endotransglucosylase/hydrolase protein 6; Short=At-XTH6; Short=XTH-6; Flags: Precursor && PF00722:Glycosyl hydrolases family 16|PF06955:Xyloglucan endo-transglycosylase (XET) C-terminus	NAC
112165505	218.93	231.823	258.085	130.218	139.384	172.559	236.279	147.387	0.679916	0.00168782	0.0204179	LOC112165505	NC_037092.1	84233896	84236999	-	2485	protein_coding	IRK-interacting protein%2C transcript variant X2 && Q9LXU9.1 RecName: Full=IRK-interacting protein && -	--
112200863	174.776	173.867	249.848	98.1968	74.4799	136.651	199.497	103.109	0.951145	0.00170241	0.0205451	LOC112200863	NC_037091.1	50814551	50818077	+	2312	protein_coding	protein high chlorophyll fluorescent 107 && Q8RWG2.1 RecName: Full=Protein high chlorophyll fluorescent 107; Flags: Precursor && -	--
112200255	709.222	735.437	659.855	441.886	458.583	553.586	701.505	484.685	0.53281	0.00171166	0.0206368	LOC112200255	NC_037091.1	7267795	7275554	-	2367	protein_coding	actin-related protein 9 && Q9LSW2.1 RecName: Full=Actin-related protein 9 && PF00022:Actin	--
112196776	114.064	79.9388	121.721	38.4249	63.8399	52.865	105.241	51.7099	1.02618	0.00171516	0.0206592	LOC112196776	NC_037091.1	58022828	58025620	-	1473	protein_coding	zinc finger protein CONSTANS-LIKE 10%2C transcript variant X3 && Q9C9F4.1 RecName: Full=Putative zinc finger protein At1g68190 && PF06203:CCT motif	C3H
112170223	163.737	137.895	159.244	68.3108	82.9918	107.725	153.625	86.3425	0.830023	0.00173047	0.0207826	LOC112170223	NC_037093.1	1192149	1197003	+	1965	pseudogene	- && P49642.1 RecName: Full=DNA primase small subunit; AltName: Full=DNA primase 49 kDa subunit; Short=p49 && PF01896:Eukaryotic and archaeal DNA primase small subunit	--
112196155	53.3527	26.9794	3.66078	2.13471	5.31999	2.99236	27.9976	3.48235	3.00854	0.0017318	0.0207826	LOC112196155	NC_037091.1	8085536	8086558	-	890	protein_coding	MLP-like protein 31 && Q941R6.2 RecName: Full=MLP-like protein 31 && PF00407:Pathogenesis-related protein Bet v I family	--
112176717	115.904	97.9251	113.484	57.6373	65.9679	62.8395	109.104	62.1482	0.812599	0.00173202	0.0207826	LOC112176717	NC_037094.1	7081087	7089114	-	8027	protein_coding	uncharacterized LOC112176717 && P04323.1 RecName: Full=Retrovirus-related Pol polyprotein from transposon 17.6; Includes: RecName: Full=Protease; Includes: RecName: Full=Reverse transcriptase; Includes: RecName: Full=Endonuclease && PF00665:Integrase core domain|PF03732:Retrotransposon gag protein|PF00078:Reverse transcriptase (RNA-dependent DNA polymerase)|PF13975:gag-polyprotein putative aspart…	ZF-HD
112193087	133.382	158.878	334.046	72.5803	121.296	60.8446	208.769	84.9069	1.29918	0.00173711	0.0208316	LOC112193087	NC_037090.1	14959633	14960944	-	1201	protein_coding	uncharacterized LOC112193087 && - && PF07939:Protein of unknown function (DUF1685)	--
112187177	474.655	470.64	500.611	343.689	323.455	360.081	481.969	342.408	0.493077	0.00174087	0.0208589	LOC112187177	NC_037088.1	5440269	5444328	-	1432	protein_coding	50S ribosomal protein L1%2C chloroplastic && Q9LY66.1 RecName: Full=50S ribosomal protein L1, chloroplastic; AltName: Full=CL1; Flags: Precursor && PF00687:Ribosomal protein L1p/L10e family	--
112175489	34.0353	56.9564	70.47	22.4145	17.024	22.9414	53.8206	20.7933	1.37081	0.00174915	0.0209482	LOC112175489	NC_037094.1	4642225	4646273	-	4049	protein_coding	pentatricopeptide repeat-containing protein At1g18485 && Q0WN60.2 RecName: Full=Pentatricopeptide repeat-containing protein At1g18485 && PF01535:PPR repeat|PF13041:PPR repeat family|PF14432:DYW family of nucleic acid deaminases	bHLH
121050059	93.8271	63.9511	96.0954	50.1658	31.9199	38.9007	84.6245	40.3288	1.07115	0.00175036	0.0209526	LOC121050059	NC_037093.1	64807739	64809593	+	1312	pseudogene	- && - && -	--
novel.878	47.8334	30.9763	21.0495	5.33678	12.768	9.97453	33.2864	9.35976	1.82961	0.00175474	0.020995	-	NC_037089.1	76465345	76467656	-	1671	-	-	--
112171991	679.786	544.583	886.824	447.223	404.319	452.844	703.731	434.795	0.69498	0.00175573	0.0209969	LOC112171991	NC_037093.1	59509001	59512291	+	2085	protein_coding	uncharacterized LOC112171991%2C transcript variant X4 && - && -	LBD
112176436	1134.2	1306	1417.64	805.855	839.494	1000.45	1285.95	881.931	0.543851	0.00176368	0.0210719	LOC112176436	NC_037088.1	42184242	42187197	-	2956	protein_coding	scarecrow-like protein 6 && O81316.1 RecName: Full=Scarecrow-like protein 6; Short=AtSCL6; AltName: Full=GRAS family protein 22; Short=AtGRAS-22; AltName: Full=SCL6-IV && PF03514:GRAS domain family	GRAS
novel.1590	52.4328	49.9618	43.0141	21.3471	23.408	18.9516	48.4696	21.2356	1.19164	0.00176722	0.0210824	-	NC_037092.1	24806604	24808857	+	2254	-	-	--
112171948	1362.33	1201.08	1385.6	885.906	1039.53	774.024	1316.34	899.819	0.549165	0.0017679	0.0210824	LOC112171948	NC_037093.1	61615755	61619263	-	1943	protein_coding	DUF21 domain-containing protein At1g47330 && Q8RY60.1 RecName: Full=DUF21 domain-containing protein At1g47330; AltName: Full=CBS domain-containing protein CBSDUF7 && PF01595:Domain of unknown function DUF21	C2H2
112188397	1615.3	1834.6	2018	1390.77	1251.26	1256.79	1822.63	1299.61	0.488	0.00178375	0.021241	LOC112188397	NC_037089.1	62686619	62692261	-	2201	protein_coding	uncharacterized LOC112188397%2C transcript variant X2 && - && PF00249:Myb-like DNA-binding domain	MYB_related
112186202	731.299	749.427	1021.36	628.673	456.455	437.882	834.028	507.67	0.71659	0.00178642	0.0212526	LOC112186202	NC_037089.1	77326845	77329930	-	1299	protein_coding	protein THYLAKOID FORMATION1%2C chloroplastic && Q7XAB8.1 RecName: Full=Protein THYLAKOID FORMATION1, chloroplastic; Flags: Precursor && PF11264:Thylakoid formation protein	--
112185480	30.3558	25.9801	43.9293	7.4715	15.96	5.98472	33.4218	9.8054	1.77515	0.00179654	0.0213428	LOC112185480	NC_037089.1	8957722	8959881	-	1354	protein_coding	probable E3 ubiquitin-protein ligase RNF217%2C transcript variant X1 && A4IIY1.1 RecName: Full=Probable E3 ubiquitin-protein ligase RNF144A; AltName: Full=RING finger protein 144A && PF01485:IBR domain, a half RING-finger domain	bHLH
112165894	516.969	420.678	538.134	300.995	333.031	353.098	491.927	329.041	0.580359	0.00180319	0.0213914	LOC112165894	NC_037092.1	11349859	11352776	+	1872	protein_coding	probable indole-3-pyruvate monooxygenase YUCCA10%2C transcript variant X11 && Q9FVQ0.1 RecName: Full=Probable indole-3-pyruvate monooxygenase YUCCA10; AltName: Full=Flavin-containing monooxygenase YUCCA10 && -	--
112197415	950.229	868.336	1005.8	701.254	667.127	693.23	941.455	687.203	0.454351	0.00181465	0.0215011	LOC112197415	NC_037091.1	78868	84531	+	1588	protein_coding	zinc finger CCCH domain-containing protein 16 && Q5Z807.1 RecName: Full=Zinc finger CCCH domain-containing protein 46; Short=OsC3H46 && PF00642:Zinc finger C-x8-C-x5-C-x3-H type (and similar)	C3H
112177388	5.51924	3.99694	11.8975	0	0	0	7.1379	0	5.22057	0.00181793	1	LOC112177388	NC_037088.1	62149208	62150355	-	1148	protein_coding	peroxisomal membrane protein 11B && Q9STY0.1 RecName: Full=Peroxisomal membrane protein 11B; AltName: Full=Peroxin-11B; Short=AtPEX11b && PF05648:Peroxisomal biogenesis factor 11 (PEX11)	--
112196354	1261.15	1397.93	1723.31	1050.28	761.823	1001.44	1460.8	937.848	0.639306	0.00183487	0.0216751	LOC112196354	NC_037091.1	9488426	9496677	+	4404	protein_coding	COP1-interacting protein 7 && - && -	--
112189571	155.459	81.9373	58.5725	41.6269	45.7519	27.9287	98.6561	38.4358	1.36197	0.00184543	0.021759	LOC112189571	NC_037089.1	66932778	66933589	+	812	protein_coding	auxin-binding protein ABP19a && Q9ZRA4.1 RecName: Full=Auxin-binding protein ABP19a; Flags: Precursor && PF00190:Cupin	bZIP
112184551	42.3142	37.971	59.4877	24.5492	13.832	14.9618	46.5909	17.781	1.393	0.00184723	0.0217699	LOC112184551	NC_037089.1	85702647	85704905	+	1425	protein_coding	cinnamoyl-CoA reductase-like SNL6 && Q0JKZ0.1 RecName: Full=Cinnamoyl-CoA reductase-like SNL6; AltName: Full=Protein SUPPRESSOR OF NH1-MEDIATED LESION 6 && PF01073:3-beta hydroxysteroid dehydrogenase/isomerase family	NAC
112180697	404.744	243.813	345.944	165.44	189.392	219.44	331.5	191.424	0.792381	0.00185856	0.0218727	LOC112180697	NC_037094.1	15078927	15083348	-	3754	protein_coding	uncharacterized LOC112180697%2C transcript variant X1 && - && -	HD-ZIP
112180342	1963.93	2092.4	1754.43	1548.73	791.615	982.491	1936.92	1107.61	0.806353	0.00187196	0.0220047	LOC112180342	NC_037094.1	8142214	8143528	-	1206	protein_coding	magnesium protoporphyrin IX methyltransferase%2C chloroplastic && Q9SW18.1 RecName: Full=Magnesium protoporphyrin IX methyltransferase, chloroplastic; Flags: Precursor && PF07109:Magnesium-protoporphyrin IX methyltransferase C-terminus	--
112186995	8700.16	7464.29	9334.07	6710.47	5269.98	5742.34	8499.51	5907.6	0.524845	0.00188139	0.0220896	LOC112186995	NC_037089.1	30398954	30404848	+	2256	protein_coding	bifunctional 3-dehydroquinate dehydratase/shikimate dehydrogenase%2C chloroplastic%2C transcript variant X1 && Q9SQT8.1 RecName: Full=Bifunctional 3-dehydroquinate dehydratase/shikimate dehydrogenase, chloroplastic; Short=DHQ-SDH protein; AltName: Full=DHQase-SORase; AltName: Full=Protein EMBRYO DEFECTIVE 3004; Includes: RecName: Full=Dehydroquinate dehydratase; Short=DHQ; Includes: RecName: Full…	C3H
112201157	27.5962	8.99312	6.40636	0	1.064	1.99491	14.3319	1.01963	3.79433	0.0019037	0.0223203	LOC112201157	NC_037091.1	58053943	58057277	-	2231	protein_coding	putative zinc finger protein At1g68190 && Q9C9F4.1 RecName: Full=Putative zinc finger protein At1g68190 && -	CO-like
112183782	44.1539	36.9717	40.2686	21.3471	10.64	13.9643	40.4647	15.3172	1.4035	0.00192036	0.0224737	LOC112183782	NC_037089.1	15550161	15551028	-	776	protein_coding	protein ALP1-like && - && PF13359:DDE superfamily endonuclease	ERF
112186641	2337.4	2349.2	2518.62	1908.43	1796.03	1592.93	2401.74	1765.8	0.44391	0.00193511	0.0226147	LOC112186641	NC_037089.1	67848870	67855202	-	2221	protein_coding	GPN-loop GTPase 3%2C transcript variant X12 && Q6ZM63.2 RecName: Full=GPN-loop GTPase 3; AltName: Full=ATP-binding domain 1 family member C && PF03029:Conserved hypothetical ATP binding protein	--
112176723	84.6284	87.9327	134.534	55.5026	43.6239	54.8599	102.365	51.3288	0.996233	0.00193757	0.0226254	LOC112176723	NC_037094.1	18191086	18194154	+	2041	protein_coding	probable aminotransferase ACS10 && Q9LQ10.1 RecName: Full=Probable aminotransferase ACS10 && PF00155:Aminotransferase class I and II	M-type_MADS
112194755	28.5161	9.99236	5.49117	0	2.128	0.997453	14.6665	1.04182	3.81639	0.00196758	0.0229178	LOC112194755	NC_037090.1	24347852	24349265	+	952	protein_coding	strigolactone esterase D14 && Q10J20.1 RecName: Full=Probable esterase D14L; AltName: Full=Protein DWARF-14-like; Short=Protein D14-like; AltName: Full=Protein HEBIBA D14L && PF12695:Alpha/beta hydrolase family	--
112185853	1447.88	1434.9	1886.22	1167.69	819.278	1069.27	1589.67	1018.75	0.641972	0.00198084	0.0230526	LOC112185853	NC_037089.1	84544847	84547386	-	1650	protein_coding	WAT1-related protein At3g28050 && Q94JU2.1 RecName: Full=WAT1-related protein At3g28050 && PF00892:EamA-like transporter family	GRAS
112173982	4083.32	4555.51	5209.29	3515.87	3251.58	3168.91	4616.04	3312.12	0.478936	0.00198177	0.0230527	LOC112173982	NC_037093.1	40028106	40036039	+	3871	protein_coding	transcriptional corepressor SEUSS && Q8W234.1 RecName: Full=Transcriptional corepressor SEUSS; Short=AtSEU && PF01803:LIM-domain binding protein	ARR-B
112165856	235.488	228.825	215.071	139.824	79.7999	152.61	226.461	124.078	0.866991	0.00198831	0.0231015	LOC112165856	NC_037092.1	57266663	57268075	-	879	protein_coding	heme-binding protein 2 && - && PF04832:SOUL heme-binding protein	--
112187169	269.523	285.781	295.608	189.99	160.664	207.47	283.637	186.041	0.60772	0.0019893	0.0231015	LOC112187169	NC_037089.1	85648592	85653924	-	3107	protein_coding	phosphoglucan phosphatase LSF1%2C chloroplastic%2C transcript variant X2 && F4J117.1 RecName: Full=Phosphoglucan phosphatase LSF1, chloroplastic; AltName: Full=Phosphoglucan phosphatase like sex Four1; AltName: Full=Protein LIKE SEX4 1; Flags: Precursor && PF00782:Dual specificity phosphatase, catalytic domain|PF16561:Glycogen recognition site of AMP-activated protein kinase	MYB_related
112181992	123.263	58.9549	91.5195	25.6166	43.6239	46.8803	91.2458	38.7069	1.23701	0.00201726	0.0233682	LOC112181992	NC_037088.1	51477457	51484144	+	1827	protein_coding	calcineurin B-like protein 7%2C transcript variant X2 && Q3HRP0.1 RecName: Full=Calcineurin B-like protein 7 && PF13499:EF-hand domain pair	--
112173322	12.8782	7.99388	14.6431	0	0	1.99491	11.8384	0.664969	4.10818	0.00203582	0.0235614	LOC112173322	NC_037088.1	64955822	64956601	-	780	protein_coding	uncharacterized protein PAM68-like && Q9LTD9.1 RecName: Full=Uncharacterized protein PAM68-like && PF11947:Protein of unknown function (DUF3464)	M-type_MADS
112198182	292.52	266.796	259	137.689	165.984	204.478	272.772	169.384	0.68637	0.00203923	0.0235827	LOC112198182	NC_037091.1	3123410	3130447	+	5278	protein_coding	disease resistance protein RUN1 && F4KHH8.1 RecName: Full=Disease resistance protein RPS6; AltName: Full=Resistance to Pseudomonas syringae 6 && PF01582:TIR domain|PF00931:NB-ARC domain	WRKY
112168144	1858.14	1832.6	2030.82	1519.92	1347.02	1386.46	1907.19	1417.8	0.427896	0.00204692	0.0236573	LOC112168144	NC_037092.1	8766510	8772307	+	3301	protein_coding	protein MEI2-like 5%2C transcript variant X2 && Q6ZI17.1 RecName: Full=Protein MEI2-like 2; Short=OML2; AltName: Full=MEI2-like protein 2 && PF04059:RNA recognition motif 2|PF00076:RNA recognition motif. (a.k.a. RRM, RBD, or RNP domain)	WRKY
112187796	166.497	199.847	172.057	105.668	105.336	123.684	179.467	111.563	0.684276	0.00206966	0.0238542	LOC112187796	NC_037089.1	71678164	71680475	-	1772	protein_coding	putative F-box protein At3g16210%2C transcript variant X1 && Q8GXC7.1 RecName: Full=F-box/kelch-repeat protein At3g06240 && PF07734:F-box associated|PF00646:F-box domain	GRAS
112200461	22.077	23.9817	11.8975	1.06736	6.38399	2.99236	19.3187	3.48123	2.47247	0.0020727	0.0238784	LOC112200461	NC_037091.1	12071255	12071756	+	281	lncRNA	uncharacterized LOC112200461 && Q6YZX6.1 RecName: Full=Putative aconitate hydratase, cytoplasmic; Short=Aconitase; AltName: Full=Citrate hydro-lyase && -	bHLH
112176981	270.443	330.747	404.516	233.751	140.448	196.498	335.235	190.232	0.8174	0.00208421	0.0239999	LOC112176981	NC_037094.1	29726501	29730658	-	3480	protein_coding	disease resistance protein RPM1%2C transcript variant X2 && Q39214.1 RecName: Full=Disease resistance protein RPM1; AltName: Full=Resistance to Pseudomonas syringae protein 3 && PF00931:NB-ARC domain	GATA
112175977	26.6763	83.9358	21.9647	9.60621	14.896	8.97708	44.1923	11.1598	1.98407	0.00208698	0.0240208	LOC112175977	NC_037094.1	12634809	12639512	+	3617	protein_coding	uncharacterized LOC112175977 && - && PF10536:Plant mobile domain	FAR1
112190900	138.901	117.91	135.449	54.4352	71.2879	89.7708	130.753	71.8313	0.86277	0.00209215	0.0240583	LOC112190900	NC_037089.1	44985290	44991366	-	3301	pseudogene	- && P09189.1 RecName: Full=Heat shock cognate 70 kDa protein && PF10712:NAD-specific glutamate dehydrogenase|PF00012:Hsp70 protein	GATA
112197002	105.785	93.9281	172.057	55.5026	53.1999	72.8141	123.923	60.5055	1.03409	0.00210051	0.0241434	LOC112197002	NC_037091.1	59242793	59246703	+	2196	protein_coding	serine/threonine-protein kinase STN7%2C chloroplastic && Q9S713.1 RecName: Full=Serine/threonine-protein kinase STN7, chloroplastic; AltName: Full=Protein STATE TRANSITION 7; AltName: Full=Stt7 homolog; Flags: Precursor && PF00069:Protein kinase domain	G2-like
112200196	1148	1234.06	1353.57	923.264	944.83	859.805	1245.21	909.3	0.453712	0.00211932	0.0242929	LOC112200196	NC_037091.1	66897255	66900011	+	1292	protein_coding	FAD synthetase 2%2C chloroplastic && Q8VZR0.1 RecName: Full=FAD synthetase 2, chloroplastic; AltName: Full=AtRibF2; AltName: Full=FAD pyrophosphorylase 2; AltName: Full=FMN adenylyltransferase 2; AltName: Full=Flavin adenine dinucleotide synthase 2; Flags: Precursor && PF06574:FAD synthetase	--
112170547	4608.57	4986.19	5286.16	3662.1	2972.81	3872.11	4960.31	3502.34	0.502059	0.00213497	0.0244042	LOC112170547	NC_037093.1	52367511	52368992	-	1339	protein_coding	histone H1 && P37218.1 RecName: Full=Histone H1 && PF00538:linker histone H1 and H5 family	MYB_related
112187838	406.584	331.746	306.59	189.99	231.952	243.379	348.307	221.773	0.650961	0.0021398	0.0244385	LOC112187838	NC_037089.1	85045312	85048671	+	1719	protein_coding	peptidyl-prolyl cis-trans isomerase CYP38%2C chloroplastic%2C transcript variant X2 && Q9SSA5.1 RecName: Full=Peptidyl-prolyl cis-trans isomerase CYP38, chloroplastic; Short=PPIase CYP38; AltName: Full=Rotamase CYP38; AltName: Full=Thylakoid lumen PPIase; Flags: Precursor && PF00160:Cyclophilin type peptidyl-prolyl cis-trans isomerase/CLD	--
112168292	376.228	414.683	360.587	264.705	254.296	280.284	383.833	266.428	0.526035	0.00214827	0.024524	LOC112168292	NC_037092.1	22784068	22785479	-	1259	lncRNA	uncharacterized LOC112168292 && - && -	--
112190789	195.013	154.882	206.834	135.554	82.9918	88.7733	185.576	102.44	0.858685	0.00215721	0.0245926	LOC112190789	NC_037089.1	45709975	45714314	+	3690	protein_coding	uncharacterized LOC112190789%2C transcript variant X3 && - && PF05097:Protein of unknown function (DUF688)	--
112176973	2251.85	2032.45	3103.43	1827.32	896.95	548.599	2462.57	1090.95	1.17475	0.00216172	0.0246216	LOC112176973	NC_037094.1	29835656	29837509	-	1778	protein_coding	UDP-glycosyltransferase 74F2 && O22822.1 RecName: Full=UDP-glycosyltransferase 74F2; AltName: Full=AtSGT1; AltName: Full=Salicylic acid glucosyltransferase 1 && PF00201:UDP-glucoronosyl and UDP-glucosyl transferase	bHLH
121051109	67.1508	99.9236	75.9612	37.3575	43.6239	41.893	81.0118	40.9581	0.982057	0.00216796	0.0246633	LOC121051109	NC_037088.1	27719100	27723828	-	3570	protein_coding	uncharacterized LOC121051109%2C transcript variant X1 && - && PF10536:Plant mobile domain	FAR1
112176134	1343.02	1420.91	1535.7	1131.4	743.735	526.655	1433.21	800.596	0.840374	0.00218026	0.0247543	LOC112176134	NC_037094.1	7590723	7591338	-	616	protein_coding	uncharacterized LOC112176134 && - && -	NAC
112171576	114.064	124.904	237.951	85.3886	37.2399	76.8039	158.973	66.4775	1.25781	0.00218826	0.0248226	LOC112171576	NC_037093.1	54243662	54245678	-	1333	protein_coding	chloroplast stem-loop binding protein of 41 kDa a%2C chloroplastic && Q9LYA9.1 RecName: Full=Chloroplast stem-loop binding protein of 41 kDa a, chloroplastic; Short=CSP41-a; Flags: Precursor && PF01370:NAD dependent epimerase/dehydratase family	--
112178324	33.1154	15.9878	13.7279	2.13471	6.38399	3.98981	20.9437	4.1695	2.3301	0.00219718	0.0248757	LOC112178324	NC_037094.1	60868759	60874901	+	4446	protein_coding	protein Rf1%2C mitochondrial%2C transcript variant X4 && - && PF13041:PPR repeat family	--
112198012	110.385	92.9289	151.922	71.5129	30.8559	57.8523	118.412	53.407	1.14912	0.00219788	0.0248757	LOC112198012	NC_037091.1	50920856	50928515	+	3902	protein_coding	uncharacterized LOC112198012%2C transcript variant X1 && Q9FPR3.1 RecName: Full=Serine/threonine-protein kinase EDR1; AltName: Full=MAPKK kinase EDR1; AltName: Full=Protein ENHANCED DISEASE RESISTANCE 1; Short=AtEDR1; AltName: Full=Serine/threonine/tyrosine-protein kinase 10 && PF13426:PAS domain|PF07714:Protein tyrosine kinase	NF-YC
112166604	363.35	419.679	500.611	314.87	200.032	257.343	427.88	257.415	0.733209	0.00220315	0.0249147	LOC112166604	NC_037092.1	18135712	18137406	-	1256	protein_coding	uncharacterized LOC112166604 && - && PF10184:Uncharacterized conserved protein (DUF2358)	--
112164556	2129.51	2275.26	2407.88	1803.83	1674.73	1615.87	2270.88	1698.15	0.419364	0.00221006	0.0249572	LOC112164556	NC_037092.1	54118711	54123953	+	2506	protein_coding	sulfite reductase [ferredoxin]%2C chloroplastic && Q75NZ0.2 RecName: Full=Sulfite reductase [ferredoxin], chloroplastic; Short=PsSiR; Flags: Precursor && PF03460:Nitrite/Sulfite reductase ferredoxin-like half domain|PF01077:Nitrite and sulphite reductase 4Fe-4S domain	--
112203488	904.236	1002.23	1262.97	764.228	711.815	636.375	1056.48	704.139	0.58559	0.00221376	0.0249878	LOC112203488	NC_037092.1	8784211	8790258	+	2758	protein_coding	uncharacterized LOC112203488%2C transcript variant X1 && Q54GB2.1 RecName: Full=CTD small phosphatase-like protein 2; Short=CTDSP-like 2 && PF03031:NLI interacting factor-like phosphatase	ERF
112174016	1558.27	1426.91	1604.34	1087.64	1055.49	1222.88	1529.84	1122	0.447252	0.00221863	0.0250203	LOC112174016	NC_037093.1	68334497	68340511	-	2984	protein_coding	aminopeptidase M1 && Q8VZH2.1 RecName: Full=Aminopeptidase M1; AltName: Full=Alpha-aminoacylpeptide hydrolase && PF11838:ERAP1-like C-terminal domain|PF01433:Peptidase family M1	--
112186334	923.553	749.427	970.106	607.326	643.719	590.492	881.029	613.846	0.52173	0.00222703	0.0251037	LOC112186334	NC_037089.1	3813088	3817481	+	1779	protein_coding	transcriptional corepressor LEUNIG && Q9FUY2.2 RecName: Full=Transcriptional corepressor LEUNIG; AltName: Full=Protein ROTUNDA2 && PF00400:WD domain, G-beta repeat|PF00665:Integrase core domain	WRKY
112202800	201.452	260.8	341.368	188.922	97.8878	123.684	267.873	136.831	0.9696	0.00225562	0.0253805	LOC112202800	NC_037092.1	7014460	7018215	+	1517	protein_coding	transcription factor bHLH30 && Q9S7Y1.1 RecName: Full=Transcription factor bHLH30; AltName: Full=Basic helix-loop-helix protein 30; Short=AtbHLH30; Short=bHLH 30; AltName: Full=Transcription factor EN 53; AltName: Full=bHLH transcription factor bHLH030 && PF00010:Helix-loop-helix DNA-binding domain	bHLH
112178504	320.116	293.775	565.59	186.787	239.4	208.468	393.161	211.552	0.894575	0.00227533	0.0255565	LOC112178504	NC_037094.1	56828271	56830462	+	2092	protein_coding	protein DETOXIFICATION 48 && Q9SLV0.1 RecName: Full=Protein DETOXIFICATION 48; Short=AtDTX48; AltName: Full=Multidrug and toxic compound extrusion protein 48; Short=MATE protein 48; AltName: Full=Protein ABNORMAL SHOOT 4; AltName: Full=Protein BUSH-AND-CHLOROTIC-DWARF 1; Short=Protein BCD1; AltName: Full=Protein ZRIZI && PF01554:MatE	B3
112187857	298.959	341.739	358.756	251.896	206.416	198.493	333.151	218.935	0.60609	0.00228757	0.0256596	LOC112187857	NC_037088.1	500839	504739	+	2722	protein_coding	uncharacterized LOC112187857 && - && PF00249:Myb-like DNA-binding domain|PF00439:Bromodomain	MYB_related
112189326	613.556	612.531	615.926	471.772	440.495	442.869	614.004	451.712	0.442955	0.0022955	0.025737	LOC112189326	NC_037089.1	2905276	2908226	-	1181	protein_coding	uncharacterized LOC112189326 && - && PF13259:Protein of unknown function (DUF4050)	--
112188381	17.4776	14.9885	23.7951	6.40414	2.128	0	18.7537	2.84405	2.73876	0.00229924	0.0257481	LOC112188381	NC_037089.1	86678026	86680606	+	1130	protein_coding	cystinosin homolog && P57758.1 RecName: Full=Cystinosin homolog && PF04193:PQ loop repeat	--
112165435	256.645	306.765	324.894	157.969	136.192	225.424	296.101	173.195	0.77242	0.0023075	0.0257855	LOC112165435	NC_037092.1	38240729	38244617	-	1776	protein_coding	probable 2-carboxy-D-arabinitol-1-phosphatase%2C transcript variant X1 && W5EP13.1 RecName: Full=2-carboxy-D-arabinitol-1-phosphatase; Flags: Precursor && PF00300:Histidine phosphatase superfamily (branch 1)	--
112197778	214.331	195.85	509.763	162.238	128.744	120.692	306.648	137.225	1.16081	0.00230906	0.0257855	LOC112197778	NC_037091.1	62018116	62021582	-	2195	protein_coding	cyclic dof factor 3 && Q8LFV3.2 RecName: Full=Cyclic dof factor 3; AltName: Full=Dof zinc finger protein DOF3.3; Short=AtDOF3.3; AltName: Full=H-protein promoter-binding factor 2a && PF02701:Dof domain, zinc finger	Dof
112165503	180.295	140.892	209.58	66.1761	110.656	107.725	176.922	94.8523	0.899353	0.00231929	0.0258768	LOC112165503	NC_037092.1	5079143	5081482	-	904	protein_coding	uncharacterized LOC112165503%2C transcript variant X1 && - && -	--
112200063	1239.99	1390.94	1436.86	1083.37	900.142	931.621	1355.93	971.71	0.480731	0.0023317	0.0259815	LOC112200063	NC_037091.1	14370141	14372821	-	1860	protein_coding	methyl-CpG-binding domain-containing protein 2%2C transcript variant X3 && Q8LA53.1 RecName: Full=Methyl-CpG-binding domain-containing protein 2; Short=AtMBD2; Short=MBD02; AltName: Full=Methyl-CpG-binding protein MBD2 && PF07496:CW-type Zinc Finger|PF01429:Methyl-CpG binding domain	ARF
112165527	7.35899	1.99847	12.8127	0	0	0	7.39006	0	5.27154	0.00234501	1	LOC112165527	NC_037088.1	34475909	34479945	+	3480	protein_coding	uncharacterized LOC112165527 && P16423.1 RecName: Full=Retrovirus-related Pol polyprotein from type-2 retrotransposable element R2DM; AltName: Full=Retrovirus-related Pol polyprotein from type II retrotransposable element R2DM; Includes: RecName: Full=Protease; Includes: RecName: Full=Reverse transcriptase; Includes: RecName: Full=Endonuclease && PF03372:Endonuclease/Exonuclease/phosphatase famil…	NF-YA
112173294	383.587	422.677	394.449	262.57	307.495	261.333	400.238	277.133	0.530304	0.00235321	0.0261623	LOC112173294	NC_037093.1	66335332	66338685	-	1750	protein_coding	NAC domain-containing protein 72 && Q93VY3.1 RecName: Full=NAC domain-containing protein 72; Short=ANAC072; AltName: Full=Protein RESPONSIVE TO DESICCATION 26 && PF02365:No apical meristem (NAM) protein	NAC
112174074	152.699	179.862	146.431	78.9844	79.7999	115.705	159.664	91.4963	0.80079	0.00237601	0.0263458	LOC112174074	NC_037093.1	44980681	44983821	-	2718	lncRNA	uncharacterized LOC112174074%2C transcript variant X3 && - && -	--
112179848	370.709	378.71	413.668	166.508	308.559	188.519	387.696	221.195	0.810032	0.00238033	0.0263704	LOC112179848	NC_037094.1	16963528	16966266	+	2464	protein_coding	heat stress transcription factor B-2b%2C transcript variant X2 && Q652B0.1 RecName: Full=Heat stress transcription factor B-2c; AltName: Full=Heat stress transcription factor 24; Short=OsHsf-24 && PF00447:HSF-type DNA-binding	HSF
112167704	1500.31	1551.81	1906.35	1289.37	1039.53	1083.23	1652.83	1137.38	0.539364	0.00240844	0.0266466	LOC112167704	NC_037092.1	76770771	76772062	+	1292	protein_coding	protein LIGHT-DEPENDENT SHORT HYPOCOTYLS 6 && Q5W659.1 RecName: Full=Protein G1-like9 >A2Y3I2.1 RecName: Full=Protein G1-like9 && PF04852:Protein of unknown function (DUF640)	NF-YA
112174040	685.306	655.499	826.421	568.901	414.959	350.106	722.408	444.656	0.700687	0.00241086	0.0266616	LOC112174040	NC_037093.1	35814087	35816204	+	1695	protein_coding	light-harvesting complex-like protein OHP2%2C chloroplastic%2C transcript variant X1 && Q9FEC1.1 RecName: Full=Light-harvesting complex-like protein OHP2, chloroplastic; AltName: Full=One-helix protein 2; Flags: Precursor && -	--
112186443	619.075	509.61	601.283	310.601	403.255	425.912	576.656	379.923	0.601906	0.0024132	0.0266641	LOC112186443	NC_037089.1	552121	555011	+	1775	protein_coding	acyl-coenzyme A thioesterase 9%2C mitochondrial && Q9R0X4.1 RecName: Full=Acyl-coenzyme A thioesterase 9, mitochondrial; Short=Acyl-CoA thioesterase 9; AltName: Full=Acyl coenzyme A thioester hydrolase 2; Short=MTE-2; AltName: Full=Acyl-CoA thioester hydrolase 9; AltName: Full=Mitochondrial 48 kDa acyl-CoA thioester hydrolase 1; Short=Mt-ACT48.1; AltName: Full=Protein U8; AltName: Full=p48; Flags…	--
112178878	704.623	642.508	687.311	488.849	457.519	526.655	678.148	491.008	0.465759	0.00242874	0.0267887	LOC112178878	NC_037094.1	28907934	28913206	+	2094	protein_coding	probable transcription factor KAN2%2C transcript variant X3 && Q9C616.1 RecName: Full=Probable transcription factor KAN2; AltName: Full=Protein KANADI 2 && PF00249:Myb-like DNA-binding domain	G2-like
112188695	91.0675	91.9297	107.078	54.4352	47.8799	59.8472	96.6916	54.0541	0.838357	0.00243509	0.0268352	LOC112188695	NC_037089.1	61069360	61074703	+	1677	protein_coding	2-carboxy-1%2C4-naphthoquinone phytyltransferase%2C chloroplastic && Q0WUA3.2 RecName: Full=2-carboxy-1,4-naphthoquinone phytyltransferase, chloroplastic; AltName: Full=1,4-dihydroxy-2-naphthoate phytyltransferase; AltName: Full=1,4-dihydroxy-2-naphthoate polyprenyltransferase; AltName: Full=Protein ABERRANT CHLOROPLAST DEVELOPMENT 4; AltName: Full=menA-like protein; Short=AtMENA; Flags: Precurso…	--
112170186	226.289	248.81	302.929	138.756	173.432	174.554	259.343	162.247	0.676438	0.00244785	0.0269403	LOC112170186	NC_037093.1	23141465	23145339	+	2088	protein_coding	uncharacterized LOC112170186%2C transcript variant X3 && - && -	FAR1
112178093	84.6284	37.971	54.9117	23.4819	21.28	26.9312	59.1703	23.8977	1.30872	0.00245284	0.0269664	LOC112178093	NC_037094.1	50283221	50286705	-	3324	protein_coding	protein STABILIZED1 && Q9ZT71.1 RecName: Full=Protein STABILIZED1; AltName: Full=Pre-mRNA processing factor 6-like protein; AltName: Full=Protein EMBRYO DEFECTIVE 2770 && PF06424:PRP1 splicing factor, N-terminal	--
112189872	8171.24	5023.16	3551.87	2648.11	3152.63	3286.61	5582.09	3029.12	0.881901	0.00245438	0.0269664	LOC112189872	NC_037089.1	80492297	80497103	+	4270	protein_coding	protein LONGIFOLIA 2%2C transcript variant X2 && Q9S823.1 RecName: Full=Protein LONGIFOLIA 2; AltName: Full=Protein TON1 RECRUITING MOTIF 1 && PF14309:Domain of unknown function (DUF4378)	--
112176785	1966.69	2208.31	1550.34	1333.13	1352.34	1212.9	1908.45	1299.46	0.554418	0.0024584	0.0269822	LOC112176785	NC_037094.1	3406223	3411659	+	2715	protein_coding	two-component response regulator-like APRR1%2C transcript variant X1 && Q9LKL2.1 RecName: Full=Two-component response regulator-like APRR1; AltName: Full=ABI3-interacting protein 1; AltName: Full=Pseudo-response regulator 1; AltName: Full=Timing of CAB expression 1 && PF06203:CCT motif|PF00072:Response regulator receiver domain	ARR-B
112180442	46.9135	49.9618	62.2332	23.4819	27.6639	21.944	53.0362	24.3633	1.12399	0.0024709	0.0270872	LOC112180442	NC_037094.1	62451128	62455666	-	2633	protein_coding	FRIGIDA-like protein 1%2C transcript variant X2 && Q9LUV4.1 RecName: Full=FRIGIDA-like protein 4a && PF07899:Frigida-like protein	FAR1
112172033	806.729	930.288	960.039	686.311	613.927	642.36	899.019	647.532	0.473354	0.00247854	0.0271591	LOC112172033	NC_037093.1	37417574	37419825	-	2252	protein_coding	uncharacterized LOC112172033 && - && PF13837:Myb/SANT-like DNA-binding domain	Trihelix
112193374	606.197	630.518	649.788	488.849	426.663	453.841	628.834	456.451	0.462254	0.00248351	0.0271779	LOC112193374	NC_037090.1	13285960	13291336	+	3531	protein_coding	uncharacterized LOC112193374%2C transcript variant X3 && - && PF09133:SANTA (SANT Associated)	--
112183349	777.293	802.386	1033.25	539.015	256.424	577.525	870.978	457.655	0.928176	0.00248625	0.0271961	LOC112183349	NC_037089.1	11548439	11551051	-	1555	protein_coding	ferredoxin--NADP reductase%2C leaf isozyme%2C chloroplastic%2C transcript variant X2 && P41346.1 RecName: Full=Ferredoxin--NADP reductase, chloroplastic; Short=FNR; Flags: Precursor && PF00175:Oxidoreductase NAD-binding domain	MYB_related
112172478	118.664	169.87	142.77	81.1191	93.6318	73.8115	143.768	82.8542	0.794863	0.00250045	0.0273158	LOC112172478	NC_037093.1	66097471	66099625	+	1195	protein_coding	thioredoxin-like 4%2C chloroplastic && Q9C5C5.1 RecName: Full=Thioredoxin-like 4, chloroplastic; AltName: Full=Lilium-type thioredoxin 3; Flags: Precursor && PF00085:Thioredoxin	C2H2
112169433	319.196	336.742	397.194	248.694	228.76	236.396	351.044	237.95	0.56126	0.00250666	0.027348	LOC112169433	NC_037093.1	14749382	14751275	+	1371	protein_coding	probable 2-oxoglutarate-dependent dioxygenase At5g05600 && Q9C899.1 RecName: Full=Feruloyl CoA ortho-hydroxylase 2 && PF14226:non-haem dioxygenase in morphine synthesis N-terminal|PF03171:2OG-Fe(II) oxygenase superfamily	Dof
112179311	56.1123	42.9671	94.2651	16.0104	21.28	34.9109	64.4482	24.0671	1.41896	0.00253078	0.0275394	LOC112179311	NC_037094.1	65100658	65103742	-	1573	protein_coding	probable trehalose-phosphate phosphatase D && Q67XC9.1 RecName: Full=Probable trehalose-phosphate phosphatase D; Short=AtTPPD; AltName: Full=Trehalose 6-phosphate phosphatase && PF02358:Trehalose-phosphatase	--
112181245	22.9968	34.9732	20.1343	6.40414	6.38399	9.97453	26.0348	7.58755	1.77152	0.00253593	0.0275715	LOC112181245	NW_020126829.1	6483	9475	+	797	lncRNA	uncharacterized LOC112181245 && Q42560.2 RecName: Full=Aconitate hydratase 1; Short=Aconitase 1; AltName: Full=Citrate hydro-lyase 1 && -	bHLH
112194824	112.225	101.922	86.9435	33.0881	57.4559	60.8446	100.363	50.4629	0.99011	0.00255088	0.0277139	LOC112194824	NC_037090.1	23774330	23775502	-	1021	lncRNA	uncharacterized LOC112194824%2C transcript variant X2 && - && -	--
112168259	2442.26	1895.55	2739.18	920.062	1694.95	1487.2	2359	1367.4	0.786752	0.00256586	0.0278487	LOC112168259	NC_037092.1	12555435	12556552	+	1118	protein_coding	protein LIGHT-DEPENDENT SHORT HYPOCOTYLS 4 && Q9LW68.1 RecName: Full=Protein LIGHT-DEPENDENT SHORT HYPOCOTYLS 4; AltName: Full=Protein ORGAN BOUNDARY 4 && PF04852:Protein of unknown function (DUF640)	NF-YA
112192234	21.1571	21.9832	72.3004	9.60621	10.64	9.97453	38.4802	10.0736	1.93545	0.0026066	0.0281968	LOC112192234	NC_037090.1	34115137	34116566	+	916	protein_coding	uncharacterized LOC112192234 && - && PF07281:Insulin-induced protein (INSIG)	MYB_related
112173779	162.818	167.872	233.375	114.207	94.6958	121.689	188.021	110.197	0.770747	0.00260973	0.0282152	LOC112173779	NC_037093.1	59700439	59705959	+	2167	protein_coding	AFG1-like ATPase && O42895.1 RecName: Full=Uncharacterized protein C115.02c && PF03969:AFG1-like ATPase	--
novel.2459	123.263	106.918	126.297	77.9171	67.0319	65.8319	118.826	70.2603	0.759486	0.00262953	0.0283926	-	NC_037094.1	9834253	9836205	+	1768	-	PF13976:GAG-pre-integrase domain|PF14223:gag-polypeptide of LTR copia-type	LBD
112192921	202.372	247.81	228.799	167.575	111.72	134.656	226.327	137.984	0.713696	0.0026407	0.0285009	LOC112192921	NC_037090.1	14209691	14213984	+	1637	protein_coding	thylakoid membrane protein TERC%2C chloroplastic%2C transcript variant X3 && F4JZG9.1 RecName: Full=Thylakoid membrane protein TERC, chloroplastic; AltName: Full=Protein PIGMENT DEFECTIVE 149; AltName: Full=Protein TELLURITE RESISTANCE C; Short=AtTerC; Flags: Precursor && PF03741:Integral membrane protein TerC family	--
112168931	183.975	365.72	208.664	149.43	137.256	96.753	252.786	127.813	0.983761	0.00264259	0.0285091	LOC112168931	NC_037093.1	55686876	55687626	-	751	protein_coding	glutaredoxin-C13 && O82255.1 RecName: Full=Glutaredoxin-C13; Short=AtGrxC13; AltName: Full=Protein ROXY 9 && PF00462:Glutaredoxin	--
112202491	7.35899	17.9862	36.6078	2.13471	4.25599	3.98981	20.651	3.46017	2.57566	0.00265194	0.0285746	LOC112202491	NC_037092.1	54057905	54059403	+	858	protein_coding	uncharacterized LOC112202491 && - && -	--
112187909	253.885	244.813	268.152	199.596	133	139.643	255.617	157.413	0.700241	0.00265362	0.0285746	LOC112187909	NC_037089.1	86519769	86521920	+	1314	protein_coding	28 kDa ribonucleoprotein%2C chloroplastic && P19683.1 RecName: Full=31 kDa ribonucleoprotein, chloroplastic; Flags: Precursor && PF00076:RNA recognition motif. (a.k.a. RRM, RBD, or RNP domain)	NF-YA
112189156	56.1123	47.9633	84.1979	27.7513	13.832	32.916	62.7578	24.8331	1.33608	0.00265387	0.0285746	LOC112189156	NC_037088.1	54165853	54170102	+	854	protein_coding	SART-1 family protein DOT2 && Q9LFE0.1 RecName: Full=SART-1 family protein DOT2; AltName: Full=Protein DEFECTIVELY ORGANIZED TRIBUTARIES 2; AltName: Full=Protein MERISTEM-DEFECTIVE && PF03343:SART-1 family	MIKC_MADS
112195334	66.2309	53.9587	46.6749	27.7513	24.472	25.9338	55.6215	26.0523	1.09448	0.00265435	0.0285746	LOC112195334	NC_037088.1	18812855	18815839	-	2169	protein_coding	non-functional NADPH-dependent codeinone reductase 2%2C transcript variant X3 && Q9SQ64.1 RecName: Full=Non-functional NADPH-dependent codeinone reductase 2 && PF00248:Aldo/keto reductase family	C2H2
112177122	4689.51	6701.87	7748.95	2578.73	2983.45	4938.39	6380.11	3500.19	0.866079	0.00268363	0.0288651	LOC112177122	NC_037094.1	56298269	56304107	-	2078	protein_coding	amino acid permease 6 && P92934.1 RecName: Full=Amino acid permease 6; AltName: Full=Amino acid transporter AAP6 && PF01490:Transmembrane amino acid transporter protein	MYB_related
novel.522	35.8751	18.9855	38.4382	7.4715	13.832	6.98217	31.0996	9.42855	1.72733	0.00270172	0.02901	-	NC_037089.1	47863245	47864659	+	1308	-	-	--
112179175	683.466	703.462	881.332	556.093	490.503	520.671	756.087	522.422	0.533531	0.00271466	0.029124	LOC112179175	NC_037094.1	66806679	66810317	+	1996	protein_coding	vacuolar protein sorting-associated protein 9A && Q9LT31.1 RecName: Full=Vacuolar protein sorting-associated protein 9A; Short=AtVSP9a && PF02204:Vacuolar sorting protein 9 (VPS9) domain	--
112173435	167.417	255.804	382.551	128.083	158.536	124.682	268.591	137.1	0.970584	0.0027297	0.0292479	LOC112173435	NC_037093.1	51665552	51667163	+	1319	protein_coding	hyoscyamine 6-dioxygenase && P24397.1 RecName: Full=Hyoscyamine 6-dioxygenase; AltName: Full=Hyoscyamine 6-beta-hydroxylase && PF14226:non-haem dioxygenase in morphine synthesis N-terminal|PF03171:2OG-Fe(II) oxygenase superfamily	STAT
112170038	594.238	527.596	786.152	409.865	435.175	399.979	635.996	415.006	0.61634	0.00273328	0.0292626	LOC112170038	NC_037093.1	4392927	4397603	-	2071	pseudogene	- && Q6VAA6.1 RecName: Full=UDP-glycosyltransferase 74G1 && PF00201:UDP-glucoronosyl and UDP-glucosyl transferase	bHLH
112176511	514.209	588.55	667.177	463.233	311.751	348.111	589.979	374.365	0.656435	0.0027334	0.0292626	LOC112176511	NC_037088.1	64182216	64184424	-	1531	protein_coding	F-box/LRR-repeat protein At3g48880%2C transcript variant X1 && Q9M2Z5.1 RecName: Full=F-box/LRR-repeat protein At3g48880 && PF12937:F-box-like	NF-YC
112167297	348.632	367.719	507.018	274.311	271.319	212.458	407.79	252.696	0.69123	0.00276047	0.0295022	LOC112167297	NC_037092.1	34899967	34901611	+	1441	protein_coding	uncharacterized LOC112167297%2C transcript variant X2 && - && PF04520:Senescence regulator	--
112174242	251.125	285.781	251.679	163.306	197.904	155.603	262.862	172.271	0.609739	0.00277093	0.0295888	LOC112174242	NC_037093.1	904247	908084	+	2730	lncRNA	uncharacterized LOC112174242%2C transcript variant X7 && - && -	--
112165131	147.18	93.9281	120.806	50.1658	58.5199	79.7962	120.638	62.8273	0.940369	0.00277376	0.0296057	LOC112165131	NC_037092.1	4596360	4601036	-	2397	protein_coding	nuclear pore complex protein NUP205%2C transcript variant X1 && F4KBW6.1 RecName: Full=Nuclear pore complex protein NUP205; AltName: Full=Nucleoporin 205; AltName: Full=Protein EMBRYO DEFECTIVE 3142 && -	--
112196935	667.828	714.453	798.05	499.523	423.471	565.556	726.777	496.183	0.550326	0.00278304	0.0296803	LOC112196935	NC_037091.1	19997372	20003350	-	2977	protein_coding	VIN3-like protein 2%2C transcript variant X1 && Q9SUM4.1 RecName: Full=VIN3-like protein 2; AltName: Full=Vernalization5/VIN3-like protein 1 && PF07227:PHD - plant homeodomain finger protein	--
112192043	67.1508	52.9595	63.1484	21.3471	28.7279	35.9083	61.0862	28.6611	1.08993	0.0027879	0.0297068	LOC112192043	NC_037090.1	17209690	17213057	-	1618	lncRNA	uncharacterized LOC112192043%2C transcript variant X2 && - && -	--
112186122	1508.59	1487.86	1814.83	1214.65	1149.12	1137.1	1603.76	1166.96	0.458867	0.00280159	0.0298105	LOC112186122	NC_037089.1	60024582	60034549	-	4283	protein_coding	dentin sialophosphoprotein%2C transcript variant X2 && - && PF07303:Occludin homology domain	bZIP
112167096	44.1539	33.974	56.7421	22.4145	18.088	13.9643	44.9567	18.1556	1.31268	0.00280237	0.0298105	LOC112167096	NC_037092.1	30392183	30393683	+	697	lncRNA	uncharacterized LOC112167096 && - && -	--
112192311	137.981	148.886	261.746	113.14	79.7999	85.781	182.871	92.9069	0.977939	0.00280738	0.0298512	LOC112192311	NC_037090.1	26079855	26081736	+	1093	protein_coding	rhodanese-like domain-containing protein 9%2C chloroplastic && O48529.1 RecName: Full=Rhodanese-like domain-containing protein 9, chloroplastic; AltName: Full=Sulfurtransferase 9; Short=AtStr9; Flags: Precursor && PF00581:Rhodanese-like domain	G2-like
112169041	861.002	851.349	993.901	689.513	659.679	612.436	902.084	653.876	0.464581	0.00281562	0.0299016	LOC112169041	NC_037093.1	32638877	32642786	-	1435	protein_coding	protein-tyrosine-phosphatase PTP1%2C transcript variant X1 && O82656.1 RecName: Full=Protein-tyrosine-phosphatase PTP1; AltName: Full=Protein tyrosine phosphatase 1; Short=AtPTP1 && PF00102:Protein-tyrosine phosphatase	--
112166554	10844.4	10286.1	14848.1	8757.66	7952.32	5749.32	11992.9	7486.43	0.679868	0.0028157	0.0299016	LOC112166554	NC_037092.1	79604321	79607073	-	2078	protein_coding	root phototropism protein 2 && Q682S0.2 RecName: Full=Root phototropism protein 2; AltName: Full=BTB/POZ domain-containing protein RPT2 && PF03000:NPH3 family|PF00651:BTB/POZ domain	MYB
112184719	6617.57	6928.7	7195.26	5649.52	5212.53	5109.95	6913.84	5324	0.377	0.00282901	0.0299836	LOC112184719	NC_037088.1	67555186	67560447	-	4319	protein_coding	uncharacterized LOC112184719%2C transcript variant X3 && - && -	--
112175529	571.241	664.492	663.516	461.098	385.167	475.785	633.083	440.684	0.522271	0.0028318	0.0299966	LOC112175529	NC_037094.1	11554833	11557435	+	2119	protein_coding	pentatricopeptide repeat-containing protein At5g61990%2C mitochondrial-like%2C transcript variant X1 && - && PF13041:PPR repeat family	--
112185693	435.1	595.544	727.58	343.689	413.895	271.307	586.075	342.964	0.773424	0.00283348	0.0300016	LOC112185693	NC_037089.1	3759103	3761602	-	1990	protein_coding	myb family transcription factor EFM && Q9ZQ85.2 RecName: Full=Myb family transcription factor EFM; AltName: Full=Protein EARLY FLOWERING MYB && PF00249:Myb-like DNA-binding domain	G2-like
112196347	237.327	155.881	218.732	104.601	90.4398	144.631	203.98	113.224	0.848733	0.00283885	0.0300206	LOC112196347	NC_037091.1	9146873	9154071	-	1643	pseudogene	- && Q28BM0.1 RecName: Full=Dymeclin && PF09742:Dyggve-Melchior-Clausen syndrome protein	--
112176627	68.9905	72.9442	118.06	33.0881	24.472	53.8625	86.6649	37.1408	1.2201	0.00284267	0.0300483	LOC112176627	NC_037094.1	50500277	50504508	+	1290	protein_coding	carboxymethylenebutenolidase homolog && Q8R1G2.1 RecName: Full=Carboxymethylenebutenolidase homolog && PF01738:Dienelactone hydrolase family	--
112187846	1531.59	1261.04	1155.89	946.746	946.958	890.726	1316.17	928.143	0.504046	0.00284821	0.0300943	LOC112187846	NC_037089.1	54483736	54485597	-	1358	protein_coding	loganic acid O-methyltransferase && Q9FKR0.1 RecName: Full=Probable S-adenosylmethionine-dependent methyltransferase At5g38780 && PF03492:SAM dependent carboxyl methyltransferase	MYB_related
112200996	2909.56	3474.34	3408.18	2695.08	1203.38	1289.71	3264.03	1729.39	0.916457	0.00284982	0.0300986	LOC112200996	NC_037091.1	41538322	41552099	-	817	protein_coding	photosystem I reaction center subunit II%2C chloroplastic%2C transcript variant X3 && P29302.1 RecName: Full=Photosystem I reaction center subunit II, chloroplastic; AltName: Full=Photosystem I 20 kDa subunit; Short=PSI-D; Flags: Precursor && PF02531:PsaD	--
112173983	71.7501	55.9572	216.901	54.4352	31.9199	24.9363	114.869	37.0972	1.63287	0.00287533	0.0303298	LOC112173983	NC_037093.1	40036369	40037949	-	811	protein_coding	thioredoxin M-type%2C chloroplastic && P07591.2 RecName: Full=Thioredoxin M-type, chloroplastic; Short=Trx-M; Contains: RecName: Full=Thioredoxin M-type Mc; Contains: RecName: Full=Thioredoxin M-type Md; Flags: Precursor && PF00085:Thioredoxin	GATA
112194669	470.055	320.755	395.364	192.124	277.703	255.348	395.391	241.725	0.710157	0.00287791	0.0303392	LOC112194669	NC_037090.1	47916449	47918926	+	1975	pseudogene	- && Q6NLQ6.1 RecName: Full=Calcium-dependent protein kinase 32 && -	FAR1
112187799	416.703	566.567	667.177	314.87	336.223	381.027	550.149	344.04	0.676936	0.00288125	0.0303392	LOC112187799	NC_037089.1	5344040	5357444	+	3436	protein_coding	probable RNA-dependent RNA polymerase 3%2C transcript variant X1 && O82190.2 RecName: Full=Probable RNA-dependent RNA polymerase 3; Short=AtRDRP3; AltName: Full=RNA-directed RNA polymerase 3 && PF05183:RNA dependent RNA polymerase	FAR1
112188362	73.5899	55.9572	66.8092	27.7513	37.2399	32.916	65.4521	32.6357	1.00497	0.00288226	0.0303392	LOC112188362	NC_037088.1	16194367	16198435	-	1044	protein_coding	ABC transporter G family member 38 && Q8GU87.3 RecName: Full=ABC transporter G family member 31; Short=OsABCG31; AltName: Full=Pleiotropic drug resistance protein 6; Short=OsPDR6 && -	MYB_related
112170165	4100.8	3885.03	4096.41	3294.93	2814.27	2328.06	4027.41	2812.42	0.51815	0.00290425	0.0305323	LOC112170165	NC_037093.1	64814632	64818874	+	2222	protein_coding	casein kinase 1-like protein 3%2C transcript variant X2 && Q93Z18.1 RecName: Full=Casein kinase 1-like protein 3; AltName: Full=Protein CASEIN KINASE I-LIKE 3; Short=CK1.3 && PF00069:Protein kinase domain	C2H2
121051840	298.039	206.842	238.866	113.14	150.024	173.557	247.916	145.573	0.76774	0.00292386	0.0306871	LOC121051840	NC_037089.1	61629599	61633132	-	2506	lncRNA	uncharacterized LOC121051840%2C transcript variant X4 && - && -	--
112166945	1034.86	1089.17	895.976	740.746	721.391	742.105	1006.67	734.747	0.454039	0.00294001	0.0308051	LOC112166945	NC_037092.1	1318157	1322377	-	2239	protein_coding	O-fucosyltransferase 15 && Q8W486.1 RecName: Full=Uncharacterized protein At1g04910 && PF10250:GDP-fucose protein O-fucosyltransferase	MIKC_MADS
novel.187	71.7501	59.9541	75.046	30.9534	41.4959	32.916	68.9167	35.1217	0.974175	0.00295196	0.0309046	-	NC_037088.1	62952595	62953196	+	475	-	-	GATA
112165557	1565.62	1719.68	2403.3	1480.42	877.798	701.21	1896.2	1019.81	0.895006	0.00295738	0.0309484	LOC112165557	NC_037092.1	36362686	36364941	-	937	protein_coding	uncharacterized LOC112165557 && - && -	--
112168224	739.578	651.502	1100.98	630.808	204.288	242.381	830.686	359.159	1.21004	0.00295924	0.030955	LOC112168224	NC_037092.1	72460428	72463239	+	1807	protein_coding	protein PLASTID TRANSCRIPTIONALLY ACTIVE 16%2C chloroplastic && Q9STF2.1 RecName: Full=Protein plastid transcriptionally active 16, chloroplastic; Short=pTAC16; Flags: Precursor && PF05368:NmrA-like family	--
112200219	846.284	794.392	862.113	563.564	613.927	658.319	834.263	611.937	0.447009	0.00296207	0.0309589	LOC112200219	NC_037091.1	32362767	32381435	-	2444	protein_coding	transcription factor IIIB 90 kDa subunit%2C transcript variant X2 && Q8CFK2.1 RecName: Full=Transcription factor IIIB 90 kDa subunit; Short=TFIIIB90; Short=mTFIIIB90; AltName: Full=B-related factor 1; Short=BRF-1 && PF07741:Brf1-like TBP-binding domain|PF00382:Transcription factor TFIIB repeat	MYB
112190926	31.2757	46.9641	67.7244	13.8756	9.57598	25.9338	48.6547	16.4618	1.55856	0.00297816	0.031069	LOC112190926	NC_037089.1	12672274	12675084	-	2627	lncRNA	uncharacterized LOC112190926%2C transcript variant X1 && - && PF14111:Domain of unknown function (DUF4283)	--
112164793	341.273	349.732	374.315	259.368	243.656	251.358	355.107	251.46	0.498033	0.0029788	0.031069	LOC112164793	NC_037092.1	69859536	69862476	+	1535	protein_coding	palmitoyltransferase ZDHHC12%2C transcript variant X1 && - && PF01529:DHHC palmitoyltransferase	--
112165148	82.7886	68.9473	104.332	50.1658	45.7519	34.9109	85.356	43.6095	0.971964	0.00301382	0.0313562	LOC112165148	NC_037092.1	73879190	73880292	-	732	pseudogene	- && P27495.1 RecName: Full=Chlorophyll a-b binding protein 40, chloroplastic; AltName: Full=LHCII type I CAB-40; Short=LHCP; Flags: Precursor && PF00504:Chlorophyll A-B binding protein	ERF
112195425	1204.11	1355.96	1189.75	883.772	1002.29	838.858	1249.94	908.305	0.460609	0.00302301	0.0314258	LOC112195425	NC_037088.1	61885501	61889852	-	1711	protein_coding	uncharacterized Rho GTPase-activating protein At5g61530%2C transcript variant X1 && Q3E875.2 RecName: Full=Uncharacterized Rho GTPase-activating protein At5g61530 && PF00620:RhoGAP domain	--
112185727	21.1571	37.971	28.371	6.40414	13.832	5.98472	29.1664	8.74028	1.74046	0.00304248	0.0316151	LOC112185727	NC_037089.1	51974013	51978661	-	1552	protein_coding	cis-3-alkyl-4-alkyloxetan-2-one decarboxylase%2C transcript variant X2 && P64304.1 RecName: Full=Haloalkane dehalogenase 2 >P9WMS0.1 RecName: Full=Haloalkane dehalogenase 2 >P9WMS1.1 RecName: Full=Haloalkane dehalogenase 2 && PF00561:alpha/beta hydrolase fold	--
112195129	12.8782	33.974	29.2862	8.53886	6.38399	4.98727	25.3795	6.6367	1.93662	0.00305072	0.0316746	LOC112195129	NC_037090.1	12586665	12589038	-	1347	lncRNA	uncharacterized LOC112195129%2C transcript variant X5 && B5X0I6.1 RecName: Full=Protein CTR9 homolog; AltName: Full=Protein EARLY FLOWERING 8; AltName: Full=Protein VERNALIZATION INDEPENDENCE 6 && -	--
112188526	284.241	202.845	461.258	97.1295	169.176	185.526	316.115	150.61	1.06958	0.00305245	0.0316795	LOC112188526	NC_037089.1	19937627	19938117	-	397	lncRNA	uncharacterized LOC112188526 && Q9M2Y0.2 RecName: Full=Phytosulfokines 3; Short=AtPSK3; Contains: RecName: Full=Phytosulfokine-alpha; Short=PSK-alpha; Short=Phytosulfokine-a; Contains: RecName: Full=Phytosulfokine-beta; Short=PSK-beta; Short=Phytosulfokine-b; Flags: Precursor && PF06404:Phytosulfokine precursor protein (PSK)	--
121050017	17.4776	24.9809	6.40636	1.06736	3.19199	2.99236	16.2883	2.41724	2.74493	0.00306207	0.0317274	LOC121050017	NC_037093.1	41574383	41576709	-	2244	protein_coding	uncharacterized LOC121050017 && - && PF13961:Domain of unknown function (DUF4219)|PF14223:gag-polypeptide of LTR copia-type	G2-like
112197797	1169.16	1622.76	1848.69	1073.76	1032.08	884.741	1546.87	996.86	0.633973	0.00306213	0.0317274	LOC112197797	NC_037091.1	58446251	58452940	+	4387	protein_coding	zinc finger protein BRUTUS%2C transcript variant X1 && Q8LPQ5.1 RecName: Full=Zinc finger protein BRUTUS; AltName: Full=Protein EMBRYO DEFECTIVE 2454 && PF14599:Zinc-ribbon|PF05495:CHY zinc finger|PF01814:Hemerythrin HHE cation binding domain	DBB
112187874	3521.28	4052.9	3610.44	3071.85	2421.66	2102.63	3728.21	2532.05	0.55823	0.00306798	0.0317636	LOC112187874	NC_037089.1	7793696	7796446	-	1404	protein_coding	uncharacterized LOC112187874 && - && -	FAR1
112194834	11.9584	22.9824	27.4558	1.06736	2.128	7.97962	20.7989	3.72499	2.46445	0.00306814	0.0317636	LOC112194834	NC_037090.1	29045241	29046504	-	1264	protein_coding	flowering time control protein FY && Q6NLV4.1 RecName: Full=Flowering time control protein FY && PF00400:WD domain, G-beta repeat	--
112172872	64.3911	62.9518	65.894	10.6736	12.768	41.893	64.4123	21.7782	1.5581	0.00309151	0.0319659	LOC112172872	NC_037093.1	47031772	47034703	+	1775	protein_coding	uncharacterized LOC112172872%2C transcript variant X8 && - && -	--
112193636	50.593	33.974	38.4382	18.1451	14.896	17.9542	41.0017	16.9984	1.27098	0.00310083	0.0320491	LOC112193636	NC_037090.1	12709459	12711677	+	1256	protein_coding	protein SRG1 && Q39224.1 RecName: Full=Protein SRG1; Short=AtSRG1; AltName: Full=Protein SENESCENCE-RELATED GENE 1 && PF14226:non-haem dioxygenase in morphine synthesis N-terminal|PF03171:2OG-Fe(II) oxygenase superfamily	STAT
112174887	409.344	326.75	423.735	252.964	262.808	271.307	386.61	262.359	0.559797	0.00310927	0.0320967	LOC112174887	NC_037093.1	32219894	32223539	+	2482	protein_coding	DNA polymerase I%2C transcript variant X1 && O67550.1 RecName: Full=5'-3' exonuclease && PF01367:5'-3' exonuclease, C-terminal SAM fold|PF02739:5'-3' exonuclease, N-terminal resolvase-like domain	--
112169453	5769.45	5784.57	6313.01	5036.86	3184.55	3239.73	5955.68	3820.38	0.640598	0.00311246	0.0321034	LOC112169453	NC_037093.1	64136157	64137545	-	1254	protein_coding	suppressor protein SRP40 && - && -	FAR1
112195755	187.654	98.9243	231.544	71.5129	86.1838	95.7555	172.708	84.4841	1.03216	0.0031203	0.0321314	LOC112195755	NC_037091.1	12413465	12419121	-	1774	protein_coding	7-hydroxymethyl chlorophyll a reductase%2C chloroplastic && Q8GS60.1 RecName: Full=7-hydroxymethyl chlorophyll a reductase, chloroplastic; Flags: Precursor && PF04432:Coenzyme F420 hydrogenase/dehydrogenase, beta subunit C terminus|PF04422:Coenzyme F420 hydrogenase/dehydrogenase, beta subunit N-term	--
112176160	35.8751	17.9862	47.5901	12.8083	11.704	4.98727	33.8171	9.83318	1.78998	0.0031533	0.03242	LOC112176160	NC_037094.1	10754264	10756283	-	1769	protein_coding	cytochrome P450 736A117 && Q9STK8.1 RecName: Full=Cytochrome P450 71A25 && PF00067:Cytochrome P450	HSF
112202789	398.305	409.687	540.88	303.129	307.495	290.259	449.624	300.295	0.582778	0.00315607	0.03242	LOC112202789	NC_037092.1	43132668	43140036	+	5554	protein_coding	pentatricopeptide repeat-containing protein At4g13650%2C transcript variant X2 && Q9SVP7.2 RecName: Full=Pentatricopeptide repeat-containing protein At4g13650 && PF13041:PPR repeat family|PF14432:DYW family of nucleic acid deaminases	bHLH
112168924	392.786	453.653	448.445	298.86	324.519	291.256	431.628	304.879	0.501556	0.00316563	0.032505	LOC112168924	NC_037093.1	61600787	61601947	+	1161	protein_coding	transcription factor TBF1 && - && -	--
112166957	22.9968	18.9855	19.2191	7.4715	4.25599	4.98727	20.4005	5.57159	1.87495	0.00317186	0.0325556	LOC112166957	NC_037092.1	85753684	85755422	-	1564	lncRNA	uncharacterized LOC112166957%2C transcript variant X2 && - && -	--
112174452	276.882	271.792	259	147.295	192.584	192.508	269.225	177.462	0.600696	0.00319402	0.0327296	LOC112174452	NC_037093.1	33072859	33077790	+	1798	lncRNA	uncharacterized LOC112174452%2C transcript variant X1 && - && -	--
112174714	404.744	491.624	838.318	406.663	218.12	241.384	578.229	288.722	1.00234	0.00319721	0.0327489	LOC112174714	NC_037093.1	46919285	46921425	+	1222	protein_coding	chloroplast envelope quinone oxidoreductase homolog && Q9SV68.1 RecName: Full=Putative quinone-oxidoreductase homolog, chloroplastic && PF13602:Zinc-binding dehydrogenase|PF08240:Alcohol dehydrogenase GroES-like domain	HB-other
112171161	12316.2	14987.5	23356.7	10724.8	10809.2	6600.15	16886.8	9378.04	0.84856	0.00320442	0.0328024	LOC112171161	NC_037093.1	28044584	28057278	+	1368	protein_coding	gamma-glutamyl peptidase 5 && O82225.1 RecName: Full=Gamma-glutamyl peptidase 5 && PF00117:Glutamine amidotransferase class-I	--
112178554	204.212	452.654	604.944	192.124	183.008	227.419	420.603	200.85	1.06606	0.00320797	0.0328056	LOC112178554	NC_037094.1	23448356	23451168	+	1947	protein_coding	cationic amino acid transporter 6%2C chloroplastic && Q9LZ20.1 RecName: Full=Cationic amino acid transporter 6, chloroplastic; Flags: Precursor && PF13520:Amino acid permease	G2-like
112192607	2694.31	2963.73	3273.65	2338.58	2168.43	2119.59	2977.23	2208.86	0.430715	0.00322984	0.0329377	LOC112192607	NC_037090.1	2333412	2341844	+	6086	protein_coding	mediator of RNA polymerase II transcription subunit 14 && Q9SR02.1 RecName: Full=Mediator of RNA polymerase II transcription subunit 14; AltName: Full=Protein STRUWWELPETER; Short=AtSWP && PF08638:Mediator complex subunit MED14	--
112183394	2004.4	1791.63	1456.99	1241.34	1210.83	1247.81	1751.01	1233.33	0.505582	0.00324631	0.0330294	LOC112183394	NC_037089.1	54186966	54188405	-	1440	protein_coding	uncharacterized LOC112183394 && - && -	--
112164757	44612	47065	42912.6	38023.5	24599.6	22433.7	44863.2	28352.3	0.662072	0.00324694	0.0330294	LOC112164757	NC_037092.1	5849784	5851058	-	759	protein_coding	auxin-repressed 12.5 kDa protein && Q05349.1 RecName: Full=Auxin-repressed 12.5 kDa protein && PF05564:Dormancy/auxin associated protein	--
112175763	27.5962	24.9809	20.1343	5.33678	4.25599	10.972	24.2371	6.85492	1.81304	0.00325747	0.0331097	LOC112175763	NC_037094.1	48534526	48538621	+	3803	protein_coding	increased DNA methylation 1-like%2C transcript variant X4 && - && -	B3
112186650	13064	14590.8	16407.6	11806	10201.6	9365.09	14687.5	10457.6	0.490058	0.00326712	0.0331943	LOC112186650	NC_037089.1	1111137	1112857	+	1721	protein_coding	CBL-interacting serine/threonine-protein kinase 6 && O65554.1 RecName: Full=CBL-interacting serine/threonine-protein kinase 6; AltName: Full=SNF1-related kinase 3.14; AltName: Full=SOS2-like protein kinase PKS4; AltName: Full=SOS3-interacting protein 3 && PF00069:Protein kinase domain|PF03822:NAF domain	YABBY
112170150	2195.74	2918.77	2094.88	1902.03	1358.73	1357.53	2403.13	1539.43	0.642493	0.00327227	0.0332212	LOC112170150	NC_037093.1	68783415	68784138	-	724	protein_coding	copper transporter 5.1 && Q69P80.1 RecName: Full=Copper transporter 5.1; Short=OsCOPT5.1 && PF04145:Ctr copper transporter family	--
112169143	221.689	174.866	202.258	130.218	131.936	126.677	199.605	129.61	0.623905	0.0032724	0.0332212	LOC112169143	NC_037093.1	65983830	65991190	+	4358	protein_coding	phosphatidate phosphatase PAH2%2C transcript variant X2 && Q9FMN2.1 RecName: Full=Phosphatidate phosphatase PAH2; AltName: Full=Phosphatidic acid phosphohydrolase 2; Short=AtPAH2 && PF08235:LNS2 (Lipin/Ned1/Smp2)|PF04571:lipin, N-terminal conserved region	--
112194740	1061.53	944.278	1165.04	798.383	758.631	757.067	1056.95	771.36	0.454719	0.00329518	0.0334119	LOC112194740	NC_037090.1	38073572	38078196	+	1675	protein_coding	hydroxymethylglutaryl-CoA lyase%2C mitochondrial%2C transcript variant X2 && O81027.2 RecName: Full=Hydroxymethylglutaryl-CoA lyase, mitochondrial; Short=HL; Short=HMG-CoA lyase; AltName: Full=3-hydroxy-3-methylglutarate-CoA lyase && PF00682:HMGL-like	--
112196945	1033.02	860.342	828.251	536.881	632.015	699.215	907.204	622.703	0.542693	0.0033003	0.0334504	LOC112196945	NC_037091.1	64963335	64966252	-	2176	protein_coding	serine/arginine-rich splicing factor RSZ21%2C transcript variant X2 && O81127.1 RecName: Full=Serine/arginine-rich splicing factor RSZ21; AltName: Full=RS-containing zinc finger protein 21; Short=At-RSZ21; Short=At-RSZp21; Short=AtRSZ21 && PF00076:RNA recognition motif. (a.k.a. RRM, RBD, or RNP domain)|PF00098:Zinc knuckle	B3
112173737	49.6732	29.9771	51.2509	18.1451	21.28	11.9694	43.6337	17.1315	1.35422	0.00330509	0.0334727	LOC112173737	NC_037093.1	8539362	8540434	-	982	protein_coding	LOB domain-containing protein 37 && Q9SN23.1 RecName: Full=LOB domain-containing protein 38; AltName: Full=ASYMMETRIC LEAVES 2-like protein 40; Short=AS2-like protein 40 && PF03195:Protein of unknown function DUF260	LBD
112196937	3133.09	3881.03	3714.78	2873.32	2431.24	2105.62	3576.3	2470.06	0.533967	0.00330532	0.0334727	LOC112196937	NC_037091.1	60402235	60405553	-	2837	protein_coding	phosphatidylinositol 4-kinase gamma 7%2C transcript variant X1 && Q9SI52.2 RecName: Full=Phosphatidylinositol 4-kinase gamma 7; Short=AtPI4Kgamma7; Short=PI-4Kgamma7; Short=PI4K gamma 7; AltName: Full=Ubiquitin-like domain kinase gamma 7; Short=UbDK gamma 7 && PF00454:Phosphatidylinositol 3- and 4-kinase	--
112188808	45.9937	27.9786	46.6749	19.2124	3.19199	12.9669	40.2157	11.7904	1.7708	0.0033065	0.0334727	LOC112188808	NC_037089.1	13330757	13331749	-	993	protein_coding	uncharacterized LOC112188808 && - && -	--
112179802	11.9584	9.99236	11.8975	1.06736	2.128	0.997453	11.2827	1.3976	3.01989	0.0033126	0.0335074	LOC112179802	NC_037094.1	52271260	52275704	+	1806	lncRNA	uncharacterized LOC112179802%2C transcript variant X6 && Q9MB58.1 RecName: Full=6-phosphofructo-2-kinase/fructose-2,6-bisphosphatase; Short=6PF-2-K/Fru-2,6-P2ase; Short=AtF2KP; Short=PFK/FBPase; Includes: RecName: Full=6-phosphofructo-2-kinase; Includes: RecName: Full=Fructose-2,6-bisphosphatase && PF01591:6-phosphofructo-2-kinase	--
112186345	159.138	120.908	207.749	103.534	58.5199	90.7682	162.598	84.2739	0.948721	0.00333251	0.0336681	LOC112186345	NC_037089.1	712112	717717	+	2391	protein_coding	uncharacterized LOC112186345%2C transcript variant X1 && - && PF00581:Rhodanese-like domain	--
112182034	59.7918	82.9365	47.5901	33.0881	30.8559	22.9414	63.4395	28.9618	1.13126	0.00333698	0.0336997	LOC112182034	NC_037088.1	48962191	48963809	-	715	lncRNA	uncharacterized LOC112182034%2C transcript variant X2 && - && -	--
112185718	468.216	445.659	514.339	362.901	301.111	340.132	476.071	334.715	0.508454	0.00333949	0.0337115	LOC112185718	NC_037088.1	68326753	68329583	+	1752	protein_coding	uncharacterized sugar kinase slr0537 && Q55480.1 RecName: Full=Uncharacterized sugar kinase slr0537 && PF00294:pfkB family carbohydrate kinase	C3H
112190681	262.164	211.838	215.986	153.699	123.424	161.587	229.996	146.237	0.653061	0.00334217	0.0337115	LOC112190681	NC_037088.1	10730862	10734649	+	1906	lncRNA	uncharacterized LOC112190681%2C transcript variant X2 && - && -	--
novel.2593	289.76	211.838	195.852	109.938	127.68	166.575	232.483	134.731	0.786217	0.00335244	0.0338016	-	NC_037094.1	56969571	56971253	+	1579	-	-	C2H2
112164562	1763.4	1656.73	1847.78	1450.54	1203.38	1187.97	1755.97	1280.63	0.455603	0.00337616	0.0339427	LOC112164562	NC_037092.1	27823358	27825890	-	931	protein_coding	thioredoxin && Q9SEU6.2 RecName: Full=Thioredoxin M4, chloroplastic; Short=AtTrxm4; Flags: Precursor && PF00085:Thioredoxin	C3H
112193361	250.206	203.844	176.633	116.342	139.384	135.654	210.227	130.46	0.688176	0.00338719	0.034029	LOC112193361	NC_037090.1	8327853	8330736	-	1153	protein_coding	histone acetyltransferase TAP1 && A2Y5T7.3 RecName: Full=Serotonin N-acetyltransferase 1, chloroplastic; Short=OsSNAT1; AltName: Full=Nuclear shuttle protein-interacting protein homolog; AltName: Full=Probable acetyltransferase NSI; Flags: Precursor && PF00583:Acetyltransferase (GNAT) family	--
112187507	11.0385	14.9885	24.7103	3.20207	1.064	4.98727	16.9124	3.08444	2.44593	0.00340693	0.0341782	LOC112187507	NC_037089.1	35301473	35306042	-	2062	protein_coding	protein NRT1/ PTR FAMILY 1.1 && Q9M817.1 RecName: Full=Protein NRT1/ PTR FAMILY 1.2; Short=AtNPF1.2; AltName: Full=Nitrate transporter 1.11 && PF00854:POT family	BBR-BPC
112196048	2181.94	2190.32	2210.2	1737.66	1711.97	1716.62	2194.15	1722.08	0.34952	0.00343147	0.0343777	LOC112196048	NC_037091.1	38037300	38044593	-	4848	protein_coding	serine/arginine repetitive matrix protein 2%2C transcript variant X5 && - && PF00630:Filamin/ABP280 repeat|PF00076:RNA recognition motif. (a.k.a. RRM, RBD, or RNP domain)	--
112188215	518.809	512.608	455.767	351.16	344.735	375.042	495.728	356.979	0.473306	0.00343347	0.034384	LOC112188215	NC_037089.1	37486585	37494355	-	2098	protein_coding	protein HESO1 && Q1JPD6.1 RecName: Full=Speckle targeted PIP5K1A-regulated poly(A) polymerase; Short=Star-PAP; AltName: Full=RNA-binding motif protein 21; Short=RNA-binding protein 21; AltName: Full=U6 snRNA-specific terminal uridylyltransferase 1; Short=U6-TUTase && -	--
112200432	483.853	288.779	267.237	121.679	208.544	31.9185	346.623	120.714	1.52285	0.00344908	0.0345128	LOC112200432	NC_037091.1	46833933	46836113	-	961	protein_coding	CASP-like protein 1D1 && B9HMP5.2 RecName: Full=CASP-like protein 1D1; Short=PtCASPL1D1 && PF04535:Domain of unknown function (DUF588)	LSD
112184829	240.087	238.817	363.332	106.736	177.688	179.542	280.746	154.655	0.860011	0.00345441	0.0345524	LOC112184829	NC_037088.1	67648936	67651422	+	2487	protein_coding	L-type lectin-domain containing receptor kinase VIII.1 && Q9FHG4.1 RecName: Full=Probable L-type lectin-domain containing receptor kinase S.7; Short=LecRK-S.7; Flags: Precursor && PF00139:Legume lectin domain|PF00069:Protein kinase domain	S1Fa-like
112180970	255.725	318.756	388.043	191.057	212.8	207.47	320.841	203.776	0.654852	0.00346742	0.0345998	LOC112180970	NC_037094.1	13292715	13295803	+	2627	protein_coding	uncharacterized LOC112180970 && - && PF10536:Plant mobile domain	--
112169202	124.183	141.891	163.82	90.7253	84.0558	88.7733	143.298	87.8515	0.705931	0.00348199	0.0347314	LOC112169202	NC_037093.1	48638525	48640938	-	2414	protein_coding	pentatricopeptide repeat-containing protein At5g48910 && Q9FI80.1 RecName: Full=Pentatricopeptide repeat-containing protein At5g48910 && PF14432:DYW family of nucleic acid deaminases|PF13041:PPR repeat family	FAR1
112193493	491.212	631.517	659.855	432.28	386.231	400.976	594.195	406.496	0.547602	0.00349182	0.0348072	LOC112193493	NC_037090.1	178608	183070	+	1379	protein_coding	phosphoglycolate phosphatase 1A%2C chloroplastic && P0DKC4.1 RecName: Full=Phosphoglycolate phosphatase 1B, chloroplastic; Flags: Precursor >P0DKC3.1 RecName: Full=Phosphoglycolate phosphatase 1A, chloroplastic; Flags: Precursor && PF13242:HAD-hyrolase-like|PF13344:Haloacid dehalogenase-like hydrolase	MYB_related
112192752	563.882	369.717	473.156	167.575	279.831	331.154	468.918	259.52	0.853194	0.0034936	0.0348072	LOC112192752	NC_037090.1	44578463	44581434	+	2836	lncRNA	uncharacterized LOC112192752%2C transcript variant X3 && - && -	--
112173247	398.305	416.681	405.431	214.539	328.775	246.371	406.806	263.228	0.62815	0.00349512	0.0348072	LOC112173247	NC_037093.1	33135849	33142149	-	5086	protein_coding	TMV resistance protein N%2C transcript variant X1 && Q40392.1 RecName: Full=TMV resistance protein N && PF01582:TIR domain|PF00931:NB-ARC domain	NAC
112186326	198.693	168.871	259.915	156.901	80.8638	84.7835	209.16	107.516	0.961415	0.0035007	0.0348489	LOC112186326	NC_037089.1	43453043	43455603	+	2559	protein_coding	F-box/LRR-repeat MAX2 homolog A-like && I1SSI5.1 RecName: Full=F-box/LRR-repeat MAX2 homolog A; AltName: Full=F-box and leucine-rich repeat MAX2 homolog A && -	--
112197225	1351.29	1271.03	1290.42	920.062	1054.42	977.504	1304.25	983.996	0.406555	0.00351766	0.0349761	LOC112197225	NC_037091.1	56814432	56818282	+	1844	protein_coding	serine/threonine-protein kinase AFC2%2C transcript variant X1 && P51567.1 RecName: Full=Serine/threonine-protein kinase AFC2 && PF00069:Protein kinase domain	MYB
112189212	114.984	103.92	192.191	85.3886	65.9679	55.8574	137.032	69.0713	0.990372	0.0035278	0.0350354	LOC112189212	NC_037089.1	4730070	4738204	+	2111	protein_coding	fe-S cluster assembly factor HCF101%2C chloroplastic%2C transcript variant X1 && Q6STH5.1 RecName: Full=Fe-S cluster assembly factor HCF101, chloroplastic; AltName: Full=Protein HIGH CHLOROPHYLL FLUORESCENCE 101; Flags: Precursor && PF01883:Domain of unknown function DUF59|PF06155:Protein of unknown function (DUF971)|PF10609:NUBPL iron-transfer P-loop NTPase	bHLH
112189186	446.139	333.745	509.763	261.502	242.592	309.21	429.882	271.101	0.665235	0.0035554	0.0352259	LOC112189186	NC_037089.1	56121828	56128688	+	5088	lncRNA	uncharacterized LOC112189186%2C transcript variant X10 && P93604.1 RecName: Full=Rust resistance kinase Lr10; AltName: Full=Probable receptor-like serine/threonine-protein kinase LRK10; Flags: Precursor && -	FAR1
112165411	1041.3	1348.97	1529.29	956.352	796.935	876.761	1306.52	876.683	0.575583	0.00356294	0.0352728	LOC112165411	NC_037092.1	24962794	24967691	+	1995	protein_coding	protein DJ-1 homolog A && Q9MAH3.1 RecName: Full=Protein DJ-1 homolog B; Short=AtDJ1B; Flags: Precursor && PF01965:DJ-1/PfpI family	bHLH
112202135	167.417	152.883	118.06	82.1865	93.6318	86.7784	146.12	87.5322	0.738965	0.00360218	0.0356192	LOC112202135	NC_037092.1	74544771	74549433	-	2347	protein_coding	beta-glucosidase BoGH3B && A7LXU3.1 RecName: Full=Beta-glucosidase BoGH3B; AltName: Full=Glycosyl hydrolase family protein 3B; Short=BoGH3B; Flags: Precursor && PF01915:Glycosyl hydrolase family 3 C-terminal domain|PF00933:Glycosyl hydrolase family 3 N terminal domain	C2H2
121052895	43.2341	44.9656	51.2509	25.6166	21.28	14.9618	46.4835	20.6194	1.17641	0.00360536	0.0356366	LOC121052895	NC_037088.1	9898195	9899417	+	1124	protein_coding	uncharacterized LOC121052895 && - && PF04937:Protein of unknown function (DUF 659)	G2-like
112195038	136.141	118.909	100.671	40.5596	81.9278	60.8446	118.574	61.1107	0.956159	0.00361318	0.0356859	LOC112195038	NC_037090.1	12299329	12304911	-	1432	lncRNA	uncharacterized LOC112195038 && - && -	--
112174180	353.231	416.681	424.65	308.466	143.64	215.45	398.188	222.519	0.839573	0.00364141	0.0359081	LOC112174180	NC_037093.1	65822817	65824136	-	1320	protein_coding	probable carboxylesterase 2 && Q9SX78.1 RecName: Full=Probable carboxylesterase 2; AltName: Full=AtCXE2 && PF07859:alpha/beta hydrolase fold	NAC
121052511	10.1186	9.99236	9.15195	0	1.064	0.997453	9.7543	0.68715	3.81512	0.00368074	0.0361894	LOC121052511	NC_037091.1	33220270	33221709	-	1152	protein_coding	uncharacterized LOC121052511%2C transcript variant X2 && - && PF02892:BED zinc finger	--
112187772	298.959	384.706	477.732	280.715	186.2	224.427	387.132	230.447	0.748537	0.0036823	0.0361894	LOC112187772	NC_037089.1	55570064	55574399	-	2535	protein_coding	MAR-binding filament-like protein 1-1 && Q9LW85.2 RecName: Full=MAR-binding filament-like protein 1 && -	--
112173533	153.619	159.878	192.191	112.072	97.8878	109.72	168.562	106.56	0.661791	0.00368289	0.0361894	LOC112173533	NC_037093.1	26451958	26462554	-	3198	protein_coding	K(+) efflux antiporter 3%2C chloroplastic && Q9M0Z3.2 RecName: Full=K(+) efflux antiporter 3, chloroplastic; Short=AtKEA3; Flags: Precursor && PF02254:TrkA-N domain|PF00999:Sodium/hydrogen exchanger family	--
novel.2731	7.35899	5.99541	10.9823	1.06736	0	0	8.11225	0.355786	4.4428	0.0036843	1	-	NC_037094.1	46387164	46394477	-	427	-	-	--
112176610	1182.96	863.34	837.403	432.28	763.951	498.727	961.233	564.986	0.766865	0.00370302	0.0363446	LOC112176610	NC_037094.1	17861883	17864046	+	1293	protein_coding	protein STAY-GREEN homolog%2C chloroplastic && A7VLV1.1 RecName: Full=Protein STAY-GREEN, chloroplastic; AltName: Full=Protein STAYGREEN; Flags: Precursor [Pisum sativum] && PF12638:Staygreen protein	--
112194805	1812.15	1814.61	2117.76	1484.69	1427.89	1395.44	1914.84	1436.01	0.415288	0.00372128	0.0364893	LOC112194805	NC_037088.1	34213962	34231734	-	6940	protein_coding	uncharacterized LOC112194805%2C transcript variant X1 && - && -	M-type_MADS
112185803	25.7565	23.9817	21.9647	8.53886	5.31999	8.97708	23.9009	7.61197	1.64804	0.00372985	0.0365508	LOC112185803	NC_037089.1	10095368	10099101	-	655	lncRNA	uncharacterized LOC112185803 && - && -	--
112180935	1284.14	1250.04	1122.03	781.305	918.23	954.563	1218.74	884.699	0.461911	0.00374386	0.0366024	LOC112180935	NC_037094.1	34881326	34887338	+	4290	protein_coding	DEAD-box ATP-dependent RNA helicase 42%2C transcript variant X4 && Q9SF41.1 RecName: Full=DEAD-box ATP-dependent RNA helicase 45 && PF00270:DEAD/DEAH box helicase|PF00271:Helicase conserved C-terminal domain	MYB
112172892	1283.22	860.342	1035.09	474.974	702.239	764.049	1059.55	647.087	0.711356	0.00374664	0.0366153	LOC112172892	NC_037093.1	24723369	24725930	-	2277	lncRNA	uncharacterized LOC112172892%2C transcript variant X3 && Q9CAR7.1 RecName: Full=Hypersensitive-induced response protein 2; Short=AtHIR2 && -	--
112182491	276.882	177.864	274.558	97.1295	161.728	147.623	243.101	135.493	0.843675	0.00376765	0.0368064	LOC112182491	NC_037088.1	19588913	19601144	+	1970	protein_coding	uncharacterized LOC112182491 && - && -	--
112177185	2070.64	2184.33	2016.17	1723.78	1521.52	1500.17	2090.38	1581.82	0.402196	0.00377099	0.0368205	LOC112177185	NC_037094.1	62554628	62566384	+	2808	protein_coding	protein ALTERED SEED GERMINATION 2%2C transcript variant X1 && O94527.1 RecName: Full=WD repeat protein iqw1 && -	YABBY
112167724	382.667	541.586	515.255	322.342	287.279	340.132	479.836	316.584	0.599389	0.00379204	0.0369727	LOC112167724	NC_037092.1	9125670	9128752	-	812	protein_coding	high mobility group B protein 14 && O64702.2 RecName: Full=High mobility group B protein 14; AltName: Full=Nucleosome/chromatin assembly factor group D 14 && PF00505:HMG (high mobility group) box	YABBY
112168255	251.125	247.81	247.103	116.342	139.384	196.498	248.679	150.741	0.720775	0.00379667	0.0370035	LOC112168255	NC_037092.1	78818258	78821828	-	3100	protein_coding	putative pentatricopeptide repeat-containing protein At1g12700%2C mitochondrial%2C transcript variant X4 && Q0WKV3.1 RecName: Full=Pentatricopeptide repeat-containing protein At1g12300, mitochondrial; Flags: Precursor && PF12854:PPR repeat|PF13041:PPR repeat family	C2H2
novel.313	25.7565	20.9839	45.7597	13.8756	8.51198	4.98727	30.8334	9.12496	1.764	0.00380152	0.0370318	-	NC_037088.1	40515967	40516612	-	460	-	-	--
112185619	1786.39	885.323	848.385	686.311	643.719	604.457	1173.37	644.829	0.863834	0.00380252	0.0370318	LOC112185619	NC_037089.1	11139801	11141945	+	1417	protein_coding	GDSL esterase/lipase EXL3 && Q94CH6.1 RecName: Full=GDSL esterase/lipase EXL3; AltName: Full=Family II extracellular lipase 3; Short=Family II lipase EXL3; Flags: Precursor && PF00657:GDSL-like Lipase/Acylhydrolase	HB-PHD
112193277	1008.18	1051.2	976.513	820.798	706.495	737.118	1011.96	754.803	0.422958	0.00382031	0.0371712	LOC112193277	NC_037090.1	6375305	6379020	-	2097	protein_coding	uncharacterized LOC112193277%2C transcript variant X2 && - && PF04795:PAPA-1-like conserved region|PF04438:HIT zinc finger	TALE
novel.1051	266.763	266.796	239.781	166.508	150.024	196.498	257.78	171.01	0.590961	0.00386178	0.0375072	-	NC_037090.1	6680994	6682745	-	1752	-	-	--
novel.700	2025.56	1226.06	1870.66	892.31	1284.25	944.588	1707.43	1040.38	0.714916	0.00389199	0.0377423	-	NC_037089.1	13178314	13180842	-	2419	-	-	--
112168981	655.87	655.499	655.279	424.808	528.807	469.8	655.549	474.472	0.466398	0.00389898	0.0377663	LOC112168981	NC_037093.1	9384327	9396855	+	3911	protein_coding	uncharacterized LOC112168981%2C transcript variant X5 && - && -	--
112189103	23.9167	21.9832	37.523	6.40414	11.704	8.97708	27.8076	9.0284	1.6245	0.00390115	0.0377728	LOC112189103	NC_037089.1	73482507	73483232	-	726	protein_coding	uncharacterized LOC112189103 && - && -	--
112167716	726.7	735.437	744.968	573.171	554.343	543.612	735.702	557.042	0.401443	0.00391101	0.0378537	LOC112167716	NC_037092.1	89341132	89346591	-	3596	protein_coding	uncharacterized LOC112167716 && - && -	MYB
121048825	5.51924	6.99465	11.8975	0	0	0.997453	8.13714	0.332484	4.44647	0.00391543	1	LOC121048825	NC_037093.1	66158466	66159488	-	907	protein_coding	glutamate receptor 3.2-like && Q93YT1.2 RecName: Full=Glutamate receptor 3.2; Short=AtGluR2; AltName: Full=Ligand-gated ion channel 3.2; Flags: Precursor && PF00060:Ligand-gated ion channel	C2H2
112175234	1359.57	1367.95	1360.89	1068.42	1052.29	1062.29	1362.81	1061	0.361142	0.00391889	0.0379007	LOC112175234	NC_037094.1	15074792	15077574	+	868	protein_coding	ubiquitin-conjugating enzyme E2 5 && P42749.2 RecName: Full=Ubiquitin-conjugating enzyme E2 5; AltName: Full=E2 ubiquitin-conjugating enzyme 5; AltName: Full=Ubiquitin carrier protein 5; AltName: Full=Ubiquitin-conjugating enzyme E2-21 kDa 2; AltName: Full=Ubiquitin-protein ligase 5 && PF00179:Ubiquitin-conjugating enzyme	MYB_related
112190437	209.731	175.865	194.021	99.2642	142.576	120.692	193.206	120.844	0.677413	0.00393104	0.0379743	LOC112190437	NC_037089.1	57697825	57699275	-	1034	lncRNA	uncharacterized LOC112190437%2C transcript variant X3 && - && -	--
112177214	4563.49	4525.54	4378.29	3345.1	3684.63	3511.03	4489.11	3513.59	0.353475	0.00397183	0.0382948	LOC112177214	NC_037088.1	64272353	64276863	+	3773	protein_coding	nuclear mitotic apparatus protein 1%2C transcript variant X2 && - && PF10358:N-terminal C2 in EEIG1 and EHBP1 proteins	MIKC_MADS
112168078	266.763	335.743	518.915	244.425	203.224	113.71	373.807	187.119	0.999276	0.00397751	0.0383349	LOC112168078	NC_037092.1	74732125	74736024	-	2007	protein_coding	sodium-dependent phosphate transport protein 1%2C chloroplastic && O82390.1 RecName: Full=Sodium-dependent phosphate transport protein 1, chloroplastic; AltName: Full=Anion transporter 1; AltName: Full=Na(+)/PI cotransporter 1; AltName: Full=Phosphate transporter PHT4;1; AltName: Full=Sodium/phosphate cotransporter 1; Flags: Precursor && PF07690:Major Facilitator Superfamily	--
112192642	2270.25	2639.98	3036.62	2137.92	1459.81	1667.74	2648.95	1755.15	0.593863	0.00399151	0.0384259	LOC112192642	NC_037090.1	8967587	8969396	+	1810	protein_coding	CBL-interacting serine/threonine-protein kinase 14 && Q9LZW4.1 RecName: Full=CBL-interacting serine/threonine-protein kinase 14; AltName: Full=SNF1-related kinase 3.15; AltName: Full=SOS2-like protein kinase PKS24; AltName: Full=Serine/threonine-protein kinase SR1; Short=AtSR1 && PF00069:Protein kinase domain|PF03822:NAF domain	bHLH
112191445	22.9968	32.9748	18.3039	8.53886	8.51198	5.98472	24.7585	7.67852	1.68956	0.00401192	0.0385832	LOC112191445	NC_037090.1	24711845	24713603	-	1097	lncRNA	uncharacterized LOC112191445%2C transcript variant X1 && Q84Q72.1 RecName: Full=18.1 kDa class I heat shock protein; AltName: Full=18.1 kDa heat shock protein; Short=OsHsp18.1 && PF00011:Hsp20/alpha crystallin family	NF-YB
novel.1729	13.7981	12.9901	9.15195	3.20207	0	0.997453	11.98	1.39984	3.10364	0.00401249	0.0385832	-	NC_037092.1	73890686	73892976	+	511	-	-	--
112188349	173.856	220.831	264.491	104.601	155.344	128.671	219.726	129.539	0.762334	0.00402669	0.0386901	LOC112188349	NC_037089.1	13289658	13295969	-	2688	protein_coding	ATP-dependent DNA helicase DDM1 && Q9XFH4.1 RecName: Full=ATP-dependent DNA helicase DDM1; AltName: Full=Protein CHROMATIN REMODELING 1; Short=AtCHR1; Short=CHR01; AltName: Full=Protein DECREASED DNA METHYLATION 1; Short=AtDDM1; AltName: Full=Protein SOMNIFEROUS 1; AltName: Full=SWI/SNF2-related matrix-associated actin-dependent regulator of chromatin DDM1 && PF00176:SNF2 family N-terminal domain…	G2-like
112186430	677.027	633.515	1316.97	637.212	313.879	242.381	875.836	397.824	1.13895	0.00403306	0.0387264	LOC112186430	NC_037089.1	83436098	83441068	-	3047	protein_coding	plasma membrane ATPase 1 && Q08435.1 RecName: Full=Plasma membrane ATPase 1; AltName: Full=Proton pump 1 && PF00690:Cation transporter/ATPase, N-terminus|PF00702:haloacid dehalogenase-like hydrolase|PF00122:E1-E2 ATPase	GRAS
112202094	2038.44	1451.89	1206.23	739.678	1039.53	1069.27	1565.52	949.491	0.721344	0.00403403	0.0387264	LOC112202094	NC_037092.1	3591404	3600437	-	7000	pseudogene	- && O64782.1 RecName: Full=G-type lectin S-receptor-like serine/threonine-protein kinase SD1-29; AltName: Full=S-domain-1 (SD1) receptor kinase 29; Short=SD1-29; Flags: Precursor && PF07714:Protein tyrosine kinase|PF00954:S-locus glycoprotein domain|PF01453:D-mannose binding lectin	MYB_related
112196166	575.841	628.519	616.841	468.57	351.119	447.856	607.067	422.515	0.52259	0.00404204	0.0387782	LOC112196166	NC_037091.1	61467122	61469088	+	905	protein_coding	cell division topological specificity factor homolog%2C chloroplastic && Q9C4Z7.1 RecName: Full=Cell division topological specificity factor homolog, chloroplastic; Short=AtMinE1; AltName: Full=Protein ACCUMULATION AND REPLICATION OF CHLOROPLASTS 12; Flags: Precursor && PF03776:Septum formation topological specificity factor MinE	--
112192029	62.5514	49.9618	27.4558	20.2798	18.088	16.9567	46.6563	18.4415	1.33941	0.00404722	0.0388131	LOC112192029	NC_037088.1	41770041	41773134	+	1774	protein_coding	transcription factor UNE10 && Q8GZ38.1 RecName: Full=Transcription factor UNE10; AltName: Full=Basic helix-loop-helix protein 16; Short=AtbHLH16; Short=bHLH 16; AltName: Full=Protein UNFERTILIZED EMBRYO SAC 10; AltName: Full=Transcription factor EN 108; AltName: Full=bHLH transcription factor bHLH016 && PF00010:Helix-loop-helix DNA-binding domain	bHLH
112165097	1483.76	1720.68	1833.13	1358.75	1137.41	999.448	1679.19	1165.2	0.527337	0.00406263	0.038946	LOC112165097	NC_037092.1	14333081	14334668	+	1228	protein_coding	lectin && O81865.1 RecName: Full=Protein PHLOEM PROTEIN 2-LIKE A1; Short=AtPP2-A1 && PF14299:Phloem protein 2	NF-X1
112164277	122.343	64.9503	97.0106	40.5596	60.6479	29.9236	94.768	43.7103	1.11963	0.00407437	0.0390288	LOC112164277	NC_037092.1	42555438	42562594	+	1645	misc_RNA	uncharacterized LOC112164277 && - && -	--
112166125	982.425	1093.16	996.647	833.606	679.895	729.138	1024.08	747.546	0.454018	0.00410216	0.0392203	LOC112166125	NC_037092.1	33839370	33843561	+	1931	protein_coding	uncharacterized LOC112166125 && - && -	--
112188947	238.247	336.742	398.11	247.627	123.424	97.7504	324.366	156.267	1.05442	0.00410587	0.0392408	LOC112188947	NC_037089.1	42275828	42278903	-	1775	protein_coding	nicotianamine aminotransferase 1 && Q9SIV0.1 RecName: Full=S-alkyl-thiohydroximate lyase SUR1; AltName: Full=Protein ABERRANT LATERAL ROOT FORMATION 1; AltName: Full=Protein HOOKLESS 3; AltName: Full=Protein ROOTY; AltName: Full=Protein ROOTY 1; AltName: Full=Protein SUPERROOT 1 && PF00155:Aminotransferase class I and II	--
121051834	20.2372	21.9832	11.8975	5.33678	2.128	4.98727	18.0393	4.15068	2.11503	0.00411925	0.0393537	LOC121051834	NC_037088.1	6237492	6243584	+	2486	lncRNA	uncharacterized LOC121051834%2C transcript variant X3 && Q94C27.1 RecName: Full=F-box protein At1g70590 && PF07727:Reverse transcriptase (RNA-dependent DNA polymerase)	G2-like
112197214	262.164	252.807	281.88	151.565	211.736	141.638	265.617	168.313	0.659147	0.00413378	0.0394346	LOC112197214	NC_037088.1	54567339	54572206	+	2151	protein_coding	synaptotagmin-3%2C transcript variant X1 && Q7XA06.1 RecName: Full=Synaptotagmin-3; AltName: Full=NTMC2T1.3; AltName: Full=Synaptotagmin C && PF00168:C2 domain|PF17047:Synaptotagmin-like mitochondrial-lipid-binding domain	EIL
112192138	110.385	121.907	116.23	68.3108	57.4559	80.7937	116.174	68.8535	0.752806	0.00413698	0.0394481	LOC112192138	NC_037090.1	13835675	13839995	-	4113	protein_coding	putative disease resistance protein RGA3 && Q7XA40.2 RecName: Full=Putative disease resistance protein RGA3; AltName: Full=Blight resistance protein B149; AltName: Full=RGA1-blb && PF00931:NB-ARC domain	bZIP
112165977	536.286	552.577	594.877	426.943	388.359	421.923	561.247	412.408	0.444544	0.00418801	0.0398741	LOC112165977	NC_037092.1	2279469	2281148	+	976	protein_coding	uncharacterized LOC112165977 && - && -	--
112191810	58.8719	37.971	62.2332	11.7409	18.088	31.9185	53.0254	20.5825	1.36174	0.00419063	0.039884	LOC112191810	NC_037090.1	20329285	20336340	-	4850	protein_coding	uncharacterized LOC112191810%2C transcript variant X2 && B5WWZ8.1 RecName: Full=Long-chain-alcohol oxidase FAO1; AltName: Full=Long-chain fatty alcohol oxidase 1 && PF00732:GMC oxidoreductase	--
112174200	48.7533	63.9511	41.1838	17.0777	17.024	30.921	51.296	21.6742	1.23693	0.00420185	0.0399757	LOC112174200	NC_037093.1	50024190	50025584	-	969	protein_coding	photosystem II reaction center PSB28 protein%2C chloroplastic && Q0JG75.2 RecName: Full=Photosystem II reaction center PSB28 protein, chloroplastic; AltName: Full=Photosystem II protein W-like; Flags: Precursor && PF03912:Psb28 protein	--
112174397	8.27886	10.9916	13.7279	1.06736	1.064	1.99491	10.9995	1.37542	2.98997	0.00421049	0.0400426	LOC112174397	NC_037093.1	49421919	49423339	-	893	protein_coding	perakine reductase && C6TBN2.1 RecName: Full=Probable aldo-keto reductase 1; Short=GmAKR1 && PF00248:Aldo/keto reductase family	--
112178681	581.36	598.542	506.103	439.751	333.031	392.997	562.002	388.593	0.532102	0.00424145	0.0402942	LOC112178681	NC_037094.1	27111393	27118061	-	1450	protein_coding	mitochondrial carnitine/acylcarnitine carrier-like protein%2C transcript variant X1 && Q93XM7.1 RecName: Full=Mitochondrial carnitine/acylcarnitine carrier-like protein; AltName: Full=Carnitine/acylcarnitine translocase-like protein; Short=CAC-like protein; AltName: Full=Protein A BOUT DE SOUFFLE && PF00153:Mitochondrial carrier protein	--
novel.1284	32.1956	20.9839	25.6255	8.53886	8.51198	9.97453	26.2683	9.00846	1.54409	0.00424174	0.0402942	-	NC_037091.1	40468467	40470441	+	1684	-	-	--
112171768	5649.86	6178.27	7612.59	5200.16	4214.5	3788.33	6480.24	4401	0.558269	0.00426683	0.0404713	LOC112171768	NC_037093.1	61914461	61918598	-	2403	protein_coding	phosphatidylinositol/phosphatidylcholine transfer protein SFH8 && F4IHJ0.1 RecName: Full=Phosphatidylinositol/phosphatidylcholine transfer protein SFH8; AltName: Full=Protein SEC FOURTEEN HOMOLOGS 8; Short=AtSFH8 && PF03765:CRAL/TRIO, N-terminal domain|PF00650:CRAL/TRIO domain	bHLH
112165663	54.2725	30.9763	14.6431	9.60621	9.57598	9.97453	33.2973	9.71891	1.77643	0.00427776	0.0405443	LOC112165663	NC_037092.1	45689014	45691362	-	1633	lncRNA	uncharacterized LOC112165663%2C transcript variant X2 && - && -	--
112179474	452.578	454.652	431.057	308.466	355.375	289.261	446.096	317.701	0.490004	0.00428302	0.0405636	LOC112179474	NC_037094.1	11135610	11137734	-	1969	pseudogene	- && Q9FJ30.1 RecName: Full=Putative F-box/LRR-repeat protein At5g41840 && PF08387:FBD	BES1
novel.334	142.58	52.9595	118.975	40.5596	57.4559	15.9592	104.838	37.9916	1.46789	0.00432533	0.0408565	-	NC_037088.1	49887048	49890046	-	2999	-	PF13976:GAG-pre-integrase domain|PF14223:gag-polypeptide of LTR copia-type|PF14244:gag-polypeptide of LTR copia-type	HD-ZIP
112174606	298.039	271.792	328.555	208.135	192.584	218.442	299.462	206.387	0.537187	0.00434026	0.0409205	LOC112174606	NC_037093.1	23598283	23600847	+	1215	protein_coding	uncharacterized LOC112174606 && - && PF01985:CRS1 / YhbY (CRM) domain	--
112184442	52.4328	30.9763	44.8445	16.0104	21.28	16.9567	42.7512	18.0823	1.2441	0.00434208	0.0409224	LOC112184442	NC_037089.1	6645456	6648242	-	2327	protein_coding	uncharacterized LOC112184442 && - && -	ERF
112186126	1673.25	1454.89	1567.73	1051.35	1089.53	1290.7	1565.29	1143.86	0.452409	0.0043566	0.0410013	LOC112186126	NC_037089.1	9350706	9358985	+	4395	protein_coding	kinesin-like protein KIN-14E && Q7XPJ0.1 RecName: Full=Kinesin-like calmodulin-binding protein homolog && PF09379:FERM N-terminal domain|PF00784:MyTH4 domain|PF00225:Kinesin motor domain|PF00373:FERM central domain	MYB_related
112187744	197.773	180.862	159.244	117.409	125.552	82.7886	179.293	108.583	0.724911	0.00436166	0.04103	LOC112187744	NC_037089.1	9195645	9197741	-	1868	protein_coding	putative pectinesterase/pectinesterase inhibitor 45 && Q9SMY6.1 RecName: Full=Putative pectinesterase/pectinesterase inhibitor 45; Includes: RecName: Full=Pectinesterase inhibitor 45; AltName: Full=Pectin methylesterase inhibitor 45; Includes: RecName: Full=Pectinesterase 45; Short=PE 45; AltName: Full=Pectin methylesterase 45; Short=AtPME45 && PF04043:Plant invertase/pectin methylesterase inhibi…	Trihelix
112187912	233.648	155.881	173.887	84.3212	120.232	122.687	187.805	109.08	0.783788	0.00437015	0.0410791	LOC112187912	NC_037089.1	13949433	13952399	+	1569	protein_coding	probable serine/threonine-protein kinase ifkB && Q9LX30.2 RecName: Full=eIF-2-alpha kinase GCN2; AltName: Full=serine/threonine-protein kinase GCN2 && PF00069:Protein kinase domain	NF-YC
novel.1032	43.2341	49.9618	23.7951	7.4715	13.832	18.9516	38.997	13.4184	1.5331	0.00438173	0.0411571	-	NC_037090.1	47068928	47071638	+	2254	-	PF05699:hAT family C-terminal dimerisation region|PF14372:Domain of unknown function (DUF4413)	GRAS
112166194	585.959	590.548	1143.08	228.414	13.832	64.8345	773.195	102.36	2.91736	0.00438744	0.04118	LOC112166194	NC_037092.1	54126299	54126812	-	514	protein_coding	photosystem II 5 kDa protein%2C chloroplastic && P31336.1 RecName: Full=Photosystem II 5 kDa protein, chloroplastic; Short=PSII-T; AltName: Full=Light-regulated unknown 11 kDa protein; Flags: Precursor && -	--
112168262	674.267	773.408	690.972	576.373	484.119	414.94	712.883	491.811	0.535791	0.00439055	0.0411938	LOC112168262	NC_037092.1	26492222	26495579	+	816	protein_coding	protein yippee-like At5g53940 && Q9FN32.1 RecName: Full=Protein yippee-like At5g53940 && PF03226:Yippee zinc-binding/DNA-binding /Mis18, centromere assembly	GRAS
112187465	7014.95	4415.62	2725.45	3025.96	2501.46	1653.78	4718.68	2393.73	0.979174	0.00441909	0.0414227	LOC112187465	NC_037089.1	60665353	60671706	+	3203	protein_coding	beta-galactosidase 1 && Q9SCW1.1 RecName: Full=Beta-galactosidase 1; Short=Lactase 1; Flags: Precursor && PF02140:Galactose binding lectin domain|PF01301:Glycosyl hydrolases family 35	LBD
112191867	143.5	100.923	111.654	69.3782	72.3519	67.8268	118.692	69.8523	0.766043	0.00441995	0.0414227	LOC112191867	NC_037090.1	39069886	39073760	+	2672	protein_coding	PHD finger protein MALE MEIOCYTE DEATH 1%2C transcript variant X2 && Q7X6Y7.1 RecName: Full=PHD finger protein MALE MEIOCYTE DEATH 1 && PF00628:PHD-finger	C3H
112165159	823.287	642.508	749.544	334.083	559.663	496.732	738.447	463.492	0.671972	0.00442681	0.0414411	LOC112165159	NC_037092.1	19865391	19870684	-	2804	protein_coding	OVARIAN TUMOR DOMAIN-containing deubiquitinating enzyme 12-like%2C transcript variant X13 && - && -	--
112173784	73.5899	56.9564	43.0141	24.5492	34.0479	16.9567	57.8535	25.1846	1.20281	0.00447282	0.0417165	LOC112173784	NC_037093.1	63168029	63172083	-	3291	protein_coding	CO(2)-response secreted protease%2C transcript variant X2 && Q9LNU1.1 RecName: Full=CO(2)-response secreted protease; AltName: Full=Subtilisin-like serine protease; Short=AtSBT5.2; AltName: Full=Tripeptidyl-peptidase II; Flags: Precursor && PF02225:PA domain|PF00082:Subtilase family|PF05922:Peptidase inhibitor I9	DBB
novel.1637	451.658	406.689	358.756	220.943	275.575	309.21	405.701	268.576	0.594467	0.00455473	0.0422764	-	NC_037092.1	42138046	42140865	+	2569	-	-	--
112177201	4203.82	4488.57	4537.54	3647.16	3362.23	3059.19	4409.97	3356.19	0.393998	0.00456375	0.0423445	LOC112177201	NC_037094.1	60260978	60267839	-	2605	protein_coding	NADPH--cytochrome P450 reductase && P37116.1 RecName: Full=NADPH--cytochrome P450 reductase; Short=CPR; Short=P450R && PF00258:Flavodoxin|PF00175:Oxidoreductase NAD-binding domain|PF00667:FAD binding domain	FAR1
112175853	170.177	156.88	176.633	130.218	76.6079	88.7733	167.896	98.5329	0.769876	0.00456795	0.0423678	LOC112175853	NC_037094.1	20298438	20303050	+	961	protein_coding	adenine phosphoribosyltransferase 3 && Q9SUW2.1 RecName: Full=Adenine phosphoribosyltransferase 3 && PF00156:Phosphoribosyl transferase domain	bHLH
112177116	1050.5	1118.14	1156.81	910.455	622.439	759.062	1108.48	763.985	0.536986	0.00457032	0.0423741	LOC112177116	NC_037094.1	9559323	9562525	+	1515	protein_coding	argininosuccinate synthase%2C chloroplastic && Q9SZX3.3 RecName: Full=Argininosuccinate synthase, chloroplastic; AltName: Full=Citrulline--aspartate ligase; Flags: Precursor && PF00764:Arginosuccinate synthase	G2-like
112200935	411.183	428.672	579.318	310.601	176.624	328.162	473.058	271.796	0.799242	0.00458939	0.0425039	LOC112200935	NC_037091.1	52605625	52607838	-	1977	protein_coding	pentatricopeptide repeat-containing protein At3g06430%2C chloroplastic && Q9SQU6.1 RecName: Full=Pentatricopeptide repeat-containing protein At3g06430, chloroplastic; AltName: Full=Protein EMBRYO DEFECTIVE 2750; Flags: Precursor && PF13041:PPR repeat family	SBP
112183990	145.34	164.874	161.074	109.938	93.6318	100.743	157.096	101.437	0.630803	0.00459256	0.0425077	LOC112183990	NC_037089.1	27031385	27034948	-	1158	lncRNA	uncharacterized LOC112183990%2C transcript variant X1 && Q9FMR9.1 RecName: Full=RuvB-like protein 1; AltName: Full=49 kDa TATA box-binding protein-interacting protein homolog; Short=AtTIP49a; AltName: Full=Ruv DNA-helicase-like protein && PF06068:TIP49 C-terminus	bHLH
112197327	649.431	614.53	677.244	469.637	504.335	476.783	647.068	483.585	0.420401	0.00459547	0.0425077	LOC112197327	NC_037091.1	36024842	36029332	+	2121	protein_coding	U11/U12 small nuclear ribonucleoprotein 35 kDa protein%2C transcript variant X2 && Q8VY74.1 RecName: Full=U11/U12 small nuclear ribonucleoprotein 35 kDa protein; Short=U11/U12 snRNP 35 kDa protein; Short=U11/U12-35K && PF00076:RNA recognition motif. (a.k.a. RRM, RBD, or RNP domain)	bHLH
121048846	23.9167	10.9916	37.523	5.33678	7.44799	0	24.1438	4.26159	2.51569	0.00459657	0.0425077	LOC121048846	NC_037090.1	37442801	37447869	+	1978	protein_coding	putative disease resistance protein RGA3%2C transcript variant X2 && Q7XA40.2 RecName: Full=Putative disease resistance protein RGA3; AltName: Full=Blight resistance protein B149; AltName: Full=RGA1-blb && PF00931:NB-ARC domain	HRT-like
112196674	317.356	271.792	258.085	203.865	186.2	190.514	282.411	193.526	0.545547	0.0046256	0.0427447	LOC112196674	NC_037091.1	46676009	46679272	+	1585	protein_coding	uncharacterized LOC112196674%2C transcript variant X2 && - && -	--
112189215	126.943	79.9388	86.0283	48.0311	48.9439	59.8472	97.6366	52.2741	0.901151	0.00462857	0.0427564	LOC112189215	NC_037088.1	46389606	46391502	-	904	lncRNA	uncharacterized LOC112189215%2C transcript variant X2 && - && -	--
112181586	127.862	116.911	100.671	53.3678	78.7359	67.8268	115.148	66.6435	0.788587	0.00465349	0.042955	LOC112181586	NC_037088.1	48233218	48236048	-	1624	lncRNA	uncharacterized LOC112181586%2C transcript variant X1 && - && -	M-type_MADS
112167122	1601.5	1651.74	2859.07	907.253	159.6	344.121	2037.43	470.325	2.11508	0.00469374	0.0432313	LOC112167122	NC_037092.1	28491233	28493136	-	1509	protein_coding	protochlorophyllide reductase%2C chloroplastic && Q41249.1 RecName: Full=Protochlorophyllide reductase, chloroplastic; Short=PCR; AltName: Full=NADPH-protochlorophyllide oxidoreductase; Short=POR; Flags: Precursor && PF00106:short chain dehydrogenase	C2H2
112202895	4307.77	4895.25	4646.44	3727.21	3470.76	3541.96	4616.49	3579.98	0.366814	0.0047136	0.0433983	LOC112202895	NC_037092.1	17014593	17034653	-	6859	protein_coding	nuclear-pore anchor%2C transcript variant X1 && A4GSN8.1 RecName: Full=Nuclear-pore anchor; AltName: Full=Protein TRANSLOCATED PROMOTER REGION; Short=AtTPR && PF07926:TPR/MLP1/MLP2-like protein	--
112190150	654.95	804.385	762.357	499.523	555.407	308.213	740.564	454.381	0.705131	0.00472601	0.0434966	LOC112190150	NC_037089.1	4481534	4482250	-	717	protein_coding	multiprotein-bridging factor 1c && Q9LV58.1 RecName: Full=Multiprotein-bridging factor 1c && PF01381:Helix-turn-helix|PF08523:Multiprotein bridging factor 1	--
112183384	231.808	216.834	297.438	178.249	122.36	160.59	248.693	153.733	0.694282	0.00473634	0.0435438	LOC112183384	NC_037089.1	36390105	36392126	+	1246	protein_coding	uncharacterized LOC112183384 && - && PF13806:Rieske-like [2Fe-2S] domain	--
112186441	4055.72	4751.36	4280.37	3277.85	3222.85	3505.05	4362.48	3335.25	0.387259	0.00474781	0.0435955	LOC112186441	NC_037089.1	54530580	54534666	+	2522	protein_coding	plastidic ATP/ADP-transporter && Q39002.2 RecName: Full=ADP,ATP carrier protein 1, chloroplastic; AltName: Full=ADP/ATP translocase 1; AltName: Full=Adenine nucleotide translocase 1; Flags: Precursor && PF03219:TLC ATP/ADP transporter	--
112164617	1830.55	1930.52	2110.44	1648	1248.07	1116.15	1957.17	1337.41	0.549499	0.0047489	0.0435955	LOC112164617	NC_037092.1	54097839	54104087	+	3059	protein_coding	calcium-dependent protein kinase 8%2C transcript variant X1 && Q42438.1 RecName: Full=Calcium-dependent protein kinase 8; AltName: Full=Calcium-dependent protein kinase isoform CDPK19; Short=AtCDPK19 && PF00069:Protein kinase domain|PF13499:EF-hand domain pair	NAC
112174690	1274.02	1164.11	1272.12	668.165	1020.37	829.881	1236.75	839.474	0.559067	0.00475348	0.0436057	LOC112174690	NC_037093.1	68497345	68503428	-	3653	protein_coding	E3 ubiquitin ligase PARAQUAT TOLERANCE 3%2C transcript variant X4 && - && PF00097:Zinc finger, C3HC4 type (RING finger)|PF08783:DWNN domain	--
112174279	583.2	462.646	553.693	306.331	411.767	368.06	533.18	362.053	0.558693	0.00476	0.0436495	LOC112174279	NC_037088.1	28454059	28460409	-	6217	protein_coding	putative disease resistance RPP13-like protein 1 && Q9LRR4.1 RecName: Full=Putative disease resistance RPP13-like protein 1 && PF00931:NB-ARC domain|PF01582:TIR domain|PF03126:Plus-3 domain	bZIP
112195994	3662.94	3717.16	3687.32	2970.45	2960.04	2895.61	3689.14	2942.03	0.326479	0.0048009	0.0439444	LOC112195994	NC_037091.1	64524465	64534562	-	5286	protein_coding	mediator of RNA polymerase II transcription subunit 23%2C transcript variant X2 && F4I4P3.1 RecName: Full=Mediator of RNA polymerase II transcription subunit 23 && PF11573:Mediator complex subunit 23	MYB
112183873	109.465	143.89	193.106	104.601	68.0959	53.8625	148.82	75.5198	0.980235	0.00480607	0.0439597	LOC112183873	NC_037088.1	66920254	66923430	+	1663	protein_coding	protein phosphatase 2C 57%2C transcript variant X1 && P49599.2 RecName: Full=Protein phosphatase 2C 57; Short=AtPP2C57; AltName: Full=Protein phosphatase 2C PPH1; Short=PP2C PPH1 && PF00481:Protein phosphatase 2C	CAMTA
112189636	5442.89	5647.68	5763.9	4521.32	4558.17	4203.27	5618.16	4427.59	0.343608	0.00481507	0.044026	LOC112189636	NC_037089.1	69100633	69108077	+	4325	protein_coding	protein MEI2-like 2%2C transcript variant X2 && Q6ZI17.1 RecName: Full=Protein MEI2-like 2; Short=OML2; AltName: Full=MEI2-like protein 2 && PF04059:RNA recognition motif 2|PF00076:RNA recognition motif. (a.k.a. RRM, RBD, or RNP domain)	WRKY
112166536	37.7148	40.9687	36.6078	21.3471	9.57598	15.9592	38.4304	15.6275	1.29761	0.00481951	0.0440345	LOC112166536	NC_037092.1	22929549	22931252	-	1594	protein_coding	protein Jade-1 && P55201.2 RecName: Full=Peregrin; AltName: Full=Bromodomain and PHD finger-containing protein 1; AltName: Full=Protein Br140 && PF00628:PHD-finger|PF13832:PHD-zinc-finger like domain	--
112201034	367.949	405.69	362.417	308.466	221.312	228.417	378.685	252.732	0.583577	0.0048412	0.0441845	LOC112201034	NC_037091.1	38029762	38031528	-	1117	protein_coding	chaperone protein dnaJ 20%2C chloroplastic && Q9SDN0.2 RecName: Full=Chaperone protein dnaJ 20, chloroplastic; Short=AtDjC20; Short=AtJ20; Flags: Precursor && PF00226:DnaJ domain	bHLH
112188740	55.1924	32.9748	46.6749	18.1451	15.96	23.9389	44.9474	19.348	1.21532	0.00485987	0.0442906	LOC112188740	NC_037088.1	15057963	15061811	-	3219	protein_coding	G-type lectin S-receptor-like serine/threonine-protein kinase B120%2C transcript variant X3 && O81906.1 RecName: Full=G-type lectin S-receptor-like serine/threonine-protein kinase B120; Flags: Precursor && PF07714:Protein tyrosine kinase|PF01453:D-mannose binding lectin|PF08276:PAN-like domain|PF00954:S-locus glycoprotein domain	MYB_related
112201158	426.821	401.693	431.972	320.207	268.127	314.198	420.162	300.844	0.481928	0.00493818	0.0448416	LOC112201158	NC_037091.1	58057437	58060239	-	1368	protein_coding	uncharacterized LOC112201158%2C transcript variant X1 && - && PF11976:Ubiquitin-2 like Rad60 SUMO-like	--
112168364	191.334	163.875	184.869	105.668	113.848	131.664	180.026	117.06	0.620571	0.00494246	0.0448515	LOC112168364	NC_037092.1	36354014	36358001	+	2183	protein_coding	uncharacterized LOC112168364%2C transcript variant X1 && - && PF10536:Plant mobile domain	CAMTA
112165498	1143.4	1331.98	1549.42	1106.85	703.303	754.075	1341.6	854.742	0.650536	0.00494284	0.0448515	LOC112165498	NC_037092.1	75095438	75098783	+	2052	protein_coding	non-specific phospholipase C1 && Q8L7Y9.1 RecName: Full=Non-specific phospholipase C1; Flags: Precursor && PF04185:Phosphoesterase family	NF-YC
112195007	1392.69	932.287	1149.48	636.145	861.838	785.993	1158.15	761.325	0.605383	0.00495738	0.0449672	LOC112195007	NC_037090.1	36131244	36141413	+	9200	protein_coding	uncharacterized LOC112195007%2C transcript variant X12 && B9DHT4.2 RecName: Full=ARM REPEAT PROTEIN INTERACTING WITH ABF2; Short=ARIA && PF16093:Proteasome assembly chaperone 4|PF13087:AAA domain|PF03868:Ribosomal protein L6, N-terminal domain|PF00368:Hydroxymethylglutaryl-coenzyme A reductase	TCP
112178649	306.318	277.787	477.732	228.414	167.048	226.422	353.946	207.295	0.772079	0.00496357	0.0450071	LOC112178649	NC_037094.1	5436807	5438269	-	904	protein_coding	uncharacterized LOC112178649 && - && -	--
112197537	271.363	254.805	285.541	183.585	171.304	205.475	270.569	186.788	0.534302	0.00500095	0.045297	LOC112197537	NC_037091.1	58232623	58235249	-	2193	protein_coding	putative F-box protein At2g33200%2C transcript variant X1 && - && PF12937:F-box-like|PF03478:Protein of unknown function (DUF295)	Trihelix
112173317	2096.39	2308.23	2440.82	1873.21	1628.98	1630.84	2281.82	1711.01	0.415388	0.00501089	0.0453706	LOC112173317	NC_037093.1	12207160	12218382	+	7318	protein_coding	autophagy-related protein 2%2C transcript variant X1 && F8S296.1 RecName: Full=Autophagy-related protein 2; Short=AtAPG2; AltName: Full=Protein PEROXISOME UNUSUAL POSITIONING 1 && PF12624:N-terminal region of Chorein or VPS13|PF09333:Autophagy-related protein C terminal domain	NAC
112175373	115.904	101.922	161.989	87.5233	51.0719	63.837	126.605	67.4774	0.909158	0.00501688	0.0453832	LOC112175373	NC_037094.1	35256733	35262210	+	1123	protein_coding	chlorophyll a-b binding protein 7%2C chloroplastic && Q9S7M0.1 RecName: Full=Chlorophyll a-b binding protein 3, chloroplastic; AltName: Full=Light-harvesting chlorophyll B-binding protein 3; Short=LHCB3*1; Short=Lhcb3; Flags: Precursor && PF00504:Chlorophyll A-B binding protein	ERF
112168075	265.843	157.879	155.583	86.4559	94.6958	132.661	193.102	104.604	0.883762	0.00502928	0.0454553	LOC112168075	NC_037092.1	53310402	53315339	+	2242	protein_coding	DENN domain and WD repeat-containing protein SCD1%2C transcript variant X2 && Q8RXA7.1 RecName: Full=DENN domain and WD repeat-containing protein SCD1; AltName: Full=Protein STOMATAL CYTOKINESIS DEFECTIVE 1 && PF00400:WD domain, G-beta repeat	BES1
112189983	746.937	747.428	755.036	589.181	538.383	580.518	749.8	569.361	0.397108	0.00504234	0.0455569	LOC112189983	NC_037089.1	51548474	51553981	+	1678	protein_coding	COBW domain-containing protein 1 && Q9BRT8.1 RecName: Full=COBW domain-containing protein 1; AltName: Full=Cobalamin synthase W domain-containing protein 1; Short=COBP; AltName: Full=NPC-A-6 COBW domain-containing protein 1; Short=NPC-A-6 && PF02492:CobW/HypB/UreG, nucleotide-binding domain|PF07683:Cobalamin synthesis protein cobW C-terminal domain	--
112174141	252.045	199.847	423.735	180.383	157.472	74.809	291.876	137.555	1.08677	0.00504651	0.0455782	LOC112174141	NC_037088.1	7283601	7286402	+	2200	protein_coding	GRAS family protein TF80%2C transcript variant X2 && Q9LPR8.1 RecName: Full=Scarecrow-like protein 3; Short=AtSCL3; AltName: Full=GRAS family protein 5; Short=AtGRAS-5 && PF03514:GRAS domain family	GRAS
112203355	34.0353	30.9763	56.7421	12.8083	22.344	9.97453	40.5846	15.0423	1.43671	0.00505107	0.0456031	LOC112203355	NC_037092.1	19055696	19060493	+	3642	pseudogene	- && Q9SXB8.3 RecName: Full=G-type lectin S-receptor-like serine/threonine-protein kinase At1g11330; Flags: Precursor && PF07714:Protein tyrosine kinase|PF01453:D-mannose binding lectin	MYB_related
112176447	539.046	518.603	701.039	465.368	348.991	299.236	586.229	371.198	0.659925	0.00505765	0.0456367	LOC112176447	NC_037094.1	3389226	3390145	-	762	lncRNA	uncharacterized LOC112176447 && - && -	--
112181453	433.26	305.766	313.912	127.015	239.4	229.414	350.979	198.61	0.821227	0.00507065	0.0457141	LOC112181453	NC_037088.1	47046272	47056248	-	5114	protein_coding	leucine--tRNA ligase%2C cytoplasmic%2C transcript variant X2 && F4I116.1 RecName: Full=Leucine--tRNA ligase, cytoplasmic; AltName: Full=Leucyl-tRNA synthetase; Short=LeuRS && PF08264:Anticodon-binding domain of tRNA|PF00133:tRNA synthetases class I (I, L, M and V)	AP2
112192067	90.1476	34.9732	72.3004	19.2124	31.9199	2.99236	65.8071	18.0416	1.87219	0.00507593	0.0457405	LOC112192067	NC_037090.1	37447862	37453445	+	3820	protein_coding	putative disease resistance protein At3g14460%2C transcript variant X14 && - && -	WRKY
112168997	119.584	129.901	111.654	59.772	90.4398	48.8752	120.379	66.3623	0.860485	0.00507722	0.0457405	LOC112168997	NC_037093.1	32224443	32230569	-	2296	protein_coding	putative rRNA methylase YtqB%2C transcript variant X1 && O34614.1 RecName: Full=Putative rRNA methylase YtqB && PF06962:Putative rRNA methylase	--
121052365	89.2277	103.92	149.177	46.9637	58.5199	74.809	114.108	60.0975	0.923864	0.00509223	0.0458429	LOC121052365	NC_037090.1	29042782	29044760	+	1199	lncRNA	uncharacterized LOC121052365%2C transcript variant X1 && - && -	--
112187642	275.962	270.793	359.672	209.202	211.736	178.544	302.142	199.827	0.597447	0.00510661	0.0459558	LOC112187642	NC_037089.1	88383212	88389637	+	3289	protein_coding	ATP-dependent DNA helicase At3g02060%2C chloroplastic%2C transcript variant X2 && F4JFJ3.1 RecName: Full=ATP-dependent DNA helicase At3g02060, chloroplastic; Flags: Precursor && PF02559:CarD-like/TRCF domain|PF00271:Helicase conserved C-terminal domain|PF03461:TRCF domain|PF00270:DEAD/DEAH box helicase	--
112166560	381.747	307.765	303.845	218.808	187.264	251.358	331.119	219.143	0.59507	0.00511447	0.0460101	LOC112166560	NC_037092.1	72182042	72182984	-	837	protein_coding	uncharacterized LOC112166560 && - && -	--
112169794	296.199	261.8	232.459	125.948	141.512	209.465	263.486	158.975	0.727607	0.00511771	0.0460227	LOC112169794	NC_037093.1	56138185	56142910	+	2160	lncRNA	uncharacterized LOC112169794%2C transcript variant X11 && - && PF03800:Nuf2 family	bHLH
112173650	109.465	218.833	281.88	140.891	55.3279	46.8803	203.392	81.0331	1.32871	0.00512021	0.0460287	LOC112173650	NC_037088.1	30770073	30772374	+	1902	protein_coding	cytochrome P450 CYP749A22%2C transcript variant X2 && H2DH17.1 RecName: Full=Cytochrome P450 CYP749A22; AltName: Full=Cytochrome P450 CYP749A20 [Panax ginseng] && PF00067:Cytochrome P450	B3
121049501	12.8782	4.99618	10.9823	1.06736	0	0.997453	9.61891	0.68827	3.79815	0.00513103	0.046093	LOC121049501	NC_037092.1	67111103	67112199	+	708	lncRNA	uncharacterized LOC121049501 && - && -	--
112197837	2033.84	1857.58	1984.14	1391.83	1561.95	1554.03	1958.52	1502.6	0.382315	0.00515273	0.0462715	LOC112197837	NC_037091.1	995565	1003794	-	3262	protein_coding	protein GAMETOPHYTE DEFECTIVE 1%2C transcript variant X2 && Q3SZ21.1 RecName: Full=Ribonuclease P protein subunit p30; Short=RNaseP protein p30; AltName: Full=RNase P subunit 2 && PF01876:RNase P subunit p30	--
112169115	195.933	198.848	220.562	131.285	143.64	142.636	205.114	139.187	0.559431	0.00517773	0.0464296	LOC112169115	NC_037093.1	36651798	36655052	-	2033	protein_coding	protein SET DOMAIN GROUP 41 && Q3ECY6.1 RecName: Full=Protein SET DOMAIN GROUP 41 && PF00856:SET domain	--
112196585	593.318	587.55	655.279	510.197	287.279	351.103	612.049	382.86	0.677092	0.00518824	0.0465072	LOC112196585	NC_037091.1	6743082	6747596	+	3416	protein_coding	ethylene receptor 2 && Q0WPQ2.2 RecName: Full=Ethylene receptor 2; Short=AtETR2; AltName: Full=Protein ETHYLENE RESPONSE 2; AltName: Full=Protein ETR2 && PF00072:Response regulator receiver domain|PF01590:GAF domain	--
112190147	181.215	155.881	208.664	135.554	105.336	92.7631	181.92	111.218	0.711676	0.00519438	0.0465425	LOC112190147	NC_037089.1	4477356	4480728	+	1885	protein_coding	aldehyde dehydrogenase family 2 member C4 && Q56YU0.2 RecName: Full=Aldehyde dehydrogenase family 2 member C4; AltName: Full=ALDH1a; AltName: Full=Protein REDUCED EPIDERMAL FLUORESCENCE 1 && PF00171:Aldehyde dehydrogenase family	NAC
112173852	324.715	316.758	380.721	209.202	263.872	142.636	340.731	205.236	0.732471	0.00519773	0.0465425	LOC112173852	NC_037088.1	39904228	39905809	-	839	protein_coding	protein PYRICULARIA ORYZAE RESISTANCE 21 && - && -	--
112166164	1666.81	1514.84	5716.31	857.088	90.4398	156.6	2965.99	368.043	3.01063	0.00520816	0.0466192	LOC112166164	NC_037092.1	8990176	8991182	+	1007	protein_coding	chlorophyll a-b binding protein of LHCII type 1 && P27493.1 RecName: Full=Chlorophyll a-b binding protein 21, chloroplastic; AltName: Full=LHCII type I CAB-21; Short=LHCP; Flags: Precursor && PF00504:Chlorophyll A-B binding protein	ERF
112199664	65.311	85.9343	83.2827	29.886	48.9439	43.8879	78.176	40.9059	0.933007	0.00521219	0.0466387	LOC112199664	NC_037091.1	58897477	58900767	-	2948	protein_coding	uncharacterized LOC112199664 && - && PF14291:Domain of unknown function (DUF4371)|PF05699:hAT family C-terminal dimerisation region	G2-like
112184294	439.699	374.713	399.94	320.207	217.056	270.31	404.784	269.191	0.588765	0.00521793	0.0466569	LOC112184294	NC_037089.1	73785596	73790796	-	1963	protein_coding	transcription initiation factor TFIID subunit 6%2C transcript variant X4 && Q9MAU3.1 RecName: Full=Transcription initiation factor TFIID subunit 6; AltName: Full=Protein EMBRYO DEFECTIVE 2781; AltName: Full=TATA box associated factor II 59; AltName: Full=TBP-associated factor 6; Short=AtTAF6; AltName: Full=Transcription initiation factor TFIID subunit D5 && PF07571:TAF6 C-terminal HEAT repeat dom…	bHLH
112198578	222.609	190.854	193.106	83.2538	136.192	141.638	202.19	120.361	0.747586	0.00523789	0.046802	LOC112198578	NC_037091.1	34356365	34364923	+	5298	pseudogene	- && Q8LPQ8.2 RecName: Full=Monosaccharide-sensing protein 2; AltName: Full=Sugar transporter MSSP2 && PF00083:Sugar (and other) transporter|PF13041:PPR repeat family|PF01535:PPR repeat	GRAS
112187766	2.75962	6.99465	7.32156	0	0	0	5.69194	0	4.89055	0.00524542	1	LOC112187766	NC_037089.1	65887404	65889379	-	1537	protein_coding	mannan endo-1%2C4-beta-mannosidase 4 && Q8L5J1.2 RecName: Full=Mannan endo-1,4-beta-mannosidase 4; AltName: Full=Beta-mannanase 4; AltName: Full=Endo-beta-1,4-mannanase 4; AltName: Full=LeMAN4a; AltName: Full=LeMAN4i; Flags: Precursor && PF00150:Cellulase (glycosyl hydrolase family 5)	bZIP
112193624	623.674	636.513	551.862	424.808	333.031	477.78	604.017	411.873	0.551823	0.00525877	0.0469239	LOC112193624	NC_037090.1	19547128	19552264	+	1462	protein_coding	uncharacterized LOC112193624 && - && PF13417:Glutathione S-transferase, N-terminal domain	--
112201908	724.86	293.775	1006.71	233.751	438.367	218.442	675.117	296.854	1.18585	0.00528145	0.0470574	LOC112201908	NC_037092.1	22706808	22709361	+	1597	lncRNA	uncharacterized LOC112201908%2C transcript variant X3 && - && -	bHLH
112169556	321.956	271.792	467.664	238.021	206.416	205.475	353.804	216.637	0.708439	0.0053089	0.0472517	LOC112169556	NC_037093.1	11035745	11041228	+	1250	protein_coding	cyclase-like protein 2 && Q1GTB8.1 RecName: Full=Kynurenine formamidase; Short=KFA; Short=KFase; AltName: Full=Arylformamidase; AltName: Full=N-formylkynurenine formamidase; Short=FKF && PF04199:Putative cyclase	G2-like
112176663	3977.53	4143.83	4350.84	3465.71	3116.45	3082.13	4157.4	3221.43	0.368022	0.00533087	0.0474136	LOC112176663	NC_037094.1	416544	423298	-	3781	pseudogene	- && Q6EU14.1 RecName: Full=Protein argonaute 1A; Short=OsAGO1a && PF16487:Mid domain of argonaute|PF08699:Argonaute linker 1 domain|PF16488:Argonaute linker 2 domain|PF12764:Glycine-rich region of argonaut|PF16486:N-terminal domain of argonaute|PF02170:PAZ domain|PF02171:Piwi domain	GATA
112189160	825.126	622.524	542.71	288.186	508.591	392.997	663.454	396.591	0.742393	0.00535703	0.0475789	LOC112189160	NC_037089.1	59825161	59826108	+	843	lncRNA	uncharacterized LOC112189160 && - && -	--
112196689	3338.22	3488.33	3763.28	2925.63	2636.59	2397.88	3529.94	2653.36	0.411911	0.00537618	0.047701	LOC112196689	NC_037091.1	41972524	41979349	+	2520	protein_coding	ARM REPEAT PROTEIN INTERACTING WITH ABF2 && B9DHT4.2 RecName: Full=ARM REPEAT PROTEIN INTERACTING WITH ABF2; Short=ARIA && PF00651:BTB/POZ domain|PF00514:Armadillo/beta-catenin-like repeat	HSF
112179541	274.122	271.792	289.202	208.135	192.584	191.511	278.372	197.41	0.496204	0.00537647	0.047701	LOC112179541	NC_037088.1	33795919	33800224	+	739	lncRNA	uncharacterized LOC112179541 && - && -	--
112187434	85.5482	65.9495	106.163	54.4352	32.9839	44.8854	85.8868	44.1015	0.96292	0.0053897	0.0477846	LOC112187434	NC_037088.1	43883487	43886588	-	1777	protein_coding	pentatricopeptide repeat-containing protein At1g01970 && Q9LPC4.1 RecName: Full=Pentatricopeptide repeat-containing protein At1g01970 && PF13041:PPR repeat family	--
112201075	1578.5	1131.13	1538.44	947.813	1032.08	996.456	1416.03	992.116	0.513487	0.00539308	0.0477977	LOC112201075	NC_037091.1	3567478	3574383	-	2418	protein_coding	topless-related protein 4%2C transcript variant X7 && - && -	--
112178100	1596.9	1210.07	1530.21	960.621	1126.77	1000.45	1445.73	1029.28	0.49039	0.0054155	0.0479795	LOC112178100	NC_037088.1	2645106	2650164	-	1649	lncRNA	uncharacterized LOC112178100%2C transcript variant X5 && O48771.2 RecName: Full=Protein argonaute 6 && PF16486:N-terminal domain of argonaute	C3H
novel.2738	169.257	135.896	154.668	76.8497	74.4799	117.699	153.274	89.6763	0.771882	0.00544488	0.0481379	-	NC_037094.1	49564754	49566684	-	1931	-	-	--
112179034	502.251	478.634	403.601	277.513	351.119	329.16	461.495	319.264	0.531283	0.00544705	0.0481402	LOC112179034	NC_037094.1	51803595	51807349	+	2467	protein_coding	uncharacterized LOC112179034%2C transcript variant X1 && - && -	--
112188756	1210.55	1264.03	1250.16	621.202	699.047	1066.28	1241.58	795.509	0.641849	0.00545778	0.0481654	LOC112188756	NC_037089.1	78762063	78764833	-	1470	protein_coding	uncharacterized LOC112188756%2C transcript variant X2 && - && -	--
112185474	682.546	679.48	749.544	524.072	533.063	538.625	703.857	531.92	0.40416	0.00545948	0.0481654	LOC112185474	NC_037089.1	85716511	85720416	-	3734	protein_coding	uncharacterized LOC112185474 && - && PF00855:PWWP domain	MYB
112181922	177.536	109.916	125.382	41.6269	92.5678	72.8141	137.611	69.0029	0.996117	0.00545949	0.0481654	LOC112181922	NC_037088.1	37546584	37548764	-	956	lncRNA	uncharacterized LOC112181922 && - && -	--
112176104	617.235	490.625	562.845	277.513	358.567	443.867	556.901	359.982	0.629142	0.00547682	0.0482716	LOC112176104	NC_037094.1	10129788	10136777	-	3655	protein_coding	B3 domain-containing protein Os01g0905400%2C transcript variant X8 && Q5N6V0.1 RecName: Full=B3 domain-containing protein Os01g0905400 && PF02362:B3 DNA binding domain	B3
112191290	183.975	178.863	353.265	152.632	121.296	105.73	238.701	126.553	0.9166	0.00547729	0.0482716	LOC112191290	NC_037088.1	60472489	60474718	-	1736	protein_coding	dehydration-responsive element-binding protein 2A && O82132.1 RecName: Full=Dehydration-responsive element-binding protein 2A; Short=Protein DREB2A && PF00847:AP2 domain	ERF
112173307	27645	39217	29740.2	25938.9	14837.5	19497.2	32200.7	20091.2	0.680524	0.00550812	0.0483737	LOC112173307	NC_037093.1	41538884	41540373	+	1172	protein_coding	aquaporin PIP2-7 && P93004.2 RecName: Full=Aquaporin PIP2-7; AltName: Full=Plasma membrane intrinsic protein 2-7; Short=AtPIP2;7; AltName: Full=Plasma membrane intrinsic protein 3; AltName: Full=Salt stress-induced major intrinsic protein; Contains: RecName: Full=Aquaporin PIP2-7, N-terminally processed && PF00230:Major intrinsic protein	ERF
112176442	1374.29	1451.89	1556.75	1101.51	1077.83	1176	1460.98	1118.45	0.385348	0.00551586	0.0484078	LOC112176442	NC_037094.1	50221017	50228918	-	3102	protein_coding	ethylene receptor%2C transcript variant X2 && Q9M7M1.1 RecName: Full=Ethylene receptor && PF01590:GAF domain|PF00072:Response regulator receiver domain|PF00512:His Kinase A (phospho-acceptor) domain|PF02518:Histidine kinase-, DNA gyrase B-, and HSP90-like ATPase	Dof
112187344	427.741	473.638	597.622	379.979	301.111	322.177	499.667	334.423	0.579582	0.00551923	0.0484204	LOC112187344	NC_037089.1	5690804	5694374	+	2483	protein_coding	glucan endo-1%2C3-beta-glucosidase 13%2C transcript variant X1 && Q9FJU9.1 RecName: Full=Glucan endo-1,3-beta-glucosidase 13; AltName: Full=(1->3)-beta-glucan endohydrolase 13; Short=(1->3)-beta-glucanase 13; AltName: Full=Beta-1,3-endoglucanase 13; Short=Beta-1,3-glucanase 13; Flags: Precursor && PF07983:X8 domain|PF00332:Glycosyl hydrolases family 17	C2H2
112193387	988.864	847.352	1025.02	732.207	719.263	665.301	953.745	705.59	0.435185	0.00558689	0.0488605	LOC112193387	NC_037090.1	32398566	32402531	+	2048	protein_coding	protoporphyrinogen oxidase 1%2C chloroplastic && P55826.1 RecName: Full=Protoporphyrinogen oxidase 1, chloroplastic; Short=PPO1; Flags: Precursor && PF01593:Flavin containing amine oxidoreductase	--
112202028	151.779	162.875	228.799	104.601	58.5199	123.684	181.151	95.6017	0.92123	0.00563628	0.0492068	LOC112202028	NC_037088.1	1597121	1599385	-	1238	protein_coding	30S ribosomal protein 2%2C chloroplastic%2C transcript variant X2 && P82277.1 RecName: Full=30S ribosomal protein 2, chloroplastic; AltName: Full=Plastid-specific 30S ribosomal protein 2; Short=PSRP-2; Flags: Precursor && PF00076:RNA recognition motif. (a.k.a. RRM, RBD, or RNP domain)	NF-YA
112196182	368.869	295.774	356.011	154.767	233.016	251.358	340.218	213.047	0.674983	0.00569113	0.0495995	LOC112196182	NC_037091.1	42949267	42978466	-	17524	protein_coding	putative disease resistance protein RGA1%2C transcript variant X16 && F4HWB6.1 RecName: Full=Protein PIN-LIKES 1; AltName: Full=Auxin efflux carrier-like protein 1 && PF00931:NB-ARC domain|PF13041:PPR repeat family	WRKY
112196918	309.997	403.691	488.714	296.725	208.544	244.376	400.801	249.882	0.681743	0.00571082	0.0497194	LOC112196918	NC_037091.1	57051070	57054250	-	1919	protein_coding	inorganic phosphate transporter 2-1%2C chloroplastic && Q38954.1 RecName: Full=Inorganic phosphate transporter 2-1, chloroplastic; AltName: Full=H(+)/Pi cotransporter; Short=AtPht2;1; Flags: Precursor && PF01384:Phosphate transporter family	--
112191415	11.0385	23.9817	23.7951	4.26943	7.44799	2.99236	19.6051	4.90326	2.00355	0.00571801	0.0497474	LOC112191415	NC_037090.1	12378126	12380749	+	1801	protein_coding	ribulose bisphosphate carboxylase/oxygenase activase%2C chloroplastic && Q7X9A0.1 RecName: Full=Ribulose bisphosphate carboxylase/oxygenase activase 1, chloroplastic; Short=RA 1; Short=RuBisCO activase 1; AltName: Full=RuBisCO activase alpha form; Flags: Precursor && PF00004:ATPase family associated with various cellular activities (AAA)	ARF
112185365	61.6315	46.9641	58.5725	20.2798	30.8559	30.921	55.7227	27.3523	1.0263	0.00579819	0.0503753	LOC112185365	NC_037089.1	1730889	1731534	-	450	protein_coding	tyrosine-protein kinase TXK-like && Q5GIG6.4 RecName: Full=Serine/threonine-protein kinase TNNI3K; AltName: Full=Cardiac ankyrin repeat kinase; AltName: Full=TNNI3-interacting kinase && PF07714:Protein tyrosine kinase	CAMTA
novel.1354	26.6763	12.9901	19.2191	2.13471	4.25599	7.97962	19.6285	4.79011	2.02716	0.0058099	0.0504519	-	NC_037091.1	5663855	5664471	-	617	-	-	GRAS
112174034	2270.25	2505.08	2427.1	1965	1860.93	1671.73	2400.81	1832.56	0.389726	0.00581328	0.0504519	LOC112174034	NC_037088.1	40043773	40055220	+	3887	protein_coding	protein ARABIDILLO 1 && O22161.1 RecName: Full=Protein ARABIDILLO 1; AltName: Full=F-box only protein 5 && PF00514:Armadillo/beta-catenin-like repeat|PF12937:F-box-like	bZIP
121050298	42.3142	40.9687	56.7421	13.8756	25.536	22.9414	46.675	20.7843	1.16682	0.00581504	0.0504519	LOC121050298	NC_037094.1	17024682	17025960	+	1167	lncRNA	uncharacterized LOC121050298 && - && PF12315:Protein of unknown function (DUF3633)	--
112179142	88.3078	64.9503	111.654	24.5492	59.5839	37.9032	88.304	40.6788	1.11959	0.00582981	0.0505277	LOC112179142	NC_037094.1	67611293	67616061	-	1698	protein_coding	uncharacterized LOC112179142%2C transcript variant X2 && Q9LSC2.1 RecName: Full=PTI1-like tyrosine-protein kinase At3g15890 && -	bHLH
112182741	255.725	256.804	216.901	165.44	175.56	160.59	243.143	167.197	0.540151	0.00583784	0.0505799	LOC112182741	NC_037088.1	56292662	56296400	-	2922	protein_coding	uncharacterized LOC112182741%2C transcript variant X4 && - && PF14309:Domain of unknown function (DUF4378)	--
112190831	770.854	825.369	896.891	658.559	546.895	624.406	831.038	609.953	0.44619	0.00594487	0.0513141	LOC112190831	NC_037089.1	62743040	62744745	-	1493	protein_coding	protein ELF4-LIKE 4%2C transcript variant X2 && Q570U6.1 RecName: Full=Protein ELF4-LIKE 4 && PF07011:Protein of unknown function (DUF1313)	MYB_related
112192887	77.2694	67.948	61.318	23.4819	40.4319	40.8956	68.8451	34.9365	0.976926	0.00594506	0.0513141	LOC112192887	NC_037088.1	4309494	4318196	-	3646	lncRNA	uncharacterized LOC112192887%2C transcript variant X4 && - && -	--
112165775	30.3558	13.9893	60.4028	10.6736	5.31999	12.9669	34.916	9.65348	1.85414	0.00595211	0.0513574	LOC112165775	NC_037092.1	72957364	72962016	+	2786	protein_coding	subtilisin-like protease SBT4.3%2C transcript variant X1 && Q9FIF8.1 RecName: Full=Subtilisin-like protease SBT4.3; AltName: Full=Subtilase subfamily 4 member 3; Short=AtSBT4.3; Flags: Precursor && PF00082:Subtilase family|PF05922:Peptidase inhibitor I9|PF02225:PA domain	DBB
112193008	76.3495	68.9473	277.304	54.4352	57.4559	10.972	140.867	40.9544	1.78464	0.00596106	0.051417	LOC112193008	NC_037090.1	12224763	12226492	-	1079	protein_coding	tropinone reductase homolog && F4IKM1.1 RecName: Full=Tropinone reductase homolog At2g29340 && PF00106:short chain dehydrogenase	C2H2
112173866	551.004	513.607	542.71	374.642	408.575	414.94	535.774	399.386	0.423827	0.00596564	0.0514212	LOC112173866	NC_037093.1	58523237	58527598	-	2466	protein_coding	uncharacterized LOC112173866%2C transcript variant X1 && - && -	--
112169606	7145.58	6845.76	7693.13	5333.58	5981.8	4337.92	7228.16	5217.77	0.470258	0.00597571	0.0514903	LOC112169606	NC_037093.1	59563846	59567605	-	3062	protein_coding	EIN3-binding F-box protein 1%2C transcript variant X2 && Q708Y0.1 RecName: Full=EIN3-binding F-box protein 2 && PF00646:F-box domain	--
112186910	80.9489	44.9656	85.1131	32.0207	32.9839	37.9032	70.3425	34.3026	1.0373	0.00597794	0.0514918	LOC112186910	NC_037088.1	34356048	34364261	-	5330	protein_coding	putative disease resistance RPP13-like protein 1%2C transcript variant X1 && Q9LRR4.1 RecName: Full=Putative disease resistance RPP13-like protein 1 && PF01582:TIR domain|PF00931:NB-ARC domain	bZIP
112187441	537.206	554.576	638.806	471.772	377.719	349.109	576.863	399.533	0.530422	0.00598233	0.0514971	LOC112187441	NC_037089.1	56099711	56109860	+	3130	protein_coding	proline-rich receptor-like protein kinase PERK1%2C transcript variant X1 && Q9LV48.1 RecName: Full=Proline-rich receptor-like protein kinase PERK1; AltName: Full=Proline-rich extensin-like receptor kinase 1; Short=AtPERK1 && PF07714:Protein tyrosine kinase	MYB_related
112180609	603.437	379.71	498.781	247.627	360.695	318.188	493.976	308.837	0.677918	0.00598774	0.0515233	LOC112180609	NC_037094.1	32110916	32113016	-	1092	protein_coding	uncharacterized LOC112180609%2C transcript variant X1 && - && -	--
112190599	610.796	730.441	967.361	330.881	41.4959	98.7479	769.533	157.041	2.29301	0.00601233	0.0516536	LOC112190599	NC_037089.1	56567432	56568847	-	663	protein_coding	photosystem I reaction center subunit VI%2C chloroplastic && O04006.1 RecName: Full=Photosystem I reaction center subunit VI, chloroplastic; Short=PSI-H; AltName: Full=Light-harvesting complex I 11 kDa protein; Flags: Precursor && PF03244:Photosystem I reaction centre subunit VI	--
112192264	1801.11	1693.7	1730.63	1278.69	1460.87	1260.78	1741.82	1333.45	0.385561	0.00602761	0.0517571	LOC112192264	NC_037090.1	11945361	11951918	-	2712	protein_coding	serine/threonine-protein kinase ATG1c%2C transcript variant X1 && F4IRW0.1 RecName: Full=Serine/threonine-protein kinase ATG1c; AltName: Full=Autophagy-related protein 1c; Short=AtAPG1c && PF00069:Protein kinase domain	bHLH
121052604	5.51924	6.99465	9.15195	0	0	0.997453	7.22195	0.332484	4.27363	0.00602826	1	LOC121052604	NC_037091.1	63102681	63105198	+	2401	lncRNA	uncharacterized LOC121052604 && - && -	--
112197095	227.209	258.802	217.816	164.373	169.176	147.623	234.609	160.391	0.548577	0.00603244	0.0517661	LOC112197095	NC_037091.1	55829860	55833387	+	1633	protein_coding	trihelix transcription factor GT-1 && Q9FX53.1 RecName: Full=Trihelix transcription factor GT-1; AltName: Full=Trihelix DNA-binding protein GT-1 && PF13837:Myb/SANT-like DNA-binding domain	Trihelix
112171977	1142.48	1131.13	1568.64	1034.27	747.991	591.49	1280.75	791.25	0.695105	0.00607361	0.0520482	LOC112171977	NC_037093.1	14516305	14521237	+	2055	protein_coding	serine/threonine-protein kinase SRK2E && Q940H6.1 RecName: Full=Serine/threonine-protein kinase SRK2E; AltName: Full=Protein OPEN STOMATA 1; AltName: Full=SNF1-related kinase 2.6; Short=SnRK2.6; AltName: Full=Serine/threonine-protein kinase OST1 && PF00069:Protein kinase domain	LBD
112194172	510.53	404.69	345.944	214.539	318.135	265.323	420.388	265.999	0.66034	0.00608433	0.0521208	LOC112194172	NC_037090.1	14557824	14564305	-	4321	protein_coding	putative disease resistance protein At3g14460 && Q75I54.1 RecName: Full=Cyclin-A3-1; AltName: Full=G2/mitotic-specific cyclin-A3-1; Short=CycA3;1 && PF00134:Cyclin, N-terminal domain	WRKY
112194716	658.629	448.657	518	254.031	390.487	374.045	541.762	339.521	0.674192	0.00613472	0.0523755	LOC112194716	NC_037090.1	33471058	33475237	-	3389	lncRNA	uncharacterized LOC112194716%2C transcript variant X18 && Q9SFB8.1 RecName: Full=Phosphatidylinositol 4-phosphate 5-kinase 6; Short=AtPIP5K6; AltName: Full=1-phosphatidylinositol 4-phosphate kinase 6; AltName: Full=Diphosphoinositide kinase 6; AltName: Full=PtdIns(4)P-5-kinase 6 && PF01504:Phosphatidylinositol-4-phosphate 5-Kinase	--
112192639	631.033	694.469	810.862	555.026	364.951	493.739	712.121	471.239	0.595641	0.00616141	0.0525141	LOC112192639	NC_037090.1	16377625	16382907	+	2387	protein_coding	protein PTST homolog 3%2C chloroplastic%2C transcript variant X2 && Q94AX2.1 RecName: Full=Protein PTST, chloroplastic; AltName: Full=PROTEIN TARGETING TO STARCH; Flags: Precursor && PF16561:Glycogen recognition site of AMP-activated protein kinase	E2F/DP
112181653	498.571	383.706	418.244	231.616	322.391	310.208	433.507	288.072	0.589647	0.0061759	0.0526197	LOC112181653	NC_037088.1	48898307	48902956	-	4129	protein_coding	signal peptidase complex subunit 3B%2C transcript variant X6 && A5ILP6.1 RecName: Full=GMP synthase [glutamine-hydrolyzing]; AltName: Full=GMP synthetase; AltName: Full=Glutamine amidotransferase && PF00117:Glutamine amidotransferase class-I	--
112200173	91.0675	93.9281	72.3004	24.5492	54.2639	48.8752	85.7653	42.5628	1.00907	0.00617888	0.0526273	LOC112200173	NC_037091.1	1443710	1447388	-	2588	protein_coding	protein FAR1-RELATED SEQUENCE 5%2C transcript variant X5 && - && PF10551:MULE transposase domain	FAR1
121051394	91.0675	61.9526	45.7597	21.3471	37.2399	31.9185	66.2599	30.1685	1.13475	0.00618491	0.0526608	LOC121051394	NC_037089.1	27107976	27109022	-	798	lncRNA	uncharacterized LOC121051394 && - && -	--
112194278	308.158	299.771	302.929	235.886	187.264	216.447	303.619	213.199	0.51007	0.00623469	0.052959	LOC112194278	NC_037090.1	21222965	21223919	-	955	protein_coding	transcription termination factor MTEF1%2C chloroplastic && - && PF02536:mTERF	E2F/DP
112197932	212.491	261.8	384.382	212.404	38.3039	46.8803	286.224	99.1961	1.52968	0.00624591	0.0530006	LOC112197932	NC_037091.1	66237289	66239354	-	2066	protein_coding	pentatricopeptide repeat-containing protein At5g13770%2C chloroplastic && Q66GP4.1 RecName: Full=Pentatricopeptide repeat-containing protein At5g13770, chloroplastic; Flags: Precursor && PF12854:PPR repeat|PF13041:PPR repeat family|PF01535:PPR repeat	--
112192871	97720.9	77681.6	106484	62796.9	76006.7	50976.8	93962.1	63260.1	0.570787	0.00626294	0.0531272	LOC112192871	NC_037090.1	8375237	8377218	+	880	protein_coding	ubiquitin-conjugating enzyme E2 28 && Q94F47.1 RecName: Full=Ubiquitin-conjugating enzyme E2 28; AltName: Full=E2 ubiquitin-conjugating enzyme 28; AltName: Full=Ubiquitin carrier protein 28 && PF00179:Ubiquitin-conjugating enzyme	MYB_related
112173876	206.972	165.873	160.159	49.0984	97.8878	126.677	177.668	91.2209	0.960325	0.00626772	0.0531319	LOC112173876	NC_037093.1	53724075	53725224	+	1150	protein_coding	transcription repressor OFP12 && O23341.1 RecName: Full=Transcription repressor OFP11; AltName: Full=Ovate family protein 11; Short=AtOFP11 && PF04844:Transcriptional repressor, ovate	--
112187646	460.857	535.59	561.014	415.202	324.519	354.096	519.154	364.606	0.509867	0.00630743	0.0534098	LOC112187646	NC_037089.1	17914183	17922649	-	7146	protein_coding	uncharacterized LOC112187646%2C transcript variant X2 && Q40392.1 RecName: Full=TMV resistance protein N && PF13855:Leucine rich repeat|PF01582:TIR domain|PF00931:NB-ARC domain	NAC
112166066	60.7116	40.9687	55.8269	19.2124	15.96	33.9134	52.5024	23.0286	1.18579	0.00630901	0.0534098	LOC112166066	NC_037092.1	3231114	3233992	-	1637	lncRNA	uncharacterized LOC112166066 && - && PF08646:Replication factor-A C terminal domain	bHLH
112174010	360.59	271.792	375.23	202.798	207.48	254.351	335.871	221.543	0.600366	0.006316	0.053451	LOC112174010	NC_037093.1	24935548	24937821	-	2274	pseudogene	- && O23487.1 RecName: Full=Transcription factor bHLH3; AltName: Full=Basic helix-loop-helix protein 3; Short=AtbHLH3; Short=bHLH 3; AltName: Full=Transcription factor EN 34; AltName: Full=bHLH transcription factor bHLH003 && PF00010:Helix-loop-helix DNA-binding domain|PF14215:bHLH-MYC and R2R3-MYB transcription factors N-terminal	bHLH
112180654	1944.61	1622.76	1791.95	1506.04	1165.08	1009.42	1786.44	1226.85	0.542374	0.00634765	0.0536826	LOC112180654	NC_037088.1	64567046	64587672	-	4899	protein_coding	silicon efflux transporter LSI2%2C transcript variant X3 && Q54GU0.1 RecName: Full=Putative transporter arsB && PF03600:Citrate transporter	--
112200520	51.5129	45.9648	48.5053	21.3471	30.8559	13.9643	48.661	22.0558	1.14579	0.00636872	0.0537884	LOC112200520	NC_037091.1	52232827	52237863	+	385	lncRNA	uncharacterized LOC112200520 && - && -	--
112188789	162.818	172.868	172.972	130.218	94.6958	103.735	169.552	109.549	0.630488	0.00639724	0.0539748	LOC112188789	NC_037089.1	4366289	4367212	-	832	lncRNA	uncharacterized LOC112188789 && - && -	--
112172524	1603.34	1541.82	1676.64	1195.44	1342.77	1117.15	1607.27	1218.45	0.399765	0.00643145	0.0542399	LOC112172524	NC_037093.1	69299499	69315302	+	7010	protein_coding	protein TIC236%2C chloroplastic%2C transcript variant X1 && - && PF04357:Family of unknown function (DUF490)	FAR1
112175146	390.946	423.676	446.615	265.772	330.903	302.228	420.412	299.635	0.48852	0.00645103	0.0543562	LOC112175146	NC_037094.1	42818963	42822609	-	1515	protein_coding	putative transferase At1g60990%2C chloroplastic%2C transcript variant X2 && Q681Y3.1 RecName: Full=Putative transferase At1g60990, chloroplastic; AltName: Full=Iron-sulfur cluster assembly factor homolog COG0354; Flags: Precursor && PF01571:Aminomethyltransferase folate-binding domain|PF08669:Glycine cleavage T-protein C-terminal barrel domain	--
novel.1675	189.494	142.891	134.534	48.0311	85.1198	110.717	155.639	81.2894	0.935583	0.0064511	0.0543562	-	NC_037092.1	53374592	53377210	+	1394	-	PF00344:SecY translocase|PF02705:K+ potassium transporter	C3H
112178110	31.2757	45.9648	17.3887	14.943	2.128	7.97962	31.5431	8.35021	1.91634	0.00646055	0.0544176	LOC112178110	NC_037094.1	51080725	51083639	-	1976	protein_coding	(-)-germacrene D synthase && Q6Q3H3.1 RecName: Full=(-)-germacrene D synthase && PF03936:Terpene synthase family, metal binding domain|PF01397:Terpene synthase, N-terminal domain	GRAS
112188603	13.7981	16.987	8.23675	4.26943	0	0	13.0073	1.42314	3.20979	0.00648301	0.0545872	LOC112188603	NC_037089.1	16498964	16502255	-	2230	protein_coding	uncharacterized membrane protein At3g27390%2C transcript variant X3 && Q8GUM4.2 RecName: Full=Uncharacterized membrane protein At3g27390 && -	B3
112188350	75.4296	74.9427	84.1979	52.3005	34.0479	43.8879	78.1901	43.4121	0.849227	0.00649408	0.0546451	LOC112188350	NC_037089.1	39154468	39158090	+	1240	misc_RNA	uncharacterized LOC112188350%2C transcript variant X2 && Q10107.2 RecName: Full=Ribosomal RNA small subunit methyltransferase mra1; AltName: Full=18S rRNA (pseudouridine-N1)-methyltransferase; AltName: Full=Multicopy suppressor of ras1-deficiency protein && PF03587:EMG1/NEP1 methyltransferase	--
112174695	17.4776	16.987	26.5406	8.53886	5.31999	3.98981	20.3351	5.94955	1.77966	0.00650142	0.0546702	LOC112174695	NC_037093.1	50749190	50756895	-	3316	lncRNA	uncharacterized LOC112174695%2C transcript variant X6 && Q9SCV9.1 RecName: Full=Beta-galactosidase 3; Short=Lactase 3; Flags: Precursor && -	--
112189950	729.46	926.291	809.947	549.689	522.423	666.299	821.899	579.47	0.503647	0.00651844	0.0547767	LOC112189950	NC_037089.1	86776595	86780446	-	2449	protein_coding	protein WVD2-like 7%2C transcript variant X2 && Q67Y69.1 RecName: Full=Protein WVD2-like 7 && PF06886:Targeting protein for Xklp2 (TPX2)	MYB
112170396	792.011	777.405	972.852	669.233	603.287	520.671	847.423	597.73	0.504044	0.00652847	0.0548124	LOC112170396	NC_037093.1	54323247	54329170	+	2191	protein_coding	preprotein translocase subunit SCY2%2C chloroplastic && F4IQV7.1 RecName: Full=Preprotein translocase subunit SCY2, chloroplastic; AltName: Full=Protein EMBRYO DEFECTIVE 2289; Flags: Precursor && PF00344:SecY translocase	--
112174449	32.1956	16.987	38.4382	12.8083	1.064	0	29.2069	4.62409	2.66969	0.00652876	0.0548124	LOC112174449	NC_037093.1	66867766	66870590	+	2251	protein_coding	uncharacterized LOC112174449%2C transcript variant X2 && - && PF14215:bHLH-MYC and R2R3-MYB transcription factors N-terminal	bHLH
novel.1536	10.1186	11.9908	7.32156	2.13471	0	0.997453	9.81033	1.04406	3.23249	0.00652923	0.0548124	-	NC_037092.1	7178504	7178971	+	468	-	-	--
121050387	450.738	359.725	445.7	279.648	309.623	300.233	418.721	296.501	0.49844	0.00653314	0.0548211	LOC121050387	NC_037094.1	12469543	12473771	+	2899	protein_coding	calcineurin B-like protein 1%2C transcript variant X2 && Q3HRP2.1 RecName: Full=Calcineurin B-like protein 5 && PF12678:RING-H2 zinc finger	--
112203458	706.463	548.58	618.672	357.565	484.119	446.859	624.572	429.514	0.540298	0.00660465	0.0552793	LOC112203458	NC_037092.1	23102769	23110449	-	1441	pseudogene	- && O49434.2 RecName: Full=Allantoate deiminase; AltName: Full=Allantoate amidohydrolase; Short=AtAAH; Flags: Precursor && PF04389:Peptidase family M28|PF07687:Peptidase dimerisation domain	--
112188019	197.773	188.856	277.304	146.228	151.088	113.71	221.311	137.008	0.693258	0.00661907	0.0553078	LOC112188019	NC_037089.1	36977076	36979600	+	2297	protein_coding	protein PLASTID MOVEMENT IMPAIRED 2 && Q9FF41.3 RecName: Full=Protein PLASTID MOVEMENT IMPAIRED 15 && PF05701:Weak chloroplast movement under blue light	--
112183010	136.141	160.877	164.735	111.005	75.5439	99.7453	153.918	95.4314	0.689138	0.00667163	0.0556473	LOC112183010	NC_037088.1	45441538	45445008	+	1799	protein_coding	ribosomal RNA small subunit methyltransferase%2C chloroplastic%2C transcript variant X1 && O65090.1 RecName: Full=Ribosomal RNA small subunit methyltransferase, chloroplastic; AltName: Full=Dimethyladenosine transferase 1C; AltName: Full=Protein PALEFACE 1; Flags: Precursor && PF00398:Ribosomal RNA adenine dimethylase	G2-like
112180238	2089.03	2116.38	2716.3	1929.78	1321.49	1378.48	2307.24	1543.25	0.580317	0.00667231	0.0556473	LOC112180238	NC_037094.1	50881818	50884809	-	1851	protein_coding	protein NRT1/ PTR FAMILY 5.10 && Q0WP01.1 RecName: Full=Protein NRT1/ PTR FAMILY 5.10; Short=AtNPF5.10 && PF00854:POT family	MYB_related
112178941	681.626	760.418	893.23	659.627	373.463	396.986	778.425	476.692	0.707785	0.00667299	0.0556473	LOC112178941	NC_037094.1	7521927	7524636	+	1754	protein_coding	metal tolerance protein 1%2C transcript variant X2 && Q9ZT63.2 RecName: Full=Metal tolerance protein 1; Short=AtMTP1; AltName: Full=ZAT1p; AltName: Full=Zinc transporter ZAT-1; Contains: RecName: Full=Metal tolerance protein 1 short form && PF01545:Cation efflux family	--
112201510	186.734	119.908	110.739	89.658	56.3919	17.9542	139.127	54.668	1.35007	0.00667868	0.0556578	LOC112201510	NC_037092.1	39141030	39146224	-	1999	protein_coding	fatty acyl-CoA reductase 3 && Q93ZB9.1 RecName: Full=Fatty acyl-CoA reductase 3; AltName: Full=Protein ECERIFERUM 4 && PF07993:Male sterility protein|PF03015:Male sterility protein	--
112194940	40.4744	36.9717	47.5901	16.0104	25.536	12.9669	41.6788	18.1711	1.2017	0.00668341	0.0556788	LOC112194940	NC_037090.1	34325722	34332160	-	1738	protein_coding	uncharacterized LOC112194940%2C transcript variant X3 && - && -	--
112193013	459.017	433.668	724.834	436.549	181.944	178.544	539.173	265.679	1.02163	0.00672094	0.055929	LOC112193013	NC_037090.1	6854859	6859569	-	2410	protein_coding	inactive glucose-6-phosphate 1-dehydrogenase 4%2C chloroplastic && Q93ZW0.1 RecName: Full=Glucose-6-phosphate 1-dehydrogenase 4, chloroplastic; Short=G6PD4; Short=G6PDH4; Flags: Precursor && PF00479:Glucose-6-phosphate dehydrogenase, NAD binding domain|PF02781:Glucose-6-phosphate dehydrogenase, C-terminal domain	bZIP
112175541	736.819	632.516	793.474	521.938	438.367	566.553	720.936	508.953	0.502338	0.00673339	0.0559839	LOC112175541	NC_037088.1	41304941	41311122	+	5051	protein_coding	disease resistance protein RUN1%2C transcript variant X2 && Q40392.1 RecName: Full=TMV resistance protein N && PF01582:TIR domain|PF13855:Leucine rich repeat|PF00931:NB-ARC domain	WRKY
112170430	367.949	399.694	376.145	217.741	259.616	308.213	381.263	261.856	0.541065	0.00677432	0.0562869	LOC112170430	NC_037093.1	57230616	57235584	+	2177	protein_coding	fluoride export protein 1%2C transcript variant X2 && Q7SB51.2 RecName: Full=Fluoride export protein 1 && PF02537:CrcB-like protein, Camphor Resistance (CrcB)	--
novel.1085	221.689	220.831	175.717	135.554	151.088	117.699	206.079	134.781	0.612955	0.00679583	0.0564283	-	NC_037090.1	17606969	17608352	-	1384	-	-	--
112180400	6858.58	9127.02	8946.94	6838.56	5421.07	4741.89	8310.85	5667.17	0.552384	0.00680346	0.056473	LOC112180400	NC_037094.1	42170846	42177201	-	3898	protein_coding	uncharacterized LOC112180400%2C transcript variant X2 && - && PF05794:T-complex protein 11	--
112187833	1086.37	1262.03	1295	1011.85	804.382	813.922	1214.47	876.72	0.470218	0.00681339	0.0565368	LOC112187833	NC_037089.1	11721712	11725508	-	2178	protein_coding	RNA demethylase ALKBH9B%2C transcript variant X1 && - && PF13532:2OG-Fe(II) oxygenase superfamily	--
112187941	623.674	486.628	593.046	430.145	412.831	371.053	567.783	404.676	0.489278	0.00681914	0.0565471	LOC112187941	NC_037089.1	5286177	5293897	-	2259	protein_coding	cell division cycle protein 27 homolog B && Q8LGU6.1 RecName: Full=Cell division cycle protein 27 homolog B; Short=CDC27 homolog B; AltName: Full=Protein HOBBIT && PF00515:Tetratricopeptide repeat|PF12895:Anaphase-promoting complex, cyclosome, subunit 3|PF14559:Tetratricopeptide repeat	--
121048838	6.43911	7.99388	6.40636	0	0	0.997453	6.94645	0.332484	4.21617	0.00682412	1	LOC121048838	NC_037089.1	82151293	82153897	-	977	lncRNA	uncharacterized LOC121048838 && - && -	--
112193618	362.43	386.704	293.777	212.404	113.848	257.343	347.637	194.532	0.836635	0.00682442	0.0565722	LOC112193618	NC_037090.1	141952	151608	+	922	protein_coding	protein HEADING DATE 3A%2C transcript variant X2 && Q93WI9.1 RecName: Full=Protein HEADING DATE 3A; AltName: Full=FT-like protein A && PF01161:Phosphatidylethanolamine-binding protein	Nin-like
112173393	1340.26	1256.04	2003.36	1248.81	669.255	471.795	1533.22	796.619	0.944856	0.00683075	0.056606	LOC112173393	NC_037093.1	56057295	56058395	+	919	protein_coding	glutathione S-transferase && P46423.1 RecName: Full=Glutathione S-transferase; AltName: Full=25 kDa auxin-binding protein; AltName: Full=GST class-phi && PF02798:Glutathione S-transferase, N-terminal domain|PF00043:Glutathione S-transferase, C-terminal domain	CAMTA
112185852	595.158	611.532	691.887	351.16	472.415	489.749	632.859	437.775	0.531448	0.00683364	0.0566113	LOC112185852	NC_037089.1	84542184	84544562	-	1497	protein_coding	WAT1-related protein At3g28050 && Q94JU2.1 RecName: Full=WAT1-related protein At3g28050 && PF00892:EamA-like transporter family	GRAS
112189420	91.9873	65.9495	82.3675	48.0311	35.1119	48.8752	80.1015	44.0061	0.864397	0.00685876	0.0567446	LOC112189420	NC_037089.1	80061839	80062772	+	623	protein_coding	uncharacterized LOC112189420 && - && PF06522:NADH-ubiquinone reductase complex 1 MLRQ subunit	--
112165210	875.719	885.323	1046.98	639.347	617.119	768.039	936.008	674.835	0.471801	0.00687383	0.0568235	LOC112165210	NC_037092.1	18659066	18662675	+	1952	protein_coding	phosphoglycerate kinase%2C cytosolic && P50318.3 RecName: Full=Phosphoglycerate kinase 2, chloroplastic; Flags: Precursor && PF00162:Phosphoglycerate kinase	--
112180090	341.273	246.811	261.746	144.093	172.368	217.445	283.277	177.969	0.670062	0.00687509	0.0568235	LOC112180090	NC_037094.1	33414834	33421778	-	3886	pseudogene	- && P0C8R0.1 RecName: Full=Putative pentatricopeptide repeat-containing protein At5g43820 && PF13041:PPR repeat family|PF12251:snRNA-activating protein of 50kDa MW C terminal	bHLH
112180197	1377.97	1261.04	1446.01	1112.19	941.638	1027.38	1361.67	1027.07	0.406989	0.00690291	0.0569914	LOC112180197	NC_037094.1	19971646	19977606	-	1576	protein_coding	transaldolase && B0UV30.1 RecName: Full=Transaldolase && PF00923:Transaldolase	--
112172550	272.283	324.752	330.385	259.368	124.488	134.656	309.14	172.837	0.839403	0.00690447	0.0569914	LOC112172550	NC_037093.1	68899178	68901072	+	1028	protein_coding	probable plastid-lipid-associated protein 8%2C chloroplastic && Q941D3.1 RecName: Full=Probable plastid-lipid-associated protein 8, chloroplastic; AltName: Full=Fibrillin-6; Flags: Precursor && PF04755:PAP_fibrillin	--
112177102	157.298	122.906	334.046	109.938	106.4	79.7962	204.75	98.7113	1.05391	0.00692931	0.0571589	LOC112177102	NC_037094.1	33827120	33829798	-	1478	protein_coding	glyceraldehyde-3-phosphate dehydrogenase B%2C chloroplastic && P12859.2 RecName: Full=Glyceraldehyde-3-phosphate dehydrogenase B, chloroplastic; AltName: Full=NADP-dependent glyceraldehydephosphate dehydrogenase subunit B; Flags: Precursor && PF02800:Glyceraldehyde 3-phosphate dehydrogenase, C-terminal domain|PF00044:Glyceraldehyde 3-phosphate dehydrogenase, NAD binding domain	Trihelix
121048815	16.5577	34.9732	24.7103	10.6736	6.38399	7.97962	25.4137	8.34573	1.60456	0.00694197	0.0572069	LOC121048815	NC_037090.1	9890958	9892999	+	1941	protein_coding	uncharacterized LOC121048815 && - && PF14223:gag-polypeptide of LTR copia-type	GeBP
112197568	169.257	131.899	164.735	65.1088	81.9278	119.694	155.297	88.9103	0.803279	0.00695689	0.0573111	LOC112197568	NC_037091.1	23479249	23481386	+	1143	lncRNA	uncharacterized LOC112197568%2C transcript variant X1 && - && -	--
112179878	2204.02	2226.3	2072.92	1525.25	1731.12	1762.5	2167.74	1672.96	0.373674	0.00696973	0.0573792	LOC112179878	NC_037094.1	5217875	5225471	-	2686	protein_coding	protein CASP && Q9LS42.2 RecName: Full=Protein CASP && PF08172:CASP C terminal	--
112170555	202.372	220.831	235.205	143.026	156.408	155.603	219.469	151.679	0.532781	0.00697326	0.0573895	LOC112170555	NC_037093.1	50703476	50706124	+	1806	protein_coding	thioredoxin-like fold domain-containing protein MRL7%2C chloroplastic%2C transcript variant X9 && - && -	--
112186072	5266.28	4916.24	5180	3396.33	3425.01	4445.65	5120.84	3755.66	0.447247	0.00700185	0.0575617	LOC112186072	NC_037089.1	74851720	74854390	+	1966	protein_coding	fatty acid hydroperoxide lyase%2C chloroplastic && K4CF70.1 RecName: Full=Fatty acid hydroperoxide lyase, chloroplastic; Short=LeHPL; AltName: Full=Cytochrome P450 74B && PF00067:Cytochrome P450	MYB
112196372	78.1892	53.9587	65.894	35.2228	32.9839	37.9032	66.014	35.37	0.900939	0.00702164	0.0576459	LOC112196372	NC_037091.1	18915387	18919460	-	1822	lncRNA	uncharacterized LOC112196372 && - && -	--
112196789	6222.02	6876.74	6625.09	5476.61	5000.79	4190.3	6574.62	4889.23	0.427338	0.00702837	0.0576604	LOC112196789	NC_037091.1	38482343	38493842	+	3085	protein_coding	beta-galactosidase 9%2C transcript variant X1 && Q9SCV3.1 RecName: Full=Beta-galactosidase 9; Short=Lactase 9; Flags: Precursor && PF01301:Glycosyl hydrolases family 35|PF02140:Galactose binding lectin domain	LBD
[truncated: 1,441 more rows]

## Sheet: MOCK24h vs Untreatd_down DEGs
Supplementary Table 10-2 Statistics of down-regulated DEGs in MOCK24h vs Untreated
[truncated: 3,412 more rows]

[truncated: 8 more sheets: STS24h vs MOCK24h_up DEGs, STS24h vs MOCK24h_down DEGs, Eth24h vs MOCK24h_up DEGs, Eth24h vs MOCK24h_down DEGs, S_E24h vs MOCK24h_up DEGs, S_E24h vs MOCK24h_down DEGs, Eth24h vs STS24h_up DEGs, Eth24h vsSTS24h_down DEGs]
