# Supplementary material for: Metabolome and transcriptome integration reveals insights into the process of delayed petal abscission in rose by STS
Source: Front Plant Sci. 2022 Nov 15;13:1045270. doi: 10.3389/fpls.2022.1045270 (PMC9706100; doi:10.3389/fpls.2022.1045270)
Supplement: Supplementary file 1 [file DataSheet_1.zip › Supplementary Material Presentation/Supplementary Table 11.xls]

## Sheet: MOCK24h vs Untreated
Supplementary Table 11-1 Classification and number of transcription factors in DEGs under MOCK24h vs Untreated
Tf_family	Up	Down	Total
bHLH	139	184	323
NAC	79	202	281
MYB_related	106	170	276
ERF	67	148	215
WRKY	72	91	163
C2H2	68	85	153
C3H	70	66	136
B3	58	68	126
bZIP	53	70	123
MYB	46	75	121
FAR1	52	67	119
GRAS	54	57	111
G2-like	48	49	97
LBD	34	56	90
Trihelix	37	51	88
HSF	25	50	75
M-type_MADS	22	47	69
HD-ZIP	21	37	58
MIKC_MADS	16	37	53
GATA	20	30	50
ARF	17	30	47
Dof	12	32	44
STAT	17	27	44
TCP	16	28	44
NF-YA	23	16	39
HB-other	13	25	38
GeBP	19	18	37
BES1	12	23	35
CAMTA	14	21	35
NF-YC	19	16	35
Nin-like	12	20	32
CO-like	10	21	31
NF-YB	10	21	31
DBB	9	17	26
SBP	9	17	26
CPP	8	13	21
E2F/DP	17	3	20
ARR-B	7	12	19
TALE	7	12	19
YABBY	8	10	18
BBR-BPC	8	4	12
WOX	4	8	12
ZF-HD	9	3	12
NF-X1	5	6	11
S1Fa-like	2	9	11
AP2	5	5	10
HB-PHD	1	9	10
LSD	4	5	9
SRS	3	5	8
VOZ	1	6	7
RAV	6	0	6
Whirly	2	4	6
GRF	3	2	5
EIL	2	2	4
HRT-like	4	0	4

## Sheet: STS24h vs MOCK24h
Supplementary Table 11-2 Classification and number of transcription factors in DEGs under STS24h vs MOCK24h
Tf_family	Up	Down	Total
NAC	38	33	71
bHLH	40	30	70
ERF	32	18	50
MYB_related	27	20	47
C2H2	22	16	38
bZIP	23	11	34
B3	20	10	30
HSF	21	8	29
GRAS	18	9	27
C3H	17	9	26
WRKY	13	13	26
FAR1	14	8	22
MYB	13	5	18
Trihelix	9	9	18
Dof	11	6	17
LBD	8	6	14
G2-like	9	4	13
GATA	10	3	13
TCP	7	6	13
M-type_MADS	5	7	12
BES1	7	3	10
CAMTA	5	5	10
HD-ZIP	5	5	10
NF-YC	8	2	10
STAT	6	4	10
SBP	8	1	9
DBB	4	3	7
NF-YA	4	3	7
BBR-BPC	6	0	6
CO-like	5	1	6
E2F/DP	1	5	6
MIKC_MADS	4	2	6
S1Fa-like	3	2	5
ARF	2	2	4
GeBP	2	2	4
NF-YB	3	1	4
Nin-like	2	2	4
HB-other	2	1	3
ZF-HD	2	1	3
AP2	2	0	2
ARR-B	1	1	2
EIL	1	1	2
HB-PHD	0	2	2
TALE	0	2	2
VOZ	1	1	2
CPP	0	1	1
HRT-like	0	1	1
LSD	0	1	1
WOX	0	1	1
YABBY	1	0	1

## Sheet: Eth24h vs MOCK24h
Supplementary Table 11-3 Classification and number of transcription factors in DEGs under Eth24h vs MOCK24h
Tf_family	Up	Down	Total
bHLH	323	303	626
NAC	219	227	446
MYB_related	237	199	436
ERF	186	153	339
C2H2	134	154	288
B3	111	144	255
WRKY	135	116	251
C3H	109	121	230
bZIP	101	116	217
FAR1	110	94	204
GRAS	105	95	200
MYB	97	103	200
G2-like	81	81	162
Trihelix	64	82	146
M-type_MADS	82	58	140
HSF	68	54	122
LBD	53	57	110
HD-ZIP	46	46	92
MIKC_MADS	45	43	88
ARF	30	50	80
NF-YC	44	34	78
Dof	45	27	72
GATA	37	31	68
GeBP	43	25	68
STAT	30	36	66
TCP	29	34	63
BES1	29	33	62
HB-other	29	30	59
NF-YA	26	32	58
SBP	30	26	56
Nin-like	27	26	53
CAMTA	30	22	52
NF-YB	26	23	49
DBB	13	35	48
E2F/DP	19	26	45
TALE	16	28	44
CO-like	20	15	35
ARR-B	13	21	34
CPP	17	17	34
S1Fa-like	19	15	34
BBR-BPC	19	12	31
ZF-HD	12	18	30
AP2	13	14	27
YABBY	14	13	27
WOX	12	10	22
HB-PHD	14	7	21
NF-X1	11	8	19
LSD	9	4	13
SRS	7	4	11
EIL	3	7	10
RAV	3	7	10
GRF	5	4	9
Whirly	5	4	9
HRT-like	4	4	8
VOZ	5	3	8
SAP	2	0	2
NZZ/SPL	0	1	1

## Sheet: S_E24h vs MOCK24h
Supplementary Table 11-4 Classification and number of transcription factors in DEGs under S_E24h vs MOCK24h
Tf_family	Up	Down	Total
bHLH	62	68	130
NAC	60	49	109
MYB_related	36	53	89
ERF	39	35	74
C2H2	38	26	64
bZIP	34	21	55
C3H	24	30	54
B3	26	18	44
WRKY	23	18	41
MYB	21	18	39
FAR1	21	14	35
GRAS	21	14	35
G2-like	21	13	34
M-type_MADS	13	19	32
HSF	11	15	26
LBD	13	12	25
Trihelix	15	10	25
NF-YC	13	9	22
ARF	9	12	21
STAT	8	10	18
SBP	9	8	17
BES1	11	5	16
Dof	10	6	16
GATA	13	3	16
NF-YA	8	8	16
DBB	5	10	15
TCP	9	6	15
HB-other	9	5	14
HD-ZIP	7	7	14
CO-like	7	5	12
GeBP	4	8	12
Nin-like	6	6	12
NF-YB	6	5	11
TALE	2	9	11
MIKC_MADS	2	8	10
BBR-BPC	7	1	8
AP2	6	1	7
CAMTA	4	3	7
HB-PHD	2	5	7
ZF-HD	4	3	7
WOX	5	1	6
YABBY	4	2	6
E2F/DP	3	2	5
S1Fa-like	0	5	5
EIL	1	3	4
NF-X1	3	1	4
RAV	1	3	4
VOZ	2	2	4
ARR-B	0	3	3
CPP	1	2	3
LSD	2	1	3
SRS	1	1	2
HRT-like	1	0	1

## Sheet: Eth24h vs STS24h
Supplementary Table 11-5 Classification and number of transcription factors in DEGs under Eth24h vs STS24h
Tf_family	Up	Down	Total
bHLH	311	312	623
NAC	220	217	437
MYB_related	226	176	402
ERF	181	172	353
C2H2	130	144	274
WRKY	147	103	250
B3	100	128	228
bZIP	101	116	217
C3H	105	110	215
MYB	93	112	205
GRAS	95	93	188
FAR1	100	82	182
G2-like	71	82	153
Trihelix	57	77	134
M-type_MADS	80	53	133
HSF	67	46	113
LBD	47	60	107
ARF	38	49	87
HD-ZIP	46	39	85
MIKC_MADS	42	39	81
NF-YC	38	34	72
Dof	37	34	71
STAT	31	37	68
GATA	34	32	66
TCP	37	29	66
GeBP	37	26	63
BES1	26	36	62
HB-other	26	33	59
CAMTA	31	20	51
NF-YA	16	34	50
SBP	24	24	48
DBB	16	31	47
NF-YB	25	22	47
Nin-like	24	23	47
TALE	17	27	44
E2F/DP	14	23	37
CO-like	16	17	33
CPP	17	16	33
ARR-B	15	17	32
S1Fa-like	20	12	32
BBR-BPC	14	15	29
AP2	13	15	28
ZF-HD	8	20	28
YABBY	11	12	23
HB-PHD	15	7	22
WOX	11	9	20
NF-X1	12	6	18
EIL	5	6	11
LSD	8	3	11
SRS	8	3	11
HRT-like	4	6	10
RAV	4	6	10
Whirly	6	4	10
VOZ	4	5	9
GRF	4	4	8
SAP	2	0	2
