# Supplementary material for: Metabolome and transcriptome integration reveals insights into the process of delayed petal abscission in rose by STS
Source: Front Plant Sci. 2022 Nov 15;13:1045270. doi: 10.3389/fpls.2022.1045270 (PMC9706100; doi:10.3389/fpls.2022.1045270)
Supplement: Supplementary file 1 [file DataSheet_1.zip › Supplementary Material Presentation/Supplementary Table 13.xls]

## Sheet: Sheet1
Supplementary Table 13 Transcriptome data of 12 DEGs verified by q-PCR
Gene Name	Gene ID	E24_1_count	E24_2_count	E24_3_count	MOCK24_1_count	MOCK24_2_count	MOCK24_3_count	S24_1_count	S24_2_count	S24_3_count	S_E24_1_count	S_E24_2_count	S_E24_3_count	UT_1_count	UT_2_count	UT_3_count	E24_1_fpkm	E24_2_fpkm	E24_3_fpkm	MOCK24_1_fpkm	MOCK24_2_fpkm	MOCK24_3_fpkm	S24_1_fpkm	S24_2_fpkm	S24_3_fpkm	S_E24_1_fpkm	S_E24_2_fpkm	S_E24_3_fpkm	UT_1_fpkm	UT_2_fpkm	UT_3_fpkm	S_E24hvsUntreat_S_E24h	S_E24hvsUntreat_Untreat	S_E24hvsUntreat_log2FoldChange	S_E24hvsUntreat_pvalue	S_E24hvsUntreat_padj	MOCK24hvsUntreat_MOCK24h	MOCK24hvsUntreat_Untreat	MOCK24hvsUntreat_log2FoldChange	MOCK24hvsUntreat_pvalue	MOCK24hvsUntreat_padj	S_E24hvsEth24h_S_E24h	S_E24hvsEth24h_Eth24h	S_E24hvsEth24h_log2FoldChange	S_E24hvsEth24h_pvalue	S_E24hvsEth24h_padj	Eth24hvsUntreat_Eth24h	Eth24hvsUntreat_Untreat	Eth24hvsUntreat_log2FoldChange
Rh112173500	112173500	1537	1889	1932	282	196	338	124	140	124	144	143	147	140	111	129	43.7782	47.9297	51.7878	7.14704	5.43963	8.49544	3.36841	3.78193	3.02068	3.68411	3.90001	4.34363	4.1543	3.27771	3.57222	140.344	128.847	0.122297	0.592329	0.808776	254.863	132.068	0.949439	0.000163225	0.00337546	145.878	1748.09	-3.58514	6.73897e-133	1.27187e-129	1698.64	131.104	3.69644
RhCYSC1	112181707	1568	1259	1858	255	223	284	154	203	202	204	271	206	324	301	221	57.859	41.3847	64.5219	8.37256	8.01787	9.24759	5.41958	7.10432	6.37493	6.76147	9.57502	7.88577	12.4554	11.5148	7.92834	219.883	288.282	-0.390497	0.127539	0.366173	239.104	295.508	-0.304539	0.193362	0.47059	228.634	1539.62	-2.75176	3.72706e-40	5.12199e-38	1495.95	293.251	2.35145
RhIAA26	112186817	5709	6436	6806	887	824	1779	1009	1096	807	1053	797	944	903	889	622	144.464	145.079	162.079	19.9717	20.3168	39.7247	24.3506	26.3034	17.4651	23.9339	19.3109	24.7812	23.8053	23.3219	15.3022	901.096	822.762	0.131387	0.569149	0.794933	1089.14	843.378	0.369222	0.239726	0.526169	936.642	6192.55	-2.72513	6.55502e-90	5.01547e-87	6017.33	836.758	2.84662
RhMYB108	112200084	2127	2488	2160	69	83	87	63	66	48	74	32	62	97	73	22	90.1802	93.9687	86.1855	2.60307	3.42887	3.25498	2.54744	2.65393	1.74054	2.81814	1.29909	2.72701	4.28452	3.20871	0.906842	54.141	66.0466	-0.285495	0.608886	0.818833	75.3433	67.7165	0.155547	0.754408	0.904808	56.2599	2212.47	-5.29773	5.11693e-125	7.62423e-122	2149.96	67.2868	5.0009
RhNAC072	112164521	19465	21237	23248	2103	1912	3459	1992	2618	1852	3082	1969	2700	3450	2564	1767	681.302	662.167	765.787	65.4965	65.2083	106.837	66.4959	86.9074	55.4403	96.8957	65.9898	98.0395	125.803	93.0395	60.1295	2499.24	2657.49	-0.0885236	0.762836	0.902431	2336.9	2724.32	-0.221192	0.4708	0.735883	2597.57	20908.8	-3.00891	3.8571e-69	1.55992e-66	20317	2706.11	2.9085
RhJAO2	112182989	559	632	525	6228	6271	2344	4247	3401	5291	9316	1613	3427	4607	4600	4749	25.2949	25.4758	22.3572	250.763	276.495	93.5976	183.284	145.959	204.766	378.649	69.8878	160.875	217.183	215.796	208.924	4514.74	4731.44	-0.0675925	0.883784	0.954265	4713.46	4849.54	-0.0410924	0.904451	0.96599	4697.7	560.764	3.06651	2.81657e-06	2.58718e-05	544.926	4810.35	-3.14198
RhETR2	112196585	4502	5455	5471	645	588	716	239	340	265	402	482	334	478	270	352	78.004	84.1967	89.2102	9.94408	9.927	10.9474	3.94938	5.58717	3.92696	6.25639	7.99657	6.00357	8.62831	4.84997	5.92952	391.547	373.491	0.0683964	0.795971	0.916867	612.049	382.86	0.677092	0.00518824	0.0465072	407.246	5034.8	-3.62762	1.49515e-137	3.52731e-134	4892.4	380.523	3.68494
RhERF110	112187519	1264	1331	1290	85	61	78	82	78	82	132	55	126	468	872	575	43.5211	40.8244	41.8003	2.60415	2.0465	2.36992	2.69269	2.54712	2.41472	4.08238	1.81327	4.50066	16.7875	31.1267	19.248	101.294	650.757	-2.68431	4.42766e-13	1.07408e-10	70.1759	666.955	-3.24735	2.4948e-29	4.82188e-26	105.224	1271.2	-3.59578	2.23878e-41	3.31832e-39	1235.25	660.179	0.90388
RhMGL	112176950	402	405	352	9851	8494	5285	7786	6048	13308	21435	4307	13687	14403	10506	4856	14.464	12.981	11.9191	315.382	297.786	167.801	267.176	206.384	409.52	692.745	148.383	510.885	539.887	391.89	169.866	12605.3	10207.5	0.304402	0.682734	0.860864	7461.99	10465	-0.487938	0.204211	0.48424	13101.6	379.605	5.10913	5.64892e-17	1.87481e-15	368.88	10398.3	-4.81712
RhGLIP5	112181007	12564	12769	12168	362	267	574	348	603	447	434	577	916	344	397	125	507.251	459.241	462.329	13.0046	10.5035	20.45	13.3997	23.0895	15.4348	15.7388	22.3057	38.3656	14.4691	16.6169	4.90649	634.862	297.277	1.09471	0.01509	0.0931754	375.037	304.753	0.300122	0.47968	0.741369	659.019	12279.2	-4.22067	1.37186e-57	3.66389e-55	11932.1	302.226	5.30373
RhMLP423	112197262	2331	683	1552	361	231	58	27	32	47	75	60	42	252	455	207	179.176	46.7679	112.271	24.691	17.3013	3.93416	1.97935	2.33287	3.08984	5.17829	4.41606	3.34919	20.1802	36.2588	15.4694	56.3956	312.063	-2.46526	1.54542e-11	2.47342e-09	205.326	319.855	-0.639484	0.234082	0.520468	58.6795	1525.88	-4.69952	1.6556e-16	5.29605e-15	1482.56	316.623	2.22728
RhPAO4	112191920	2582	2752	2892	697	524	474	509	427	394	574	340	365	576	1351	764	71.4789	67.867	75.3453	17.1691	14.1346	11.5794	13.4388	11.2112	9.32861	14.2731	9.01251	10.4825	16.6123	38.774	20.5627	408.768	915.342	-1.16266	0.000599126	0.0086095	532.851	938.104	-0.815933	0.0118125	0.0833707	425.119	2690.79	-2.66106	6.82833e-50	1.38079e-47	2614.65	927.868	1.49464
[truncated: 41 more columns]
