# Supplementary material for: Metabolome and transcriptome integration reveals insights into the process of delayed petal abscission in rose by STS
Source: Front Plant Sci. 2022 Nov 15;13:1045270. doi: 10.3389/fpls.2022.1045270 (PMC9706100; doi:10.3389/fpls.2022.1045270)
Supplement: Supplementary file 1 [file DataSheet_1.zip › Supplementary Material Presentation/Supplementary Table 14.xls]

## Sheet: Sheet1
Supplementary Table 14 Metabolic pathways involved in the five metabolite classes
	1. Global and overview maps	2. Amino acid metabolism	3. Biosynthesis of other secondary metabolites	4. Carbohydrate metabolism	5. Metabolism of cofactors and vitamins
Metabolic pathways	Metabolic pathways	Alanine, aspartate and glutamate metabolism	Phenylpropanoid biosynthesis	Glycolysis / Gluconeogenesis	Thiamine metabolism
	Biosynthesis of secondary metabolites	Glycine, serine and threonine metabolism	Stilbenoid, diarylheptanoid and gingerol biosynthesis	Citrate cycle (TCA cycle)	Riboflavin metabolism
	Microbial metabolism in diverse environments	Cysteine and methionine metabolism	Flavonoid biosynthesis	Pentose phosphate pathway	Vitamin B6 metabolism
	Carbon metabolism	Valine, leucine and isoleucine degradation	Flavone and flavonol biosynthesis	Pentose and glucuronate interconversions	Nicotinate and nicotinamide metabolism
	2-Oxocarboxylic acid metabolism	Valine, leucine and isoleucine biosynthesis	Anthocyanin biosynthesis	Fructose and mannose metabolism	Pantothenate and CoA biosynthesis
	Fatty acid metabolism	Lysine biosynthesis	Isoflavonoid biosynthesis	Galactose metabolism	Biotin metabolism
	Biosynthesis of amino acids	Lysine degradation	Indole alkaloid biosynthesis	Ascorbate and aldarate metabolism	Lipoic acid metabolism
	Nucleotide metabolism	Arginine biosynthesis	Indole diterpene alkaloid biosynthesis	Starch and sucrose metabolism	Folate biosynthesis
	Biosynthesis of nucleotide sugars	Arginine and proline metabolism	Isoquinoline alkaloid biosynthesis	Amino sugar and nucleotide sugar metabolism	One carbon pool by folate
	Biosynthesis of cofactors	Histidine metabolism	Tropane, piperidine and pyridine alkaloid biosynthesis	Pyruvate metabolism	Retinol metabolism
	Degradation of aromatic compounds	Tyrosine metabolism	Biosynthesis of various alkaloids (Including: Cucurbitacin biosynthesis, Solanine and tomatine biosynthesis, Ephedrine biosynthesis, Capsaicin biosynthesis, Acridone alkaloid biosynthesis)	Glyoxylate and dicarboxylate metabolism	Porphyrin metabolism
		Phenylalanine metabolism	Caffeine metabolism	Propanoate metabolism	Ubiquinone and other terpenoid-quinone biosynthesis
		Tryptophan metabolism	Betalain biosynthesis	Butanoate metabolism
		Phenylalanine, tyrosine and tryptophan biosynthesis	Glucosinolate biosynthesis	C5-Branched dibasic acid metabolism
			Benzoxazinoid biosynthesis	Inositol phosphate metabolism
			Penicillin and cephalosporin biosynthesis
			Carbapenem biosynthesis
			Monobactam biosynthesis
			Clavulanic acid biosynthesis
			Streptomycin biosynthesis
			Neomycin, kanamycin and gentamicin biosynthesis
			Acarbose and validamycin biosynthesis
			Novobiocin biosynthesis
			Staurosporine biosynthesis
			Phenazine biosynthesis
			Prodigiosin biosynthesis
			Aflatoxin biosynthesis
			Biosynthesis of various antibiotics (Including: Kanosamine biosynthesis, Aurachin biosynthesis, Bacilysin biosynthesis, Puromycin biosynthesis, Dapdiamides biosynthesis, Fosfomycin biosynthesis, Cremeomycin biosynthesis, Pentalenolactone biosynthesis, Terpentecin biosynthesis, Roseoflavin biosynthesis, Cycloserine biosynthesis)
			Biosynthesis of various plant secondary metabolites (Including: Crocin biosynthesis, Cannabidiol biosynthesis, Mugineic acid biosynthesis, Pentagalloylglucose biosynthesis, Benzoxazinoid biosynthesis, Gramine biosynthesis, Coumarin biosynthesis, Furanocoumarin biosynthesis, Hordatine biosynthesis, Podophyllotoxin biosynthesis)
			Biosynthesis of various other secondary metabolites (Including: Ditryptophenaline biosynthesis, Fumiquinazoline D biosynthesis, Paerucumarin biosynthesis, Staphyloferrin B biosynthesis, Cyclooctatin biosynthesis, Lovastatin biosynthesis, Grixazone biosynthesis, Staphyloferrin A biosynthesis, Ethynylserine biosynthesis, Aerobactin biosynthesis)
