# Supplementary material for: Metabolome and transcriptome integration reveals insights into the process of delayed petal abscission in rose by STS
Source: Front Plant Sci. 2022 Nov 15;13:1045270. doi: 10.3389/fpls.2022.1045270 (PMC9706100; doi:10.3389/fpls.2022.1045270)
Supplement: Supplementary file 1 [file DataSheet_1.zip › Supplementary Material Presentation/Supplementary Table 15.xls]

## Sheet: MOCK24h vs Untreated_relation
Supplementary Table 15-1 KEGG association analysis of DEGs and DAMs in MOCK24h vs Untreated
MapID	MapTitle	Pvalue	x	y	n	N	EnrichDirect	MetaIDs	kegg_cpd_id	KEGGID	Description	GeneRatio	BgRatio	pvalue	padj	geneID	geneName	keggID	Count	Up	Up_Gene_names	Down	Down_Gene_names
map00670	One carbon pool by folate	0.0958084	1	1	16	167	Over	Com_2474_pos	cpd:C03479	fve00670	One carbon pool by folate	4	24	0.824148	0.999987	112190380/112186091/112196187/112166191	LOC112190380/LOC112186091/LOC112196187/LOC112166191	fve:101310745/fve:101308604/fve:101303114/fve:101310705	4	2	112190380/112166191	2	112186091/112196187
map00360	Phenylalanine metabolism	0.113733	3	13	16	167	Over	Com_1871_pos Com_612_pos Com_5137_neg	cpd:C00642,cpd:C02137,cpd:C00755	fve00360	Phenylalanine metabolism	15	39	0.0180705	0.215039	112178568/112191949/112198176/112197391/112169017/112168752/112188947/112186138/112175387/112188006/112189602/112182311/112193644/112191523/112182368	LOC112178568/LOC112191949/LOC112198176/LOC112197391/LOC112169017/LOC112168752/LOC112188947/LOC112186138/LOC112175387/LOC112188006/LOC112189602/LOC112182311/LOC112193644/LOC112191523/LOC112182368	fve:101309643/fve:101315259/fve:101305686/fve:101303958/fve:101302724/fve:101305546/fve:101306248/fve:101298618/fve:101298418/fve:101311687/fve:101305385/fve:101311613/fve:101299781/fve:101306351/fve:101292546	15	5	112198176/112188947/112175387/112193644/112191523	10	112178568/112191949/112197391/112169017/112168752/112186138/112188006/112189602/112182311/112182368
map00310	Lysine degradation	0.136149	2	7	16	167	Over	Com_1289_pos Com_13905_pos	cpd:C00408,cpd:C00449	fve00310	Lysine degradation	7	42	0.866841	0.999987	112189280/112169115/112178817/112197938/112188000/112187009/112197861	LOC112189280/LOC112169115/LOC112178817/LOC112197938/LOC112188000/LOC112187009/LOC112197861	fve:101310430/fve:101291107/fve:101298221/fve:101311183/fve:101298371/fve:101313059/fve:101293278	7	4	112169115/112178817/112197938/112187009	3	112189280/112188000/112197861
map00780	Biotin metabolism	0.182959	1	2	16	167	Over	Com_4657_pos	cpd:C00120	fve00780	Biotin metabolism	1	18	0.990031	0.999987	112195967	LOC112195967	fve:101298282	1	0		1	112195967
map00790	Folate biosynthesis	0.182959	1	2	16	167	Over	Com_10080_neg	cpd:C00835	fve00790	Folate biosynthesis	5	31	0.860576	0.999987	112169572/112186149/112195129/112182408/112194857	LOC112169572/LOC112186149/LOC112195129/LOC112182408/LOC112194857	fve:101307844/fve:101309087/fve:101307852/fve:101299623/fve:101300744	5	1	112195129	4	112169572/112186149/112182408/112194857
map00300	Lysine biosynthesis	0.334169	1	4	16	167	Over	Com_13905_pos	cpd:C00449	fve00300	Lysine biosynthesis	5	14	0.190395	0.592857	112187611/112178860/novel.2424/112174323/112193792	LOC112187611/LOC112178860/-/LOC112174323/LOC112193792	fve:101302187/fve:101302187/fve:101314036/fve:101310759/fve:101302187	5	2	112178860/112193792	3	112187611/novel.2424/112174323
map00220	Arginine biosynthesis	0.399527	1	5	16	167	Over	Com_2900_pos	cpd:C00327	fve00220	Arginine biosynthesis	11	43	0.373224	0.925285	112180616/112202734/112176928/112168840/112176936/112177116/112197711/112188006/112183977/112197874/112198312	LOC112180616/LOC112202734/LOC112176928/LOC112168840/LOC112176936/LOC112177116/LOC112197711/LOC112188006/LOC112183977/LOC112197874/LOC112198312	fve:101301391/fve:101295312/fve:101298933/fve:101305395/fve:101298933/fve:101303697/fve:101302825/fve:101311687/fve:101301911/fve:101304831/fve:101300195	11	7	112176928/112176936/112177116/112197711/112183977/112197874/112198312	4	112180616/112202734/112168840/112188006
map00350	Tyrosine metabolism	0.399527	1	5	16	167	Over	Com_1871_pos	cpd:C00642	fve00350	Tyrosine metabolism	19	50	0.00963556	0.162998	112178568/112198176/112197391/112168752/112174501/112174496/112192388/112188947/112165281/112186138/112175387/112188006/112189602/112173799/112176006/112182311/112173798/112191523/112173137	LOC112178568/LOC112198176/LOC112197391/LOC112168752/LOC112174501/LOC112174496/LOC112192388/LOC112188947/LOC112165281/LOC112186138/LOC112175387/LOC112188006/LOC112189602/LOC112173799/LOC112176006/LOC112182311/LOC112173798/LOC112191523/LOC112173137	fve:101309643/fve:101305686/fve:101303958/fve:101305546/fve:101311341/fve:101296540/fve:101291042/fve:101306248/fve:101301080/fve:101298618/fve:101298418/fve:101311687/fve:101305385/fve:101311060/fve:101308286/fve:101311613/fve:101311060/fve:101306351/fve:101299735	19	4	112198176/112188947/112175387/112191523	15	112178568/112197391/112168752/112174501/112174496/112192388/112165281/112186138/112188006/112189602/112173799/112176006/112182311/112173798/112173137
map00380	Tryptophan metabolism	0.399527	1	5	16	167	Over	Com_3984_neg	cpd:C00328	fve00380	Tryptophan metabolism	14	64	0.60086	0.999987	112169017/112168752/112189280/112193361/112178817/112173820/112197938/112193644/112187009/112172755/112168787/112197861/112177186/112165490	LOC112169017/LOC112168752/LOC112189280/LOC112193361/LOC112178817/LOC112173820/LOC112197938/LOC112193644/LOC112187009/LOC112172755/LOC112168787/LOC112197861/LOC112177186/LOC112165490	fve:101302724/fve:101305546/fve:101310430/fve:101299392/fve:101298221/fve:101305359/fve:101311183/fve:101299781/fve:101313059/fve:101295199/fve:101295199/fve:101293278/fve:101298891/fve:101295199	14	10	112193361/112178817/112173820/112197938/112193644/112187009/112172755/112168787/112177186/112165490	4	112169017/112168752/112189280/112197861
map00760	Nicotinate and nicotinamide metabolism	0.399527	1	5	16	167	Over	Com_123_pos	cpd:C01004	fve00760	Nicotinate and nicotinamide metabolism	7	30	0.530359	0.999987	novel.1329/112170500/112190561/112199924/112187278/112188484/112167783	-/LOC112170500/LOC112190561/LOC112199924/LOC112187278/LOC112188484/LOC112167783	fve:101295256/fve:101308934/fve:101306754/fve:101307302/fve:101304799/fve:101295256/fve:101302617	7	2	novel.1329/112170500	5	112190561/112199924/112187278/112188484/112167783
map00960	Tropane, piperidine and pyridine alkaloid biosynthesis	0.399527	1	5	16	167	Over	Com_1289_pos	cpd:C00408	fve00960	Tropane, piperidine and pyridine alkaloid biosynthesis	15	31	0.00134872	0.0401243	112178568/112196856/112198176/112188503/112197391/112165269/112179643/112188947/112193008/112186138/112175387/112188006/112189602/112182311/112200065	LOC112178568/LOC112196856/LOC112198176/LOC112188503/LOC112197391/LOC112165269/LOC112179643/LOC112188947/LOC112193008/LOC112186138/LOC112175387/LOC112188006/LOC112189602/LOC112182311/LOC112200065	fve:101309643/fve:101305626/fve:101305686/fve:101305626/fve:101303958/fve:101305626/fve:101311746/fve:101306248/fve:101299206/fve:101298618/fve:101298418/fve:101311687/fve:101305385/fve:101311613/fve:101305626	15	8	112196856/112198176/112188503/112165269/112188947/112193008/112175387/112200065	7	112178568/112197391/112179643/112186138/112188006/112189602/112182311
map00940	Phenylpropanoid biosynthesis	0.639778	2	15	16	167	Over	Com_1452_neg Com_1721_pos	cpd:C02666,cpd:C01494	fve00940	Phenylpropanoid biosynthesis	47	196	0.34065	0.862497	112183965/112191949/112174665/112192151/112191458/112179530/112170043/112163703/112195959/112187580/112201401/112173210/112191575/112197637/112197500/112170041/112201637/112172618/112186486/112176017/112200193/112165308/112192149/112166518/112202135/112164584/112176680/112202174/112193668/112190147/112164737/112190148/112166431/112165334/112173917/112195370/112172049/112197698/112190236/112188105…	LOC112183965/LOC112191949/LOC112174665/LOC112192151/LOC112191458/LOC112179530/LOC112170043/LOC112163703/LOC112195959/LOC112187580/LOC112201401/LOC112173210/LOC112191575/LOC112197637/LOC112197500/LOC112170041/LOC112201637/LOC112172618/LOC112186486/LOC112176017/LOC112200193/LOC112165308/LOC112192149/LOC112166518/LOC112202135/LOC112164584/LOC112176680/LOC112202174/LOC112193668/LOC112190147/LOC112164…	fve:101293677/fve:101315259/fve:101295967/fve:101299638/fve:101310043/fve:101300728/fve:101304787/fve:101295982/fve:101292180/fve:101307828/fve:101303591/fve:101299636/fve:101310387/fve:101291888/fve:101313178/fve:101304787/fve:101306112/fve:101299316/fve:101311874/fve:101290740/fve:101307001/fve:101290740/fve:101299638/fve:101306708/fve:101313585/fve:101294342/fve:101312349/fve:101306995/fve:101…	47	13	112170043/112201401/112170041/112176017/112165308/112202135/112190147/112166431/112173917/112197698/112188105/112201629/112200709	34	112183965/112191949/112174665/112192151/112191458/112179530/112163703/112195959/112187580/112173210/112191575/112197637/112197500/112201637/112172618/112186486/112200193/112192149/112166518/112164584/112176680/112202174/112193668/112164737/112190148/112165334/112195370/112172049/112190236/112176681/112182368/112177247/112177243/112187366
map01100	Metabolic pathways	1	10	103	16	167	Over	Com_1289_pos Com_2900_pos Com_13905_pos Com_1452_neg Com_23046_pos Com_1721_pos Com_3984_neg Com_2474_pos Com_5137_neg Com_4657_pos	cpd:C00408,cpd:C00327,cpd:C00449,cpd:C02666,cpd:C00206,cpd:C01494,cpd:C00328,cpd:C03479,cpd:C00755,cpd:C00120	-	-	-	-	-	-	-	-	-	-	-	-	-	-
-	-	-	-	-	-	-	-	-	-	fve03010	Ribosome	121	355	2.03e-07	2.41e-05	112194501/112165871/112186308/112196004/112164863/112189469/112172737/112173927/112193664/112168098/112168108/112190815/112180894/112168842/112169256/112193210/112169277/112165972/112197303/112168134/112165625/112195424/112200092/112188164/112195162/112188557/112198461/112185183/112179023/112166474/112168034/112202393/112192823/112192984/112190312/112172182/112189407/112177257/112166151/112188782…	LOC112194501/LOC112165871/LOC112186308/LOC112196004/LOC112164863/LOC112189469/LOC112172737/LOC112173927/LOC112193664/LOC112168098/LOC112168108/LOC112190815/LOC112180894/LOC112168842/LOC112169256/LOC112193210/LOC112169277/LOC112165972/LOC112197303/LOC112168134/LOC112165625/LOC112195424/LOC112200092/LOC112188164/LOC112195162/LOC112188557/LOC112198461/LOC112185183/LOC112179023/LOC112166474/LOC112168…	fve:101309971/fve:101314446/fve:101312654/fve:101293775/fve:101314634/fve:101313835/fve:101300200/fve:101300193/fve:101311879/fve:101309913/fve:101302044/fve:101312091/fve:101291534/fve:101301343/fve:101295764/fve:101293775/fve:101313656/fve:101303309/fve:101307005/fve:101314838/fve:101297413/fve:101297863/fve:101305655/fve:101296892/fve:101300911/fve:101310814/fve:101296983/fve:101302766/fve:101…	121	19	112194501/112186308/112198461/112190312/112187177/novel.874/112170998/112165808/112201798/112165711/112168237/112186712/112179212/112178764/112195934/112167732/112174597/112195841/112176479	102	112165871/112196004/112164863/112189469/112172737/112173927/112193664/112168098/112168108/112190815/112180894/112168842/112169256/112193210/112169277/112165972/112197303/112168134/112165625/112195424/112200092/112188164/112195162/112188557/112185183/112179023/112166474/112168034/112202393/112192823/112192984/112172182/112189407/112177257/112166151/112188782/112173148/112197535/112174692/112170633…
-	-	-	-	-	-	-	-	-	-	fve00195	Photosynthesis	24	42	1.22e-06	7.24e-05	112201107/112168089/112178773/112183729/112166100/112168884/112165518/112182095/112173884/112188393/112166140/112183296/112170093/112173878/112164845/112187319/112165793/112201705/112188784/112191342/112183349/112200996/112174200/112190599	LOC112201107/LOC112168089/LOC112178773/LOC112183729/LOC112166100/LOC112168884/LOC112165518/LOC112182095/LOC112173884/LOC112188393/LOC112166140/LOC112183296/LOC112170093/LOC112173878/LOC112164845/LOC112187319/LOC112165793/LOC112201705/LOC112188784/LOC112191342/LOC112183349/LOC112200996/LOC112174200/LOC112190599	fve:101310664/fve:101304254/fve:101301393/fve:101297120/fve:101315018/fve:101312685/fve:101290935/fve:101311136/fve:101295880/fve:101313705/fve:101298445/fve:101293410/fve:101299249/fve:101306978/fve:101293072/fve:101296804/fve:101305541/fve:101296736/fve:101312849/fve:101312066/fve:101297664/fve:101301669/fve:101304237/fve:101290969	24	24	112201107/112168089/112178773/112183729/112166100/112168884/112165518/112182095/112173884/112188393/112166140/112183296/112170093/112173878/112164845/112187319/112165793/112201705/112188784/112191342/112183349/112200996/112174200/112190599	0
-	-	-	-	-	-	-	-	-	-	fve00196	Photosynthesis - antenna proteins	14	21	1.9e-05	0.000753621	112167025/112197648/112184868/112201476/112194022/121048785/112179210/112188269/112175197/112191879/112165148/112175373/112166164/112190434	LOC112167025/LOC112197648/LOC112184868/LOC112201476/LOC112194022/LOC121048785/LOC112179210/LOC112188269/LOC112175197/LOC112191879/LOC112165148/LOC112175373/LOC112166164/LOC112190434	fve:101295423/fve:101309318/fve:101309852/fve:101291702/fve:101299419/fve:101293466/fve:101301492/fve:101292937/fve:101305949/fve:101309848/fve:101297707/fve:101298613/fve:101305728/fve:101296588	14	14	112167025/112197648/112184868/112201476/112194022/121048785/112179210/112188269/112175197/112191879/112165148/112175373/112166164/112190434	0
-	-	-	-	-	-	-	-	-	-	fve00630	Glyoxylate and dicarboxylate metabolism	29	77	0.00184952	0.0440187	112190380/112165571/112189957/112180616/112193088/112170475/112167524/112189280/112200461/112181245/112186654/112196187/112201419/112193493/112202187/112174854/112197711/112173298/112186046/112177104/112179987/112187907/112198066/112166723/112201569/112197874/112197861/112188077/112174855	LOC112190380/LOC112165571/LOC112189957/LOC112180616/LOC112193088/LOC112170475/LOC112167524/LOC112189280/LOC112200461/LOC112181245/LOC112186654/LOC112196187/LOC112201419/LOC112193493/LOC112202187/LOC112174854/LOC112197711/LOC112173298/LOC112186046/LOC112177104/LOC112179987/LOC112187907/LOC112198066/LOC112166723/LOC112201569/LOC112197874/LOC112197861/LOC112188077/LOC112174855	fve:101310745/fve:101292384/fve:101315253/fve:101301391/fve:101294441/fve:101310653/fve:101295602/fve:101310430/fve:101291564/fve:101312476/fve:101292916/fve:101303114/fve:101304073/fve:101294770/fve:101292674/fve:101292384/fve:101302825/fve:101306555/fve:101312476/fve:101293623/fve:101314855/fve:101303917/fve:101301095/fve:101291564/fve:101304255/fve:101304831/fve:101293278/fve:101314871/fve:101…	29	17	112190380/112165571/112189957/112193088/112170475/112167524/112200461/112181245/112193493/112197711/112186046/112177104/112179987/112187907/112166723/112197874/112188077	12	112180616/112189280/112186654/112196187/112201419/112202187/112174854/112173298/112198066/112201569/112197861/112174855
-	-	-	-	-	-	-	-	-	-	fve00400	Phenylalanine, tyrosine and tryptophan biosynthesis	23	62	0.00652737	0.129459	112174738/112191377/112165380/112188602/112197077/112175156/112186995/112188947/112186138/112188006/112186680/112189602/112194607/112182804/112182311/112191939/112185839/112168826/112185699/112182405/112167347/112178968/112200956	LOC112174738/LOC112191377/LOC112165380/LOC112188602/LOC112197077/LOC112175156/LOC112186995/LOC112188947/LOC112186138/LOC112188006/LOC112186680/LOC112189602/LOC112194607/LOC112182804/LOC112182311/LOC112191939/LOC112185839/LOC112168826/LOC112185699/LOC112182405/LOC112167347/LOC112178968/LOC112200956	fve:101298195/fve:101299877/fve:101299360/fve:101305282/fve:101309440/fve:101299003/fve:101303651/fve:101306248/fve:101298618/fve:101311687/fve:101299282/fve:101305385/fve:101300159/fve:101299877/fve:101311613/fve:101311774/fve:101311296/fve:101298079/fve:101303651/fve:101298831/fve:101304171/fve:101308181/fve:101309440	23	5	112197077/112186995/112188947/112185699/112178968	18	112174738/112191377/112165380/112188602/112175156/112186138/112188006/112186680/112189602/112194607/112182804/112182311/112191939/112185839/112168826/112182405/112167347/112200956
-	-	-	-	-	-	-	-	-	-	fve00020	Citrate cycle (TCA cycle)	24	68	0.0110866	0.162998	112188193/112179486/112198052/112174313/112172665/112191818/112197594/112170475/112200461/112181245/112202187/112197645/112173298/112179947/112189778/112199883/112186046/112197739/112182239/112198066/112166723/112201569/112173241/112197861	LOC112188193/LOC112179486/LOC112198052/LOC112174313/LOC112172665/LOC112191818/LOC112197594/LOC112170475/LOC112200461/LOC112181245/LOC112202187/LOC112197645/LOC112173298/LOC112179947/LOC112189778/LOC112199883/LOC112186046/LOC112197739/LOC112182239/LOC112198066/LOC112166723/LOC112201569/LOC112173241/LOC112197861	fve:101304515/fve:101307981/fve:101307981/fve:101297305/fve:101297305/fve:101290789/fve:101298701/fve:101310653/fve:101291564/fve:101312476/fve:101292674/fve:101308461/fve:101306555/fve:101311669/fve:101296705/fve:101296170/fve:101312476/fve:101306899/fve:101303160/fve:101301095/fve:101291564/fve:101304255/fve:101291884/fve:101293278	24	5	112170475/112200461/112181245/112186046/112166723	19	112188193/112179486/112198052/112174313/112172665/112191818/112197594/112202187/112197645/112173298/112179947/112189778/112199883/112197739/112182239/112198066/112201569/112173241/112197861
-	-	-	-	-	-	-	-	-	-	fve00860	Porphyrin and chlorophyll metabolism	23	65	0.0123276	0.162998	112170715/112193460/112195827/112179713/112168103/112169488/112188832/112180342/112195755/112172337/112176610/112167122/112193387/112197639/112181866/112164842/112183657/112173546/112186808/112185943/112175477/112164946/112202176	LOC112170715/LOC112193460/LOC112195827/LOC112179713/LOC112168103/LOC112169488/LOC112188832/LOC112180342/LOC112195755/LOC112172337/LOC112176610/LOC112167122/LOC112193387/LOC112197639/LOC112181866/LOC112164842/LOC112183657/LOC112173546/LOC112186808/LOC112185943/LOC112175477/LOC112164946/LOC112202176	fve:101304443/fve:101306835/fve:101295614/fve:101303515/fve:101298098/fve:101306192/fve:101298057/fve:101310114/fve:101311087/fve:101310196/fve:101309347/fve:101304937/fve:101301051/fve:101313794/fve:101305804/fve:101295785/fve:101314208/fve:101307553/fve:101314340/fve:101301239/fve:101311975/fve:101313191/fve:101309029	23	17	112193460/112195827/112179713/112188832/112180342/112195755/112176610/112167122/112193387/112197639/112164842/112183657/112173546/112185943/112175477/112164946/112202176	6	112170715/112168103/112169488/112172337/112181866/112186808
-	-	-	-	-	-	-	-	-	-	fve00950	Isoquinoline alkaloid biosynthesis	10	23	0.0205241	0.222033	112178568/112198176/112197391/112168752/112188947/112165281/112186138/112175387/112188006/112189602	LOC112178568/LOC112198176/LOC112197391/LOC112168752/LOC112188947/LOC112165281/LOC112186138/LOC112175387/LOC112188006/LOC112189602	fve:101309643/fve:101305686/fve:101303958/fve:101305546/fve:101306248/fve:101301080/fve:101298618/fve:101298418/fve:101311687/fve:101305385	10	3	112198176/112188947/112175387	7	112178568/112197391/112168752/112165281/112186138/112188006/112189602
-	-	-	-	-	-	-	-	-	-	fve04712	Circadian rhythm - plant	16	44	0.0260294	0.239035	112182180/112181900/112169978/112192619/112178737/112175464/112172981/112176785/112193618/112196444/112187141/novel.993/112195957/112196757/112172411/112194942	LOC112182180/LOC112181900/LOC112169978/LOC112192619/LOC112178737/LOC112175464/LOC112172981/LOC112176785/LOC112193618/LOC112196444/LOC112187141/-/LOC112195957/LOC112196757/LOC112172411/LOC112194942	fve:101293425/fve:101300003/fve:101301161/fve:101296304/fve:101311001/fve:101298162/fve:101308922/fve:101297247/fve:101296766/fve:101306510/fve:101307535/fve:101293874/fve:101299755/fve:101306611/fve:101314818/fve:101310811	16	13	112181900/112169978/112192619/112178737/112172981/112176785/112193618/112196444/112187141/novel.993/112195957/112196757/112172411	3	112182180/112175464/112194942
-	-	-	-	-	-	-	-	-	-	fve00010	Glycolysis / Gluconeogenesis	50	172	0.0261131	0.239035	112171994/112192290/112191786/112164868/112188495/112188193/112175321/112168892/112192478/112195180/112179622/112197594/112179772/112200482/112174039/112174501/112174496/112193127/112193826/112195181/112172108/112189021/112192899/112174816/112195199/112197548/112195899/112185803/112197645/112176960/112202072/112188750/112165210/112178817/112193831/112197938/112199883/112182239/112173799/112176006…	LOC112171994/LOC112192290/LOC112191786/LOC112164868/LOC112188495/LOC112188193/LOC112175321/LOC112168892/LOC112192478/LOC112195180/LOC112179622/LOC112197594/LOC112179772/LOC112200482/LOC112174039/LOC112174501/LOC112174496/LOC112193127/LOC112193826/LOC112195181/LOC112172108/LOC112189021/LOC112192899/LOC112174816/LOC112195199/LOC112197548/LOC112195899/LOC112185803/LOC112197645/LOC112176960/LOC112202…	fve:101299626/fve:101303820/fve:101311878/fve:101310390/fve:101310052/fve:101304515/fve:101310897/fve:101306763/fve:101308001/fve:101304303/fve:101296832/fve:101298701/fve:101314222/fve:101310888/fve:101310779/fve:101311341/fve:101296540/fve:101300952/fve:101308102/fve:101304014/fve:101293744/fve:101296017/fve:101308393/fve:101308628/fve:101298526/fve:101296832/fve:101302157/fve:101304611/fve:101…	50	11	112171994/112188495/112168892/112200482/112174816/112195199/112185803/112165210/112178817/112197938/112187009	39	112192290/112191786/112164868/112188193/112175321/112192478/112195180/112179622/112197594/112179772/112174039/112174501/112174496/112193127/112193826/112195181/112172108/112189021/112192899/112197548/112195899/112197645/112176960/112202072/112188750/112193831/112199883/112182239/112173799/112176006/112193830/112177848/112173798/112198215/112173694/112192896/112173137/112173448/112197861
-	-	-	-	-	-	-	-	-	-	fve00520	Amino sugar and nucleotide sugar metabolism	41	138	0.0293974	0.249878	112196806/112177169/112176413/112187470/112165934/112173580/112187933/112190204/112165464/112177071/112195923/112176412/112176758/112179506/112168892/112187098/112171355/112192625/112165975/112166700/112179668/112173729/112193651/112177018/112197056/112196972/112187602/112200026/112178790/112197227/112194110/112182659/112173694/112183009/112188539/112193219/112200066/112170538/112180745/112176612…	LOC112196806/LOC112177169/LOC112176413/LOC112187470/LOC112165934/LOC112173580/LOC112187933/LOC112190204/LOC112165464/LOC112177071/LOC112195923/LOC112176412/LOC112176758/LOC112179506/LOC112168892/LOC112187098/LOC112171355/LOC112192625/LOC112165975/LOC112166700/LOC112179668/LOC112173729/LOC112193651/LOC112177018/LOC112197056/LOC112196972/LOC112187602/LOC112200026/LOC112178790/LOC112197227/LOC112194…	fve:101291199/fve:101291199/fve:101306629/fve:101303359/fve:101290830/fve:101308244/fve:101303438/fve:101304907/fve:101301757/fve:101292899/fve:105351470/fve:101306629/fve:101291142/fve:101291142/fve:101306763/fve:101302674/fve:101292866/fve:101314495/fve:101291504/fve:101307568/fve:101290858/fve:101310959/fve:101291541/fve:101304509/fve:101312817/fve:101290830/fve:101304504/fve:101303112/fve:101…	41	5	112168892/112179668/112200066/112170538/112195221	36	112196806/112177169/112176413/112187470/112165934/112173580/112187933/112190204/112165464/112177071/112195923/112176412/112176758/112179506/112187098/112171355/112192625/112165975/112166700/112173729/112193651/112177018/112197056/112196972/112187602/112200026/112178790/112197227/112194110/112182659/112173694/112183009/112188539/112193219/112180745/112176612
-	-	-	-	-	-	-	-	-	-	fve00900	Terpenoid backbone biosynthesis	24	75	0.0372926	0.295854	112164667/112179396/112179434/112193846/112167301/112187592/112176507/112198379/112187983/112179713/112165106/112191749/112189280/112172112/112191500/112181866/112179377/112190127/112192586/112170950/112181796/112188852/112175507/112166567	LOC112164667/LOC112179396/LOC112179434/LOC112193846/LOC112167301/LOC112187592/LOC112176507/LOC112198379/LOC112187983/LOC112179713/LOC112165106/LOC112191749/LOC112189280/LOC112172112/LOC112191500/LOC112181866/LOC112179377/LOC112190127/LOC112192586/LOC112170950/LOC112181796/LOC112188852/LOC112175507/LOC112166567	fve:101304363/fve:101290865/fve:101314462/fve:101313998/fve:101300324/fve:101292247/fve:101292211/fve:101290752/fve:101305692/fve:101303515/fve:101291219/fve:101314409/fve:101310430/fve:101308723/fve:101305692/fve:101305804/fve:101314409/fve:101293216/fve:101299493/fve:101308723/fve:101312381/fve:101296126/fve:101314281/fve:101312326	24	6	112176507/112198379/112179713/112165106/112179377/112190127	18	112164667/112179396/112179434/112193846/112167301/112187592/112187983/112191749/112189280/112172112/112191500/112181866/112192586/112170950/112181796/112188852/112175507/112166567
-	-	-	-	-	-	-	-	-	-	fve01200	Carbon metabolism	95	360	0.0435334	0.298802	112188936/112171994/112190380/112192424/112185294/112191786/112164868/112188495/112181173/112188193/112165571/112182904/112179079/112174313/112189957/112172665/112186885/112191818/112192478/112195180/112187165/112179622/112170484/112181469/112197594/112200482/112174039/112186059/112201512/112174496/112193127/112186091/112193088/112195181/112172108/112174816/112195199/112174171/112170475/112197548…	LOC112188936/LOC112171994/LOC112190380/LOC112192424/LOC112185294/LOC112191786/LOC112164868/LOC112188495/LOC112181173/LOC112188193/LOC112165571/LOC112182904/LOC112179079/LOC112174313/LOC112189957/LOC112172665/LOC112186885/LOC112191818/LOC112192478/LOC112195180/LOC112187165/LOC112179622/LOC112170484/LOC112181469/LOC112197594/LOC112200482/LOC112174039/LOC112186059/LOC112201512/LOC112174496/LOC112193…	fve:101307033/fve:101299626/fve:101310745/fve:101314768/fve:105353312/fve:101311878/fve:101310390/fve:101310052/fve:101311315/fve:101304515/fve:101292384/fve:101293139/fve:101311094/fve:101297305/fve:101315253/fve:101297305/fve:101294888/fve:101290789/fve:101308001/fve:101304303/fve:101312365/fve:101296832/fve:101310914/fve:101299334/fve:101298701/fve:101310888/fve:101310779/fve:101303142/fve:101…	95	36	112188936/112171994/112190380/112188495/112165571/112182904/112179079/112189957/112186885/112181469/112200482/112193088/112174816/112195199/112174171/112170475/112167524/112200461/112181245/112193493/112185803/112193013/112165210/112180197/112177102/112198111/112186447/112186046/112192411/112177104/112179987/112187907/112180889/112166723/112197874/112165876	59	112192424/112185294/112191786/112164868/112181173/112188193/112174313/112172665/112191818/112192478/112195180/112187165/112179622/112170484/112197594/112174039/112186059/112201512/112174496/112193127/112186091/112195181/112172108/112197548/112189280/112186654/112196187/112201419/112202187/112197645/112202072/112174854/112188750/112173298/112179947/112189778/112199883/112188006/112187688/112172823…
-	-	-	-	-	-	-	-	-	-	fve04016	MAPK signaling pathway - plant	39	134	0.0446771	0.298802	112176221/112177155/112181962/112190204/112191803/112179451/112175658/112170452/112170336/112196847/112169287/112195439/112185405/112186701/112184125/112173072/112177837/112182025/112176471/112203733/112166829/112174019/112196585/112200670/112176442/112169606/112171977/112185404/112189927/112172709/112187565/112178891/112193487/112189292/112175659/112164963/112195342/112165916/112177026	LOC112176221/LOC112177155/LOC112181962/LOC112190204/LOC112191803/LOC112179451/LOC112175658/LOC112170452/LOC112170336/LOC112196847/LOC112169287/LOC112195439/LOC112185405/LOC112186701/LOC112184125/LOC112173072/LOC112177837/LOC112182025/LOC112176471/LOC112203733/LOC112166829/LOC112174019/LOC112196585/LOC112200670/LOC112176442/LOC112169606/LOC112171977/LOC112185404/LOC112189927/LOC112172709/LOC112187…	fve:101297640/fve:101300914/fve:101294105/fve:101304907/fve:101311008/fve:101295526/fve:101300148/fve:101291297/fve:101310050/fve:101306915/fve:101307851/fve:101297162/fve:101307242/fve:101311127/fve:101294876/fve:101301834/fve:105349266/fve:101308797/fve:101294470/fve:101302901/fve:101303388/fve:101307903/fve:101305215/fve:101303402/fve:101311033/fve:101311068/fve:101301056/fve:101306953/fve:101…	39	16	112181962/112191803/112179451/112175658/112170452/112169287/112186701/112184125/112196585/112176442/112169606/112171977/112189927/112172709/112193487/112177026	23	112176221/112177155/112190204/112170336/112196847/112195439/112185405/112173072/112177837/112182025/112176471/112203733/112166829/112174019/112200670/112185404/112187565/112178891/112189292/112175659/112164963/112195342/112165916
-	-	-	-	-	-	-	-	-	-	fve00710	Carbon fixation in photosynthetic organisms	31	103	0.045197	0.298802	112188936/112171994/112181173/112188193/112182904/112179079/112189957/112195180/112179622/112200482/112201512/112195181/112174816/112195199/112174171/112170475/112197548/112202187/112185803/112202072/112165210/112177102/112188006/112172823/112196872/112198215/112198066/112195955/112201569/112173448/112197874	LOC112188936/LOC112171994/LOC112181173/LOC112188193/LOC112182904/LOC112179079/LOC112189957/LOC112195180/LOC112179622/LOC112200482/LOC112201512/LOC112195181/LOC112174816/LOC112195199/LOC112174171/LOC112170475/LOC112197548/LOC112202187/LOC112185803/LOC112202072/LOC112165210/LOC112177102/LOC112188006/LOC112172823/LOC112196872/LOC112198215/LOC112198066/LOC112195955/LOC112201569/LOC112173448/LOC112197…	fve:101307033/fve:101299626/fve:101311315/fve:101304515/fve:101293139/fve:101311094/fve:101315253/fve:101304303/fve:101296832/fve:101310888/fve:101309134/fve:101304014/fve:101308628/fve:101298526/fve:101299807/fve:101310653/fve:101296832/fve:101292674/fve:101304611/fve:101300606/fve:101309082/fve:101296006/fve:101311687/fve:101297400/fve:101293480/fve:101302070/fve:101301095/fve:101311414/fve:101…	31	14	112188936/112171994/112182904/112179079/112189957/112200482/112174816/112195199/112174171/112170475/112185803/112165210/112177102/112197874	17	112181173/112188193/112195180/112179622/112201512/112195181/112197548/112202187/112202072/112188006/112172823/112196872/112198215/112198066/112195955/112201569/112173448
-	-	-	-	-	-	-	-	-	-	fve04626	Plant-pathogen interaction	67	247	0.048837	0.305874	112176221/112198457/112196518/112171869/112179680/112170427/112166481/121048889/112182313/112179451/112169383/112179083/112192914/112192479/112201578/112191851/112196847/112196568/112193308/112181969/112173998/112182788/112198293/112203422/112201640/112172050/112198004/112182055/112177230/112179178/112193041/112176471/112176981/112194669/112169612/112171863/112164617/112200670/112189875/112196948…	LOC112176221/LOC112198457/LOC112196518/LOC112171869/LOC112179680/LOC112170427/LOC112166481/LOC121048889/LOC112182313/LOC112179451/LOC112169383/LOC112179083/LOC112192914/LOC112192479/LOC112201578/LOC112191851/LOC112196847/LOC112196568/LOC112193308/LOC112181969/LOC112173998/LOC112182788/LOC112198293/LOC112203422/LOC112201640/LOC112172050/LOC112198004/LOC112182055/LOC112177230/LOC112179178/LOC112193…	fve:101297640/fve:101309615/fve:101310856/fve:101297901/fve:101302655/fve:101311357/fve:101292190/fve:105353023/fve:101311037/fve:101295526/fve:101304632/fve:101309155/fve:101291863/fve:101299499/fve:101314040/fve:101306735/fve:101306915/fve:101294724/fve:101296790/fve:101292339/fve:101307345/fve:101304818/fve:101295509/fve:101313995/fve:101298691/fve:101304351/fve:101307579/fve:101303857/fve:101…	67	24	121048889/112182313/112179451/112201578/112193308/112182788/112198293/112177230/112176981/112194669/112164617/112189164/112181743/112166672/112183977/112202429/112193463/112172589/112165532/112168404/112176972/112176998/112180364/112184952	43	112176221/112198457/112196518/112171869/112179680/112170427/112166481/112169383/112179083/112192914/112192479/112191851/112196847/112196568/112181969/112173998/112203422/112201640/112172050/112198004/112182055/112179178/112193041/112176471/112169612/112171863/112200670/112189875/112196948/112192399/112195294/112174524/112194111/112182837/112178891/112173213/112164963/112183667/112186661/112195342…
-	-	-	-	-	-	-	-	-	-	fve00260	Glycine, serine and threonine metabolism	26	85	0.052553	0.31269	112178568/112190380/112192424/112187611/112198176/112191377/112197391/112178860/112170484/112189389/112194838/112196187/112175387/112186512/112187688/112177104/112179987/112187907/112194607/112182804/112180981/112168826/112198768/112197874/112193792/112197861	LOC112178568/LOC112190380/LOC112192424/LOC112187611/LOC112198176/LOC112191377/LOC112197391/LOC112178860/LOC112170484/LOC112189389/LOC112194838/LOC112196187/LOC112175387/LOC112186512/LOC112187688/LOC112177104/LOC112179987/LOC112187907/LOC112194607/LOC112182804/LOC112180981/LOC112168826/LOC112198768/LOC112197874/LOC112193792/LOC112197861	fve:101309643/fve:101310745/fve:101314768/fve:101302187/fve:101305686/fve:101299877/fve:101303958/fve:101302187/fve:101310914/fve:101305202/fve:101308190/fve:101303114/fve:101298418/fve:101305858/fve:101302583/fve:101293623/fve:101314855/fve:101303917/fve:101300159/fve:101299877/fve:101312729/fve:101298079/fve:101314768/fve:101304831/fve:101302187/fve:101293278	26	9	112190380/112198176/112178860/112175387/112177104/112179987/112187907/112197874/112193792	17	112178568/112192424/112187611/112191377/112197391/112170484/112189389/112194838/112196187/112186512/112187688/112194607/112182804/112180981/112168826/112198768/112197861
-	-	-	-	-	-	-	-	-	-	fve00909	Sesquiterpenoid and triterpenoid biosynthesis	17	52	0.0601183	0.34067	112202305/112166460/112172174/112174507/112202907/112174075/112173431/112172593/112187619/112172132/112172387/112172133/112169992/112173432/112178110/112202768/112186812	LOC112202305/LOC112166460/LOC112172174/LOC112174507/LOC112202907/LOC112174075/LOC112173431/LOC112172593/LOC112187619/LOC112172132/LOC112172387/LOC112172133/LOC112169992/LOC112173432/LOC112178110/LOC112202768/LOC112186812	fve:101299453/fve:101302321/fve:101297207/fve:101311715/fve:101302321/fve:101312297/fve:101312297/fve:101313166/fve:101300752/fve:101312297/fve:101312297/fve:101311715/fve:101299914/fve:101312586/fve:101302497/fve:101302497/fve:101305573	17	1	112178110	16	112202305/112166460/112172174/112174507/112202907/112174075/112173431/112172593/112187619/112172132/112172387/112172133/112169992/112173432/112202768/112186812
-	-	-	-	-	-	-	-	-	-	fve00592	alpha-Linolenic acid metabolism	23	75	0.0637996	0.345098	112188761/112172686/112167842/112172294/112174501/112197345/112186784/112186516/112170142/112186785/112174714/112186072/112184573/112173799/112172544/112174859/112173798/112176301/112196106/112174804/112173074/112190361/112195067	LOC112188761/LOC112172686/LOC112167842/LOC112172294/LOC112174501/LOC112197345/LOC112186784/LOC112186516/LOC112170142/LOC112186785/LOC112174714/LOC112186072/LOC112184573/LOC112173799/LOC112172544/LOC112174859/LOC112173798/LOC112176301/LOC112196106/LOC112174804/LOC112173074/LOC112190361/LOC112195067	fve:101294384/fve:101301154/fve:101302634/fve:101312801/fve:101311341/fve:101305363/fve:101292737/fve:101302672/fve:101300509/fve:101293036/fve:101306391/fve:101298061/fve:101294002/fve:101311060/fve:101306391/fve:101291694/fve:101311060/fve:101299562/fve:101308871/fve:101311411/fve:101291989/fve:101311411/fve:101307900	23	7	112167842/112174714/112186072/112196106/112174804/112173074/112190361	16	112188761/112172686/112172294/112174501/112197345/112186784/112186516/112170142/112186785/112184573/112173799/112172544/112174859/112173798/112176301/112195067
-	-	-	-	-	-	-	-	-	-	fve00100	Steroid biosynthesis	17	54	0.0822978	0.425802	112185135/112172174/112198039/112174507/112174075/112173431/112172593/112170286/112172132/112172387/112172133/112169992/112172637/112173432/112200674/112175496/112187284	LOC112185135/LOC112172174/LOC112198039/LOC112174507/LOC112174075/LOC112173431/LOC112172593/LOC112170286/LOC112172132/LOC112172387/LOC112172133/LOC112169992/LOC112172637/LOC112173432/LOC112200674/LOC112175496/LOC112187284	fve:101292734/fve:101297207/fve:101305754/fve:101311715/fve:101312297/fve:101312297/fve:101313166/fve:101290786/fve:101312297/fve:101312297/fve:101311715/fve:101299914/fve:101296451/fve:101312586/fve:101295708/fve:101310407/fve:101313328	17	2	112185135/112170286	15	112172174/112198039/112174507/112174075/112173431/112172593/112172132/112172387/112172133/112169992/112172637/112173432/112200674/112175496/112187284
-	-	-	-	-	-	-	-	-	-	fve00030	Pentose phosphate pathway	22	74	0.0918545	0.440192	112171994/112185294/112188495/112168892/112195180/112186059/112195181/112172108/112174816/112195199/112202072/112188750/112193013/112180197/112198111/112176882/112196872/112198215/112173694/112173448/112165876/112169423	LOC112171994/LOC112185294/LOC112188495/LOC112168892/LOC112195180/LOC112186059/LOC112195181/LOC112172108/LOC112174816/LOC112195199/LOC112202072/LOC112188750/LOC112193013/LOC112180197/LOC112198111/LOC112176882/LOC112196872/LOC112198215/LOC112173694/LOC112173448/LOC112165876/LOC112169423	fve:101299626/fve:105353312/fve:101310052/fve:101306763/fve:101304303/fve:101303142/fve:101304014/fve:101293744/fve:101308628/fve:101298526/fve:101300606/fve:101303154/fve:101308295/fve:101314946/fve:101306035/fve:101309045/fve:101293480/fve:101302070/fve:101301360/fve:101297396/fve:101303345/fve:101314946	22	9	112171994/112188495/112168892/112174816/112195199/112193013/112180197/112198111/112165876	13	112185294/112195180/112186059/112195181/112172108/112202072/112188750/112176882/112196872/112198215/112173694/112173448/112169423
-	-	-	-	-	-	-	-	-	-	fve00510	N-Glycan biosynthesis	16	51	0.0924773	0.440192	112165648/112173429/112182375/112182705/112173990/112188699/112174812/112189755/112182582/112172010/112179246/112165984/112182822/112164535/112165329/112189037	LOC112165648/LOC112173429/LOC112182375/LOC112182705/LOC112173990/LOC112188699/LOC112174812/LOC112189755/LOC112182582/LOC112172010/LOC112179246/LOC112165984/LOC112182822/LOC112164535/LOC112165329/LOC112189037	fve:101310093/fve:101291390/fve:101295172/fve:101312675/fve:101306475/fve:101301615/fve:101308431/fve:101292047/fve:101306568/fve:101293446/fve:101298713/fve:101292974/fve:101293644/fve:101313190/fve:101312809/fve:101308596	16	0		16	112165648/112173429/112182375/112182705/112173990/112188699/112174812/112189755/112182582/112172010/112179246/112165984/112182822/112164535/112165329/112189037
-	-	-	-	-	-	-	-	-	-	fve01230	Biosynthesis of amino acids	88	347	0.111775	0.511435	112197040/112171994/112190380/112192424/112191786/112164868/112187611/112174738/112174313/112191377/112165380/112172665/112180616/112188602/112202734/112191818/112176928/112197077/112175156/112192478/112178860/112195180/112179622/112170484/112174039/112192108/112189389/112193127/112168840/112195181/112172108/112176936/112197548/112186995/112200461/112165996/112181245/112170279/112196187/112185803…	LOC112197040/LOC112171994/LOC112190380/LOC112192424/LOC112191786/LOC112164868/LOC112187611/LOC112174738/LOC112174313/LOC112191377/LOC112165380/LOC112172665/LOC112180616/LOC112188602/LOC112202734/LOC112191818/LOC112176928/LOC112197077/LOC112175156/LOC112192478/LOC112178860/LOC112195180/LOC112179622/LOC112170484/LOC112174039/LOC112192108/LOC112189389/LOC112193127/LOC112168840/LOC112195181/LOC112172…	fve:101313011/fve:101299626/fve:101310745/fve:101314768/fve:101311878/fve:101310390/fve:101302187/fve:101298195/fve:101297305/fve:101299877/fve:101299360/fve:101297305/fve:101301391/fve:101305282/fve:101295312/fve:101290789/fve:101298933/fve:101309440/fve:101299003/fve:101308001/fve:101302187/fve:101304303/fve:101296832/fve:101310914/fve:101310779/fve:101303482/fve:101305202/fve:101300952/fve:101…	88	26	112171994/112190380/112176928/112197077/112178860/112176936/112186995/112200461/112181245/112185803/112177116/112165210/112180197/112197711/112186447/112186046/112192411/novel.755/112185699/112180889/112166723/112197874/112193792/112178968/112198312/112203713	62	112197040/112192424/112191786/112164868/112187611/112174738/112174313/112191377/112165380/112172665/112180616/112188602/112202734/112191818/112175156/112192478/112195180/112179622/112170484/112174039/112192108/112189389/112193127/112168840/112195181/112172108/112197548/112165996/112170279/112196187/112202072/112188750/112193583/112173298/112189778/112186138/112188006/112186680/112187688/112185767…
-	-	-	-	-	-	-	-	-	-	fve04070	Phosphatidylinositol signaling system	22	76	0.11604	0.511435	112176221/112187494/112201679/112178970/112179451/112186201/112187569/112165473/112179721/112177047/112167446/112176227/112191306/112189693/112174388/112200670/112194716/112196284/112185346/112186318/112172659/112195342	LOC112176221/LOC112187494/LOC112201679/LOC112178970/LOC112179451/LOC112186201/LOC112187569/LOC112165473/LOC112179721/LOC112177047/LOC112167446/LOC112176227/LOC112191306/LOC112189693/LOC112174388/LOC112200670/LOC112194716/LOC112196284/LOC112185346/LOC112186318/LOC112172659/LOC112195342	fve:101297640/fve:101299440/fve:101311837/fve:101292602/fve:101295526/fve:101295980/fve:101311915/fve:101295980/fve:101308465/fve:101312158/fve:101293560/fve:101312254/fve:101305091/fve:101292053/fve:101291401/fve:101303402/fve:101311990/fve:101306129/fve:101293022/fve:101300929/fve:101293560/fve:101306277	22	3	112179451/112194716/112196284	19	112176221/112187494/112201679/112178970/112186201/112187569/112165473/112179721/112177047/112167446/112176227/112191306/112189693/112174388/112200670/112185346/112186318/112172659/112195342
-	-	-	-	-	-	-	-	-	-	fve00906	Carotenoid biosynthesis	12	38	0.12851	0.543967	112194871/112176036/112188431/121049497/112172477/112164558/112195310/112203336/112198323/112192306/112197186/112180520	LOC112194871/LOC112176036/LOC112188431/LOC121049497/LOC112172477/LOC112164558/LOC112195310/LOC112203336/LOC112198323/LOC112192306/LOC112197186/LOC112180520	fve:101303237/fve:101299092/fve:101304999/fve:101297853/fve:101304444/fve:101293791/fve:101306058/fve:101296114/fve:101297926/fve:101296114/fve:101311757/fve:101291246	12	9	112188431/121049497/112172477/112195310/112203336/112198323/112192306/112197186/112180520	3	112194871/112176036/112164558
-	-	-	-	-	-	-	-	-	-	fve04075	Plant hormone signal transduction	61	237	0.132563	0.543967	112200930/112179675/112177155/112181962/112191803/112197750/112197904/112173540/112175658/112196014/112188720/112193006/112178859/112187433/112170452/112202107/112172572/112188016/112173536/112196138/112190005/112188721/112198253/112186701/112189737/112184125/112197217/112190257/112186569/112172470/112187951/112166829/112174019/112196585/112176442/112173455/112169606/112171977/112185404/112179368…	LOC112200930/LOC112179675/LOC112177155/LOC112181962/LOC112191803/LOC112197750/LOC112197904/LOC112173540/LOC112175658/LOC112196014/LOC112188720/LOC112193006/LOC112178859/LOC112187433/LOC112170452/LOC112202107/LOC112172572/LOC112188016/LOC112173536/LOC112196138/LOC112190005/LOC112188721/LOC112198253/LOC112186701/LOC112189737/LOC112184125/LOC112197217/LOC112190257/LOC112186569/LOC112172470/LOC112187…	fve:101314337/fve:101302360/fve:101300914/fve:101294105/fve:101311008/fve:101299545/fve:101311470/fve:101295387/fve:101300148/fve:101294983/fve:101312185/fve:101308690/fve:101314955/fve:101296388/fve:101291297/fve:101306890/fve:101308891/fve:101308778/fve:101302508/fve:105351225/fve:101305492/fve:101309560/fve:101291797/fve:101311127/fve:101302102/fve:101294876/fve:101292682/fve:101291762/fve:101…	61	23	112181962/112191803/112173540/112175658/112193006/112187433/112170452/112186701/112184125/112196585/112176442/112169606/112171977/112189927/112172709/112173266/121051601/112172779/112193487/112186581/112187915/112169905/112174280	38	112200930/112179675/112177155/112197750/112197904/112196014/112188720/112178859/112202107/112172572/112188016/112173536/112196138/112190005/112188721/112198253/112189737/112197217/112190257/112186569/112172470/112187951/112166829/112174019/112173455/112185404/112179368/112172149/112172875/112195995/112198214/112190249/112195962/112200779/112175659/112173329/112195874/112200949
-	-	-	-	-	-	-	-	-	-	fve03050	Proteasome	21	74	0.143653	0.569822	112182924/112167029/112201356/112188762/112174791/112186662/112174181/112180621/112166365/112181510/112170426/112183429/112200813/112173531/112199957/112178638/112185728/112166316/novel.568/112187375/112197747	LOC112182924/LOC112167029/LOC112201356/LOC112188762/LOC112174791/LOC112186662/LOC112174181/LOC112180621/LOC112166365/LOC112181510/LOC112170426/LOC112183429/LOC112200813/LOC112173531/LOC112199957/LOC112178638/LOC112185728/LOC112166316/-/LOC112187375/LOC112197747	fve:101294892/fve:101309605/fve:101290735/fve:105352425/fve:101310273/fve:101312376/fve:101310187/fve:101298514/fve:101290742/fve:101292837/fve:101294628/fve:101295365/fve:101308218/fve:101303478/fve:101303771/fve:101308579/fve:101315072/fve:101315212/fve:101315192/fve:101302279/fve:101297634	21	1	novel.568	20	112182924/112167029/112201356/112188762/112174791/112186662/112174181/112180621/112166365/112181510/112170426/112183429/112200813/112173531/112199957/112178638/112185728/112166316/112187375/112197747
-	-	-	-	-	-	-	-	-	-	fve00513	Various types of N-glycan biosynthesis	12	39	0.149487	0.573837	112165648/112173429/112182375/112173990/112189755/112182582/112172010/112197577/112165984/112180745/112164535/112165329	LOC112165648/LOC112173429/LOC112182375/LOC112173990/LOC112189755/LOC112182582/LOC112172010/LOC112197577/LOC112165984/LOC112180745/LOC112164535/LOC112165329	fve:101310093/fve:101291390/fve:101295172/fve:101306475/fve:101292047/fve:101306568/fve:101293446/fve:101303412/fve:101292974/fve:101307023/fve:101313190/fve:101312809	12	0		12	112165648/112173429/112182375/112173990/112189755/112182582/112172010/112197577/112165984/112180745/112164535/112165329
-	-	-	-	-	-	-	-	-	-	fve04145	Phagosome	23	83	0.158564	0.589661	112192403/112175456/112178551/112187325/112164731/112184902/112188147/112202421/112193233/112168187/112196284/112172302/112185346/112187295/112195461/112176740/112170004/112169797/112164755/112190218/112190850/112187350/112172444	LOC112192403/LOC112175456/LOC112178551/LOC112187325/LOC112164731/LOC112184902/LOC112188147/LOC112202421/LOC112193233/LOC112168187/LOC112196284/LOC112172302/LOC112185346/LOC112187295/LOC112195461/LOC112176740/LOC112170004/LOC112169797/LOC112164755/LOC112190218/LOC112190850/LOC112187350/LOC112172444	fve:101294184/fve:101292799/fve:101294063/fve:101307725/fve:101311165/fve:101306429/fve:101313037/fve:101309809/fve:101314192/fve:101312998/fve:101306129/fve:101313658/fve:101293022/fve:101301315/fve:101313155/fve:101306429/fve:101309885/fve:101304508/fve:101313189/fve:101312475/fve:101304508/fve:101296022/fve:101304342	23	3	112184902/112196284/112190218	20	112192403/112175456/112178551/112187325/112164731/112188147/112202421/112193233/112168187/112172302/112185346/112187295/112195461/112176740/112170004/112169797/112164755/112190850/112187350/112172444
-	-	-	-	-	-	-	-	-	-	fve00270	Cysteine and methionine metabolism	35	133	0.171852	0.592857	112197040/112184269/112171940/112187611/112175321/112200358/112196969/112183532/112178860/112197664/112170484/112192108/112171939/112170475/112182025/112194838/112202187/112188947/112185654/112186447/112188006/112186512/112187688/112191724/112194975/112189602/112192411/112200578/112197760/112180889/112198066/112201569/112193792/112193107/112183592	LOC112197040/LOC112184269/LOC112171940/LOC112187611/LOC112175321/LOC112200358/LOC112196969/LOC112183532/LOC112178860/LOC112197664/LOC112170484/LOC112192108/LOC112171939/LOC112170475/LOC112182025/LOC112194838/LOC112202187/LOC112188947/LOC112185654/LOC112186447/LOC112188006/LOC112186512/LOC112187688/LOC112191724/LOC112194975/LOC112189602/LOC112192411/LOC112200578/LOC112197760/LOC112180889/LOC112198…	fve:101313011/fve:101291370/fve:101291261/fve:101302187/fve:101310897/fve:101293186/fve:101303411/fve:101308515/fve:101302187/fve:105349241/fve:101310914/fve:101303482/fve:101291261/fve:101310653/fve:101308797/fve:101308190/fve:101292674/fve:101306248/fve:101298642/fve:101314983/fve:101311687/fve:101305858/fve:101302583/fve:101313815/fve:101291090/fve:101305385/fve:101291252/fve:101296477/fve:101…	35	13	112171940/112200358/112178860/112171939/112170475/112188947/112186447/112192411/112200578/112197760/112180889/112193792/112183592	22	112197040/112184269/112187611/112175321/112196969/112183532/112197664/112170484/112192108/112182025/112194838/112202187/112185654/112188006/112186512/112187688/112191724/112194975/112189602/112198066/112201569/112193107
-	-	-	-	-	-	-	-	-	-	fve00561	Glycerolipid metabolism	24	88	0.173212	0.592857	112187494/112178970/112186201/112187921/112173581/112165473/112193826/112192899/112195899/112192731/112178817/112193831/112197938/112187907/112197695/112193830/112192896/112187009/121051307/112198136/112176218/112191875/112186924/112170567	LOC112187494/LOC112178970/LOC112186201/LOC112187921/LOC112173581/LOC112165473/LOC112193826/LOC112192899/LOC112195899/LOC112192731/LOC112178817/LOC112193831/LOC112197938/LOC112187907/LOC112197695/LOC112193830/LOC112192896/LOC112187009/LOC121051307/LOC112198136/LOC112176218/LOC112191875/LOC112186924/LOC112170567	fve:101299440/fve:101292602/fve:101295980/fve:101304125/fve:101313960/fve:101295980/fve:101308102/fve:101308393/fve:101302157/fve:101312167/fve:101298221/fve:101309170/fve:101311183/fve:101303917/fve:101304187/fve:101309170/fve:101308011/fve:101313059/fve:101311593/fve:101313984/fve:101298223/fve:101313132/fve:101313050/fve:101304410	24	8	112173581/112178817/112197938/112187907/112187009/121051307/112186924/112170567	16	112187494/112178970/112186201/112187921/112165473/112193826/112192899/112195899/112192731/112193831/112197695/112193830/112192896/112198136/112176218/112191875
-	-	-	-	-	-	-	-	-	-	fve00410	beta-Alanine metabolism	17	60	0.177217	0.592857	112178568/112186479/112175096/112198176/112186885/112197391/112187165/112178817/112175387/112197938/112179054/112172361/112191920/112190828/112165701/112187009/112195067	LOC112178568/LOC112186479/LOC112175096/LOC112198176/LOC112186885/LOC112197391/LOC112187165/LOC112178817/LOC112175387/LOC112197938/LOC112179054/LOC112172361/LOC112191920/LOC112190828/LOC112165701/LOC112187009/LOC112195067	fve:101309643/fve:101293991/fve:101294758/fve:101305686/fve:101294888/fve:101303958/fve:101312365/fve:101298221/fve:101298418/fve:101311183/fve:101301107/fve:101298957/fve:101293234/fve:101293630/fve:101303008/fve:101313059/fve:101307900	17	8	112198176/112186885/112178817/112175387/112197938/112179054/112165701/112187009	9	112178568/112186479/112175096/112197391/112187165/112172361/112191920/112190828/112195067
-	-	-	-	-	-	-	-	-	-	fve00565	Ether lipid metabolism	9	29	0.188574	0.592857	112179828/112179292/112165498/112167633/112174729/112182016/112196106/112197450/112187172	LOC112179828/LOC112179292/LOC112165498/LOC112167633/LOC112174729/LOC112182016/LOC112196106/LOC112197450/LOC112187172	fve:101312538/fve:101302693/fve:101291608/fve:101304738/fve:101298967/fve:101296516/fve:101308871/fve:101315330/fve:101310737	9	3	112165498/112167633/112196106	6	112179828/112179292/112174729/112182016/112197450/112187172
-	-	-	-	-	-	-	-	-	-	fve00330	Arginine and proline metabolism	21	77	0.193135	0.592857	112174208/112186479/112176151/112183532/112176928/112197664/112169017/112186047/112176936/112193583/112178817/112197938/112188006/112191920/112183977/112193644/112190828/112164721/112187009/112188375/112182840	LOC112174208/LOC112186479/LOC112176151/LOC112183532/LOC112176928/LOC112197664/LOC112169017/LOC112186047/LOC112176936/LOC112193583/LOC112178817/LOC112197938/LOC112188006/LOC112191920/LOC112183977/LOC112193644/LOC112190828/LOC112164721/LOC112187009/LOC112188375/LOC112182840	fve:101298475/fve:101293991/fve:101301007/fve:101308515/fve:101298933/fve:105349241/fve:101302724/fve:101312187/fve:101298933/fve:101295638/fve:101298221/fve:101311183/fve:101311687/fve:101293234/fve:101301911/fve:101299781/fve:101293630/fve:101312030/fve:101313059/fve:101306377/fve:101308126	21	9	112176151/112176928/112176936/112178817/112197938/112183977/112193644/112164721/112187009	12	112174208/112186479/112183532/112197664/112169017/112186047/112193583/112188006/112191920/112190828/112188375/112182840
-	-	-	-	-	-	-	-	-	-	fve00051	Fructose and mannose metabolism	20	73	0.194298	0.592857	112171994/112187470/112195923/112195180/112195181/112172108/112174816/112195199/112179802/112202072/112187766/112188750/112200026/112187347/112167632/112198215/112165522/112183009/112173448/112200066	LOC112171994/LOC112187470/LOC112195923/LOC112195180/LOC112195181/LOC112172108/LOC112174816/LOC112195199/LOC112179802/LOC112202072/LOC112187766/LOC112188750/LOC112200026/LOC112187347/LOC112167632/LOC112198215/LOC112165522/LOC112183009/LOC112173448/LOC112200066	fve:101299626/fve:101303359/fve:105351470/fve:101304303/fve:101304014/fve:101293744/fve:101308628/fve:101298526/fve:101310874/fve:101300606/fve:101301795/fve:101303154/fve:101303112/fve:101312651/fve:101300901/fve:101302070/fve:101310874/fve:101310738/fve:101297396/fve:101309789	20	8	112171994/112174816/112195199/112179802/112187766/112167632/112165522/112200066	12	112187470/112195923/112195180/112195181/112172108/112202072/112188750/112200026/112187347/112198215/112183009/112173448
-	-	-	-	-	-	-	-	-	-	fve01210	2-Oxocarboxylic acid metabolism	21	79	0.23026	0.685024	112187611/112174313/112172665/112202734/112191818/112178860/112168840/112200461/112165996/112181245/112170279/112173298/112189778/112186046/112188006/112197147/112166723/112197874/112193792/112198312/112177186	LOC112187611/LOC112174313/LOC112172665/LOC112202734/LOC112191818/LOC112178860/LOC112168840/LOC112200461/LOC112165996/LOC112181245/LOC112170279/LOC112173298/LOC112189778/LOC112186046/LOC112188006/LOC112197147/LOC112166723/LOC112197874/LOC112193792/LOC112198312/LOC112177186	fve:101302187/fve:101297305/fve:101297305/fve:101295312/fve:101290789/fve:101302187/fve:101305395/fve:101291564/fve:101315221/fve:101312476/fve:101292251/fve:101306555/fve:101296705/fve:101312476/fve:101311687/fve:101307683/fve:101291564/fve:101304831/fve:101302187/fve:101300195/fve:101298891	21	9	112178860/112200461/112181245/112186046/112166723/112197874/112193792/112198312/112177186	12	112187611/112174313/112172665/112202734/112191818/112168840/112165996/112170279/112173298/112189778/112188006/112197147
-	-	-	-	-	-	-	-	-	-	fve00261	Monobactam biosynthesis	4	12	0.277057	0.775426	112187611/112178860/112169422/112193792	LOC112187611/LOC112178860/LOC112169422/LOC112193792	fve:101302187/fve:101302187/fve:101312798/fve:101302187	4	2	112178860/112193792	2	112187611/112169422
-	-	-	-	-	-	-	-	-	-	fve00904	Diterpenoid biosynthesis	6	20	0.286288	0.775426	112166085/112173065/112198085/112189819/112179245/112186336	LOC112166085/LOC112173065/LOC112198085/LOC112189819/LOC112179245/LOC112186336	fve:101294270/fve:101305520/fve:101307058/fve:101307129/fve:101306269/fve:101304518	6	3	112173065/112189819/112179245	3	112166085/112198085/112186336
-	-	-	-	-	-	-	-	-	-	fve00650	Butanoate metabolism	7	24	0.286712	0.775426	112175096/112179434/112193088/112189280/112165996/112170279/112194740	LOC112175096/LOC112179434/LOC112193088/LOC112189280/LOC112165996/LOC112170279/LOC112194740	fve:101294758/fve:101314462/fve:101294441/fve:101310430/fve:101315221/fve:101292251/fve:101302590	7	2	112193088/112194740	5	112175096/112179434/112189280/112165996/112170279
-	-	-	-	-	-	-	-	-	-	fve00750	Vitamin B6 metabolism	7	24	0.286712	0.775426	112188614/112168247/112189389/112187688/112190654/112184297/112201523	LOC112188614/LOC112168247/LOC112189389/LOC112187688/LOC112190654/LOC112184297/LOC112201523	fve:101304704/fve:101293378/fve:101305202/fve:101302583/fve:101300336/fve:101305025/fve:101313491	7	2	112184297/112201523	5	112188614/112168247/112189389/112187688/112190654
-	-	-	-	-	-	-	-	-	-	fve00730	Thiamine metabolism	9	33	0.318729	0.84286	112198379/112202878/112201505/112168132/112190244/112172219/112193232/112178746/112192620	LOC112198379/LOC112202878/LOC112201505/LOC112168132/LOC112190244/LOC112172219/LOC112193232/LOC112178746/LOC112192620	fve:101290752/fve:101295585/fve:101299651/fve:101293625/fve:101293625/fve:101303871/fve:101297743/fve:101310115/fve:101296586	9	6	112198379/112202878/112201505/112168132/112190244/112172219	3	112193232/112178746/112192620
-	-	-	-	-	-	-	-	-	-	fve00591	Linoleic acid metabolism	6	21	0.330482	0.854944	112192269/112167842/112186516/112196106/112174804/112190361	LOC112192269/LOC112167842/LOC112186516/LOC112196106/LOC112174804/LOC112190361	fve:101293106/fve:101302634/fve:101302672/fve:101308871/fve:101311411/fve:101311411	6	4	112167842/112196106/112174804/112190361	2	112192269/112186516
-	-	-	-	-	-	-	-	-	-	fve00620	Pyruvate metabolism	30	126	0.40107	0.974028	112191786/112164868/112181173/112188193/112175321/112192850/112181469/112197594/112200482/112174039/112201512/112193127/112174171/112170475/112189280/112202187/112197645/112178817/112197938/112199883/112172823/112182239/112192353/112177848/112198066/112187009/112195955/112201569/112173241/112197861	LOC112191786/LOC112164868/LOC112181173/LOC112188193/LOC112175321/LOC112192850/LOC112181469/LOC112197594/LOC112200482/LOC112174039/LOC112201512/LOC112193127/LOC112174171/LOC112170475/LOC112189280/LOC112202187/LOC112197645/LOC112178817/LOC112197938/LOC112199883/LOC112172823/LOC112182239/LOC112192353/LOC112177848/LOC112198066/LOC112187009/LOC112195955/LOC112201569/LOC112173241/LOC112197861	fve:101311878/fve:101310390/fve:101311315/fve:101304515/fve:101310897/fve:101296128/fve:101299334/fve:101298701/fve:101310888/fve:101310779/fve:101309134/fve:101300952/fve:101299807/fve:101310653/fve:101310430/fve:101292674/fve:101308461/fve:101298221/fve:101311183/fve:101296170/fve:101297400/fve:101303160/fve:101311297/fve:101300965/fve:101301095/fve:101313059/fve:101311414/fve:101304255/fve:101…	30	8	112192850/112181469/112200482/112174171/112170475/112178817/112197938/112187009	22	112191786/112164868/112181173/112188193/112175321/112197594/112174039/112201512/112193127/112189280/112202187/112197645/112199883/112172823/112182239/112192353/112177848/112198066/112195955/112201569/112173241/112197861
-	-	-	-	-	-	-	-	-	-	fve00562	Inositol phosphate metabolism	20	83	0.409615	0.974883	112201679/112186885/112179772/112187569/112179721/112177047/112167446/112176227/112191306/112189693/112174388/112165498/112194716/112196284/112185346/112167633/112188549/112195900/112182016/112172659	LOC112201679/LOC112186885/LOC112179772/LOC112187569/LOC112179721/LOC112177047/LOC112167446/LOC112176227/LOC112191306/LOC112189693/LOC112174388/LOC112165498/LOC112194716/LOC112196284/LOC112185346/LOC112167633/LOC112188549/LOC112195900/LOC112182016/LOC112172659	fve:101311837/fve:101294888/fve:101314222/fve:101311915/fve:101308465/fve:101312158/fve:101293560/fve:101312254/fve:101305091/fve:101292053/fve:101291401/fve:101291608/fve:101311990/fve:101306129/fve:101293022/fve:101304738/fve:101304030/fve:101302448/fve:101296516/fve:101293560	20	5	112186885/112165498/112194716/112196284/112167633	15	112201679/112179772/112187569/112179721/112177047/112167446/112176227/112191306/112189693/112174388/112185346/112188549/112195900/112182016/112172659
-	-	-	-	-	-	-	-	-	-	fve00053	Ascorbate and aldarate metabolism	16	67	0.44429	0.999987	112177071/112167001/112197683/112167446/112167733/112178817/112197938/112183427/112188549/novel.2603/112194110/112195900/112172659/112187009/112193014/112180559	LOC112177071/LOC112167001/LOC112197683/LOC112167446/LOC112167733/LOC112178817/LOC112197938/LOC112183427/LOC112188549/-/LOC112194110/LOC112195900/LOC112172659/LOC112187009/LOC112193014/LOC112180559	fve:101292899/fve:101306047/fve:101312822/fve:101293560/fve:101306607/fve:101298221/fve:101311183/fve:101294792/fve:101304030/fve:101312822/fve:101291759/fve:101302448/fve:101293560/fve:101313059/fve:101300833/fve:101314355	16	6	112178817/112197938/112183427/novel.2603/112187009/112180559	10	112177071/112167001/112197683/112167446/112167733/112188549/112194110/112195900/112172659/112193014
-	-	-	-	-	-	-	-	-	-	fve00945	Stilbenoid, diarylheptanoid and gingerol biosynthesis	11	46	0.469577	0.999987	112174665/112195959/112201401/112191575/112197637/112190553/112164584/112190986/112197698/112200709/112187366	LOC112174665/LOC112195959/LOC112201401/LOC112191575/LOC112197637/LOC112190553/LOC112164584/LOC112190986/LOC112197698/LOC112200709/LOC112187366	fve:101295967/fve:101292180/fve:101303591/fve:101310387/fve:101291888/fve:101312070/fve:101294342/fve:101312070/fve:101293948/fve:101293257/fve:101298438	11	3	112201401/112197698/112200709	8	112174665/112195959/112191575/112197637/112190553/112164584/112190986/112187366
-	-	-	-	-	-	-	-	-	-	fve04141	Protein processing in endoplasmic reticulum	68	298	0.479093	0.999987	112192403/112202826/112196608/112175456/112165648/112197618/112178551/112194617/112187596/112191440/112179665/112187325/112173429/112164731/112182375/112173998/112198293/112191835/112166458/112201640/112173990/novel.2280/112195316/112172050/112164808/112196787/112176657/112190900/112197617/112182665/112191445/112202117/112197170/112187912/112192871/112194985/112194580/112182675/112165603/11218174…	LOC112192403/LOC112202826/LOC112196608/LOC112175456/LOC112165648/LOC112197618/LOC112178551/LOC112194617/LOC112187596/LOC112191440/LOC112179665/LOC112187325/LOC112173429/LOC112164731/LOC112182375/LOC112173998/LOC112198293/LOC112191835/LOC112166458/LOC112201640/LOC112173990/-/LOC112195316/LOC112172050/LOC112164808/LOC112196787/LOC112176657/LOC112190900/LOC112197617/LOC112182665/LOC112191445/LOC1122…	fve:101294184/fve:101293373/fve:101305698/fve:101292799/fve:101310093/fve:101313492/fve:101294063/fve:101311027/fve:101309957/fve:101313245/fve:101303908/fve:101307725/fve:101291390/fve:101311165/fve:101295172/fve:101307345/fve:101295509/fve:101293615/fve:101296550/fve:101298691/fve:101306475/fve:101303171/fve:101291636/fve:101304351/fve:101309417/fve:101298411/fve:101304774/fve:101313219/fve:101…	68	23	112194617/112191440/112198293/112166458/novel.2280/112176657/112190900/112191445/112187912/112192871/112182675/112165603/112181743/112193342/112181996/112168173/112166902/112165532/112165791/112167871/112190218/112175932/112197743	45	112192403/112202826/112196608/112175456/112165648/112197618/112178551/112187596/112179665/112187325/112173429/112164731/112182375/112173998/112191835/112201640/112173990/112195316/112172050/112164808/112196787/112197617/112182665/112202117/112197170/112194985/112194580/112186524/112187710/112174454/112189755/112182697/112172010/112182671/112191998/112179531/112182666/112172740/112188668/112166301…
-	-	-	-	-	-	-	-	-	-	fve00564	Glycerophospholipid metabolism	27	117	0.48227	0.999987	112187494/112178970/112170248/112186201/112192758/112186934/112165473/112189966/112179828/112172836/112179292/112165498/112195359/112167633/112197695/112174729/112182016/112196106/121051307/112187651/112188523/112175261/112197450/112185941/112200240/112191875/112187172	LOC112187494/LOC112178970/LOC112170248/LOC112186201/LOC112192758/LOC112186934/LOC112165473/LOC112189966/LOC112179828/LOC112172836/LOC112179292/LOC112165498/LOC112195359/LOC112167633/LOC112197695/LOC112174729/LOC112182016/LOC112196106/LOC121051307/LOC112187651/LOC112188523/LOC112175261/LOC112197450/LOC112185941/LOC112200240/LOC112191875/LOC112187172	fve:101299440/fve:101292602/fve:101307745/fve:101295980/fve:101292717/fve:101308301/fve:101295980/fve:101303152/fve:101312538/fve:101295195/fve:101302693/fve:101291608/fve:101295069/fve:101304738/fve:101304187/fve:101298967/fve:101296516/fve:101308871/fve:101311593/fve:101297566/fve:101315271/fve:101308287/fve:101315330/fve:101303152/fve:101310742/fve:101313132/fve:101310737	27	7	112165498/112167633/112196106/121051307/112187651/112185941/112200240	20	112187494/112178970/112170248/112186201/112192758/112186934/112165473/112189966/112179828/112172836/112179292/112195359/112197695/112174729/112182016/112188523/112175261/112197450/112191875/112187172
-	-	-	-	-	-	-	-	-	-	fve00190	Oxidative phosphorylation	29	126	0.485493	0.999987	112191895/112182095/112164845/112202301/112188147/112174390/112172191/112190128/112200715/112188512/112183740/112186430/112196211/112180505/112182012/112174626/112174231/112187137/112187527/112187295/112180083/112169797/112187313/112164755/112197441/112174376/112190850/112193891/112180017	LOC112191895/LOC112182095/LOC112164845/LOC112202301/LOC112188147/LOC112174390/LOC112172191/LOC112190128/LOC112200715/LOC112188512/LOC112183740/LOC112186430/LOC112196211/LOC112180505/LOC112182012/LOC112174626/LOC112174231/LOC112187137/LOC112187527/LOC112187295/LOC112180083/LOC112169797/LOC112187313/LOC112164755/LOC112197441/LOC112174376/LOC112190850/LOC112193891/LOC112180017	fve:101298436/fve:101311136/fve:101293072/fve:101301563/fve:101313037/fve:101297902/fve:101315398/fve:101298147/fve:101304159/fve:101295639/fve:101314886/fve:101300070/fve:101309090/fve:101291655/fve:101304139/fve:101301625/fve:101307436/fve:101308000/fve:101300565/fve:101301315/fve:101291655/fve:101304508/fve:101300936/fve:101313189/fve:101309537/fve:101296630/fve:101304508/fve:101297746/fve:101…	29	5	112182095/112164845/112172191/112186430/112187313	24	112191895/112202301/112188147/112174390/112190128/112200715/112188512/112183740/112196211/112180505/112182012/112174626/112174231/112187137/112187527/112187295/112180083/112169797/112164755/112197441/112174376/112190850/112193891/112180017
-	-	-	-	-	-	-	-	-	-	fve04136	Autophagy - other	11	47	0.501303	0.999987	112168819/112192223/112198117/112173317/112192264/112196284/112168301/112182136/112191024/112202798/112180536	LOC112168819/LOC112192223/LOC112198117/LOC112173317/LOC112192264/LOC112196284/LOC112168301/LOC112182136/LOC112191024/LOC112202798/LOC112180536	fve:101310491/fve:101302666/fve:101314269/fve:101298502/fve:101307421/fve:101306129/fve:101299844/fve:101291752/fve:101307421/fve:101292095/fve:101310418	11	8	112168819/112173317/112192264/112196284/112168301/112182136/112191024/112202798	3	112192223/112198117/112180536
-	-	-	-	-	-	-	-	-	-	fve00460	Cyanoamino acid metabolism	15	65	0.50835	0.999987	112190380/112189285/112176017/112165308/112196187/112202135/112176680/112193668/112164737/112166431/112195896/112188938/112201629/112180889/112176681	LOC112190380/LOC112189285/LOC112176017/LOC112165308/LOC112196187/LOC112202135/LOC112176680/LOC112193668/LOC112164737/LOC112166431/LOC112195896/LOC112188938/LOC112201629/LOC112180889/LOC112176681	fve:101310745/fve:101303737/fve:101290740/fve:101290740/fve:101303114/fve:101313585/fve:101312349/fve:101301952/fve:101306214/fve:101301952/fve:101314080/fve:101314432/fve:101300711/fve:101292050/fve:101312349	15	10	112190380/112189285/112176017/112165308/112202135/112166431/112195896/112188938/112201629/112180889	5	112196187/112176680/112193668/112164737/112176681
-	-	-	-	-	-	-	-	-	-	fve00660	C5-Branched dibasic acid metabolism	3	12	0.530301	0.999987	112165996/112170279/112197147	LOC112165996/LOC112170279/LOC112197147	fve:101315221/fve:101292251/fve:101307683	3	0		3	112165996/112170279/112197147
-	-	-	-	-	-	-	-	-	-	fve04144	Endocytosis	54	240	0.534406	0.999987	112170188/112192938/112182315/112182334/112196608/112165542/112196904/112189611/112169977/112165119/112180296/112188395/112168094/112179828/112176657/112173773/112179292/112192348/112190900/112168198/112176227/112182665/112188541/112192932/112179533/112191306/112190673/112194716/112188733/112182675/112197520/112165508/112193342/112192860/112196783/112166158/112182697/112182803/112173871/112195461…	LOC112170188/LOC112192938/LOC112182315/LOC112182334/LOC112196608/LOC112165542/LOC112196904/LOC112189611/LOC112169977/LOC112165119/LOC112180296/LOC112188395/LOC112168094/LOC112179828/LOC112176657/LOC112173773/LOC112179292/LOC112192348/LOC112190900/LOC112168198/LOC112176227/LOC112182665/LOC112188541/LOC112192932/LOC112179533/LOC112191306/LOC112190673/LOC112194716/LOC112188733/LOC112182675/LOC112197…	fve:101311428/fve:101297087/fve:101310458/fve:101314520/fve:101305698/fve:101303100/fve:101314647/fve:101311994/fve:101296917/fve:101300286/fve:101307792/fve:101305976/fve:101312322/fve:101312538/fve:101304774/fve:101295536/fve:101302693/fve:101314884/fve:101313219/fve:101303358/fve:101312254/fve:101291093/fve:101295942/fve:101300938/fve:101311095/fve:101305091/fve:101293619/fve:101311990/fve:101…	54	12	112176657/112173773/112190900/112194716/112182675/112193342/112182803/112173871/121051720/112178888/112190015/112198499	42	112170188/112192938/112182315/112182334/112196608/112165542/112196904/112189611/112169977/112165119/112180296/112188395/112168094/112179828/112179292/112192348/112168198/112176227/112182665/112188541/112192932/112179533/112191306/112190673/112188733/112197520/112165508/112192860/112196783/112166158/112182697/112195461/112190473/112202386/112172473/112182666/112196286/112197713/112202690/112168250…
-	-	-	-	-	-	-	-	-	-	fve00770	Pantothenate and CoA biosynthesis	10	44	0.54805	0.999987	112165996/112170279/novel.2374/112191422/112179054/112197611/112172361/novel.540/112165701/112197609	LOC112165996/LOC112170279/-/LOC112191422/LOC112179054/LOC112197611/LOC112172361/-/LOC112165701/LOC112197609	fve:101315221/fve:101292251/fve:101307582/fve:101292776/fve:101301107/fve:101290987/fve:101298957/fve:101307582/fve:101303008/fve:101307582	10	6	novel.2374/112191422/112179054/112197611/novel.540/112165701	4	112165996/112170279/112172361/112197609
-	-	-	-	-	-	-	-	-	-	fve00941	Flavonoid biosynthesis	13	58	0.561819	0.999987	112174665/112195959/112201401/112191575/112197637/112175464/112199978/112186620/112164584/112170431/112197698/112200709/112187366	LOC112174665/LOC112195959/LOC112201401/LOC112191575/LOC112197637/LOC112175464/LOC112199978/LOC112186620/LOC112164584/LOC112170431/LOC112197698/LOC112200709/LOC112187366	fve:101295967/fve:101292180/fve:101303591/fve:101310387/fve:101291888/fve:101298162/fve:101306809/fve:101300182/fve:101294342/fve:101295969/fve:101293948/fve:101293257/fve:101298438	13	4	112201401/112199978/112197698/112200709	9	112174665/112195959/112191575/112197637/112175464/112186620/112164584/112170431/112187366
-	-	-	-	-	-	-	-	-	-	fve00073	Cutin, suberine and wax biosynthesis	7	31	0.568667	0.999987	112181614/112190131/112188670/112201510/112167579/112187010/112173176	LOC112181614/LOC112190131/LOC112188670/LOC112201510/LOC112167579/LOC112187010/LOC112173176	fve:101296893/fve:101305749/fve:101312856/fve:101315116/fve:101300429/fve:101306375/fve:101302507	7	2	112190131/112201510	5	112181614/112188670/112167579/112187010/112173176
-	-	-	-	-	-	-	-	-	-	fve00910	Nitrogen metabolism	7	31	0.568667	0.999987	112180616/112165702/112197711/112195928/112189605/112200073/112188077	LOC112180616/LOC112165702/LOC112197711/LOC112195928/LOC112189605/LOC112200073/LOC112188077	fve:101301391/fve:105352751/fve:101302825/fve:101308953/fve:101298454/fve:101307485/fve:101314871	7	3	112197711/112189605/112188077	4	112180616/112165702/112195928/112200073
-	-	-	-	-	-	-	-	-	-	fve03430	Mismatch repair	9	42	0.629264	0.999987	112200154/112196372/112176461/112192174/112172217/112202111/112190849/112192370/112203493	LOC112200154/LOC112196372/LOC112176461/LOC112192174/LOC112172217/LOC112202111/LOC112190849/LOC112192370/LOC112203493	fve:101308567/fve:101313743/fve:101302167/fve:101314775/fve:101311942/fve:101304953/fve:101307930/fve:101304313/fve:105350465	9	4	112196372/112172217/112202111/112192370	5	112200154/112176461/112192174/112190849/112203493
-	-	-	-	-	-	-	-	-	-	fve00640	Propanoate metabolism	10	47	0.639632	0.999987	112175321/112186885/112187165/112181469/112189280/112179947/112198463/112192353/112197861/112195067	LOC112175321/LOC112186885/LOC112187165/LOC112181469/LOC112189280/LOC112179947/LOC112198463/LOC112192353/LOC112197861/LOC112195067	fve:101310897/fve:101294888/fve:101312365/fve:101299334/fve:101310430/fve:101311669/fve:101290753/fve:101311297/fve:101293278/fve:101307900	10	3	112186885/112181469/112198463	7	112175321/112187165/112189280/112179947/112192353/112197861/112195067
-	-	-	-	-	-	-	-	-	-	fve00040	Pentose and glucuronate interconversions	18	84	0.640396	0.999987	112189365/112174045/112179697/112177071/112192346/112193826/112183557/112179251/112192899/112195899/112174224/112193831/112184041/112193830/112194110/112167632/112192896/112183625	LOC112189365/LOC112174045/LOC112179697/LOC112177071/LOC112192346/LOC112193826/LOC112183557/LOC112179251/LOC112192899/LOC112195899/LOC112174224/LOC112193831/LOC112184041/LOC112193830/LOC112194110/LOC112167632/LOC112192896/LOC112183625	fve:101310153/fve:101313085/fve:101291528/fve:101292899/fve:101312551/fve:101308102/fve:101303072/fve:101306186/fve:101308393/fve:101302157/fve:101313376/fve:101309170/fve:101304682/fve:101309170/fve:101291759/fve:101300901/fve:101308011/fve:101295275	18	3	112183557/112184041/112167632	15	112189365/112174045/112179697/112177071/112192346/112193826/112179251/112192899/112195899/112174224/112193831/112193830/112194110/112192896/112183625
-	-	-	-	-	-	-	-	-	-	fve00903	Limonene and pinene degradation	3	14	0.642998	0.999987	112178817/112197938/112187009	LOC112178817/LOC112197938/LOC112187009	fve:101298221/fve:101311183/fve:101313059	3	3	112178817/112197938/112187009	0
-	-	-	-	-	-	-	-	-	-	fve00905	Brassinosteroid biosynthesis	8	38	0.650287	0.999987	112187937/112187887/112196606/112173650/112178545/112187901/112203380/112188436	LOC112187937/LOC112187887/LOC112196606/LOC112173650/LOC112178545/LOC112187901/LOC112203380/LOC112188436	fve:101301702/fve:101304220/fve:101302926/fve:101301286/fve:101301702/fve:101296274/fve:101315132/fve:101303212	8	5	112187887/112196606/112173650/112203380/112188436	3	112187937/112178545/112187901
-	-	-	-	-	-	-	-	-	-	fve00908	Zeatin biosynthesis	5	24	0.658378	0.999987	112190401/112173709/112172866/112197871/112168160	LOC112190401/LOC112173709/LOC112172866/LOC112197871/LOC112168160	fve:101290878/fve:101310777/fve:101295477/fve:101310054/fve:101295539	5	1	112172866	4	112190401/112173709/112197871/112168160
-	-	-	-	-	-	-	-	-	-	fve00600	Sphingolipid metabolism	6	29	0.666156	0.999987	112176470/112202728/112174495/112164982/112167101/112164438	LOC112176470/LOC112202728/LOC112174495/LOC112164982/LOC112167101/LOC112164438	fve:101301209/fve:101311161/fve:101301364/fve:101311446/fve:101307465/fve:101302509	6	1	112164438	5	112176470/112202728/112174495/112164982/112167101
-	-	-	-	-	-	-	-	-	-	fve00130	Ubiquinone and other terpenoid-quinone biosynthesis	13	62	0.6666	0.999987	112192151/112197500/112192149/112191407/112166004/112188695/112164584/112188947/112189602/112197898/112190236/112186683/112178629	LOC112192151/LOC112197500/LOC112192149/LOC112191407/LOC112166004/LOC112188695/LOC112164584/LOC112188947/LOC112189602/LOC112197898/LOC112190236/LOC112186683/LOC112178629	fve:101299638/fve:101313178/fve:101299638/fve:101315076/fve:101312908/fve:101307197/fve:101294342/fve:101306248/fve:101305385/fve:101297638/fve:101291845/fve:101299748/fve:101314096	13	5	112191407/112188695/112188947/112186683/112178629	8	112192151/112197500/112192149/112166004/112164584/112189602/112197898/112190236
-	-	-	-	-	-	-	-	-	-	fve00052	Galactose metabolism	12	58	0.683329	0.999987	112188225/112176758/112179506/112168892/112186834/112179668/112172108/112189021/112188750/112203191/112168478/112195221	LOC112188225/LOC112176758/LOC112179506/LOC112168892/LOC112186834/LOC112179668/LOC112172108/LOC112189021/LOC112188750/LOC112203191/LOC112168478/LOC112195221	fve:101303922/fve:101291142/fve:101291142/fve:101306763/fve:101310347/fve:101290858/fve:101293744/fve:101296017/fve:101303154/fve:101292103/fve:101301803/fve:101291091	12	4	112168892/112179668/112168478/112195221	8	112188225/112176758/112179506/112186834/112172108/112189021/112188750/112203191
-	-	-	-	-	-	-	-	-	-	fve04130	SNARE interactions in vesicular transport	9	45	0.715052	0.999987	112178908/112171953/112192000/112193431/novel.2541/112175199/121052367/112164458/112195063	LOC112178908/LOC112171953/LOC112192000/LOC112193431/-/LOC112175199/LOC121052367/LOC112164458/LOC112195063	fve:101309837/fve:101306006/fve:101305777/fve:101307231/fve:101309837/fve:101304801/fve:101307231/fve:101301068/fve:101310642	9	4	novel.2541/121052367/112164458/112195063	5	112178908/112171953/112192000/112193431/112175199
-	-	-	-	-	-	-	-	-	-	fve00480	Glutathione metabolism	30	144	0.722295	0.999987	112174395/112178635/112166162/112183532/112197719/112189285/112178770/112186059/112169022/112165483/112196865/112173387/112167733/112193013/112173393/112182507/112189778/112165322/112179859/112177242/112176882/112183427/112177237/112192144/112192831/112192141/112169023/112164723/112165876/121048753	LOC112174395/LOC112178635/LOC112166162/LOC112183532/LOC112197719/LOC112189285/LOC112178770/LOC112186059/LOC112169022/LOC112165483/LOC112196865/LOC112173387/LOC112167733/LOC112193013/LOC112173393/LOC112182507/LOC112189778/LOC112165322/LOC112179859/LOC112177242/LOC112176882/LOC112183427/LOC112177237/LOC112192144/LOC112192831/LOC112192141/LOC112169023/LOC112164723/LOC112165876/LOC121048753	fve:101304934/fve:101290952/fve:101308356/fve:101308515/fve:101306051/fve:101303737/fve:101302168/fve:101303142/fve:101293265/fve:101308650/fve:101310275/fve:105349783/fve:101306607/fve:101308295/fve:105349783/fve:101297668/fve:101296705/fve:101308650/fve:101294363/fve:101309256/fve:101309045/fve:101294792/fve:101310846/fve:101307437/fve:101294675/fve:101307437/fve:101310846/fve:101308650/fve:101…	30	13	112189285/112178770/112193013/112173393/112182507/112165322/112183427/112192144/112192831/112192141/112164723/112165876/121048753	17	112174395/112178635/112166162/112183532/112197719/112186059/112169022/112165483/112196865/112173387/112167733/112189778/112179859/112177242/112176882/112177237/112169023
-	-	-	-	-	-	-	-	-	-	fve00563	Glycosylphosphatidylinositol (GPI)-anchor biosynthesis	6	31	0.73165	0.999987	112180264/112200852/112188644/112174803/112179246/112194943	LOC112180264/LOC112200852/LOC112188644/LOC112174803/LOC112179246/LOC112194943	fve:101303516/fve:101290759/fve:101299324/fve:101310259/fve:101298713/fve:101294782	6	4	112180264/112188644/112174803/112194943	2	112200852/112179246
-	-	-	-	-	-	-	-	-	-	fve00450	Selenocompound metabolism	3	16	0.735135	0.999987	112192108/112169422/112187365	LOC112192108/LOC112169422/LOC112187365	fve:101303482/fve:101312798/fve:101291563	3	0		3	112192108/112169422/112187365
-	-	-	-	-	-	-	-	-	-	fve00340	Histidine metabolism	8	41	0.737121	0.999987	112172154/112178817/112197938/112182311/novel.755/112166850/112187009/112203713	LOC112172154/LOC112178817/LOC112197938/LOC112182311/-/LOC112166850/LOC112187009/LOC112203713	fve:101301923/fve:101298221/fve:101311183/fve:101311613/fve:101292135/fve:101290805/fve:101313059/fve:101293002	8	5	112178817/112197938/novel.755/112187009/112203713	3	112172154/112182311/112166850
-	-	-	-	-	-	-	-	-	-	fve03410	Base excision repair	9	46	0.740556	0.999987	112175095/112195856/112171967/112192174/112192650/112174282/112194798/112192370/112203493	LOC112175095/LOC112195856/LOC112171967/LOC112192174/LOC112192650/LOC112174282/LOC112194798/LOC112192370/LOC112203493	fve:101311384/fve:101297722/fve:101298090/fve:101314775/fve:101298191/fve:101306008/fve:101310624/fve:101304313/fve:105350465	9	3	112175095/112192650/112192370	6	112195856/112171967/112192174/112174282/112194798/112203493
-	-	-	-	-	-	-	-	-	-	fve00590	Arachidonic acid metabolism	3	17	0.773611	0.999987	112189285/112179859/112196106	LOC112189285/LOC112179859/LOC112196106	fve:101303737/fve:101294363/fve:101308871	3	2	112189285/112196106	1	112179859
-	-	-	-	-	-	-	-	-	-	fve00290	Valine, leucine and isoleucine biosynthesis	5	28	0.79058	0.999987	112192424/112165996/112170279/112197147/112198768	LOC112192424/LOC112165996/LOC112170279/LOC112197147/LOC112198768	fve:101314768/fve:101315221/fve:101292251/fve:101307683/fve:101314768	5	0		5	112192424/112165996/112170279/112197147/112198768
-	-	-	-	-	-	-	-	-	-	fve00740	Riboflavin metabolism	4	23	0.79652	0.999987	112186149/112200196/112192182/112196824	LOC112186149/LOC112200196/LOC112192182/LOC112196824	fve:101309087/fve:101309924/fve:101308200/fve:101308566	4	2	112200196/112196824	2	112186149/112192182
-	-	-	-	-	-	-	-	-	-	fve00280	Valine, leucine and isoleucine degradation	13	69	0.811101	0.999987	112172686/112179434/112186885/112187165/112189280/112194838/112194740/112178817/112197938/112186512/112198463/112187009/112197861	LOC112172686/LOC112179434/LOC112186885/LOC112187165/LOC112189280/LOC112194838/LOC112194740/LOC112178817/LOC112197938/LOC112186512/LOC112198463/LOC112187009/LOC112197861	fve:101301154/fve:101314462/fve:101294888/fve:101312365/fve:101310430/fve:101308190/fve:101302590/fve:101298221/fve:101311183/fve:101305858/fve:101290753/fve:101313059/fve:101293278	13	6	112186885/112194740/112178817/112197938/112198463/112187009	7	112172686/112179434/112187165/112189280/112194838/112186512/112197861
-	-	-	-	-	-	-	-	-	-	fve03420	Nucleotide excision repair	12	65	0.826558	0.999987	112170398/112200154/112175095/112201571/112196372/112174319/112192275/112187710/112192174/112179080/112192370/112203493	LOC112170398/LOC112200154/LOC112175095/LOC112201571/LOC112196372/LOC112174319/LOC112192275/LOC112187710/LOC112192174/LOC112179080/LOC112192370/LOC112203493	fve:101292564/fve:101308567/fve:101311384/fve:101313874/fve:101313743/fve:101292268/fve:101302790/fve:101293607/fve:101314775/fve:101291526/fve:101304313/fve:105350465	12	3	112175095/112196372/112192370	9	112170398/112200154/112201571/112174319/112192275/112187710/112192174/112179080/112203493
-	-	-	-	-	-	-	-	-	-	fve03030	DNA replication	12	67	0.856899	0.999987	112200154/112175095/112170223/112180880/112196372/112186878/112192174/112186501/112173086/112198333/112192370/112203493	LOC112200154/LOC112175095/LOC112170223/LOC112180880/LOC112196372/LOC112186878/LOC112192174/LOC112186501/LOC112173086/LOC112198333/LOC112192370/LOC112203493	fve:101308567/fve:101311384/fve:101310422/fve:101310422/fve:101313743/fve:101291657/fve:101314775/fve:101296527/fve:101293449/fve:101306333/fve:101304313/fve:105350465	12	4	112175095/112170223/112196372/112192370	8	112200154/112180880/112186878/112192174/112186501/112173086/112198333/112203493
-	-	-	-	-	-	-	-	-	-	fve03060	Protein export	12	67	0.856899	0.999987	112175456/112178551/112187325/112164731/112169167/112192277/112198524/112187190/112188364/112203989/112180026/112166615	LOC112175456/LOC112178551/LOC112187325/LOC112164731/LOC112169167/LOC112192277/LOC112198524/LOC112187190/LOC112188364/LOC112203989/LOC112180026/LOC112166615	fve:101292799/fve:101294063/fve:101307725/fve:101311165/fve:101290731/fve:101300766/fve:101311726/fve:101290796/fve:101302099/fve:101312408/fve:101313892/fve:101294236	12	3	112192277/112198524/112203989	9	112175456/112178551/112187325/112164731/112169167/112187190/112188364/112180026/112166615
-	-	-	-	-	-	-	-	-	-	fve00966	Glucosinolate biosynthesis	2	14	0.858548	0.999987	112197147/112177186	LOC112197147/LOC112177186	fve:101307683/fve:101298891	2	1	112177186	1	112197147
-	-	-	-	-	-	-	-	-	-	fve00902	Monoterpenoid biosynthesis	3	20	0.862238	0.999987	112167957/112177106/112180791	LOC112167957/LOC112177106/LOC112180791	fve:101301622/fve:101301622/fve:101296098	3	1	112167957	2	112177106/112180791
-	-	-	-	-	-	-	-	-	-	fve03013	RNA transport	42	213	0.863301	0.999987	112192397/112168222/121051788/112201507/112169125/112186875/121049450/112186663/112197415/112165131/112164791/112202895/112197837/112196359/112202028/112165836/112188211/112176543/112179765/112197013/112167613/112193853/112199819/112166276/112174763/112183895/112175409/112192125/112192350/112175363/112192335/112182671/112185849/112170552/112197439/112190629/112188668/112200367/112167750/112193917…	LOC112192397/LOC112168222/LOC121051788/LOC112201507/LOC112169125/LOC112186875/LOC121049450/LOC112186663/LOC112197415/LOC112165131/LOC112164791/LOC112202895/LOC112197837/LOC112196359/LOC112202028/LOC112165836/LOC112188211/LOC112176543/LOC112179765/LOC112197013/LOC112167613/LOC112193853/LOC112199819/LOC112166276/LOC112174763/LOC112183895/LOC112175409/LOC112192125/LOC112192350/LOC112175363/LOC112192…	fve:101293924/fve:101297226/fve:101302516/fve:101298398/fve:101302225/fve:101313723/fve:101298639/fve:101312665/fve:101292303/fve:101298639/fve:101313524/fve:101297619/fve:101305355/fve:101298118/fve:101312571/fve:101304537/fve:101306562/fve:101313897/fve:101291780/fve:101312921/fve:101313767/fve:101299713/fve:101308294/fve:101301274/fve:101304165/fve:101304713/fve:101304193/fve:101291764/fve:101…	42	21	112168222/121051788/112201507/112186875/112197415/112165131/112202895/112197837/112202028/112179765/112193853/112199819/112174763/112183895/112175409/112192125/112185849/112200367/112193917/112181498/112187648	21	112192397/112169125/121049450/112186663/112164791/112196359/112165836/112188211/112176543/112197013/112167613/112166276/112192350/112175363/112192335/112182671/112170552/112197439/112190629/112188668/112167750
-	-	-	-	-	-	-	-	-	-	fve00062	Fatty acid elongation	5	32	0.879058	0.999987	112198004/112171863/112200172/112202859/112186661	LOC112198004/LOC112171863/LOC112200172/LOC112202859/LOC112186661	fve:101307579/fve:101297691/fve:101311243/fve:101304749/fve:101312957	5	1	112202859	4	112198004/112171863/112200172/112186661
-	-	-	-	-	-	-	-	-	-	fve00240	Pyrimidine metabolism	11	65	0.896112	0.999987	112174058/112166026/112165358/112185526/112177837/112179412/112179054/112199924/112173483/112165701/112174699	LOC112174058/LOC112166026/LOC112165358/LOC112185526/LOC112177837/LOC112179412/LOC112179054/LOC112199924/LOC112173483/LOC112165701/LOC112174699	fve:101302371/fve:101298776/fve:101300223/fve:101311919/fve:105349266/fve:101295813/fve:101301107/fve:101307302/fve:101301645/fve:101303008/fve:101299723	11	4	112185526/112179054/112165701/112174699	7	112174058/112166026/112165358/112177837/112179412/112199924/112173483
-	-	-	-	-	-	-	-	-	-	fve02010	ABC transporters	6	39	0.902385	0.999987	112182455/112184123/112197294/112164744/112164745/112200043	LOC112182455/LOC112184123/LOC112197294/LOC112164744/LOC112164745/LOC112200043	fve:101300583/fve:101303852/fve:101312432/fve:101298730/fve:101298730/fve:101300583	6	1	112164744	5	112182455/112184123/112197294/112164745/112200043
-	-	-	-	-	-	-	-	-	-	fve00250	Alanine, aspartate and glutamate metabolism	13	76	0.90348	0.999987	112175096/112180616/novel.1329/112185526/112193651/112194838/112177116/112197711/112188006/112186512/112185767/112197874/112188484	LOC112175096/LOC112180616/-/LOC112185526/LOC112193651/LOC112194838/LOC112177116/LOC112197711/LOC112188006/LOC112186512/LOC112185767/LOC112197874/LOC112188484	fve:101294758/fve:101301391/fve:101295256/fve:101311919/fve:101291541/fve:101308190/fve:101303697/fve:101302825/fve:101311687/fve:101305858/fve:101297290/fve:101304831/fve:101295256	13	5	novel.1329/112185526/112177116/112197711/112197874	8	112175096/112180616/112193651/112194838/112188006/112186512/112185767/112188484
-	-	-	-	-	-	-	-	-	-	fve03440	Homologous recombination	13	76	0.90348	0.999987	112200154/112174685/112180621/112196372/112196752/112198005/112198856/112192174/112185728/112169915/112203369/112190266/112203493	LOC112200154/LOC112174685/LOC112180621/LOC112196372/LOC112196752/LOC112198005/LOC112198856/LOC112192174/LOC112185728/LOC112169915/LOC112203369/LOC112190266/LOC112203493	fve:101308567/fve:101292751/fve:101298514/fve:101313743/fve:101293899/fve:101301962/fve:101305530/fve:101314775/fve:101315072/fve:101295891/fve:101292751/fve:101311106/fve:105350465	13	8	112174685/112196372/112196752/112198005/112198856/112169915/112203369/112190266	5	112200154/112180621/112192174/112185728/112203493
-	-	-	-	-	-	-	-	-	-	fve00071	Fatty acid degradation	17	97	0.909293	0.999987	112172686/112174501/112174496/112189280/112195320/112178817/112184573/112197938/112173799/112176006/112197812/112200597/112173798/112173137/112187009/112196961/112195067	LOC112172686/LOC112174501/LOC112174496/LOC112189280/LOC112195320/LOC112178817/LOC112184573/LOC112197938/LOC112173799/LOC112176006/LOC112197812/LOC112200597/LOC112173798/LOC112173137/LOC112187009/LOC112196961/LOC112195067	fve:101301154/fve:101311341/fve:101296540/fve:101310430/fve:101294016/fve:101298221/fve:101294002/fve:101311183/fve:101311060/fve:101308286/fve:101299080/fve:101309819/fve:101311060/fve:101299735/fve:101313059/fve:101294016/fve:101307900	17	4	112178817/112197938/112197812/112187009	13	112172686/112174501/112174496/112189280/112195320/112184573/112173799/112176006/112200597/112173798/112173137/112196961/112195067
-	-	-	-	-	-	-	-	-	-	fve00531	Glycosaminoglycan degradation	3	23	0.918815	0.999987	112201172/112192859/112180745	LOC112201172/LOC112192859/LOC112180745	fve:101307787/fve:101308689/fve:101307023	3	1	112192859	2	112201172/112180745
-	-	-	-	-	-	-	-	-	-	fve01040	Biosynthesis of unsaturated fatty acids	6	41	0.926367	0.999987	112172686/112194753/112200172/112202859/novel.987/112195067	LOC112172686/LOC112194753/LOC112200172/LOC112202859/-/LOC112195067	fve:101301154/fve:101290788/fve:101311243/fve:101304749/fve:101290788/fve:101307900	6	1	112202859	5	112172686/112194753/112200172/novel.987/112195067
-	-	-	-	-	-	-	-	-	-	fve03015	mRNA surveillance pathway	25	141	0.935017	0.999987	112195767/112192397/112189442/112168222/112196026/112192300/112194834/112202028/112167613/112192915/112172403/112193918/112169267/112192335/112202746/112178586/112185849/112170270/112190629/112177024/112193917/112192189/112180536/112181498/112173814	LOC112195767/LOC112192397/LOC112189442/LOC112168222/LOC112196026/LOC112192300/LOC112194834/LOC112202028/LOC112167613/LOC112192915/LOC112172403/LOC112193918/LOC112169267/LOC112192335/LOC112202746/LOC112178586/LOC112185849/LOC112170270/LOC112190629/LOC112177024/LOC112193917/LOC112192189/LOC112180536/LOC112181498/LOC112173814	fve:101307979/fve:101293924/fve:101314216/fve:101297226/fve:101309793/fve:101314797/fve:101304333/fve:101312571/fve:101313767/fve:101302957/fve:101315411/fve:101304333/fve:101315389/fve:101300080/fve:101292683/fve:101299382/fve:101301983/fve:101291497/fve:101301987/fve:101314564/fve:101296765/fve:101292613/fve:101310418/fve:101297226/fve:101307979	25	13	112189442/112168222/112196026/112194834/112202028/112192915/112193918/112169267/112202746/112185849/112170270/112193917/112181498	12	112195767/112192397/112192300/112167613/112172403/112192335/112178586/112190629/112177024/112192189/112180536/112173814
-	-	-	-	-	-	-	-	-	-	fve00230	Purine metabolism	28	159	0.94938	0.999987	112191786/112164868/112187265/112189517/112168892/112173060/112191819/112174039/112192550/112193127/112202878/112177837/112175853/112181653/112203458/112168132/112200266/112199924/112202113/112183818/112190244/112194455/112192742/112169422/112177848/112168353/112178746/112192620	LOC112191786/LOC112164868/LOC112187265/LOC112189517/LOC112168892/LOC112173060/LOC112191819/LOC112174039/LOC112192550/LOC112193127/LOC112202878/LOC112177837/LOC112175853/LOC112181653/LOC112203458/LOC112168132/LOC112200266/LOC112199924/LOC112202113/LOC112183818/LOC112190244/LOC112194455/LOC112192742/LOC112169422/LOC112177848/LOC112168353/LOC112178746/LOC112192620	fve:101311878/fve:101310390/fve:101312384/fve:101292841/fve:101306763/fve:101310078/fve:101291263/fve:101310779/fve:101296255/fve:101300952/fve:101295585/fve:105349266/fve:101313211/fve:101314567/fve:101299647/fve:101293625/fve:101301583/fve:101307302/fve:101297414/fve:101299975/fve:101293625/fve:101308969/fve:101302951/fve:101312798/fve:101300965/fve:101312993/fve:101310115/fve:101296586	28	10	112168892/112202878/112175853/112181653/112203458/112168132/112202113/112183818/112190244/112194455	18	112191786/112164868/112187265/112189517/112173060/112191819/112174039/112192550/112193127/112177837/112200266/112199924/112192742/112169422/112177848/112168353/112178746/112192620
-	-	-	-	-	-	-	-	-	-	fve00920	Sulfur metabolism	8	57	0.962257	0.999987	112187265/112164556/112189693/112186447/112192411/112169422/112180889/novel.621	LOC112187265/LOC112164556/LOC112189693/LOC112186447/LOC112192411/LOC112169422/LOC112180889/-	fve:101312384/fve:101293064/fve:101292053/fve:101314983/fve:101291252/fve:101312798/fve:101292050/fve:101290785	8	5	112164556/112186447/112192411/112180889/novel.621	3	112187265/112189693/112169422
-	-	-	-	-	-	-	-	-	-	fve00514	Other types of O-glycan biosynthesis	1	13	0.964085	0.999987	112173268	LOC112173268	fve:101307940	1	0		1	112173268
-	-	-	-	-	-	-	-	-	-	fve00500	Starch and sucrose metabolism	33	194	0.978083	0.999987	112198246/112184228/112187483/112199816/112168892/112171355/112192240/112185776/112176017/112193741/112165308/112178855/112186365/112166754/112179311/112202135/112176680/112193668/112203191/112169745/112164737/112181778/112166431/112164844/112168478/112178612/112170366/112178853/112200933/112173694/112201629/112176681/112200066	LOC112198246/LOC112184228/LOC112187483/LOC112199816/LOC112168892/LOC112171355/LOC112192240/LOC112185776/LOC112176017/LOC112193741/LOC112165308/LOC112178855/LOC112186365/LOC112166754/LOC112179311/LOC112202135/LOC112176680/LOC112193668/LOC112203191/LOC112169745/LOC112164737/LOC112181778/LOC112166431/LOC112164844/LOC112168478/LOC112178612/LOC112170366/LOC112178853/LOC112200933/LOC112173694/LOC112201…	fve:101314271/fve:101297395/fve:101301240/fve:101305798/fve:101306763/fve:101292866/fve:101305814/fve:101307526/fve:101290740/fve:101294133/fve:101290740/fve:101292804/fve:101303647/fve:101303680/fve:101307888/fve:101313585/fve:101312349/fve:101301952/fve:101292103/fve:101292871/fve:101306214/fve:101314271/fve:101301952/fve:101293372/fve:101301803/fve:101301974/fve:101290832/fve:101292804/fve:101…	33	20	112198246/112184228/112168892/112192240/112185776/112176017/112193741/112165308/112186365/112179311/112202135/112181778/112166431/112164844/112168478/112178612/112170366/112200933/112201629/112200066	13	112187483/112199816/112171355/112178855/112166754/112176680/112193668/112203191/112169745/112164737/112178853/112173694/112176681
-	-	-	-	-	-	-	-	-	-	fve00511	Other glycan degradation	2	23	0.978634	0.999987	112176470/112180745	LOC112176470/LOC112180745	fve:101301209/fve:101307023	2	0		2	112176470/112180745
-	-	-	-	-	-	-	-	-	-	fve04933	AGE-RAGE signaling pathway in diabetic complications	2	23	0.978634	0.999987	112201679/112172302	LOC112201679/LOC112172302	fve:101311837/fve:101313658	2	0		2	112201679/112172302
-	-	-	-	-	-	-	-	-	-	fve03022	Basal transcription factors	8	66	0.989982	0.999987	112170398/112192319/112168329/112203451/112184294/112196020/112185522/112179080	LOC112170398/LOC112192319/LOC112168329/LOC112203451/LOC112184294/LOC112196020/LOC112185522/LOC112179080	fve:101292564/fve:101305780/fve:101314062/fve:101311656/fve:101292816/fve:101306898/fve:101294073/fve:101291526	8	4	112203451/112184294/112196020/112185522	4	112170398/112192319/112168329/112179080
-	-	-	-	-	-	-	-	-	-	fve03008	Ribosome biogenesis in eukaryotes	18	128	0.994576	0.999987	112179448/112168777/112197837/112173946/112188350/112174321/112167410/112193853/112170389/112174763/112200887/112164236/112188365/112192125/112176155/112187141/112196734/112178600	LOC112179448/LOC112168777/LOC112197837/LOC112173946/LOC112188350/LOC112174321/LOC112167410/LOC112193853/LOC112170389/LOC112174763/LOC112200887/LOC112164236/LOC112188365/LOC112192125/LOC112176155/LOC112187141/LOC112196734/LOC112178600	fve:101314566/fve:101306580/fve:101305355/fve:101303188/fve:101305881/fve:101291682/fve:101291998/fve:101299713/fve:101293144/fve:101304165/fve:101303904/fve:101310858/fve:101309368/fve:101291764/fve:101300443/fve:101307535/fve:101302294/fve:101294769	18	9	112179448/112197837/112188350/112193853/112170389/112174763/112192125/112187141/112196734	9	112168777/112173946/112174321/112167410/112200887/112164236/112188365/112176155/112178600
-	-	-	-	-	-	-	-	-	-	fve04120	Ubiquitin mediated proteolysis	23	156	0.994889	0.999987	112197777/112192528/112190280/112182999/112190495/112201792/112200632/112175234/112166510/112201571/112192871/112187941/112174454/112183290/112176904/112193730/112166902/112172679/112165635/112197404/112192314/112167104/112197743	LOC112197777/LOC112192528/LOC112190280/LOC112182999/LOC112190495/LOC112201792/LOC112200632/LOC112175234/LOC112166510/LOC112201571/LOC112192871/LOC112187941/LOC112174454/LOC112183290/LOC112176904/LOC112193730/LOC112166902/LOC112172679/LOC112165635/LOC112197404/LOC112192314/LOC112167104/LOC112197743	fve:101296367/fve:101306659/fve:101299810/fve:101300298/fve:101297666/fve:101307082/fve:101295174/fve:101310512/fve:101305443/fve:101313874/fve:101301402/fve:101292926/fve:101302411/fve:101313744/fve:101293006/fve:101306348/fve:101292389/fve:101313075/fve:101302537/fve:101307109/fve:101313075/fve:101306154/fve:101303474	23	11	112197777/112175234/112192871/112187941/112183290/112176904/112193730/112166902/112172679/112192314/112197743	12	112192528/112190280/112182999/112190495/112201792/112200632/112166510/112201571/112174454/112165635/112197404/112167104
-	-	-	-	-	-	-	-	-	-	fve00970	Aminoacyl-tRNA biosynthesis	13	110	0.998775	0.999987	112191437/112199721/112180780/112172904/112181453/112192840/112172475/112200290/112198494/112172083/112193077/112195111/112183607	LOC112191437/LOC112199721/LOC112180780/LOC112172904/LOC112181453/LOC112192840/LOC112172475/LOC112200290/LOC112198494/LOC112172083/LOC112193077/LOC112195111/LOC112183607	fve:101296266/fve:101310688/fve:101306331/fve:101292913/fve:101293524/fve:101293524/fve:101293245/fve:101305457/fve:101308369/fve:101304247/fve:101312966/fve:101310887/fve:101304247	13	9	112191437/112199721/112181453/112192840/112172475/112198494/112172083/112193077/112195111	4	112180780/112172904/112200290/112183607
-	-	-	-	-	-	-	-	-	-	fve01212	Fatty acid metabolism	13	115	0.999427	0.999987	112172686/112194753/112181469/112189280/112200172/112184573/112197812/112202859/112192353/novel.987/112195967/112195067/112187492	LOC112172686/LOC112194753/LOC112181469/LOC112189280/LOC112200172/LOC112184573/LOC112197812/LOC112202859/LOC112192353/-/LOC112195967/LOC112195067/LOC112187492	fve:101301154/fve:101290788/fve:101299334/fve:101310430/fve:101311243/fve:101294002/fve:101299080/fve:101304749/fve:101311297/fve:101290788/fve:101298282/fve:101307900/fve:101292829	13	3	112181469/112197812/112202859	10	112172686/112194753/112189280/112200172/112184573/112192353/novel.987/112195967/112195067/112187492
-	-	-	-	-	-	-	-	-	-	fve03018	RNA degradation	18	146	0.999504	0.999987	112168927/112191543/112192478/112170002/112172108/112192415/112188750/112202028/112202049/112196102/novel.644/112172970/112185902/112192335/112166948/112184534/112172854/112164369	LOC112168927/LOC112191543/LOC112192478/LOC112170002/LOC112172108/LOC112192415/LOC112188750/LOC112202028/LOC112202049/LOC112196102/-/LOC112172970/LOC112185902/LOC112192335/LOC112166948/LOC112184534/LOC112172854/LOC112164369	fve:101294124/fve:101307408/fve:101308001/fve:101292560/fve:101293744/fve:101305581/fve:101303154/fve:101312571/fve:101310298/fve:101303476/fve:101290719/fve:101304239/fve:101295448/fve:101300080/fve:101290719/fve:101312071/fve:101312071/fve:101308317	18	7	112202028/112196102/novel.644/112185902/112184534/112172854/112164369	11	112168927/112191543/112192478/112170002/112172108/112192415/112188750/112202049/112172970/112192335/112166948
-	-	-	-	-	-	-	-	-	-	fve04146	Peroxisome	18	149	0.999676	0.999987	112172686/112165571/112165209/112164945/112178776/112167524/112194740/112174854/112201510/112189778/112197812/112187278/112188577/112192586/112167579/112170507/112195067/112174855	LOC112172686/LOC112165571/LOC112165209/LOC112164945/LOC112178776/LOC112167524/LOC112194740/LOC112174854/LOC112201510/LOC112189778/LOC112197812/LOC112187278/LOC112188577/LOC112192586/LOC112167579/LOC112170507/LOC112195067/LOC112174855	fve:101301154/fve:101292384/fve:101309329/fve:101313486/fve:101301106/fve:101295602/fve:101302590/fve:101292384/fve:101315116/fve:101296705/fve:101299080/fve:101304799/fve:101306080/fve:101299493/fve:101300429/fve:101310945/fve:101307900/fve:101295602	18	6	112165571/112178776/112167524/112194740/112201510/112197812	12	112172686/112165209/112164945/112174854/112189778/112187278/112188577/112192586/112167579/112170507/112195067/112174855
-	-	-	-	-	-	-	-	-	-	fve03040	Spliceosome	43	298	0.999883	0.999987	112193080/112176602/112196608/112192397/112180692/112187152/112176666/112186708/112182536/112192401/112179274/112182081/112187655/112176657/112190900/112178093/112182665/112164510/112189156/112196945/112180935/112197187/112202049/112182675/112167613/112193342/112170428/112182566/112169255/112182697/112195790/112199929/112195769/112200330/112185849/112182666/112193315/112180826/112190629/112200367…	LOC112193080/LOC112176602/LOC112196608/LOC112192397/LOC112180692/LOC112187152/LOC112176666/LOC112186708/LOC112182536/LOC112192401/LOC112179274/LOC112182081/LOC112187655/LOC112176657/LOC112190900/LOC112178093/LOC112182665/LOC112164510/LOC112189156/LOC112196945/LOC112180935/LOC112197187/LOC112202049/LOC112182675/LOC112167613/LOC112193342/LOC112170428/LOC112182566/LOC112169255/LOC112182697/LOC112195…	fve:101304012/fve:101309735/fve:101305698/fve:101293924/fve:101311858/fve:101293328/fve:101310702/fve:101299689/fve:101290808/fve:101294192/fve:101302977/fve:101295270/fve:101293407/fve:101304774/fve:101313219/fve:101290826/fve:101291093/fve:101310199/fve:101304094/fve:101312341/fve:101313517/fve:101307880/fve:101310298/fve:101314994/fve:101313767/fve:101299993/fve:101309791/fve:101312546/fve:101…	43	20	112176602/112186708/112192401/112179274/112176657/112190900/112178093/112189156/112196945/112180935/112182675/112193342/112182566/112169255/112195790/112200330/112185849/112193315/112180826/112200367	23	112193080/112196608/112192397/112180692/112187152/112176666/112182536/112182081/112187655/112182665/112164510/112197187/112202049/112167613/112170428/112182697/112199929/112195769/112182666/112190629/112201504/112170381/112191307
-	-	-	-	-	-	-	-	-	-	fve00061	Fatty acid biosynthesis	5	71	0.999894	0.999987	112181469/112197812/112192353/112195967/112187492	LOC112181469/LOC112197812/LOC112192353/LOC112195967/LOC112187492	fve:101299334/fve:101299080/fve:101311297/fve:101298282/fve:101292829	5	2	112181469/112197812	3	112192353/112195967/112187492
-	-	-	-	-	-	-	-	-	-	fve03020	RNA polymerase	2	55	0.999987	0.999987	112191023/112192120	LOC112191023/LOC112192120	fve:101294279/fve:101301242	2	1	112191023	1	112192120

## Sheet: STS24h vs MOCK24h_relation
Supplementary Table 15-2 KEGG association analysis of DEGs and DAMs in STS24h vs MOCK24h
MapID	MapTitle	Pvalue	x	y	n	N	EnrichDirect	MetaIDs	kegg_cpd_id	KEGGID	Description	GeneRatio	BgRatio	pvalue	padj	geneID	geneName	keggID	Count	Up	Up_Gene_names	Down	Down_Gene_names
map00030	Pentose phosphate pathway	0.00942474	2	3	10	167	Over	Com_6236_neg Com_676_neg	cpd:C00279,cpd:C00198	fve00030	Pentose phosphate pathway	3	72	0.570755	0.993408	121051674/112198111/112202072	LOC121051674/LOC112198111/LOC112202072	fve:101305245/fve:101306035/fve:101300606	3	2	112198111/112202072	1	121051674
map01200	Carbon metabolism	0.0426979	2	6	10	167	Over	Com_6236_neg Com_676_neg	cpd:C00279,cpd:C00198	fve01200	Carbon metabolism	7	357	0.992706	0.994912	112188193/112183480/112174313/112181707/112198111/112202072/112173136	LOC112188193/LOC112183480/LOC112174313/LOC112181707/LOC112198111/LOC112202072/LOC112173136	fve:101304515/fve:101296432/fve:101297305/fve:101292050/fve:101306035/fve:101300606/fve:101300020	7	5	112188193/112183480/112174313/112198111/112202072	2	112181707/112173136
map00750	Vitamin B6 metabolism	0.116514	1	2	10	167	Over	Com_6236_neg	cpd:C00279	fve00750	Vitamin B6 metabolism	1	24	0.634018	0.993408	112186613	LOC112186613	fve:101311692	1	1	112186613	0
map00500	Starch and sucrose metabolism	0.170059	1	3	10	167	Over	Com_51_neg	cpd:C00689	fve00500	Starch and sucrose metabolism	12	197	0.108476	0.795487	112179968/112170076/112200933/112165781/112176681/112165974/112196729/112187483/112178621/112166949/112202544/112198050	LOC112179968/LOC112170076/LOC112200933/LOC112165781/LOC112176681/LOC112165974/LOC112196729/LOC112187483/LOC112178621/LOC112166949/LOC112202544/LOC112198050	fve:101310320/fve:101292769/fve:101292016/fve:101298781/fve:101312349/fve:101291216/fve:101312918/fve:101301240/fve:101301974/fve:101315216/fve:101307526/fve:101290754	12	6	112170076/112196729/112187483/112178621/112166949/112198050	6	112179968/112200933/112165781/112176681/112165974/112202544
map00592	alpha-Linolenic acid metabolism	0.170059	1	3	10	167	Over	Com_1355_pos	cpd:C08491	fve00592	alpha-Linolenic acid metabolism	1	74	0.955513	0.994912	112196726	LOC112196726	fve:101298571	1	0		1	112196726
map00710	Carbon fixation in photosynthetic organisms	0.170059	1	3	10	167	Over	Com_6236_neg	cpd:C00279	fve00710	Carbon fixation in photosynthetic organisms	2	104	0.931252	0.994912	112188193/112202072	LOC112188193/LOC112202072	fve:101304515/fve:101300606	2	2	112188193/112202072	0
map00950	Isoquinoline alkaloid biosynthesis	0.170059	1	3	10	167	Over	Com_1347_neg	cpd:C16700	fve00950	Isoquinoline alkaloid biosynthesis	1	22	0.601978	0.993408	112175387	LOC112175387	fve:101298418	1	1	112175387	0
map04075	Plant hormone signal transduction	0.170059	1	3	10	167	Over	Com_1355_pos	cpd:C08491	fve04075	Plant hormone signal transduction	20	234	0.00134401	0.0591366	112172709/112170452/112196585/112170085/112191803/112198253/112200930/112172972/112188016/112201882/112190005/112196905/112189889/112187915/112183508/112200949/112189246/112185404/112169606/112177155	LOC112172709/LOC112170452/LOC112196585/LOC112170085/LOC112191803/LOC112198253/LOC112200930/LOC112172972/LOC112188016/LOC112201882/LOC112190005/LOC112196905/LOC112189889/LOC112187915/LOC112183508/LOC112200949/LOC112189246/LOC112185404/LOC112169606/LOC112177155	fve:101308237/fve:101291297/fve:101305215/fve:101306185/fve:101311008/fve:101291797/fve:101314337/fve:101294326/fve:101308778/fve:101313488/fve:101305492/fve:101305807/fve:101297271/fve:101311781/fve:101308813/fve:101291797/fve:101293137/fve:101306953/fve:101311068/fve:101300914	20	10	112170085/112198253/112200930/112172972/112188016/112190005/112183508/112200949/112185404/112177155	10	112172709/112170452/112196585/112191803/112201882/112196905/112189889/112187915/112189246/112169606
map00052	Galactose metabolism	0.220665	1	4	10	167	Over	Com_920_neg	cpd:C01613	fve00052	Galactose metabolism	4	57	0.203869	0.993408	112172308/112197910/112185187/112186834	LOC112172308/LOC112197910/LOC112185187/LOC112186834	fve:101310197/fve:101306715/fve:101301724/fve:101310347	4	3	112172308/112185187/112186834	1	112197910
map00130	Ubiquinone and other terpenoid-quinone biosynthesis	0.220665	1	4	10	167	Over	Com_8672_pos	cpd:C17412	-	-	-	-	-	-	-	-	-	-	-	-	-	-
map00261	Monobactam biosynthesis	0.220665	1	4	10	167	Over	Com_239_pos	cpd:C00188	-	-	-	-	-	-	-	-	-	-	-	-	-	-
map00290	Valine, leucine and isoleucine biosynthesis	0.220665	1	4	10	167	Over	Com_239_pos	cpd:C00188	fve00290	Valine, leucine and isoleucine biosynthesis	1	27	0.677324	0.993408	112192313	LOC112192313	fve:101298386	1	1	112192313	0
map00410	beta-Alanine metabolism	0.220665	1	4	10	167	Over	Com_2028_neg	cpd:C00106	fve00410	beta-Alanine metabolism	3	60	0.447943	0.993408	112175387/112177639/112198265	LOC112175387/LOC112177639/LOC112198265	fve:101298418/fve:101293925/fve:101293234	3	2	112175387/112177639	1	112198265
map00770	Pantothenate and CoA biosynthesis	0.268477	1	5	10	167	Over	Com_2028_neg	cpd:C00106	fve00770	Pantothenate and CoA biosynthesis	1	43	0.835337	0.994912	112192313	LOC112192313	fve:101298386	1	1	112192313	0
map00860	Porphyrin and chlorophyll metabolism	0.268477	1	5	10	167	Over	Com_239_pos	cpd:C00188	-	-	-	-	-	-	-	-	-	-	-	-	-	-
map00260	Glycine, serine and threonine metabolism	0.313632	1	6	10	167	Over	Com_239_pos	cpd:C00188	fve00260	Glycine, serine and threonine metabolism	4	84	0.452724	0.993408	112175387/112183480/112180105/112194838	LOC112175387/LOC112183480/LOC112180105/LOC112194838	fve:101298418/fve:101296432/fve:101300913/fve:101308190	4	4	112175387/112183480/112180105/112194838	0
map01230	Biosynthesis of amino acids	0.341662	2	20	10	167	Over	Com_6236_neg Com_239_pos	cpd:C00279,cpd:C00188	fve01230	Biosynthesis of amino acids	13	342	0.651558	0.993408	112197077/112183480/novel.2424/112192193/112186759/112174313/112192313/112181707/112176928/112192959/112191939/112202072/112183586	LOC112197077/LOC112183480/-/LOC112192193/LOC112186759/LOC112174313/LOC112192313/LOC112181707/LOC112176928/LOC112192959/LOC112191939/LOC112202072/LOC112183586	fve:101309440/fve:101296432/fve:101314036/fve:101309440/fve:101314504/fve:101297305/fve:101298386/fve:101292050/fve:101298933/fve:101293695/fve:101311774/fve:101300606/fve:101305676	13	8	112183480/novel.2424/112192193/112174313/112192313/112176928/112202072/112183586	5	112197077/112186759/112181707/112192959/112191939
map00240	Pyrimidine metabolism	0.356264	1	7	10	167	Over	Com_2028_neg	cpd:C00106	fve00240	Pyrimidine metabolism	4	66	0.28449	0.993408	112186305/112192751/112166026/112177837	LOC112186305/LOC112192751/LOC112166026/LOC112177837	fve:101313532/fve:101311513/fve:101298776/fve:105349266	4	4	112186305/112192751/112166026/112177837	0
map00400	Phenylalanine, tyrosine and tryptophan biosynthesis	0.356264	1	7	10	167	Over	Com_6236_neg	cpd:C00279	fve00400	Phenylalanine, tyrosine and tryptophan biosynthesis	5	61	0.103182	0.795487	112197077/112192193/112186759/112191939/112183586	LOC112197077/LOC112192193/LOC112186759/LOC112191939/LOC112183586	fve:101309440/fve:101309440/fve:101314504/fve:101311774/fve:101305676	5	2	112192193/112183586	3	112197077/112186759/112191939
map00970	Aminoacyl-tRNA biosynthesis	0.434454	1	9	10	167	Over	Com_239_pos	cpd:C00188	fve00970	Aminoacyl-tRNA biosynthesis	1	107	0.989039	0.994912	112172323	LOC112172323	fve:101309543	1	0		1	112172323
map00941	Flavonoid biosynthesis	0.565735	1	13	10	167	Over	Com_13546_pos	cpd:C09827	fve00941	Flavonoid biosynthesis	5	55	0.0731505	0.785801	112186380/112170431/112180564/112198396/112197698	LOC112186380/LOC112170431/LOC112180564/LOC112198396/LOC112197698	fve:101309080/fve:101295969/fve:101292744/fve:101292475/fve:101293948	5	1	112186380	4	112170431/112180564/112198396/112197698
map02010	ABC transporters	0.593934	1	14	10	167	Over	Com_239_pos	cpd:C00188	fve02010	ABC transporters	1	42	0.828256	0.994912	112191697	LOC112191697	fve:101297170	1	0		1	112191697
-	-	-	-	-	-	-	-	-	-	fve04016	MAPK signaling pathway - plant	17	130	1.88e-05	0.00165844	112172709/112170452/112169287/112196585/112170085/112202526/112191803/112190204/112166163/112196905/112201173/112183508/112177837/112176221/112185404/112169606/112177155	LOC112172709/LOC112170452/LOC112169287/LOC112196585/LOC112170085/LOC112202526/LOC112191803/LOC112190204/LOC112166163/LOC112196905/LOC112201173/LOC112183508/LOC112177837/LOC112176221/LOC112185404/LOC112169606/LOC112177155	fve:101308237/fve:101291297/fve:101307851/fve:101305215/fve:101306185/fve:101296842/fve:101311008/fve:101304907/fve:101309130/fve:101305807/fve:101303326/fve:101308813/fve:105349266/fve:101297640/fve:101306953/fve:101311068/fve:101300914	17	8	112170085/112190204/112201173/112183508/112177837/112176221/112185404/112177155	9	112172709/112170452/112169287/112196585/112202526/112191803/112166163/112196905/112169606
-	-	-	-	-	-	-	-	-	-	fve00940	Phenylpropanoid biosynthesis	15	189	0.0102859	0.301719	112186380/112195370/112176670/112189050/112170043/112173412/112170041/112187580/112173018/112176681/112163702/112198396/112197698/112166949/112198050	LOC112186380/LOC112195370/LOC112176670/LOC112189050/LOC112170043/LOC112173412/LOC112170041/LOC112187580/LOC112173018/LOC112176681/LOC112163702/LOC112198396/LOC112197698/LOC112166949/LOC112198050	fve:101309080/fve:101296497/fve:101298258/fve:101296138/fve:101304787/fve:101314680/fve:101304787/fve:101307828/fve:101294295/fve:101312349/fve:101294538/fve:101292475/fve:101293948/fve:101315216/fve:101290754	15	9	112186380/112195370/112176670/112189050/112173412/112187580/112163702/112166949/112198050	6	112170043/112170041/112173018/112176681/112198396/112197698
-	-	-	-	-	-	-	-	-	-	fve00760	Nicotinate and nicotinamide metabolism	4	30	0.0325391	0.715861	novel.2516/112195183/112200992/novel.1328	-/LOC112195183/LOC112200992/-	fve:101295256/fve:101297191/fve:101297824/fve:101295256	4	3	novel.2516/112200992/novel.1328	1	112195183
-	-	-	-	-	-	-	-	-	-	fve00270	Cysteine and methionine metabolism	10	132	0.0434474	0.764674	112172636/112190393/112171940/112197185/112180326/112192313/112181707/112183592/112192959/112194838	LOC112172636/LOC112190393/LOC112171940/LOC112197185/LOC112180326/LOC112192313/LOC112181707/LOC112183592/LOC112192959/LOC112194838	fve:101298764/fve:101298627/fve:101291261/fve:101314890/fve:101311471/fve:101298386/fve:101292050/fve:101297568/fve:101293695/fve:101308190	10	4	112197185/112180326/112192313/112194838	6	112172636/112190393/112171940/112181707/112183592/112192959
-	-	-	-	-	-	-	-	-	-	fve04144	Endocytosis	15	241	0.0683502	0.785801	112170188/112182681/112180562/112178483/112182678/112196608/112170802/112182677/112190282/112182334/112198817/112191432/112176450/121052980/112166805	LOC112170188/LOC112182681/LOC112180562/LOC112178483/LOC112182678/LOC112196608/LOC112170802/LOC112182677/LOC112190282/LOC112182334/LOC112198817/LOC112191432/LOC112176450/LOC121052980/LOC112166805	fve:101311428/fve:101303062/fve:101311667/fve:101310329/fve:101315281/fve:101305698/fve:101305500/fve:105349265/fve:101298631/fve:101314520/fve:101314130/fve:101311491/fve:101295218/fve:101293426/fve:101309036	15	11	112170188/112182681/112178483/112182678/112170802/112182677/112190282/112198817/112176450/121052980/112166805	4	112180562/112196608/112182334/112191432
-	-	-	-	-	-	-	-	-	-	fve03008	Ribosome biogenesis in eukaryotes	9	125	0.0697275	0.785801	112188271/112176023/112166217/112174295/112187309/112194335/112173946/112180628/112193188	LOC112188271/LOC112176023/LOC112166217/LOC112174295/LOC112187309/LOC112194335/LOC112173946/LOC112180628/LOC112193188	fve:101305499/fve:101291639/fve:101293786/fve:101314619/fve:101313056/fve:101302218/fve:101303188/fve:101297150/fve:101306566	9	0		9	112188271/112176023/112166217/112174295/112187309/112194335/112173946/112180628/112193188
-	-	-	-	-	-	-	-	-	-	fve00740	Riboflavin metabolism	3	25	0.080366	0.785801	112187335/112196824/112180393	LOC112187335/LOC112196824/LOC112180393	fve:101298052/fve:101308566/fve:101298799	3	0		3	112187335/112196824/112180393
-	-	-	-	-	-	-	-	-	-	fve00330	Arginine and proline metabolism	6	79	0.10364	0.795487	112169017/112174208/112180326/112176928/112177639/112198265	LOC112169017/LOC112174208/LOC112180326/LOC112176928/LOC112177639/LOC112198265	fve:101302724/fve:101298475/fve:101311471/fve:101298933/fve:101293925/fve:101293234	6	5	112169017/112174208/112180326/112176928/112177639	1	112198265
-	-	-	-	-	-	-	-	-	-	fve00100	Steroid biosynthesis	4	51	0.15465	0.993408	112185134/112201412/112174507/112172132	LOC112185134/LOC112201412/LOC112174507/LOC112172132	fve:101292734/fve:101303960/fve:101311715/fve:101312297	4	3	112185134/112174507/112172132	1	112201412
-	-	-	-	-	-	-	-	-	-	fve00591	Linoleic acid metabolism	2	20	0.196388	0.993408	112192081/112196726	LOC112192081/LOC112196726	fve:101293406/fve:101298571	2	0		2	112192081/112196726
-	-	-	-	-	-	-	-	-	-	fve00904	Diterpenoid biosynthesis	2	20	0.196388	0.993408	112179245/112196107	LOC112179245/LOC112196107	fve:101306269/fve:101303210	2	0		2	112179245/112196107
-	-	-	-	-	-	-	-	-	-	fve04626	Plant-pathogen interaction	13	245	0.203255	0.993408	112170085/112196518/112166163/112188529/112187940/112183579/112192399/112200373/112169612/112201173/112176221/112193463/112173998	LOC112170085/LOC112196518/LOC112166163/LOC112188529/LOC112187940/LOC112183579/LOC112192399/LOC112200373/LOC112169612/LOC112201173/LOC112176221/LOC112193463/LOC112173998	fve:101306185/fve:101310856/fve:101309130/fve:101296790/fve:101292606/fve:101307632/fve:101299034/fve:101303028/fve:101292850/fve:101303326/fve:101297640/fve:101314040/fve:101307345	13	11	112170085/112196518/112188529/112187940/112183579/112192399/112200373/112169612/112201173/112176221/112173998	2	112166163/112193463
-	-	-	-	-	-	-	-	-	-	fve00520	Amino sugar and nucleotide sugar metabolism	8	140	0.21437	0.993408	112196806/112190204/112196973/112177169/112173693/112196972/112197227/112165934	LOC112196806/LOC112190204/LOC112196973/LOC112177169/LOC112173693/LOC112196972/LOC112197227/LOC112165934	fve:101291199/fve:101304907/fve:101291782/fve:101291199/fve:101300398/fve:101290830/fve:101293767/fve:101290830	8	8	112196806/112190204/112196973/112177169/112173693/112196972/112197227/112165934	0
-	-	-	-	-	-	-	-	-	-	fve00564	Glycerophospholipid metabolism	7	120	0.220176	0.993408	121051307/112172836/112199275/112187848/112178713/112202727/112187651	LOC121051307/LOC112172836/LOC112199275/LOC112187848/LOC112178713/LOC112202727/LOC112187651	fve:101311593/fve:101295195/fve:101295577/fve:101303827/fve:101310742/fve:101311445/fve:101297566	7	5	121051307/112172836/112199275/112187848/112178713	2	112202727/112187651
-	-	-	-	-	-	-	-	-	-	fve00902	Monoterpenoid biosynthesis	2	22	0.226831	0.993408	112181196/112177106	LOC112181196/LOC112177106	fve:101301622/fve:101301622	2	0		2	112181196/112177106
-	-	-	-	-	-	-	-	-	-	fve00945	Stilbenoid, diarylheptanoid and gingerol biosynthesis	3	43	0.257121	0.993408	112186380/112198396/112197698	LOC112186380/LOC112198396/LOC112197698	fve:101309080/fve:101292475/fve:101293948	3	1	112186380	2	112198396/112197698
-	-	-	-	-	-	-	-	-	-	fve00511	Other glycan degradation	2	24	0.257579	0.993408	112166121/112176108	LOC112166121/LOC112176108	fve:101310754/fve:101310754	2	1	112176108	1	112166121
-	-	-	-	-	-	-	-	-	-	fve00460	Cyanoamino acid metabolism	4	67	0.293766	0.993408	112176681/112181707/112166949/112198050	LOC112176681/LOC112181707/LOC112166949/LOC112198050	fve:101312349/fve:101292050/fve:101315216/fve:101290754	4	2	112166949/112198050	2	112176681/112181707
-	-	-	-	-	-	-	-	-	-	fve00960	Tropane, piperidine and pyridine alkaloid biosynthesis	2	31	0.364389	0.993408	112175387/112196959	LOC112175387/LOC112196959	fve:101298418/fve:101311746	2	1	112175387	1	112196959
-	-	-	-	-	-	-	-	-	-	fve00250	Alanine, aspartate and glutamate metabolism	4	76	0.378289	0.993408	112187725/novel.2516/112194838/novel.1328	LOC112187725/-/LOC112194838/-	fve:101306251/fve:101295256/fve:101308190/fve:101295256	4	3	novel.2516/112194838/novel.1328	1	112187725
-	-	-	-	-	-	-	-	-	-	fve00790	Folate biosynthesis	2	32	0.37926	0.993408	112168386/112168181	LOC112168386/LOC112168181	fve:101290933/fve:101294994	2	0		2	112168386/112168181
-	-	-	-	-	-	-	-	-	-	fve00910	Nitrogen metabolism	2	32	0.37926	0.993408	112172034/112195928	LOC112172034/LOC112195928	fve:101293380/fve:101308953	2	0		2	112172034/112195928
-	-	-	-	-	-	-	-	-	-	fve00900	Terpenoid backbone biosynthesis	4	77	0.387689	0.993408	112191500/112190799/112167301/112172112	LOC112191500/LOC112190799/LOC112167301/LOC112172112	fve:101305692/fve:101312088/fve:101300324/fve:101308723	4	3	112190799/112167301/112172112	1	112191500
-	-	-	-	-	-	-	-	-	-	fve04070	Phosphatidylinositol signaling system	4	77	0.387689	0.993408	112201173/112176221/112202727/112177047	LOC112201173/LOC112176221/LOC112202727/LOC112177047	fve:101303326/fve:101297640/fve:101311445/fve:101312158	4	3	112201173/112176221/112177047	1	112202727
-	-	-	-	-	-	-	-	-	-	fve03040	Spliceosome	13	295	0.433081	0.993408	112182681/112178483/112182678/112196608/112182536/112183311/112182677/112199929/112176602/112198817/112191432/112178093/112198223	LOC112182681/LOC112178483/LOC112182678/LOC112196608/LOC112182536/LOC112183311/LOC112182677/LOC112199929/LOC112176602/LOC112198817/LOC112191432/LOC112178093/LOC112198223	fve:101303062/fve:101310329/fve:101315281/fve:101305698/fve:101290808/fve:101308619/fve:105349265/fve:101304270/fve:101309735/fve:101314130/fve:101311491/fve:101290826/fve:101315138	13	10	112182681/112178483/112182678/112182536/112183311/112182677/112199929/112176602/112198817/112198223	3	112196608/112191432/112178093
-	-	-	-	-	-	-	-	-	-	fve00300	Lysine biosynthesis	1	14	0.443367	0.993408	novel.2424	-	fve:101314036	1	1	novel.2424	0
-	-	-	-	-	-	-	-	-	-	fve00966	Glucosinolate biosynthesis	1	14	0.443367	0.993408	112192313	LOC112192313	fve:101298386	1	1	112192313	0
-	-	-	-	-	-	-	-	-	-	fve00360	Phenylalanine metabolism	2	37	0.451169	0.993408	112169017/112175387	LOC112169017/LOC112175387	fve:101302724/fve:101298418	2	2	112169017/112175387	0
-	-	-	-	-	-	-	-	-	-	fve00906	Carotenoid biosynthesis	2	39	0.478602	0.993408	112168397/112194871	LOC112168397/LOC112194871	fve:101315210/fve:101303237	2	2	112168397/112194871	0
-	-	-	-	-	-	-	-	-	-	fve00040	Pentose and glucuronate interconversions	4	88	0.488908	0.993408	112188423/112167792/112182279/112172208	LOC112188423/LOC112167792/LOC112182279/LOC112172208	fve:101315454/fve:101311252/fve:101304327/fve:101305015	4	4	112188423/112167792/112182279/112172208	0
-	-	-	-	-	-	-	-	-	-	fve03013	RNA transport	9	211	0.499095	0.993408	112187648/112188404/112190070/121051788/112190069/112186875/112183895/112189864/112180251	LOC112187648/LOC112188404/LOC112190070/LOC121051788/LOC112190069/LOC112186875/LOC112183895/LOC112189864/LOC112180251	fve:101298639/fve:101314014/fve:101304495/fve:101302516/fve:101304495/fve:101313723/fve:101304713/fve:101307602/fve:101294130	9	3	112190070/121051788/112186875	6	112187648/112188404/112190069/112183895/112189864/112180251
-	-	-	-	-	-	-	-	-	-	fve00480	Glutathione metabolism	6	140	0.51422	0.993408	112186305/112182522/112193352/112192751/112180326/112192294	LOC112186305/LOC112182522/LOC112193352/LOC112192751/LOC112180326/LOC112192294	fve:101313532/fve:101313844/fve:101299125/fve:101311513/fve:101311471/fve:101308356	6	4	112186305/112192751/112180326/112192294	2	112182522/112193352
-	-	-	-	-	-	-	-	-	-	fve00561	Glycerolipid metabolism	4	91	0.515398	0.993408	121051307/112199275/112163750/112185187	LOC121051307/LOC112199275/LOC112163750/LOC112185187	fve:101311593/fve:101295577/fve:101301468/fve:101301724	4	3	121051307/112199275/112185187	1	112163750
-	-	-	-	-	-	-	-	-	-	fve00195	Photosynthesis	2	42	0.518145	0.993408	112173006/112178773	LOC112173006/LOC112178773	fve:101312585/fve:101301393	2	1	112178773	1	112173006
-	-	-	-	-	-	-	-	-	-	fve03018	RNA degradation	6	145	0.548999	0.993408	112198018/112165798/112191543/112185902/112202462/112192415	LOC112198018/LOC112165798/LOC112191543/LOC112185902/LOC112202462/LOC112192415	fve:101310416/fve:101291400/fve:101307408/fve:101295448/fve:101310105/fve:101305581	6	2	112191543/112192415	4	112198018/112165798/112185902/112202462
-	-	-	-	-	-	-	-	-	-	fve03030	DNA replication	3	70	0.551449	0.993408	novel.786/112168234/112166514	-/LOC112168234/LOC112166514	fve:101306501/fve:101294217/fve:101310295	3	1	112166514	2	novel.786/112168234
-	-	-	-	-	-	-	-	-	-	fve04130	SNARE interactions in vesicular transport	2	45	0.555652	0.993408	112175199/112190493	LOC112175199/LOC112190493	fve:101304801/fve:101313745	2	1	112175199	1	112190493
-	-	-	-	-	-	-	-	-	-	fve03410	Base excision repair	2	46	0.567687	0.993408	112168234/112201987	LOC112168234/LOC112201987	fve:101294217/fve:101310385	2	0		2	112168234/112201987
-	-	-	-	-	-	-	-	-	-	fve00051	Fructose and mannose metabolism	3	72	0.570755	0.993408	112172208/121051674/112202072	LOC112172208/LOC121051674/LOC112202072	fve:101305015/fve:101305245/fve:101300606	3	2	112172208/112202072	1	121051674
-	-	-	-	-	-	-	-	-	-	fve04136	Autophagy - other	2	47	0.579487	0.993408	112198006/112180831	LOC112198006/LOC112180831	fve:101296322/fve:101310120	2	2	112198006/112180831	0
-	-	-	-	-	-	-	-	-	-	fve00350	Tyrosine metabolism	2	49	0.602376	0.993408	112175387/112173136	LOC112175387/LOC112173136	fve:101298418/fve:101300020	2	1	112175387	1	112173136
-	-	-	-	-	-	-	-	-	-	fve00650	Butanoate metabolism	1	23	0.618333	0.993408	112187725	LOC112187725	fve:101306251	1	0		1	112187725
-	-	-	-	-	-	-	-	-	-	fve00909	Sesquiterpenoid and triterpenoid biosynthesis	2	53	0.64531	0.993408	112174507/112172132	LOC112174507/LOC112172132	fve:101311715/fve:101312297	2	2	112174507/112172132	0
-	-	-	-	-	-	-	-	-	-	fve03020	RNA polymerase	2	54	0.655456	0.993408	112191595/112187804	LOC112191595/LOC112187804	fve:101309408/fve:101300927	2	0		2	112191595/112187804
-	-	-	-	-	-	-	-	-	-	fve00908	Zeatin biosynthesis	1	26	0.663487	0.993408	112193626	LOC112193626	fve:101308780	1	0		1	112193626
-	-	-	-	-	-	-	-	-	-	fve04141	Protein processing in endoplasmic reticulum	11	295	0.670702	0.993408	112190635/112182681/112178483/112182678/112196608/112182677/112180665/112202118/112198817/112191432/112173998	LOC112190635/LOC112182681/LOC112178483/LOC112182678/LOC112196608/LOC112182677/LOC112180665/LOC112202118/LOC112198817/LOC112191432/LOC112173998	fve:101302002/fve:101303062/fve:101310329/fve:101315281/fve:101305698/fve:105349265/fve:101301011/fve:101304654/fve:101314130/fve:101311491/fve:101307345	11	9	112190635/112182681/112178483/112182678/112182677/112180665/112202118/112198817/112173998	2	112196608/112191432
-	-	-	-	-	-	-	-	-	-	fve04145	Phagosome	3	84	0.6753	0.993408	112176740/112180764/112170512	LOC112176740/LOC112180764/LOC112170512	fve:101306429/fve:101304093/fve:101305819	3	0		3	112176740/112180764/112170512
-	-	-	-	-	-	-	-	-	-	fve00600	Sphingolipid metabolism	1	29	0.703319	0.994912	112185187	LOC112185187	fve:101301724	1	1	112185187	0
-	-	-	-	-	-	-	-	-	-	fve04120	Ubiquitin mediated proteolysis	5	153	0.757988	0.994912	112167702/112174697/112193810/112185584/112176793	LOC112167702/LOC112174697/LOC112193810/LOC112185584/LOC112176793	fve:101302854/fve:101311070/fve:101302854/fve:105350461/fve:101313898	5	3	112167702/112193810/112185584	2	112174697/112176793
-	-	-	-	-	-	-	-	-	-	fve00020	Citrate cycle (TCA cycle)	2	66	0.75979	0.994912	112188193/112174313	LOC112188193/LOC112174313	fve:101304515/fve:101297305	2	2	112188193/112174313	0
-	-	-	-	-	-	-	-	-	-	fve00730	Thiamine metabolism	1	35	0.769441	0.994912	112201899	LOC112201899	fve:101299651	1	0		1	112201899
-	-	-	-	-	-	-	-	-	-	fve03060	Protein export	2	68	0.774255	0.994912	112181970/112202559	LOC112181970/LOC112202559	fve:101292629/fve:101290731	2	1	112202559	1	112181970
-	-	-	-	-	-	-	-	-	-	fve00280	Valine, leucine and isoleucine degradation	2	69	0.7812	0.994912	112192313/112194838	LOC112192313/LOC112194838	fve:101298386/fve:101308190	2	2	112192313/112194838	0
-	-	-	-	-	-	-	-	-	-	fve01210	2-Oxocarboxylic acid metabolism	2	76	0.824772	0.994912	112174313/112192313	LOC112174313/LOC112192313	fve:101297305/fve:101298386	2	2	112174313/112192313	0
-	-	-	-	-	-	-	-	-	-	fve00010	Glycolysis / Gluconeogenesis	5	169	0.82906	0.994912	112188193/112183480/121051674/112202072/112173136	LOC112188193/LOC112183480/LOC121051674/LOC112202072/LOC112173136	fve:101304515/fve:101296432/fve:101305245/fve:101300606/fve:101300020	5	3	112188193/112183480/112202072	2	121051674/112173136
-	-	-	-	-	-	-	-	-	-	fve00220	Arginine biosynthesis	1	43	0.835337	0.994912	112176928	LOC112176928	fve:101298933	1	1	112176928	0
-	-	-	-	-	-	-	-	-	-	fve03430	Mismatch repair	1	43	0.835337	0.994912	112168234	LOC112168234	fve:101294217	1	0		1	112168234
-	-	-	-	-	-	-	-	-	-	fve00562	Inositol phosphate metabolism	2	83	0.86041	0.994912	112165216/112177047	LOC112165216/LOC112177047	fve:101295117/fve:101312158	2	2	112165216/112177047	0
-	-	-	-	-	-	-	-	-	-	fve00920	Sulfur metabolism	1	56	0.904804	0.994912	112181707	LOC112181707	fve:101292050	1	0		1	112181707
-	-	-	-	-	-	-	-	-	-	fve00380	Tryptophan metabolism	1	58	0.91251	0.994912	112169017	LOC112169017	fve:101302724	1	1	112169017	0
-	-	-	-	-	-	-	-	-	-	fve03010	Ribosome	10	356	0.925745	0.994912	112190063/112166238/112189443/112195162/112199200/112188137/112173927/112191668/112172719/112182938	LOC112190063/LOC112166238/LOC112189443/LOC112195162/LOC112199200/LOC112188137/LOC112173927/LOC112191668/LOC112172719/LOC112182938	fve:101297184/fve:101300262/fve:101291562/fve:101300911/fve:101314838/fve:101302350/fve:101300193/fve:101300262/fve:101309870/fve:101307730	10	8	112190063/112166238/112195162/112199200/112188137/112173927/112191668/112172719	2	112189443/112182938
-	-	-	-	-	-	-	-	-	-	fve03420	Nucleotide excision repair	1	66	0.937598	0.994912	112168234	LOC112168234	fve:101294217	1	0		1	112168234
-	-	-	-	-	-	-	-	-	-	fve03440	Homologous recombination	1	78	0.962444	0.994912	112200663	LOC112200663	fve:101310132	1	0		1	112200663
-	-	-	-	-	-	-	-	-	-	fve00230	Purine metabolism	3	161	0.964309	0.994912	112186305/112192751/112177837	LOC112186305/LOC112192751/LOC112177837	fve:101313532/fve:101311513/fve:105349266	3	3	112186305/112192751/112177837	0
-	-	-	-	-	-	-	-	-	-	fve00190	Oxidative phosphorylation	2	127	0.969438	0.994912	112182202/112196211	LOC112182202/LOC112196211	fve:101292338/fve:101309090	2	1	112196211	1	112182202
-	-	-	-	-	-	-	-	-	-	fve03015	mRNA surveillance pathway	2	142	0.98226	0.994912	112192546/112188036	LOC112192546/LOC112188036	fve:101295480/fve:101302957	2	2	112192546/112188036	0
-	-	-	-	-	-	-	-	-	-	fve00071	Fatty acid degradation	1	97	0.983228	0.994912	112173136	LOC112173136	fve:101300020	1	0		1	112173136
-	-	-	-	-	-	-	-	-	-	fve04146	Peroxisome	2	150	0.986782	0.994912	112191514/112198027	LOC112191514/LOC112198027	fve:101307336/fve:101306618	2	1	112191514	1	112198027
-	-	-	-	-	-	-	-	-	-	fve00620	Pyruvate metabolism	1	125	0.994912	0.994912	112188193	LOC112188193	fve:101304515	1	1	112188193	0

## Sheet: Eth24h vs MOCK24h_relation
Supplementary Table 15-3 KEGG association analysis of DEGs and DAMs in Eth24h vs MOCK24h
MapID	MapTitle	Pvalue	x	y	n	N	EnrichDirect	MetaIDs	kegg_cpd_id	KEGGID	Description	GeneRatio	BgRatio	pvalue	padj	geneID	geneName	keggID	Count	Up	Up_Gene_names	Down	Down_Gene_names
map01100	Metabolic pathways	0.00793936	24	103	28	167	Over	Com_55_pos Com_3344_neg Com_401_pos Com_2810_neg Com_65_pos Com_14566_pos Com_5309_pos Com_1790_pos Com_1374_pos Com_11914_pos Com_3619_neg Com_6830_pos Com_609_pos Com_5174_neg Com_2044_pos Com_112_pos Com_916_neg Com_617_neg Com_16_neg Com_2036_pos Com_3625_pos Com_2474_pos Com_8504_pos Com_4657_pos	cpd:C00025,cpd:C00398,cpd:C00082,cpd:C00601,cpd:C00463,cpd:C03794,cpd:C00230,cpd:C01617,cpd:C00253,cpd:C00429,cpd:C00020,cpd:C02140,cpd:C00633,cpd:C05623,cpd:C00262,cpd:C00212,cpd:C00299,cpd:C00379,cpd:C00089,cpd:C00015,cpd:C00475,cpd:C03479,cpd:C00500,cpd:C00120	-	-	-	-	-	-	-	-	-	-	-	-	-	-
map00240	Pyrimidine metabolism	0.0157464	4	7	28	167	Over	Com_11914_pos Com_916_neg Com_2036_pos Com_3625_pos	cpd:C00429,cpd:C00299,cpd:C00015,cpd:C00475	fve00240	Pyrimidine metabolism	30	65	0.0868743	0.510484	112187267/112174856/112179412/112179054/112200318/112181516/112174058/112173264/112192904/112186984/112187485/112185526/112189792/112186305/112196642/112174253/112173483/112168464/112179173/112184044/112177837/112166026/112187622/112179906/112185078/112192751/112180953/112194825/112202070/112165506	LOC112187267/LOC112174856/LOC112179412/LOC112179054/LOC112200318/LOC112181516/LOC112174058/LOC112173264/LOC112192904/LOC112186984/LOC112187485/LOC112185526/LOC112189792/LOC112186305/LOC112196642/LOC112174253/LOC112173483/LOC112168464/LOC112179173/LOC112184044/LOC112177837/LOC112166026/LOC112187622/LOC112179906/LOC112185078/LOC112192751/LOC112180953/LOC112194825/LOC112202070/LOC112165506	fve:101292246/fve:101312573/fve:101295813/fve:101301107/fve:101296657/fve:101310257/fve:101302371/fve:101310472/fve:101298336/fve:101304623/fve:101308315/fve:101311919/fve:101293023/fve:101313532/fve:101294550/fve:101308038/fve:101301645/fve:101304566/fve:101305562/fve:101298916/fve:105349266/fve:101298776/fve:101293423/fve:101310693/fve:101314514/fve:101311513/fve:101301838/fve:101307510/fve:101…	30	19	112187267/112174856/112179054/112200318/112174058/112192904/112186984/112187485/112186305/112174253/112173483/112168464/112184044/112177837/112166026/112185078/112192751/112180953/112194825	11	112179412/112181516/112173264/112185526/112189792/112196642/112179173/112187622/112179906/112202070/112165506
map00230	Purine metabolism	0.0441577	4	9	28	167	Over	Com_14566_pos Com_3619_neg Com_2044_pos Com_112_pos	cpd:C03794,cpd:C00020,cpd:C00262,cpd:C00212	fve00230	Purine metabolism	44	158	0.99537	0.999999	112192550/112179402/112174856/112200266/112172840/112165690/112166467/112192742/112186984/112198307/112189517/112191786/112197442/112186305/112178746/112196642/112190310/112182414/112187265/112175226/112202878/112175853/112168892/112193127/112168464/112197565/112177837/112182719/112173060/112191819/112173973/112187622/112187029/112191629/112181653/112180870/112172304/112192751/121052305/112194455…	LOC112192550/LOC112179402/LOC112174856/LOC112200266/LOC112172840/LOC112165690/LOC112166467/LOC112192742/LOC112186984/LOC112198307/LOC112189517/LOC112191786/LOC112197442/LOC112186305/LOC112178746/LOC112196642/LOC112190310/LOC112182414/LOC112187265/LOC112175226/LOC112202878/LOC112175853/LOC112168892/LOC112193127/LOC112168464/LOC112197565/LOC112177837/LOC112182719/LOC112173060/LOC112191819/LOC112173…	fve:101296255/fve:101293304/fve:101312573/fve:101301583/fve:101308149/fve:101299647/fve:101299647/fve:101302951/fve:101304623/fve:101315426/fve:101292841/fve:101311878/fve:101307487/fve:101313532/fve:101310115/fve:101294550/fve:101314502/fve:101300962/fve:101312384/fve:101293302/fve:101295585/fve:101313211/fve:101306763/fve:101300952/fve:101304566/fve:101291056/fve:105349266/fve:101297972/fve:101…	44	30	112192550/112179402/112174856/112200266/112165690/112166467/112186984/112198307/112189517/112191786/112197442/112186305/112178746/112190310/112182414/112175226/112193127/112168464/112177837/112182719/112173060/112191819/112173973/112191629/112180870/112192751/112174601/112180953/112172750/112197974	14	112172840/112192742/112196642/112187265/112202878/112175853/112168892/112197565/112187622/112187029/112181653/112172304/121052305/112194455
map00400	Phenylalanine, tyrosine and tryptophan biosynthesis	0.0928431	3	7	28	167	Over	Com_401_pos Com_65_pos Com_5309_pos	cpd:C00082,cpd:C00463,cpd:C00230	fve00400	Phenylalanine, tyrosine and tryptophan biosynthesis	27	62	0.182809	0.733031	112175156/112168180/112186992/112186759/112191377/112191939/112188560/112182311/112191938/112189602/112165567/112167483/112183586/112186070/112177165/112194607/112165380/112182405/112186995/112186138/112173781/112188602/112186680/112192193/112197077/112169274/112178991	LOC112175156/LOC112168180/LOC112186992/LOC112186759/LOC112191377/LOC112191939/LOC112188560/LOC112182311/LOC112191938/LOC112189602/LOC112165567/LOC112167483/LOC112183586/LOC112186070/LOC112177165/LOC112194607/LOC112165380/LOC112182405/LOC112186995/LOC112186138/LOC112173781/LOC112188602/LOC112186680/LOC112192193/LOC112197077/LOC112169274/LOC112178991	fve:101299003/fve:101295974/fve:101311317/fve:101314504/fve:101299877/fve:101311774/fve:101305676/fve:101311613/fve:101311490/fve:101305385/fve:101300988/fve:101295397/fve:101305676/fve:101311591/fve:101298062/fve:101300159/fve:101299360/fve:101298831/fve:101303651/fve:101298618/fve:101292666/fve:101305282/fve:101299282/fve:101309440/fve:101309440/fve:101309212/fve:101305663	27	20	112175156/112168180/112186992/112191939/112188560/112182311/112191938/112165567/112167483/112183586/112186070/112177165/112165380/112182405/112186138/112173781/112188602/112186680/112192193/112178991	7	112186759/112191377/112189602/112194607/112186995/112197077/112169274
map00908	Zeatin biosynthesis	0.131212	2	4	28	167	Over	Com_3619_neg Com_2036_pos	cpd:C00020,cpd:C00015	fve00908	Zeatin biosynthesis	9	26	0.678882	0.999999	112168160/112197816/112202525/112173217/112193626/112178862/112190401/112198339/112189446	LOC112168160/LOC112197816/LOC112202525/LOC112173217/LOC112193626/LOC112178862/LOC112190401/LOC112198339/LOC112189446	fve:101295539/fve:101292691/fve:101295902/fve:101300743/fve:101308780/fve:101306020/fve:101290878/fve:101294272/fve:101302306	9	7	112168160/112197816/112202525/112173217/112178862/112198339/112189446	2	112193626/112190401
map00670	One carbon pool by folate	0.167665	1	1	28	167	Over	Com_2474_pos	cpd:C03479	fve00670	One carbon pool by folate	6	24	0.930807	0.999999	112173264/112190380/112180751/112190310/112186091/112176912	LOC112173264/LOC112190380/LOC112180751/LOC112190310/LOC112186091/LOC112176912	fve:101310472/fve:101310745/fve:101297877/fve:101314502/fve:101308604/fve:101297877	6	4	112180751/112190310/112186091/112176912	2	112173264/112190380
map00910	Nitrogen metabolism	0.167665	1	1	28	167	Over	Com_55_pos	cpd:C00025	fve00910	Nitrogen metabolism	16	30	0.0524302	0.380638	112193578/112197711/112198414/112180616/112186882/112173490/112192866/112198386/112193170/112200073/112172034/112189605/112176179/112195928/112187170/112180891	LOC112193578/LOC112197711/LOC112198414/LOC112180616/LOC112186882/LOC112173490/LOC112192866/LOC112198386/LOC112193170/LOC112200073/LOC112172034/LOC112189605/LOC112176179/LOC112195928/LOC112187170/LOC112180891	fve:101292138/fve:101302825/fve:101314372/fve:101301391/fve:101307925/fve:101302713/fve:101299235/fve:101299235/fve:101315278/fve:101307485/fve:101293380/fve:101298454/fve:101295234/fve:101308953/fve:101295839/fve:101293882	16	6	112198414/112192866/112198386/112193170/112200073/112176179	10	112193578/112197711/112180616/112186882/112173490/112172034/112189605/112195928/112187170/112180891
map00965	Betalain biosynthesis	0.167665	1	1	28	167	Over	Com_401_pos	cpd:C00082	-	-	-	-	-	-	-	-	-	-	-	-	-	-
map00380	Tryptophan metabolism	0.196204	2	5	28	167	Over	Com_3344_neg Com_65_pos	cpd:C00398,cpd:C00463	fve00380	Tryptophan metabolism	30	62	0.0465481	0.375488	112169661/112187805/112187238/112172396/112169017/112187009/112168752/112173134/112173098/112186127/112168869/112192585/112197938/112189079/112173658/112189280/112200446/112185831/112177186/112169565/112173820/112197861/112164587/112169018/112192845/112193644/112165784/112166144/112176552/112189374	LOC112169661/LOC112187805/LOC112187238/LOC112172396/LOC112169017/LOC112187009/LOC112168752/LOC112173134/LOC112173098/LOC112186127/LOC112168869/LOC112192585/LOC112197938/LOC112189079/LOC112173658/LOC112189280/LOC112200446/LOC112185831/LOC112177186/LOC112169565/LOC112173820/LOC112197861/LOC112164587/LOC112169018/LOC112192845/LOC112193644/LOC112165784/LOC112166144/LOC112176552/LOC112189374	fve:101314692/fve:101298824/fve:101295244/fve:101295199/fve:101302724/fve:101313059/fve:101305546/fve:101302724/fve:101314251/fve:101314692/fve:101311533/fve:101299781/fve:101311183/fve:101314692/fve:101306479/fve:101310430/fve:101304553/fve:101295165/fve:101298891/fve:101305359/fve:101305359/fve:101293278/fve:101302909/fve:101306479/fve:101299781/fve:101299781/fve:101308058/fve:101314639/fve:101…	30	18	112169661/112187805/112187238/112172396/112187009/112168752/112173098/112186127/112168869/112189079/112189280/112200446/112185831/112177186/112173820/112197861/112164587/112165784	12	112169017/112173134/112192585/112197938/112173658/112169565/112169018/112192845/112193644/112166144/112176552/112189374
map00860	Porphyrin and chlorophyll metabolism	0.196204	2	5	28	167	Over	Com_55_pos Com_8504_pos	cpd:C00025,cpd:C00500	fve00860	Porphyrin and chlorophyll metabolism	22	63	0.692588	0.999999	112164842/112176610/112188832/112192231/112170715/112177261/112168103/112183118/112190033/112190279/112174439/112170423/112192971/112178593/112195133/112168768/112169488/112188007/112197639/112202176/112173041/112170910	LOC112164842/LOC112176610/LOC112188832/LOC112192231/LOC112170715/LOC112177261/LOC112168103/LOC112183118/LOC112190033/LOC112190279/LOC112174439/LOC112170423/LOC112192971/LOC112178593/LOC112195133/LOC112168768/LOC112169488/LOC112188007/LOC112197639/LOC112202176/LOC112173041/LOC112170910	fve:101295785/fve:101309347/fve:101298057/fve:101311103/fve:101304443/fve:101294062/fve:101298098/fve:101299710/fve:101315071/fve:101296421/fve:101292363/fve:101303675/fve:101311975/fve:101311702/fve:101311885/fve:101313861/fve:101306192/fve:101295835/fve:101313794/fve:101309029/fve:101297227/fve:101311702	22	16	112164842/112176610/112188832/112192231/112170715/112177261/112168103/112183118/112190033/112190279/112174439/112170423/112168768/112188007/112197639/112173041	6	112192971/112178593/112195133/112169488/112202176/112170910
map00250	Alanine, aspartate and glutamate metabolism	0.264404	2	6	28	167	Over	Com_55_pos Com_14566_pos	cpd:C00025,cpd:C03794	fve00250	Alanine, aspartate and glutamate metabolism	30	77	0.417912	0.999999	112197711/112180616/112177116/112194838/112192866/112180840/112198386/112193170/112193651/112185526/112186512/novel.1329/112179324/112164572/112188260/112173781/112187725/112197538/112169781/112185767/112193489/112177245/112175096/112173973/112169274/112165425/112172750/novel.2269/112165506/112185775	LOC112197711/LOC112180616/LOC112177116/LOC112194838/LOC112192866/LOC112180840/LOC112198386/LOC112193170/LOC112193651/LOC112185526/LOC112186512/-/LOC112179324/LOC112164572/LOC112188260/LOC112173781/LOC112187725/LOC112197538/LOC112169781/LOC112185767/LOC112193489/LOC112177245/LOC112175096/LOC112173973/LOC112169274/LOC112165425/LOC112172750/-/LOC112165506/LOC112185775	fve:101302825/fve:101301391/fve:101303697/fve:101308190/fve:101299235/fve:101304575/fve:101299235/fve:101315278/fve:101291541/fve:101311919/fve:101305858/fve:101295256/fve:101314374/fve:101308151/fve:101294194/fve:101292666/fve:101306251/fve:101292861/fve:101292861/fve:101297290/fve:101297585/fve:101306251/fve:101294758/fve:101290927/fve:101309212/fve:101307970/fve:101311920/fve:101295256/fve:101…	30	14	112192866/112198386/112193170/112193651/112186512/112188260/112173781/112187725/112185767/112193489/112175096/112173973/112165425/112172750	16	112197711/112180616/112177116/112194838/112180840/112185526/novel.1329/112179324/112164572/112197538/112169781/112177245/112169274/novel.2269/112165506/112185775
map00430	Taurine and hypotaurine metabolism	0.308059	1	2	28	167	Over	Com_55_pos	cpd:C00025	-	-	-	-	-	-	-	-	-	-	-	-	-	-
map00730	Thiamine metabolism	0.308059	1	2	28	167	Over	Com_401_pos	cpd:C00082	fve00730	Thiamine metabolism	11	34	0.776511	0.999999	112187883/112166578/112201505/112187526/112178746/112193232/112202878/112173543/112198379/112187029/112164049	LOC112187883/LOC112166578/LOC112201505/LOC112187526/LOC112178746/LOC112193232/LOC112202878/LOC112173543/LOC112198379/LOC112187029/LOC112164049	fve:101306182/fve:101314730/fve:101299651/fve:101300282/fve:101310115/fve:101297743/fve:101295585/fve:101293163/fve:101290752/fve:101295251/fve:101314730	11	4	112187883/112187526/112178746/112198379	7	112166578/112201505/112193232/112202878/112173543/112187029/112164049
map00780	Biotin metabolism	0.308059	1	2	28	167	Over	Com_4657_pos	cpd:C00120	fve00780	Biotin metabolism	6	18	0.715743	0.999999	112164459/112175223/112195967/112187554/112178751/112176189	LOC112164459/LOC112175223/LOC112195967/LOC112187554/LOC112178751/LOC112176189	fve:101313775/fve:101310525/fve:101298282/fve:101304414/fve:101309825/fve:101306767	6	5	112164459/112195967/112187554/112178751/112176189	1	112175223
map00901	Indole alkaloid biosynthesis	0.308059	1	2	28	167	Over	Com_3344_neg	cpd:C00398	-	-	-	-	-	-	-	-	-	-	-	-	-	-
map00040	Pentose and glucuronate interconversions	0.425479	1	3	28	167	Over	Com_617_neg	cpd:C00379	fve00040	Pentose and glucuronate interconversions	29	92	0.895378	0.999999	112177071/112192899/112172208/112167792/112195899/112188423/112182279/112188928/112188981/112166814/112189718/112170137/112185592/112172726/112189414/112196965/112188210/112197159/112179182/112177251/112197991/112174014/112201058/112193826/112187427/112179905/112194110/112180006/novel.1158	LOC112177071/LOC112192899/LOC112172208/LOC112167792/LOC112195899/LOC112188423/LOC112182279/LOC112188928/LOC112188981/LOC112166814/LOC112189718/LOC112170137/LOC112185592/LOC112172726/LOC112189414/LOC112196965/LOC112188210/LOC112197159/LOC112179182/LOC112177251/LOC112197991/LOC112174014/LOC112201058/LOC112193826/LOC112187427/LOC112179905/LOC112194110/LOC112180006/-	fve:101292899/fve:101308393/fve:101305015/fve:101311252/fve:101302157/fve:101315454/fve:101304327/fve:101304682/fve:101304682/fve:101304682/fve:101308696/fve:101297304/fve:101309753/fve:101297604/fve:101294487/fve:101302349/fve:101312553/fve:101291231/fve:101306722/fve:101298126/fve:101291580/fve:101301735/fve:101310083/fve:101308102/fve:101294778/fve:101295811/fve:101291759/fve:101297579/fve:101…	29	20	112177071/112192899/112195899/112188423/112182279/112188928/112188981/112166814/112170137/112185592/112172726/112179182/112177251/112197991/112174014/112201058/112187427/112179905/112194110/112180006	9	112172208/112167792/112189718/112189414/112196965/112188210/112197159/112193826/novel.1158
map00340	Histidine metabolism	0.425479	1	3	28	167	Over	Com_55_pos	cpd:C00025	fve00340	Histidine metabolism	10	40	0.964894	0.999999	112187805/112187009/112182311/112172154/112168869/112197938/112193040/112177038/112166850/112188827	LOC112187805/LOC112187009/LOC112182311/LOC112172154/LOC112168869/LOC112197938/LOC112193040/LOC112177038/LOC112166850/LOC112188827	fve:101298824/fve:101313059/fve:101311613/fve:101301923/fve:101311533/fve:101311183/fve:101292721/fve:101292135/fve:101290805/fve:101309077	10	7	112187805/112187009/112182311/112172154/112168869/112193040/112166850	3	112197938/112177038/112188827
map00500	Starch and sucrose metabolism	0.425479	1	3	28	167	Over	Com_16_neg	cpd:C00089	fve00500	Starch and sucrose metabolism	71	196	0.642568	0.999999	112166431/112193668/112179311/112196843/112179968/112200933/112170366/112165974/112169837/112198246/112187826/112200066/112191732/112178612/112197960/112185776/112177068/112164737/112201852/112187044/112169838/112178853/112169168/112176825/112173114/112178855/112185291/112188994/112198315/112181778/112165721/112169498/121048951/112180652/112166754/112168892/112178743/112170254/112197565/112178645…	LOC112166431/LOC112193668/LOC112179311/LOC112196843/LOC112179968/LOC112200933/LOC112170366/LOC112165974/LOC112169837/LOC112198246/LOC112187826/LOC112200066/LOC112191732/LOC112178612/LOC112197960/LOC112185776/LOC112177068/LOC112164737/LOC112201852/LOC112187044/LOC112169838/LOC112178853/LOC112169168/LOC112176825/LOC112173114/LOC112178855/LOC112185291/LOC112188994/LOC112198315/LOC112181778/LOC112165…	fve:101301952/fve:101301952/fve:101307888/fve:101291489/fve:101310320/fve:101292016/fve:101290832/fve:101291216/fve:101294444/fve:101314271/fve:101297272/fve:101309789/fve:101299813/fve:101301974/fve:101291233/fve:101307526/fve:101306138/fve:101306214/fve:101298299/fve:101298534/fve:101294444/fve:101292804/fve:101306470/fve:101315234/fve:101310768/fve:101292804/fve:101301240/fve:101297942/fve:101…	71	28	112193668/112179311/112196843/112179968/112169837/112187826/112200066/112187044/112169838/112169168/112176825/112173114/112180652/112178743/112178645/112187483/112170076/112171355/112181555/112187488/112194730/112166949/112172955/112174711/112186816/112203191/112197974/112187415	43	112166431/112200933/112170366/112165974/112198246/112191732/112178612/112197960/112185776/112177068/112164737/112201852/112178853/112178855/112185291/112188994/112198315/112181778/112165721/112169498/121048951/112166754/112168892/112170254/112197565/112187043/112178365/112178874/112179614/112193680/112164844/112187622/112169745/112184228/novel.2766/112165308/112178621/112186365/112176681/11217279…
map00650	Butanoate metabolism	0.425479	1	3	28	167	Over	Com_55_pos	cpd:C00025	fve00650	Butanoate metabolism	13	25	0.0943195	0.518757	112186520/112197158/112175455/112179434/112189280/112200446/112176478/112187725/112193489/112164587/112177245/112175096/112170279	LOC112186520/LOC112197158/LOC112175455/LOC112179434/LOC112189280/LOC112200446/LOC112176478/LOC112187725/LOC112193489/LOC112164587/LOC112177245/LOC112175096/LOC112170279	fve:101295370/fve:101314929/fve:101292251/fve:101314462/fve:101310430/fve:101304553/fve:105351650/fve:101306251/fve:101297585/fve:101302909/fve:101306251/fve:101294758/fve:101292251	13	12	112186520/112197158/112175455/112179434/112189280/112200446/112176478/112187725/112193489/112164587/112175096/112170279	1	112177245
map00902	Monoterpenoid biosynthesis	0.425479	1	3	28	167	Over	Com_3668_pos	cpd:C00808	fve00902	Monoterpenoid biosynthesis	6	21	0.853295	0.999999	112177106/112180791/112177107/112177105/112167998/112177151	LOC112177106/LOC112180791/LOC112177107/LOC112177105/LOC112167998/LOC112177151	fve:101301622/fve:101296098/fve:101301622/fve:101301622/fve:101301622/fve:101296098	6	5	112177106/112180791/112177107/112177105/112177151	1	112167998
map00950	Isoquinoline alkaloid biosynthesis	0.425479	1	3	28	167	Over	Com_401_pos	cpd:C00082	fve00950	Isoquinoline alkaloid biosynthesis	11	22	0.153768	0.664496	112168180/112164787/112198176/112168752/112173098/112189602/112197391/112165281/112186138/112173781/112169274	LOC112168180/LOC112164787/LOC112198176/LOC112168752/LOC112173098/LOC112189602/LOC112197391/LOC112165281/LOC112186138/LOC112173781/LOC112169274	fve:101295974/fve:101314061/fve:101305686/fve:101305546/fve:101314251/fve:101305385/fve:101303958/fve:101301080/fve:101298618/fve:101292666/fve:101309212	11	8	112168180/112164787/112198176/112168752/112173098/112165281/112186138/112173781	3	112189602/112197391/112169274
map00360	Phenylalanine metabolism	0.459108	3	13	28	167	Over	Com_401_pos Com_2810_neg Com_10572_pos	cpd:C00082,cpd:C00601,cpd:C04148	fve00360	Phenylalanine metabolism	23	38	0.00289992	0.0877227	112168180/121048780/112198176/112169017/112168752/112173134/112182368/112182311/112173098/112189602/112192585/112197391/112173658/112200446/112186138/112191523/112173781/112169018/112191949/112192845/112193644/112169274/112179338	LOC112168180/LOC121048780/LOC112198176/LOC112169017/LOC112168752/LOC112173134/LOC112182368/LOC112182311/LOC112173098/LOC112189602/LOC112192585/LOC112197391/LOC112173658/LOC112200446/LOC112186138/LOC112191523/LOC112173781/LOC112169018/LOC112191949/LOC112192845/LOC112193644/LOC112169274/LOC112179338	fve:101295974/fve:101313724/fve:101305686/fve:101302724/fve:101305546/fve:101302724/fve:101292546/fve:101311613/fve:101314251/fve:101305385/fve:101299781/fve:101303958/fve:101306479/fve:101304553/fve:101298618/fve:101306351/fve:101292666/fve:101306479/fve:101315259/fve:101299781/fve:101299781/fve:101309212/fve:101315259	23	10	112168180/121048780/112198176/112168752/112182311/112173098/112200446/112186138/112173781/112191949	13	112169017/112173134/112182368/112189602/112192585/112197391/112173658/112191523/112169018/112192845/112193644/112169274/112179338
map00052	Galactose metabolism	0.523568	1	4	28	167	Over	Com_16_neg	cpd:C00089	fve00052	Galactose metabolism	29	59	0.0399939	0.351279	112191944/112188225/112189773/112179506/112186834/112180851/112176758/112179028/112176825/112172726/112168892/112197839/112164665/112179668/112172108/112194105/112187986/112175601/112197910/112179312/112187488/112164546/112174711/112197360/112186816/112203191/112192137/112197974/112172308	LOC112191944/LOC112188225/LOC112189773/LOC112179506/LOC112186834/LOC112180851/LOC112176758/LOC112179028/LOC112176825/LOC112172726/LOC112168892/LOC112197839/LOC112164665/LOC112179668/LOC112172108/LOC112194105/LOC112187986/LOC112175601/LOC112197910/LOC112179312/LOC112187488/LOC112164546/LOC112174711/LOC112197360/LOC112186816/LOC112203191/LOC112192137/LOC112197974/LOC112172308	fve:101299216/fve:101303922/fve:101299783/fve:101291142/fve:101310347/fve:101312927/fve:101291142/fve:101305174/fve:101315234/fve:101297604/fve:101306763/fve:101294740/fve:101306411/fve:101290858/fve:101293744/fve:101301920/fve:101296609/fve:101298174/fve:101306715/fve:101311860/fve:101304277/fve:101297814/fve:101308249/fve:101303508/fve:101302670/fve:101292103/fve:101305769/fve:101302642/fve:101…	29	20	112191944/112188225/112179506/112186834/112180851/112176758/112179028/112176825/112172726/112197839/112164665/112172108/112194105/112187488/112174711/112186816/112203191/112192137/112197974/112172308	9	112189773/112168892/112179668/112187986/112175601/112197910/112179312/112164546/112197360
map00130	Ubiquinone and other terpenoid-quinone biosynthesis	0.523568	1	4	28	167	Over	Com_401_pos	cpd:C00082	fve00130	Ubiquinone and other terpenoid-quinone biosynthesis	22	63	0.692588	0.999999	112168180/112198516/112166004/112192792/121048780/112190236/112192149/112192151/112189602/112185523/112197384/112195875/112173193/112178512/112197500/112186339/112187431/112174810/112191407/112166656/112178629/112176025	LOC112168180/LOC112198516/LOC112166004/LOC112192792/LOC121048780/LOC112190236/LOC112192149/LOC112192151/LOC112189602/LOC112185523/LOC112197384/LOC112195875/LOC112173193/LOC112178512/LOC112197500/LOC112186339/LOC112187431/LOC112174810/LOC112191407/LOC112166656/LOC112178629/LOC112176025	fve:101295974/fve:101307294/fve:101312908/fve:101307130/fve:101313724/fve:101291845/fve:101299638/fve:101299638/fve:101305385/fve:101296522/fve:101304565/fve:101304275/fve:101304641/fve:101298602/fve:101313178/fve:101312334/fve:101298026/fve:101307063/fve:101315076/fve:101295406/fve:101314096/fve:101308875	22	13	112168180/112198516/112166004/112192792/121048780/112192149/112192151/112185523/112195875/112173193/112187431/112174810/112176025	9	112190236/112189602/112197384/112178512/112197500/112186339/112191407/112166656/112178629
map00261	Monobactam biosynthesis	0.523568	1	4	28	167	Over	Com_401_pos	cpd:C00082	fve00261	Monobactam biosynthesis	4	13	0.775195	0.999999	112197024/112178308/112190453/112178860	LOC112197024/LOC112178308/LOC112190453/LOC112178860	fve:101292991/fve:101314987/fve:101312212/fve:101302187	4	3	112197024/112178308/112190453	1	112178860
map00410	beta-Alanine metabolism	0.523568	1	4	28	167	Over	Com_11914_pos	cpd:C00429	fve00410	beta-Alanine metabolism	24	61	0.412579	0.999999	112191920/112187805/112198176/112195067/112179054/112190828/112187009/112187633/112168869/112197938/112197391/112174253/112200446/112198265/112172361/112192298/112178797/112186885/112193489/112191485/112172024/112175096/112187165/112174588	LOC112191920/LOC112187805/LOC112198176/LOC112195067/LOC112179054/LOC112190828/LOC112187009/LOC112187633/LOC112168869/LOC112197938/LOC112197391/LOC112174253/LOC112200446/LOC112198265/LOC112172361/LOC112192298/LOC112178797/LOC112186885/LOC112193489/LOC112191485/LOC112172024/LOC112175096/LOC112187165/LOC112174588	fve:101293234/fve:101298824/fve:101305686/fve:101307900/fve:101301107/fve:101293630/fve:101313059/fve:101303139/fve:101311533/fve:101311183/fve:101303958/fve:101308038/fve:101304553/fve:101293234/fve:101298957/fve:101295713/fve:101295713/fve:101294888/fve:101297585/fve:101295713/fve:101305026/fve:101294758/fve:101312365/fve:101293234	24	15	112191920/112187805/112198176/112195067/112179054/112187009/112168869/112174253/112200446/112172361/112178797/112193489/112172024/112175096/112187165	9	112190828/112187633/112197938/112197391/112198265/112192298/112186885/112191485/112174588
map00480	Glutathione metabolism	0.523568	1	4	28	167	Over	Com_55_pos	cpd:C00025	fve00480	Glutathione metabolism	59	141	0.144924	0.649475	112178770/112183427/112182507/112169021/112177242/112169023/112184608/112192831/112200721/112183428/112197189/112186193/112186059/112192647/112176882/112200648/112193359/112192141/112178635/112172888/112179859/112185338/112197805/112173104/112186305/112184713/112189778/112196642/112187819/112196865/112166162/112167733/112193352/112177237/112185965/112170318/112169022/112165876/112165484/112173393…	LOC112178770/LOC112183427/LOC112182507/LOC112169021/LOC112177242/LOC112169023/LOC112184608/LOC112192831/LOC112200721/LOC112183428/LOC112197189/LOC112186193/LOC112186059/LOC112192647/LOC112176882/LOC112200648/LOC112193359/LOC112192141/LOC112178635/LOC112172888/LOC112179859/LOC112185338/LOC112197805/LOC112173104/LOC112186305/LOC112184713/LOC112189778/LOC112196642/LOC112187819/LOC112196865/LOC112166…	fve:101302168/fve:101294792/fve:101297668/fve:101310563/fve:101309256/fve:101310846/fve:101303648/fve:101294675/fve:101310563/fve:101296044/fve:101315038/fve:101315068/fve:101303142/fve:101295968/fve:101309045/fve:101294363/fve:101299125/fve:101307437/fve:101290952/fve:101311062/fve:101294363/fve:101303345/fve:101310846/fve:101295765/fve:101313532/fve:101299125/fve:101296705/fve:101294550/fve:101…	59	41	112178770/112182507/112177242/112169023/112192831/112200721/112197189/112186193/112186059/112192647/112176882/112200648/112193359/112178635/112172888/112179859/112185338/112197805/112173104/112186305/112184713/112189778/112187819/112166162/112167733/112193352/112177237/112185965/112170318/112169022/112165484/112167198/112173028/112193157/112173019/112170317/112179004/112192751/112174395/112173387…	18	112183427/112169021/112184608/112183428/112192141/112196642/112196865/112165876/112173393/112192142/112192756/112176769/112176081/112183532/112167642/112192144/112165322/112173569
map00970	Aminoacyl-tRNA biosynthesis	0.647451	2	9	28	167	Over	Com_55_pos Com_401_pos	cpd:C00025,cpd:C00082	fve00970	Aminoacyl-tRNA biosynthesis	31	110	0.982777	0.999999	112192231/112169961/112180780/112172904/112166693/112174439/112192840/112178699/112195111/112193867/112194711/112182514/novel.481/112168326/112193859/112176852/112193077/112180289/novel.2275/112164305/112166691/112165280/112199721/112200290/112173850/121050962/novel.2621/112172655/112192504/112200169/112187435	LOC112192231/LOC112169961/LOC112180780/LOC112172904/LOC112166693/LOC112174439/LOC112192840/LOC112178699/LOC112195111/LOC112193867/LOC112194711/LOC112182514/-/LOC112168326/LOC112193859/LOC112176852/LOC112193077/LOC112180289/-/LOC112164305/LOC112166691/LOC112165280/LOC112199721/LOC112200290/LOC112173850/LOC121050962/-/LOC112172655/LOC112192504/LOC112200169/LOC112187435	fve:101311103/fve:101304051/fve:101306331/fve:101292913/fve:101303981/fve:101292363/fve:101293524/fve:101308966/fve:101310887/fve:101301462/fve:101296266/fve:101308966/fve:101311319/fve:101314546/fve:101298334/fve:101310688/fve:101312966/fve:101310887/fve:101305457/fve:101297342/fve:101303981/fve:101294833/fve:101310688/fve:101305457/fve:101292567/fve:101304051/fve:101304051/fve:101303279/fve:101…	31	15	112192231/112169961/112180780/112172904/112174439/112193867/112194711/112168326/112193859/novel.2275/112164305/112166691/112165280/112200290/112187435	16	112166693/112192840/112178699/112195111/112182514/novel.481/112176852/112193077/112180289/112199721/112173850/121050962/novel.2621/112172655/112192504/112200169
map02010	ABC transporters	0.707003	3	14	28	167	Over	Com_617_neg Com_16_neg Com_4657_pos	cpd:C00379,cpd:C00089,cpd:C00120	fve02010	ABC transporters	12	39	0.842194	0.999999	112186224/112196449/112184123/112187341/112187486/112197543/112176954/112195265/112182429/112172418/112197544/112197295	LOC112186224/LOC112196449/LOC112184123/LOC112187341/LOC112187486/LOC112197543/LOC112176954/LOC112195265/LOC112182429/LOC112172418/LOC112197544/LOC112197295	fve:101310339/fve:101309993/fve:101303852/fve:101296590/fve:101312277/fve:101307483/fve:101301195/fve:101308109/fve:101299532/fve:101303858/fve:101307483/fve:101312432	12	3	112182429/112172418/112197544	9	112186224/112196449/112184123/112187341/112187486/112197543/112176954/112195265/112197295
map00940	Phenylpropanoid biosynthesis	0.719377	3	15	28	167	Over	Com_401_pos Com_3403_neg Com_11638_pos	cpd:C00082,cpd:C10945,cpd:C00761	fve00940	Phenylpropanoid biosynthesis	73	193	0.458485	0.999999	112166431/112170041/112193668/112172618/112168325/112191458/112172049/112187919/112177138/112187580/112201637/112188530/112167574/112187826/112202521/112166518/112190236/112173412/112192149/112192151/112185445/112184982/112173913/112182368/112189809/novel.2001/112190148/112186660/112164737/112173018/112189050/112184275/112200193/112174337/112181937/112176670/112185523/112165334/112202174/11217311…	LOC112166431/LOC112170041/LOC112193668/LOC112172618/LOC112168325/LOC112191458/LOC112172049/LOC112187919/LOC112177138/LOC112187580/LOC112201637/LOC112188530/LOC112167574/LOC112187826/LOC112202521/LOC112166518/LOC112190236/LOC112173412/LOC112192149/LOC112192151/LOC112185445/LOC112184982/LOC112173913/LOC112182368/LOC112189809/-/LOC112190148/LOC112186660/LOC112164737/LOC112173018/LOC112189050/LOC1121…	fve:101301952/fve:101304787/fve:101301952/fve:101299316/fve:101301085/fve:101310043/fve:101299316/fve:101298438/fve:101294295/fve:101307828/fve:101306112/fve:101308709/fve:101292774/fve:101297272/fve:101302245/fve:101306708/fve:101291845/fve:101314680/fve:101299638/fve:101299638/fve:101309770/fve:101309770/fve:101306543/fve:101292546/fve:101299243/fve:101306995/fve:101301128/fve:101311874/fve:101…	73	40	112170041/112193668/112172618/112168325/112191458/112172049/112187919/112177138/112188530/112187826/112202521/112173412/112192149/112192151/112185445/112173913/112189809/112190148/112184275/112174337/112176670/112185523/112165334/112202174/112173114/112198396/112197637/112177243/112173917/112163702/112170043/112186380/112176186/112191949/112171876/112166949/112171381/112173616/112177247/112173915	33	112166431/112187580/112201637/112167574/112166518/112190236/112184982/112182368/novel.2001/112186660/112164737/112173018/112189050/112200193/112181937/112198244/112188405/112201401/112197500/112178673/112187043/112187847/112173210/112184739/112168740/112179338/112165308/112187049/112176681/112192325/112187366/112192323/112184684
map00220	Arginine biosynthesis	1	1	5	28	167	Over	Com_55_pos	cpd:C00025	fve00220	Arginine biosynthesis	20	43	0.134936	0.627973	112197711/112188038/112180616/112176936/112177116/112176928/112192866/112198386/112202734/112193170/112193557/112183977/112172706/112168840/112188260/112173781/112185459/112173713/112169274/112194641	LOC112197711/LOC112188038/LOC112180616/LOC112176936/LOC112177116/LOC112176928/LOC112192866/LOC112198386/LOC112202734/LOC112193170/LOC112193557/LOC112183977/LOC112172706/LOC112168840/LOC112188260/LOC112173781/LOC112185459/LOC112173713/LOC112169274/LOC112194641	fve:101302825/fve:101307225/fve:101301391/fve:101298933/fve:101303697/fve:101298933/fve:101299235/fve:101299235/fve:101295312/fve:101315278/fve:101311203/fve:101301911/fve:101294332/fve:101305395/fve:101294194/fve:101292666/fve:101292459/fve:101297614/fve:101309212/fve:101301911	20	15	112188038/112176936/112176928/112192866/112198386/112202734/112193170/112193557/112172706/112168840/112188260/112173781/112185459/112173713/112194641	5	112197711/112180616/112177116/112183977/112169274
map00330	Arginine and proline metabolism	1	1	5	28	167	Over	Com_55_pos	cpd:C00025	fve00330	Arginine and proline metabolism	37	78	0.0406438	0.351279	112191920/112174208/112187805/112176936/112193583/112190828/112164721/112169017/112188375/112176928/112187009/112185736/112173134/112168869/112192585/112197938/112183977/112173658/112188410/112198265/112179324/112197664/112173781/112173855/112192756/112169018/112192845/112182840/112183532/112200221/112193644/112169274/112194641/112186047/112174588/112171871/112183460	LOC112191920/LOC112174208/LOC112187805/LOC112176936/LOC112193583/LOC112190828/LOC112164721/LOC112169017/LOC112188375/LOC112176928/LOC112187009/LOC112185736/LOC112173134/LOC112168869/LOC112192585/LOC112197938/LOC112183977/LOC112173658/LOC112188410/LOC112198265/LOC112179324/LOC112197664/LOC112173781/LOC112173855/LOC112192756/LOC112169018/LOC112192845/LOC112182840/LOC112183532/LOC112200221/LOC112193…	fve:101293234/fve:101298475/fve:101298824/fve:101298933/fve:101295638/fve:101293630/fve:101312030/fve:101302724/fve:101306377/fve:101298933/fve:101313059/fve:101300079/fve:101302724/fve:101311533/fve:101299781/fve:101311183/fve:101301911/fve:101306479/fve:101303432/fve:101293234/fve:101314374/fve:105349241/fve:101292666/fve:101311425/fve:101303321/fve:101306479/fve:101299781/fve:101308126/fve:101…	37	19	112191920/112174208/112187805/112176936/112193583/112164721/112188375/112176928/112187009/112168869/112188410/112197664/112173781/112173855/112182840/112194641/112186047/112171871/112183460	18	112190828/112169017/112185736/112173134/112192585/112197938/112183977/112173658/112198265/112179324/112192756/112169018/112192845/112183532/112200221/112193644/112169274/112174588
map00350	Tyrosine metabolism	1	1	5	28	167	Over	Com_401_pos	cpd:C00082	fve00350	Tyrosine metabolism	23	49	0.104235	0.548365	112168180/112164787/121048780/112198176/112182988/112173137/112176006/112168752/112182311/112173098/112189602/112177379/112197391/112165281/112164615/112198080/112186138/112191523/112173781/112173796/112172000/112169274/112174501	LOC112168180/LOC112164787/LOC121048780/LOC112198176/LOC112182988/LOC112173137/LOC112176006/LOC112168752/LOC112182311/LOC112173098/LOC112189602/LOC112177379/LOC112197391/LOC112165281/LOC112164615/LOC112198080/LOC112186138/LOC112191523/LOC112173781/LOC112173796/LOC112172000/LOC112169274/LOC112174501	fve:101295974/fve:101314061/fve:101313724/fve:101305686/fve:101294010/fve:101299735/fve:101308286/fve:101305546/fve:101311613/fve:101314251/fve:101305385/fve:101298712/fve:101303958/fve:101301080/fve:101300702/fve:101291042/fve:101298618/fve:101306351/fve:101292666/fve:101311060/fve:101306577/fve:101309212/fve:101311341	23	18	112168180/112164787/121048780/112198176/112182988/112173137/112176006/112168752/112182311/112173098/112165281/112164615/112198080/112186138/112173781/112173796/112172000/112174501	5	112189602/112177379/112197391/112191523/112169274
map00460	Cyanoamino acid metabolism	1	1	5	28	167	Over	Com_401_pos	cpd:C00082	fve00460	Cyanoamino acid metabolism	19	66	0.942186	0.999999	112166431/112193668/112181707/112186882/112187826/112180840/112165679/112190380/112164737/112180751/112173114/112197538/112169781/112187043/112167642/112166949/112165308/112176681/112176912	LOC112166431/LOC112193668/LOC112181707/LOC112186882/LOC112187826/LOC112180840/LOC112165679/LOC112190380/LOC112164737/LOC112180751/LOC112173114/LOC112197538/LOC112169781/LOC112187043/LOC112167642/LOC112166949/LOC112165308/LOC112176681/LOC112176912	fve:101301952/fve:101301952/fve:101292050/fve:101307925/fve:101297272/fve:101304575/fve:101314432/fve:101310745/fve:101306214/fve:101297877/fve:101310768/fve:101292861/fve:101292861/fve:101296690/fve:101303737/fve:101315216/fve:101290740/fve:101312349/fve:101297877	19	8	112193668/112181707/112187826/112165679/112180751/112173114/112166949/112176912	11	112166431/112186882/112180840/112190380/112164737/112197538/112169781/112187043/112167642/112165308/112176681
map00760	Nicotinate and nicotinamide metabolism	1	1	5	28	167	Over	Com_1374_pos	cpd:C00253	fve00760	Nicotinate and nicotinamide metabolism	11	29	0.53879	0.999999	112192904/112186984/112187278/novel.1329/112200992/112187622/112176463/112167783/112180949/112201417/novel.2269	LOC112192904/LOC112186984/LOC112187278/-/LOC112200992/LOC112187622/LOC112176463/LOC112167783/LOC112180949/LOC112201417/-	fve:101298336/fve:101304623/fve:101304799/fve:101295256/fve:101297824/fve:101293423/fve:101297705/fve:101302617/fve:101310900/fve:101290724/fve:101295256	11	6	112192904/112186984/112187278/112176463/112167783/112180949	5	novel.1329/112200992/112187622/112201417/novel.2269
map00770	Pantothenate and CoA biosynthesis	1	1	5	28	167	Over	Com_11914_pos	cpd:C00429	fve00770	Pantothenate and CoA biosynthesis	18	44	0.358879	0.999999	112186520/112172335/112179054/112175455/112187593/112174253/novel.540/112188804/112172361/112182973/112197611/112180118/novel.2374/112197609/112187622/112172336/112173390/112170279	LOC112186520/LOC112172335/LOC112179054/LOC112175455/LOC112187593/LOC112174253/-/LOC112188804/LOC112172361/LOC112182973/LOC112197611/LOC112180118/-/LOC112197609/LOC112187622/LOC112172336/LOC112173390/LOC112170279	fve:101295370/fve:101298386/fve:101301107/fve:101292251/fve:101304305/fve:101308038/fve:101307582/fve:101298362/fve:101298957/fve:101308211/fve:101290987/fve:101302311/fve:101307582/fve:101307582/fve:101293423/fve:101298674/fve:101308744/fve:101292251	18	12	112186520/112172335/112179054/112175455/112187593/112174253/112188804/112172361/112182973/112197609/112173390/112170279	6	novel.540/112197611/112180118/novel.2374/112187622/112172336
map00960	Tropane, piperidine and pyridine alkaloid biosynthesis	1	1	5	28	167	Over	Com_1374_pos	cpd:C00253	fve00960	Tropane, piperidine and pyridine alkaloid biosynthesis	19	31	0.00547521	0.101111	112168180/112200065/112179643/112196960/112198176/112188503/112196856/112196446/112182311/112165269/112189602/112197391/112196959/112186138/112173781/112193008/112194833/112169274/112198474	LOC112168180/LOC112200065/LOC112179643/LOC112196960/LOC112198176/LOC112188503/LOC112196856/LOC112196446/LOC112182311/LOC112165269/LOC112189602/LOC112197391/LOC112196959/LOC112186138/LOC112173781/LOC112193008/LOC112194833/LOC112169274/LOC112198474	fve:101295974/fve:101305626/fve:101311746/fve:101311746/fve:101305686/fve:101305626/fve:101305626/fve:101299236/fve:101311613/fve:101305626/fve:101305385/fve:101303958/fve:101311746/fve:101298618/fve:101292666/fve:101299206/fve:101300932/fve:101309212/fve:101305626	19	9	112168180/112179643/112196960/112198176/112196446/112182311/112196959/112186138/112173781	10	112200065/112188503/112196856/112165269/112189602/112197391/112193008/112194833/112169274/112198474
map00966	Glucosinolate biosynthesis	1	1	5	28	167	Over	Com_401_pos	cpd:C00082	fve00966	Glucosinolate biosynthesis	5	14	0.644677	0.999999	112172335/112188804/112177186/112172336/112197145	LOC112172335/LOC112188804/LOC112177186/LOC112172336/LOC112197145	fve:101298386/fve:101298362/fve:101298891/fve:101298674/fve:101307387	5	4	112172335/112188804/112177186/112197145	1	112172336
-	-	-	-	-	-	-	-	-	-	fve03010	Ribosome	189	354	1.36e-10	1.64e-08	112173927/112193210/112166238/112200092/112174692/112185183/112169256/112165871/112177257/112195162/112195424/112190735/112180419/112165972/112191668/112191326/112172182/112188137/112165924/112192302/112180894/112168098/112191364/112186552/112168134/112168842/112195877/112188164/112172719/112193664/112188629/112188557/112166151/112173181/112194501/112182156/112168108/112179089/112169277/112197997…	LOC112173927/LOC112193210/LOC112166238/LOC112200092/LOC112174692/LOC112185183/LOC112169256/LOC112165871/LOC112177257/LOC112195162/LOC112195424/LOC112190735/LOC112180419/LOC112165972/LOC112191668/LOC112191326/LOC112172182/LOC112188137/LOC112165924/LOC112192302/LOC112180894/LOC112168098/LOC112191364/LOC112186552/LOC112168134/LOC112168842/LOC112195877/LOC112188164/LOC112172719/LOC112193664/LOC112188…	fve:101300193/fve:101293775/fve:101300262/fve:101305655/fve:101302767/fve:101302766/fve:101295764/fve:101314446/fve:101298603/fve:101300911/fve:101297863/fve:101307042/fve:101313567/fve:101303309/fve:101300262/fve:101297686/fve:101314841/fve:101302350/fve:101297916/fve:101299918/fve:101291534/fve:101309913/fve:101314417/fve:101299698/fve:101314838/fve:101301343/fve:101313202/fve:101296892/fve:101…	189	182	112173927/112193210/112166238/112200092/112174692/112185183/112169256/112165871/112177257/112195162/112195424/112190735/112180419/112165972/112191668/112191326/112172182/112188137/112165924/112192302/112180894/112168098/112191364/112186552/112168134/112168842/112195877/112188164/112172719/112193664/112188629/112188557/112166151/112173181/112194501/112182156/112168108/112179089/112169277/112197997…	7	112186712/112170998/112198948/112189443/112175552/112168097/novel.1107
-	-	-	-	-	-	-	-	-	-	fve04075	Plant hormone signal transduction	122	234	1.55e-06	9.4e-05	112185404/112196585/112182940/112166829/112186700/112190429/112189737/112180920/112183508/112197631/112173433/112175658/112172709/112184125/112172210/112201882/112186817/112169905/112170085/112170562/novel.2697/112189889/112193093/112168401/112182826/112188833/112195995/112186845/112197670/112191898/112172470/121051601/112188876/112187564/112174472/112169129/112179675/112196138/112180833/11220081…	LOC112185404/LOC112196585/LOC112182940/LOC112166829/LOC112186700/LOC112190429/LOC112189737/LOC112180920/LOC112183508/LOC112197631/LOC112173433/LOC112175658/LOC112172709/LOC112184125/LOC112172210/LOC112201882/LOC112186817/LOC112169905/LOC112170085/LOC112170562/-/LOC112189889/LOC112193093/LOC112168401/LOC112182826/LOC112188833/LOC112195995/LOC112186845/LOC112197670/LOC112191898/LOC112172470/LOC1210…	fve:101306953/fve:101305215/fve:101297192/fve:101303388/fve:101293337/fve:101303266/fve:101302102/fve:101292210/fve:101308813/fve:101298592/fve:101294715/fve:101300148/fve:101308237/fve:101294876/fve:101295972/fve:101313488/fve:101302955/fve:101304531/fve:101306185/fve:101296438/fve:101298230/fve:101297271/fve:101313324/fve:105350399/fve:101298939/fve:101314119/fve:101297826/fve:105351676/fve:101…	122	41	112185404/112196585/112182940/112166829/112186700/112190429/112180920/112183508/112197631/112184125/112186817/112169905/112170085/112189889/112182826/112197670/112191898/112169129/112172779/112170452/112173257/112172503/112195797/112173585/112173329/112199558/112195962/112197904/112169606/112186569/112173422/112173644/112196962/novel.1128/112197127/112186588/112186932/112192990/112181962/11217428…	81	112189737/112173433/112175658/112172709/112172210/112201882/112170562/novel.2697/112193093/112168401/112188833/112195995/112186845/112172470/121051601/112188876/112187564/112174472/112179675/112196138/112180833/112200817/121050446/112173536/112187433/112189254/112190249/112192864/112188721/112195874/112177155/112202757/112186844/112179816/112179737/112198218/112179567/novel.1936/112193584/1121698…
-	-	-	-	-	-	-	-	-	-	fve00592	alpha-Linolenic acid metabolism	40	73	0.00158878	0.0640807	112196106/112190372/112195067/112188761/112186784/112187633/112180867/112196726/112184573/112198295/112172294/112167842/112167843/112176850/112190361/112186516/112197345/112170142/112174804/112192298/112200615/112174859/112190371/112169957/112178797/112172686/112174048/112176301/112173796/112191485/112173396/112165245/112186072/112171057/112186325/112170539/112169416/112169669/112191872/112174501	LOC112196106/LOC112190372/LOC112195067/LOC112188761/LOC112186784/LOC112187633/LOC112180867/LOC112196726/LOC112184573/LOC112198295/LOC112172294/LOC112167842/LOC112167843/LOC112176850/LOC112190361/LOC112186516/LOC112197345/LOC112170142/LOC112174804/LOC112192298/LOC112200615/LOC112174859/LOC112190371/LOC112169957/LOC112178797/LOC112172686/LOC112174048/LOC112176301/LOC112173796/LOC112191485/LOC112173…	fve:101308871/fve:101298400/fve:101307900/fve:101294384/fve:101292737/fve:101303139/fve:101311343/fve:101298571/fve:101294002/fve:101314365/fve:101312801/fve:101302634/fve:101302634/fve:101298400/fve:101311411/fve:101302672/fve:101305363/fve:101300509/fve:101311411/fve:101295713/fve:101292296/fve:101291694/fve:101311411/fve:101292090/fve:101295713/fve:101301154/fve:101301149/fve:101299562/fve:101…	40	18	112196106/112190372/112195067/112196726/112184573/112198295/112176850/112174804/112200615/112174859/112169957/112178797/112176301/112173796/112165245/112186325/112191872/112174501	22	112188761/112186784/112187633/112180867/112172294/112167842/112167843/112190361/112186516/112197345/112170142/112192298/112190371/112172686/112174048/112191485/112173396/112186072/112171057/112170539/112169416/112169669
-	-	-	-	-	-	-	-	-	-	fve04712	Circadian rhythm - plant	25	43	0.00414464	0.1003	112190503/112178737/112175464/112187141/112196220/112192619/112194942/112181900/112193618/112195957/112187372/112176056/112182168/112172411/112193894/112175474/112175453/112182501/112176785/112184549/112198288/112192990/112199938/112198255/112169978	LOC112190503/LOC112178737/LOC112175464/LOC112187141/LOC112196220/LOC112192619/LOC112194942/LOC112181900/LOC112193618/LOC112195957/LOC112187372/LOC112176056/LOC112182168/LOC112172411/LOC112193894/LOC112175474/LOC112175453/LOC112182501/LOC112176785/LOC112184549/LOC112198288/LOC112192990/LOC112199938/LOC112198255/LOC112169978	fve:101299956/fve:101311001/fve:101298162/fve:101307535/fve:101293874/fve:101296304/fve:101310811/fve:101300003/fve:101296766/fve:101299755/fve:101313161/fve:101305846/fve:101295449/fve:101314818/fve:101307024/fve:101298162/fve:101298162/fve:101296304/fve:101297247/fve:101305309/fve:101303815/fve:101314290/fve:101296766/fve:101297428/fve:101301161	25	8	112175464/112172411/112193894/112175474/112175453/112198288/112192990/112199938	17	112190503/112178737/112187141/112196220/112192619/112194942/112181900/112193618/112195957/112187372/112176056/112182168/112182501/112176785/112184549/112198255/112169978
-	-	-	-	-	-	-	-	-	-	fve00030	Pentose phosphate pathway	38	73	0.00661641	0.101111	112185294/112179402/112195181/112189773/112198215/112186059/112188495/112176882/112198111/112185338/112179851/112187819/112176029/112189414/112180197/112177156/112171994/112198140/112195180/112168892/112165876/112178743/112174816/112164665/novel.1586/112177251/112172108/112194105/112199734/112178365/112187986/112173569/112174601/112196872/112167006/112187906/112196658/112197974	LOC112185294/LOC112179402/LOC112195181/LOC112189773/LOC112198215/LOC112186059/LOC112188495/LOC112176882/LOC112198111/LOC112185338/LOC112179851/LOC112187819/LOC112176029/LOC112189414/LOC112180197/LOC112177156/LOC112171994/LOC112198140/LOC112195180/LOC112168892/LOC112165876/LOC112178743/LOC112174816/LOC112164665/-/LOC112177251/LOC112172108/LOC112194105/LOC112199734/LOC112178365/LOC112187986/LOC1121…	fve:105353312/fve:101293304/fve:101304014/fve:101299783/fve:101302070/fve:101303142/fve:101310052/fve:101309045/fve:101306035/fve:101303345/fve:101297396/fve:101307514/fve:101297396/fve:101294487/fve:101314946/fve:101297772/fve:101299626/fve:101305036/fve:101304303/fve:101306763/fve:101303345/fve:101314663/fve:101308628/fve:101306411/fve:101295116/fve:101298126/fve:101293744/fve:101301920/fve:101…	38	23	112185294/112179402/112195181/112198215/112186059/112176882/112198111/112185338/112187819/112180197/112177156/112198140/112195180/112178743/112164665/112177251/112172108/112194105/112199734/112174601/112196872/112167006/112197974	15	112189773/112188495/112179851/112176029/112189414/112171994/112168892/112165876/112174816/novel.1586/112178365/112187986/112173569/112187906/112196658
-	-	-	-	-	-	-	-	-	-	fve04016	MAPK signaling pathway - plant	64	134	0.00751362	0.101111	112185404/112196585/112166829/112186700/112190204/112183508/112172885/112165916/112197631/112175658/112172709/112176471/112184125/112170085/112174856/112182826/112169287/112179492/112191898/112170336/112183666/112170335/112170452/112164486/112185405/112178891/112177155/112179451/112202526/112202757/112176437/112176221/112195342/112193584/112169606/112180575/112172384/112192061/112172761/112196905…	LOC112185404/LOC112196585/LOC112166829/LOC112186700/LOC112190204/LOC112183508/LOC112172885/LOC112165916/LOC112197631/LOC112175658/LOC112172709/LOC112176471/LOC112184125/LOC112170085/LOC112174856/LOC112182826/LOC112169287/LOC112179492/LOC112191898/LOC112170336/LOC112183666/LOC112170335/LOC112170452/LOC112164486/LOC112185405/LOC112178891/LOC112177155/LOC112179451/LOC112202526/LOC112202757/LOC112176…	fve:101306953/fve:101305215/fve:101303388/fve:101293337/fve:101304907/fve:101308813/fve:101294711/fve:101305547/fve:101298592/fve:101300148/fve:101308237/fve:101294470/fve:101294876/fve:101306185/fve:101312573/fve:101298939/fve:101307851/fve:101300536/fve:101305774/fve:101310050/fve:101304612/fve:101299017/fve:101291297/fve:101305151/fve:101307242/fve:101293392/fve:101300914/fve:101295526/fve:101…	64	39	112185404/112196585/112166829/112186700/112190204/112183508/112172885/112165916/112197631/112176471/112184125/112170085/112174856/112182826/112169287/112191898/112170336/112183666/112170452/112164486/112185405/112178891/112202526/112176437/112176221/112195342/112169606/112172761/112169603/112165455/112203733/112177837/112186932/112164963/112187729/112181962/112195439/112179498/112180953	25	112175658/112172709/112179492/112170335/112177155/112179451/112202757/112193584/112180575/112172384/112192061/112196905/112182538/112182758/112186994/112183442/112201683/112196847/112179306/112176552/112176585/112180226/112173072/112186701/112189927
-	-	-	-	-	-	-	-	-	-	fve03050	Proteasome	40	78	0.00752064	0.101111	112180621/112174181/112182924/112170426/112173531/112174791/112188762/112201356/112193012/112178638/112183429/112167029/112200813/112181510/112199957/112168879/112166316/112185728/112170989/112203689/112186662/112165266/112193472/112166365/112170183/112174537/112197747/112180099/112190369/112180459/112188357/112180841/112194949/112166498/112174569/112177019/112187375/112170550/112180317/112187628	LOC112180621/LOC112174181/LOC112182924/LOC112170426/LOC112173531/LOC112174791/LOC112188762/LOC112201356/LOC112193012/LOC112178638/LOC112183429/LOC112167029/LOC112200813/LOC112181510/LOC112199957/LOC112168879/LOC112166316/LOC112185728/LOC112170989/LOC112203689/LOC112186662/LOC112165266/LOC112193472/LOC112166365/LOC112170183/LOC112174537/LOC112197747/LOC112180099/LOC112190369/LOC112180459/LOC112188…	fve:101298514/fve:101310187/fve:101294892/fve:101294628/fve:101303478/fve:101310273/fve:105352425/fve:101290735/fve:101314478/fve:101308579/fve:101295365/fve:101309605/fve:101308218/fve:101292837/fve:101303771/fve:101312884/fve:101315212/fve:101315072/fve:101308522/fve:101304129/fve:101312376/fve:101293855/fve:101313727/fve:101290742/fve:101315192/fve:101310187/fve:101297634/fve:101311577/fve:101…	40	38	112180621/112174181/112182924/112170426/112173531/112174791/112188762/112201356/112178638/112183429/112167029/112200813/112181510/112199957/112168879/112166316/112185728/112170989/112203689/112186662/112165266/112193472/112166365/112170183/112174537/112197747/112180099/112190369/112180459/112188357/112180841/112194949/112174569/112177019/112187375/112170550/112180317/112187628	2	112193012/112166498
-	-	-	-	-	-	-	-	-	-	fve00195	Photosynthesis	23	42	0.0151832	0.183716	112200996/112183349/112178773/112187319/112166383/112201167/112168089/112197524/112191342/112182095/112166263/112173878/112165930/112165518/112190599/112166140/112172541/112166211/112168884/112182614/112174200/112170093/112188784	LOC112200996/LOC112183349/LOC112178773/LOC112187319/LOC112166383/LOC112201167/LOC112168089/LOC112197524/LOC112191342/LOC112182095/LOC112166263/LOC112173878/LOC112165930/LOC112165518/LOC112190599/LOC112166140/LOC112172541/LOC112166211/LOC112168884/LOC112182614/LOC112174200/LOC112170093/LOC112188784	fve:101301669/fve:101297664/fve:101301393/fve:101296804/fve:101312233/fve:101304673/fve:101304254/fve:101300617/fve:101312066/fve:101311136/fve:101296470/fve:101306978/fve:101308748/fve:101290935/fve:101290969/fve:101298445/fve:101297204/fve:101312585/fve:101312685/fve:101306480/fve:101304237/fve:101299249/fve:101312849	23	10	112200996/112166383/112168089/112166263/112165930/112165518/112190599/112172541/112168884/112170093	13	112183349/112178773/112187319/112201167/112197524/112191342/112182095/112173878/112166140/112166211/112182614/112174200/112188784
-	-	-	-	-	-	-	-	-	-	fve00591	Linoleic acid metabolism	13	21	0.018695	0.205645	112196106/112196726/112192269/112197257/112167842/112167843/112190361/112186516/112174804/112190371/112192081/112186325/112170539	LOC112196106/LOC112196726/LOC112192269/LOC112197257/LOC112167842/LOC112167843/LOC112190361/LOC112186516/LOC112174804/LOC112190371/LOC112192081/LOC112186325/LOC112170539	fve:101308871/fve:101298571/fve:101293106/fve:101301961/fve:101302634/fve:101302634/fve:101311411/fve:101302672/fve:101311411/fve:101311411/fve:101293406/fve:101298727/fve:101294042	13	4	112196106/112196726/112174804/112186325	9	112192269/112197257/112167842/112167843/112190361/112186516/112190371/112192081/112170539
-	-	-	-	-	-	-	-	-	-	fve00630	Glyoxylate and dicarboxylate metabolism	36	74	0.0284977	0.287352	112197711/112180616/112186882/112186654/112196410/112189957/112190044/112197158/112165571/112174855/112195799/112192866/112198386/112167524/112190380/112177143/112180751/112183338/112189280/112193493/112164572/112174854/112186315/112197861/112178893/112166318/112179987/112198066/112164587/112170475/112200461/112186046/112201419/112176552/112202187/112176912	LOC112197711/LOC112180616/LOC112186882/LOC112186654/LOC112196410/LOC112189957/LOC112190044/LOC112197158/LOC112165571/LOC112174855/LOC112195799/LOC112192866/LOC112198386/LOC112167524/LOC112190380/LOC112177143/LOC112180751/LOC112183338/LOC112189280/LOC112193493/LOC112164572/LOC112174854/LOC112186315/LOC112197861/LOC112178893/LOC112166318/LOC112179987/LOC112198066/LOC112164587/LOC112170475/LOC112200…	fve:101302825/fve:101301391/fve:101307925/fve:101292916/fve:101303987/fve:101315253/fve:101299699/fve:101314929/fve:101292384/fve:101295602/fve:101290860/fve:101299235/fve:101299235/fve:101295602/fve:101310745/fve:101303225/fve:101297877/fve:101307515/fve:101310430/fve:101294770/fve:101308151/fve:101292384/fve:101307610/fve:101293278/fve:101311808/fve:101314442/fve:101314855/fve:101301095/fve:101…	36	19	112190044/112197158/112174855/112192866/112198386/112177143/112180751/112189280/112174854/112186315/112197861/112178893/112166318/112198066/112164587/112186046/112201419/112202187/112176912	17	112197711/112180616/112186882/112186654/112196410/112189957/112165571/112195799/112167524/112190380/112183338/112193493/112164572/112179987/112170475/112200461/112176552
-	-	-	-	-	-	-	-	-	-	fve00020	Citrate cycle (TCA cycle)	31	65	0.053478	0.380638	112190044/112188193/112192647/112177143/112197645/112182161/112191818/112189778/112179486/112198052/112186853/112179947/112172665/112185831/112197739/112173241/112197861/112174313/112167198/112198066/112197594/112182630/112186357/112170475/112200382/112200461/112186046/112175314/112182239/112166144/112202187	LOC112190044/LOC112188193/LOC112192647/LOC112177143/LOC112197645/LOC112182161/LOC112191818/LOC112189778/LOC112179486/LOC112198052/LOC112186853/LOC112179947/LOC112172665/LOC112185831/LOC112197739/LOC112173241/LOC112197861/LOC112174313/LOC112167198/LOC112198066/LOC112197594/LOC112182630/LOC112186357/LOC112170475/LOC112200382/LOC112200461/LOC112186046/LOC112175314/LOC112182239/LOC112166144/LOC112202…	fve:101299699/fve:101304515/fve:101295968/fve:101303225/fve:101308461/fve:101296227/fve:101290789/fve:101296705/fve:101307981/fve:101307981/fve:101292144/fve:101311669/fve:101297305/fve:101295165/fve:101306899/fve:101291884/fve:101293278/fve:101297305/fve:101303399/fve:101301095/fve:101298701/fve:101299420/fve:101296227/fve:101310653/fve:101315039/fve:101291564/fve:101312476/fve:101302361/fve:101…	31	25	112190044/112188193/112192647/112177143/112197645/112191818/112189778/112179486/112198052/112186853/112179947/112172665/112185831/112197739/112173241/112197861/112174313/112167198/112198066/112197594/112182630/112186046/112175314/112182239/112202187	6	112182161/112186357/112170475/112200382/112200461/112166144
-	-	-	-	-	-	-	-	-	-	fve00270	Cysteine and methionine metabolism	59	134	0.0608165	0.408822	112176950/112168180/112181707/112187238/112172335/112172636/112197760/112171939/112194838/112200358/112197024/112198595/112189602/112177143/112190974/112200777/112191563/112197269/112186512/112193107/112187809/112175321/112164725/112192411/112200578/112188804/112192959/112197664/112165795/112189512/112187688/112193355/112197040/112197185/112173847/112200576/112173781/112170484/112190393/112192108…	LOC112176950/LOC112168180/LOC112181707/LOC112187238/LOC112172335/LOC112172636/LOC112197760/LOC112171939/LOC112194838/LOC112200358/LOC112197024/LOC112198595/LOC112189602/LOC112177143/LOC112190974/LOC112200777/LOC112191563/LOC112197269/LOC112186512/LOC112193107/LOC112187809/LOC112175321/LOC112164725/LOC112192411/LOC112200578/LOC112188804/LOC112192959/LOC112197664/LOC112165795/LOC112189512/LOC112187…	fve:101304344/fve:101295974/fve:101292050/fve:101295244/fve:101298386/fve:101298764/fve:101293186/fve:101291261/fve:101308190/fve:101293186/fve:101292991/fve:101293186/fve:101305385/fve:101303225/fve:101310343/fve:101304383/fve:101298919/fve:101293186/fve:101305858/fve:101311409/fve:101314890/fve:101310897/fve:101292370/fve:101291252/fve:101296477/fve:101298362/fve:101293695/fve:105349241/fve:101…	59	38	112168180/112181707/112187238/112172335/112172636/112197760/112171939/112200358/112197024/112198595/112177143/112190974/112191563/112197269/112186512/112193107/112187809/112175321/112164725/112188804/112197664/112165795/112187688/112193355/112197040/112197185/112173847/112173781/112170484/112192108/112171940/112198066/112196969/112198613/112197766/112187617/112166248/112202187	21	112176950/112194838/112189602/112200777/112192411/112200578/112192959/112189512/112200576/112190393/112170475/112178860/112176081/112183532/112200221/112169970/112172336/112169274/112166229/112192409/112191488
-	-	-	-	-	-	-	-	-	-	fve00750	Vitamin B6 metabolism	13	24	0.0676828	0.431032	112188614/112192678/112168247/112190654/112186613/112185970/112192660/112201523/112187688/112170126/112187822/121048865/112184297	LOC112188614/LOC112192678/LOC112168247/LOC112190654/LOC112186613/LOC112185970/LOC112192660/LOC112201523/LOC112187688/LOC112170126/LOC112187822/LOC121048865/LOC112184297	fve:101304704/fve:101293315/fve:101293378/fve:101300336/fve:101311692/fve:101306676/fve:101300336/fve:101313491/fve:101302583/fve:101305906/fve:101313834/fve:101305202/fve:101305025	13	8	112188614/112192678/112168247/112186613/112185970/112201523/112187688/112184297	5	112190654/112192660/112170126/112187822/121048865
-	-	-	-	-	-	-	-	-	-	fve01200	Carbon metabolism	145	356	0.0885964	0.510484	112185294/112181707/112179402/112195181/112189773/112198215/112186882/112186654/112188936/112196410/112195067/112189957/112190044/112197158/112165571/112174855/112188193/112195799/112173137/112166143/112186059/112188495/112192647/112176882/112180981/112187633/112193170/112167524/112177102/112190380/112201512/112198111/112181469/112177143/112190974/112200777/112197645/112185338/112192424/112191786…	LOC112185294/LOC112181707/LOC112179402/LOC112195181/LOC112189773/LOC112198215/LOC112186882/LOC112186654/LOC112188936/LOC112196410/LOC112195067/LOC112189957/LOC112190044/LOC112197158/LOC112165571/LOC112174855/LOC112188193/LOC112195799/LOC112173137/LOC112166143/LOC112186059/LOC112188495/LOC112192647/LOC112176882/LOC112180981/LOC112187633/LOC112193170/LOC112167524/LOC112177102/LOC112190380/LOC112201…	fve:105353312/fve:101292050/fve:101293304/fve:101304014/fve:101299783/fve:101302070/fve:101307925/fve:101292916/fve:101307033/fve:101303987/fve:101307900/fve:101315253/fve:101299699/fve:101314929/fve:101292384/fve:101295602/fve:101304515/fve:101290860/fve:101299735/fve:101304611/fve:101303142/fve:101310052/fve:101295968/fve:101309045/fve:101312729/fve:101303139/fve:101315278/fve:101295602/fve:101…	145	93	112185294/112181707/112179402/112195181/112198215/112195067/112190044/112197158/112174855/112188193/112173137/112166143/112186059/112192647/112176882/112193170/112198111/112177143/112190974/112197645/112185338/112192424/112191786/112179622/112197442/112192478/112191818/112180751/112189778/112187819/112183480/112182414/112164725/112189881/112189280/112186853/112179947/112172665/112185831/112180197…	52	112189773/112186882/112186654/112188936/112196410/112189957/112165571/112195799/112188495/112180981/112187633/112167524/112177102/112190380/112201512/112181469/112200777/112182161/112179851/112192411/112176029/112183338/112197860/112189414/112192298/112193493/112179079/112164572/112171994/112165876/112174816/112186885/112179987/112178365/112191485/112193742/112187595/112186357/112170475/112187986…
-	-	-	-	-	-	-	-	-	-	fve00520	Amino sugar and nucleotide sugar metabolism	60	141	0.108938	0.549227	112177071/112190204/112196973/112173693/112172885/112181858/112182659/112165417/112172499/112187138/112190422/112187470/112196972/112183009/112200066/112182610/112183666/112179506/112176413/112191653/112176758/112170092/112173580/112178790/112193348/112193651/112200026/112170325/112185592/112169168/112172726/112166700/112177267/112176412/112182839/112168892/112178743/112197159/112171877/112177169…	LOC112177071/LOC112190204/LOC112196973/LOC112173693/LOC112172885/LOC112181858/LOC112182659/LOC112165417/LOC112172499/LOC112187138/LOC112190422/LOC112187470/LOC112196972/LOC112183009/LOC112200066/LOC112182610/LOC112183666/LOC112179506/LOC112176413/LOC112191653/LOC112176758/LOC112170092/LOC112173580/LOC112178790/LOC112193348/LOC112193651/LOC112200026/LOC112170325/LOC112185592/LOC112169168/LOC112172…	fve:101292899/fve:101304907/fve:101291782/fve:101300398/fve:101294711/fve:101302003/fve:101291964/fve:101297122/fve:101291782/fve:101314784/fve:101314198/fve:101303359/fve:101290830/fve:101310738/fve:101309789/fve:101302591/fve:101304612/fve:101291142/fve:101306629/fve:101304981/fve:101291142/fve:101295471/fve:101308244/fve:101302560/fve:101304010/fve:101291541/fve:101303112/fve:101311063/fve:101…	60	43	112177071/112190204/112196973/112173693/112172885/112181858/112182659/112165417/112172499/112187138/112190422/112187470/112196972/112183009/112200066/112182610/112183666/112179506/112176413/112191653/112176758/112170092/112173580/112193651/112200026/112170325/112185592/112169168/112172726/112176412/112178743/112177169/112187933/112187602/112171355/112194730/112172955/112174711/112194110/112186816…	17	112178790/112193348/112166700/112177267/112182839/112168892/112197159/112171877/112179668/112178365/112193015/112181004/112186918/112197056/112193043/112200222/112177193
-	-	-	-	-	-	-	-	-	-	fve00100	Steroid biosynthesis	25	55	0.130235	0.627973	112172593/112174507/112200674/112196080/112174786/112174075/112198039/112166774/112189117/112173431/112185135/112169992/112173432/112180715/112171861/112195389/112172132/112172133/112172387/112200889/112175496/112186325/112181939/112180475/112172174	LOC112172593/LOC112174507/LOC112200674/LOC112196080/LOC112174786/LOC112174075/LOC112198039/LOC112166774/LOC112189117/LOC112173431/LOC112185135/LOC112169992/LOC112173432/LOC112180715/LOC112171861/LOC112195389/LOC112172132/LOC112172133/LOC112172387/LOC112200889/LOC112175496/LOC112186325/LOC112181939/LOC112180475/LOC112172174	fve:101313166/fve:101311715/fve:101295708/fve:101296451/fve:101292472/fve:101312297/fve:101305754/fve:105350241/fve:101305280/fve:101312297/fve:101292734/fve:101299914/fve:101312586/fve:105351403/fve:101292864/fve:101306832/fve:101312297/fve:101311715/fve:101312297/fve:101303612/fve:101310407/fve:101298727/fve:101293342/fve:101313166/fve:101297207	25	18	112172593/112174507/112174075/112198039/112189117/112173431/112169992/112173432/112180715/112195389/112172132/112172133/112172387/112200889/112175496/112186325/112180475/112172174	7	112200674/112196080/112174786/112166774/112185135/112171861/112181939
-	-	-	-	-	-	-	-	-	-	fve00640	Propanoate metabolism	21	47	0.180961	0.733031	112195067/112198463/112187633/112181469/112175321/112189280/112200446/112179947/112192298/112186315/112178797/112197861/112186885/112189691/112164587/112191485/112172024/112199879/112187165/112192353/112189692	LOC112195067/LOC112198463/LOC112187633/LOC112181469/LOC112175321/LOC112189280/LOC112200446/LOC112179947/LOC112192298/LOC112186315/LOC112178797/LOC112197861/LOC112186885/LOC112189691/LOC112164587/LOC112191485/LOC112172024/LOC112199879/LOC112187165/LOC112192353/LOC112189692	fve:101307900/fve:101290753/fve:101303139/fve:101299334/fve:101310897/fve:101310430/fve:101304553/fve:101311669/fve:101295713/fve:101307610/fve:101295713/fve:101293278/fve:101294888/fve:101315378/fve:101302909/fve:101295713/fve:101305026/fve:101306237/fve:101312365/fve:101311297/fve:101315378	21	14	112195067/112198463/112175321/112189280/112200446/112179947/112186315/112178797/112197861/112164587/112172024/112199879/112187165/112192353	7	112187633/112181469/112192298/112186885/112189691/112191485/112189692
-	-	-	-	-	-	-	-	-	-	fve00565	Ether lipid metabolism	14	30	0.187801	0.733031	112182016/112196106/112167605/112167633/112179450/112187172/112165498/112174729/112192451/112185369/112179830/112186325/112179292/112167604	LOC112182016/LOC112196106/LOC112167605/LOC112167633/LOC112179450/LOC112187172/LOC112165498/LOC112174729/LOC112192451/LOC112185369/LOC112179830/LOC112186325/LOC112179292/LOC112167604	fve:101296516/fve:101308871/fve:101313411/fve:101304738/fve:101315337/fve:101310737/fve:101291608/fve:101298967/fve:101297849/fve:101299973/fve:101311373/fve:101298727/fve:101302693/fve:101313411	14	9	112182016/112196106/112179450/112165498/112174729/112192451/112179830/112186325/112179292	5	112167605/112167633/112187172/112185369/112167604
-	-	-	-	-	-	-	-	-	-	fve00450	Selenocompound metabolism	8	16	0.210092	0.794411	112176950/112180942/112165795/112192108/112180631/112164305/112187365/112187617	LOC112176950/LOC112180942/LOC112165795/LOC112192108/LOC112180631/LOC112164305/LOC112187365/LOC112187617	fve:101304344/fve:101312937/fve:101303482/fve:101303482/fve:101300179/fve:101297342/fve:101291563/fve:101302911	8	7	112180942/112165795/112192108/112180631/112164305/112187365/112187617	1	112176950
-	-	-	-	-	-	-	-	-	-	fve00053	Ascorbate and aldarate metabolism	28	66	0.225314	0.826151	112177071/112183427/112167001/112187805/112188078/112184608/112183428/112187009/112193348/112172888/112168869/112201755/112197938/112197683/112185592/112167733/112180559/112172726/112167446/112188943/112197159/112193157/112179335/112172659/112194110/novel.2603/112167903/112173603	LOC112177071/LOC112183427/LOC112167001/LOC112187805/LOC112188078/LOC112184608/LOC112183428/LOC112187009/LOC112193348/LOC112172888/LOC112168869/LOC112201755/LOC112197938/LOC112197683/LOC112185592/LOC112167733/LOC112180559/LOC112172726/LOC112167446/LOC112188943/LOC112197159/LOC112193157/LOC112179335/LOC112172659/LOC112194110/-/LOC112167903/LOC112173603	fve:101292899/fve:101294792/fve:101306047/fve:101298824/fve:101306622/fve:101303648/fve:101296044/fve:101313059/fve:101304010/fve:101311062/fve:101311533/fve:101314355/fve:101311183/fve:101312822/fve:101309753/fve:101306607/fve:101314355/fve:101297604/fve:101293560/fve:101298048/fve:101291231/fve:101298335/fve:101312822/fve:101293560/fve:101291759/fve:101312822/fve:101307284/fve:101299720	28	10	112177071/112187805/112187009/112172888/112168869/112185592/112167733/112172726/112193157/112194110	18	112183427/112167001/112188078/112184608/112183428/112193348/112201755/112197938/112197683/112180559/112167446/112188943/112197159/112179335/112172659/novel.2603/112167903/112173603
-	-	-	-	-	-	-	-	-	-	fve00920	Sulfur metabolism	24	57	0.262989	0.907909	112181707/112165291/112166768/112200777/112190919/112187265/112164725/112192411/112189693/novel.1684/112178980/112193355/112177418/112201906/novel.621/112166266/112172569/112179630/112191629/112197426/112177550/112192409/112166248/112191488	LOC112181707/LOC112165291/LOC112166768/LOC112200777/LOC112190919/LOC112187265/LOC112164725/LOC112192411/LOC112189693/-/LOC112178980/LOC112193355/LOC112177418/LOC112201906/-/LOC112166266/LOC112172569/LOC112179630/LOC112191629/LOC112197426/LOC112177550/LOC112192409/LOC112166248/LOC112191488	fve:101292050/fve:101296464/fve:101298775/fve:101304383/fve:101313434/fve:101312384/fve:101292370/fve:101291252/fve:101292053/fve:101290785/fve:101291212/fve:101291539/fve:101305933/fve:101299277/fve:101290785/fve:101291212/fve:101305933/fve:101305557/fve:101309199/fve:101305933/fve:101305933/fve:101291252/fve:101295011/fve:101290963	24	11	112181707/112166768/112190919/112164725/112189693/112193355/112201906/112166266/112179630/112191629/112166248	13	112165291/112200777/112187265/112192411/novel.1684/112178980/112177418/novel.621/112172569/112197426/112177550/112192409/112191488
-	-	-	-	-	-	-	-	-	-	fve00310	Lysine degradation	18	42	0.272552	0.907909	112185872/112187805/112187009/112170518/112168869/112197938/112187610/112189280/112200446/112185831/112169115/112197861/112164587/112197681/112189431/112166144/112201646/112196395	LOC112185872/LOC112187805/LOC112187009/LOC112170518/LOC112168869/LOC112197938/LOC112187610/LOC112189280/LOC112200446/LOC112185831/LOC112169115/LOC112197861/LOC112164587/LOC112197681/LOC112189431/LOC112166144/LOC112201646/LOC112196395	fve:101310736/fve:101298824/fve:101313059/fve:101294525/fve:101311533/fve:101311183/fve:101303829/fve:101310430/fve:101304553/fve:101295165/fve:101291107/fve:101293278/fve:101302909/fve:101308564/fve:101314790/fve:101314639/fve:101295388/fve:101291792	18	12	112185872/112187805/112187009/112170518/112168869/112189280/112200446/112185831/112197861/112164587/112189431/112196395	6	112197938/112187610/112169115/112197681/112166144/112201646
-	-	-	-	-	-	-	-	-	-	fve00906	Carotenoid biosynthesis	16	37	0.275163	0.907909	112195185/112168397/112192939/112180520/112164457/112201986/112198544/112192306/112198323/112197186/112183809/112201141/112164558/112191404/112172477/112203336	LOC112195185/LOC112168397/LOC112192939/LOC112180520/LOC112164457/LOC112201986/LOC112198544/LOC112192306/LOC112198323/LOC112197186/LOC112183809/LOC112201141/LOC112164558/LOC112191404/LOC112172477/LOC112203336	fve:101308227/fve:101315210/fve:101299429/fve:101291246/fve:101300786/fve:101299368/fve:101292752/fve:101296114/fve:101297926/fve:101311757/fve:101294153/fve:101302159/fve:101293791/fve:101308016/fve:101304444/fve:101296114	16	13	112195185/112168397/112192939/112180520/112164457/112201986/112198544/112198323/112197186/112201141/112164558/112191404/112172477	3	112192306/112183809/112203336
-	-	-	-	-	-	-	-	-	-	fve00904	Diterpenoid biosynthesis	10	22	0.277625	0.907909	112197804/112179245/112166564/112188654/112177956/112173065/112189819/112196107/112198085/112166085	LOC112197804/LOC112179245/LOC112166564/LOC112188654/LOC112177956/LOC112173065/LOC112189819/LOC112196107/LOC112198085/LOC112166085	fve:101300048/fve:101306269/fve:105350252/fve:101311230/fve:101306269/fve:101305520/fve:101307129/fve:101303210/fve:101307058/fve:101294270	10	6	112197804/112179245/112166564/112177956/112196107/112166085	4	112188654/112173065/112189819/112198085
-	-	-	-	-	-	-	-	-	-	fve04136	Autophagy - other	20	48	0.309324	0.960557	112165987/112180831/112192253/112185007/112187153/112170477/112169316/112181857/112178672/112168819/112197291/112188419/112198117/112182136/112182979/112192264/112191024/112191853/112196728/112179374	LOC112165987/LOC112180831/LOC112192253/LOC112185007/LOC112187153/LOC112170477/LOC112169316/LOC112181857/LOC112178672/LOC112168819/LOC112197291/LOC112188419/LOC112198117/LOC112182136/LOC112182979/LOC112192264/LOC112191024/LOC112191853/LOC112196728/LOC112179374	fve:101294146/fve:101310120/fve:101298746/fve:101306759/fve:101311606/fve:101310180/fve:101305806/fve:101304513/fve:101297538/fve:101310491/fve:101300616/fve:101296981/fve:101314269/fve:101291752/fve:101292350/fve:101307421/fve:101307421/fve:101293021/fve:101304642/fve:101298130	20	13	112165987/112180831/112192253/112185007/112170477/112169316/112181857/112178672/112188419/112198117/112182979/112192264/112179374	7	112187153/112168819/112197291/112182136/112191024/112191853/112196728
-	-	-	-	-	-	-	-	-	-	fve00710	Carbon fixation in photosynthetic organisms	42	105	0.309601	0.960557	112195181/112198215/112188936/112196410/112189957/112188193/112195799/112166143/112177102/112201512/112177143/112179622/112179851/112189881/112176029/112197860/112189414/112177156/112179079/112171994/112188260/112195180/112199011/112174816/112172823/112198066/112177251/112199734/112193742/112187595/112170475/112185299/112169274/112175314/112164909/112165210/112196872/112203599/112175346/112187906…	LOC112195181/LOC112198215/LOC112188936/LOC112196410/LOC112189957/LOC112188193/LOC112195799/LOC112166143/LOC112177102/LOC112201512/LOC112177143/LOC112179622/LOC112179851/LOC112189881/LOC112176029/LOC112197860/LOC112189414/LOC112177156/LOC112179079/LOC112171994/LOC112188260/LOC112195180/LOC112199011/LOC112174816/LOC112172823/LOC112198066/LOC112177251/LOC112199734/LOC112193742/LOC112187595/LOC112170…	fve:101304014/fve:101302070/fve:101307033/fve:101303987/fve:101315253/fve:101304515/fve:101290860/fve:101304611/fve:101296006/fve:101309134/fve:101303225/fve:101296832/fve:101297396/fve:101294292/fve:101297396/fve:101292407/fve:101294487/fve:101297772/fve:101311094/fve:101299626/fve:101294194/fve:101304303/fve:101292407/fve:101308628/fve:101297400/fve:101301095/fve:101298126/fve:101293480/fve:101…	42	22	112195181/112198215/112188193/112166143/112177143/112179622/112189881/112177156/112188260/112195180/112199011/112172823/112198066/112177251/112199734/112185299/112175314/112164909/112196872/112203599/112202187/112199861	20	112188936/112196410/112189957/112195799/112177102/112201512/112179851/112176029/112197860/112189414/112179079/112171994/112174816/112193742/112187595/112170475/112169274/112165210/112175346/112187906
-	-	-	-	-	-	-	-	-	-	fve01210	2-Oxocarboxylic acid metabolism	31	77	0.32894	0.995043	112188038/112186520/112172335/112190044/112175455/112192647/112189403/112202734/112197024/112187363/112187593/112191818/112193557/112189778/112172665/112188804/112177186/112168840/112188260/112173781/112174313/112185459/112167198/112200461/112178860/112186046/112172336/112173713/112169274/112197145/112170279	LOC112188038/LOC112186520/LOC112172335/LOC112190044/LOC112175455/LOC112192647/LOC112189403/LOC112202734/LOC112197024/LOC112187363/LOC112187593/LOC112191818/LOC112193557/LOC112189778/LOC112172665/LOC112188804/LOC112177186/LOC112168840/LOC112188260/LOC112173781/LOC112174313/LOC112185459/LOC112167198/LOC112200461/LOC112178860/LOC112186046/LOC112172336/LOC112173713/LOC112169274/LOC112197145/LOC112170…	fve:101307225/fve:101295370/fve:101298386/fve:101299699/fve:101292251/fve:101295968/fve:101300405/fve:101295312/fve:101292991/fve:101309776/fve:101304305/fve:101290789/fve:101311203/fve:101296705/fve:101297305/fve:101298362/fve:101298891/fve:101305395/fve:101294194/fve:101292666/fve:101297305/fve:101292459/fve:101303399/fve:101291564/fve:101302187/fve:101312476/fve:101298674/fve:101297614/fve:101…	31	27	112188038/112186520/112172335/112190044/112175455/112192647/112189403/112202734/112197024/112187363/112187593/112191818/112193557/112189778/112172665/112188804/112177186/112168840/112188260/112173781/112174313/112185459/112167198/112186046/112173713/112197145/112170279	4	112200461/112178860/112172336/112169274
-	-	-	-	-	-	-	-	-	-	fve01230	Biosynthesis of amino acids	133	347	0.350792	0.999999	112197711/112175156/112188038/112181707/112179402/112186520/112186992/112195181/112189773/112198215/112180616/112176936/112172335/112193583/112186759/112191377/112190044/112177116/112175455/112176928/112166143/112192997/112180071/112192866/112192647/112189403/112198386/112202734/112180981/112197024/112191939/112187363/112188560/112182311/112191938/112190380/112187593/112190974/112200777/112165567…	LOC112197711/LOC112175156/LOC112188038/LOC112181707/LOC112179402/LOC112186520/LOC112186992/LOC112195181/LOC112189773/LOC112198215/LOC112180616/LOC112176936/LOC112172335/LOC112193583/LOC112186759/LOC112191377/LOC112190044/LOC112177116/LOC112175455/LOC112176928/LOC112166143/LOC112192997/LOC112180071/LOC112192866/LOC112192647/LOC112189403/LOC112198386/LOC112202734/LOC112180981/LOC112197024/LOC112191…	fve:101302825/fve:101299003/fve:101307225/fve:101292050/fve:101293304/fve:101295370/fve:101311317/fve:101304014/fve:101299783/fve:101302070/fve:101301391/fve:101298933/fve:101298386/fve:101295638/fve:101314504/fve:101299877/fve:101299699/fve:101303697/fve:101292251/fve:101298933/fve:101304611/fve:101292031/fve:101291533/fve:101299235/fve:101295968/fve:101300405/fve:101299235/fve:101295312/fve:101…	133	103	112175156/112188038/112181707/112179402/112186520/112186992/112195181/112198215/112176936/112172335/112193583/112190044/112175455/112176928/112166143/112180071/112192866/112192647/112189403/112198386/112202734/112197024/112191939/112187363/112188560/112182311/112191938/112187593/112190974/112165567/112167483/112185970/112192424/112183586/112191786/112191563/112179622/112197442/112192478/112191818…	30	112197711/112189773/112180616/112186759/112191377/112177116/112192997/112180981/112190380/112200777/112192411/112194607/112189414/112177038/112192959/112186995/112171994/112193742/112187986/121048865/112200461/112197077/112178860/112172336/112169274/112192409/112165210/112187906/112191488/112185775
-	-	-	-	-	-	-	-	-	-	fve00280	Valine, leucine and isoleucine degradation	27	68	0.37897	0.999999	112187805/112172335/112194838/112187009/112198463/112168869/112179434/112197938/112186512/112189280/112200446/112187693/112188804/112176478/112200615/112197861/112186885/112189691/112172686/112164587/112172024/112172336/112175157/112187165/112185982/112189692/112172644	LOC112187805/LOC112172335/LOC112194838/LOC112187009/LOC112198463/LOC112168869/LOC112179434/LOC112197938/LOC112186512/LOC112189280/LOC112200446/LOC112187693/LOC112188804/LOC112176478/LOC112200615/LOC112197861/LOC112186885/LOC112189691/LOC112172686/LOC112164587/LOC112172024/LOC112172336/LOC112175157/LOC112187165/LOC112185982/LOC112189692/LOC112172644	fve:101298824/fve:101298386/fve:101308190/fve:101313059/fve:101290753/fve:101311533/fve:101314462/fve:101311183/fve:101305858/fve:101310430/fve:101304553/fve:101313429/fve:101298362/fve:105351650/fve:101292296/fve:101293278/fve:101294888/fve:101315378/fve:101301154/fve:101302909/fve:101305026/fve:101298674/fve:101310515/fve:101312365/fve:101297370/fve:101315378/fve:101304729	27	20	112187805/112172335/112187009/112198463/112168869/112179434/112186512/112189280/112200446/112187693/112188804/112176478/112200615/112197861/112164587/112172024/112175157/112187165/112185982/112172644	7	112194838/112197938/112186885/112189691/112172686/112172336/112189692
-	-	-	-	-	-	-	-	-	-	fve00300	Lysine biosynthesis	7	16	0.381828	0.999999	112180071/112197024/112178308/112192893/112190453/novel.2424/112178860	LOC112180071/LOC112197024/LOC112178308/LOC112192893/LOC112190453/-/LOC112178860	fve:101291533/fve:101292991/fve:101314987/fve:101314674/fve:101312212/fve:101314036/fve:101302187	7	6	112180071/112197024/112178308/112192893/112190453/novel.2424	1	112178860
-	-	-	-	-	-	-	-	-	-	fve00561	Glycerolipid metabolism	34	88	0.431316	0.999999	121051307/112176218/112197694/112192899/112187805/112195899/112196765/112187355/112187009/112168869/112179450/112197938/112173581/112192509/112170325/112198135/112170567/112180925/112167028/112187750/112197695/112165064/112182571/112194775/112183016/112198136/112193826/112187494/112186325/112191875/112197360/112196189/112174654/112193152	LOC121051307/LOC112176218/LOC112197694/LOC112192899/LOC112187805/LOC112195899/LOC112196765/LOC112187355/LOC112187009/LOC112168869/LOC112179450/LOC112197938/LOC112173581/LOC112192509/LOC112170325/LOC112198135/LOC112170567/LOC112180925/LOC112167028/LOC112187750/LOC112197695/LOC112165064/LOC112182571/LOC112194775/LOC112183016/LOC112198136/LOC112193826/LOC112187494/LOC112186325/LOC112191875/LOC112197…	fve:101311593/fve:101298223/fve:101304187/fve:101308393/fve:101298824/fve:101302157/fve:101296755/fve:101314391/fve:101313059/fve:101311533/fve:101315337/fve:101311183/fve:101313960/fve:101296403/fve:101311063/fve:101313700/fve:101304410/fve:101312478/fve:101295305/fve:101311410/fve:101304187/fve:105350276/fve:101294795/fve:101290876/fve:101304420/fve:101313984/fve:101308102/fve:101299440/fve:101…	34	22	121051307/112176218/112197694/112192899/112187805/112195899/112196765/112187355/112187009/112168869/112179450/112173581/112192509/112170325/112180925/112167028/112197695/112182571/112198136/112187494/112186325/112191875	12	112197938/112198135/112170567/112187750/112165064/112194775/112183016/112193826/112197360/112196189/112174654/112193152
-	-	-	-	-	-	-	-	-	-	fve00051	Fructose and mannose metabolism	28	73	0.464619	0.999999	112195181/112171356/112189773/112198215/112172208/112187470/112183009/112200066/112179851/112200026/112169168/112165522/112176029/112171994/112195180/112182839/112174816/112197565/112164665/112172108/112194105/112185299/112187986/112181004/112194730/112174711/112186816/112167006	LOC112195181/LOC112171356/LOC112189773/LOC112198215/LOC112172208/LOC112187470/LOC112183009/LOC112200066/LOC112179851/LOC112200026/LOC112169168/LOC112165522/LOC112176029/LOC112171994/LOC112195180/LOC112182839/LOC112174816/LOC112197565/LOC112164665/LOC112172108/LOC112194105/LOC112185299/LOC112187986/LOC112181004/LOC112194730/LOC112174711/LOC112186816/LOC112167006	fve:101304014/fve:101293164/fve:101299783/fve:101302070/fve:101305015/fve:101303359/fve:101310738/fve:101309789/fve:101297396/fve:101303112/fve:101306470/fve:101310874/fve:101297396/fve:101299626/fve:101304303/fve:101307053/fve:101308628/fve:101291056/fve:101306411/fve:101293744/fve:101301920/fve:101311222/fve:101296609/fve:101301200/fve:101305498/fve:101308249/fve:101302670/fve:101305245	28	17	112195181/112171356/112198215/112187470/112183009/112200066/112200026/112169168/112195180/112164665/112172108/112194105/112185299/112194730/112174711/112186816/112167006	11	112189773/112172208/112179851/112165522/112176029/112171994/112182839/112174816/112197565/112187986/112181004
-	-	-	-	-	-	-	-	-	-	fve00290	Valine, leucine and isoleucine biosynthesis	11	28	0.481453	0.999999	112186520/112172335/112175455/112189403/112187363/112187593/112192424/112188804/112172336/112197145/112170279	LOC112186520/LOC112172335/LOC112175455/LOC112189403/LOC112187363/LOC112187593/LOC112192424/LOC112188804/LOC112172336/LOC112197145/LOC112170279	fve:101295370/fve:101298386/fve:101292251/fve:101300405/fve:101309776/fve:101304305/fve:101314768/fve:101298362/fve:101298674/fve:101307387/fve:101292251	11	10	112186520/112172335/112175455/112189403/112187363/112187593/112192424/112188804/112197145/112170279	1	112172336
-	-	-	-	-	-	-	-	-	-	fve00660	C5-Branched dibasic acid metabolism	5	12	0.481806	0.999999	112186520/112175455/112189403/112197145/112170279	LOC112186520/LOC112175455/LOC112189403/LOC112197145/LOC112170279	fve:101295370/fve:101292251/fve:101300405/fve:101307387/fve:101292251	5	5	112186520/112175455/112189403/112197145/112170279	0
-	-	-	-	-	-	-	-	-	-	fve00900	Terpenoid backbone biosynthesis	30	79	0.48773	0.999999	112187883/112167301/112187657/112198031/112172112/112166567/112172169/112179434/112167935/112188298/112164667/112187978/112170031/112189280/112191500/112176507/112175507/112177422/112187592/112164587/112173543/112198379/112179396/112179377/112176125/112193846/112197795/112169394/112181796/112170943	LOC112187883/LOC112167301/LOC112187657/LOC112198031/LOC112172112/LOC112166567/LOC112172169/LOC112179434/LOC112167935/LOC112188298/LOC112164667/LOC112187978/LOC112170031/LOC112189280/LOC112191500/LOC112176507/LOC112175507/LOC112177422/LOC112187592/LOC112164587/LOC112173543/LOC112198379/LOC112179396/LOC112179377/LOC112176125/LOC112193846/LOC112197795/LOC112169394/LOC112181796/LOC112170943	fve:101306182/fve:101300324/fve:101295340/fve:101292996/fve:101308723/fve:101312326/fve:101296919/fve:101314462/fve:101300311/fve:101303553/fve:101304363/fve:101301422/fve:101309304/fve:101310430/fve:101305692/fve:101292211/fve:101314281/fve:101312088/fve:101292247/fve:101302909/fve:101293163/fve:101290752/fve:101290865/fve:101314409/fve:101293303/fve:101313998/fve:101310986/fve:105349649/fve:101…	30	24	112187883/112167301/112187657/112198031/112172112/112166567/112172169/112179434/112167935/112188298/112164667/112189280/112191500/112175507/112187592/112164587/112198379/112179396/112176125/112193846/112197795/112169394/112181796/112170943	6	112187978/112170031/112176507/112177422/112173543/112179377
-	-	-	-	-	-	-	-	-	-	fve01040	Biosynthesis of unsaturated fatty acids	15	39	0.496875	0.999999	112195067/112167397/112187633/112190233/112200381/112190403/112192298/112200615/112182703/112178797/112196616/112200172/112172686/112191485/112197825	LOC112195067/LOC112167397/LOC112187633/LOC112190233/LOC112200381/LOC112190403/LOC112192298/LOC112200615/LOC112182703/LOC112178797/LOC112196616/LOC112200172/LOC112172686/LOC112191485/LOC112197825	fve:101307900/fve:101307086/fve:101303139/fve:101310767/fve:101307086/fve:101300284/fve:101295713/fve:101292296/fve:101313554/fve:101295713/fve:101311536/fve:101311243/fve:101301154/fve:101295713/fve:101300411	15	8	112195067/112167397/112190233/112200381/112190403/112200615/112178797/112200172	7	112187633/112192298/112182703/112196616/112172686/112191485/112197825
-	-	-	-	-	-	-	-	-	-	fve00062	Fatty acid elongation	12	31	0.499681	0.999999	112175277/112174044/112169592/112190403/112182703/112165367/112182122/112196616/112198004/112200172/112201921/112198227	LOC112175277/LOC112174044/LOC112169592/LOC112190403/LOC112182703/LOC112165367/LOC112182122/LOC112196616/LOC112198004/LOC112200172/LOC112201921/LOC112198227	fve:101296868/fve:101291464/fve:101305919/fve:101300284/fve:101313554/fve:101308943/fve:101298249/fve:101311536/fve:101307579/fve:101311243/fve:101309137/fve:101293199	12	8	112175277/112169592/112190403/112165367/112182122/112198004/112200172/112198227	4	112174044/112182703/112196616/112201921
-	-	-	-	-	-	-	-	-	-	fve00073	Cutin, suberine and wax biosynthesis	12	31	0.499681	0.999999	112173176/112181614/112179785/112172633/112190131/112182338/112201510/112193250/112172784/112200262/112195581/112175815	LOC112173176/LOC112181614/LOC112179785/LOC112172633/LOC112190131/LOC112182338/LOC112201510/LOC112193250/LOC112172784/LOC112200262/LOC112195581/LOC112175815	fve:101302507/fve:101296893/fve:101309153/fve:101302507/fve:101305749/fve:101311999/fve:101315116/fve:101311999/fve:101292773/fve:101297529/fve:101312286/fve:101295412	12	8	112173176/112181614/112172633/112182338/112201510/112193250/112200262/112195581	4	112179785/112190131/112172784/112175815
-	-	-	-	-	-	-	-	-	-	fve00740	Riboflavin metabolism	9	23	0.503301	0.999999	112196824/112200196/112187335/112186149/112175235/112192182/112164924/112197643/112187622	LOC112196824/LOC112200196/LOC112187335/LOC112186149/LOC112175235/LOC112192182/LOC112164924/LOC112197643/LOC112187622	fve:101308566/fve:101309924/fve:101298052/fve:101309087/fve:101305710/fve:101308200/fve:101293663/fve:101312864/fve:101293423	9	4	112196824/112186149/112192182/112197643	5	112200196/112187335/112175235/112164924/112187622
-	-	-	-	-	-	-	-	-	-	fve00010	Glycolysis / Gluconeogenesis	64	172	0.531398	0.999999	112192290/112192899/112195181/112187805/112189773/112198215/112195899/112197158/112188193/112173137/112166143/112187009/112188495/112180851/112176006/112168869/112197938/112197645/112179028/112191786/112182161/112179622/112197442/112179772/112192478/112179851/112183480/112182414/112175321/112176029/112182858/112171994/112192241/112195180/112186315/112168892/112193127/112178743/112174816/112197861…	LOC112192290/LOC112192899/LOC112195181/LOC112187805/LOC112189773/LOC112198215/LOC112195899/LOC112197158/LOC112188193/LOC112173137/LOC112166143/LOC112187009/LOC112188495/LOC112180851/LOC112176006/LOC112168869/LOC112197938/LOC112197645/LOC112179028/LOC112191786/LOC112182161/LOC112179622/LOC112197442/LOC112179772/LOC112192478/LOC112179851/LOC112183480/LOC112182414/LOC112175321/LOC112176029/LOC112182…	fve:101303820/fve:101308393/fve:101304014/fve:101298824/fve:101299783/fve:101302070/fve:101302157/fve:101314929/fve:101304515/fve:101299735/fve:101304611/fve:101313059/fve:101310052/fve:101312927/fve:101308286/fve:101311533/fve:101311183/fve:101308461/fve:101305174/fve:101311878/fve:101296227/fve:101296832/fve:101307487/fve:101314222/fve:101308001/fve:101297396/fve:101296432/fve:101300962/fve:101…	64	46	112192290/112192899/112195181/112187805/112198215/112195899/112197158/112188193/112173137/112166143/112187009/112180851/112176006/112168869/112197645/112179028/112191786/112179622/112197442/112179772/112192478/112183480/112182414/112175321/112192241/112195180/112186315/112193127/112178743/112197861/112164665/112172108/112194105/112168427/112177086/112173796/112197594/112185299/112172000/112175314…	18	112189773/112188495/112197938/112182161/112179851/112176029/112182858/112171994/112168892/112174816/112176960/112178365/112193742/112186357/112187986/112193826/112165210/112196658
-	-	-	-	-	-	-	-	-	-	fve00905	Brassinosteroid biosynthesis	14	37	0.531475	0.999999	112173650/112172643/112190949/112187887/112200969/112178545/112196606/112188662/112188532/112196605/112203380/novel.1489/112182961/112197798	LOC112173650/LOC112172643/LOC112190949/LOC112187887/LOC112200969/LOC112178545/LOC112196606/LOC112188662/LOC112188532/LOC112196605/LOC112203380/-/LOC112182961/LOC112197798	fve:101301286/fve:101315132/fve:101313910/fve:101304220/fve:101303995/fve:101301702/fve:101302926/fve:101302700/fve:101310444/fve:101301286/fve:101315132/fve:101304220/fve:101301332/fve:101302640	14	6	112190949/112187887/112178545/112196606/112188662/112182961	8	112173650/112172643/112200969/112188532/112196605/112203380/novel.1489/112197798
-	-	-	-	-	-	-	-	-	-	fve00620	Pyruvate metabolism	46	125	0.573802	0.999999	112187805/112192308/112197158/112188193/112187009/112187363/112201512/112181469/112168869/112177143/112197938/112197645/112191786/112182161/112197442/112182414/112175321/112189881/112189280/112197860/112190264/112173241/112186315/112199011/112193127/112197861/112192850/112172823/112198066/112164587/112197594/112187595/112186357/112170475/112194500/112175314/112182239/112199879/112165547/112164909…	LOC112187805/LOC112192308/LOC112197158/LOC112188193/LOC112187009/LOC112187363/LOC112201512/LOC112181469/LOC112168869/LOC112177143/LOC112197938/LOC112197645/LOC112191786/LOC112182161/LOC112197442/LOC112182414/LOC112175321/LOC112189881/LOC112189280/LOC112197860/LOC112190264/LOC112173241/LOC112186315/LOC112199011/LOC112193127/LOC112197861/LOC112192850/LOC112172823/LOC112198066/LOC112164587/LOC112197…	fve:101298824/fve:101301721/fve:101314929/fve:101304515/fve:101313059/fve:101309776/fve:101309134/fve:101299334/fve:101311533/fve:101303225/fve:101311183/fve:101308461/fve:101311878/fve:101296227/fve:101307487/fve:101300962/fve:101310897/fve:101294292/fve:101310430/fve:101292407/fve:101314019/fve:101291884/fve:101307610/fve:101292407/fve:101300952/fve:101293278/fve:101296128/fve:101297400/fve:101…	46	34	112187805/112197158/112188193/112187009/112187363/112168869/112177143/112197645/112191786/112197442/112182414/112175321/112189881/112189280/112190264/112173241/112186315/112199011/112193127/112197861/112172823/112198066/112164587/112197594/112194500/112175314/112182239/112199879/112164909/112192717/112192353/112203599/112202187/112199861	12	112192308/112201512/112181469/112197938/112182161/112197860/112192850/112187595/112186357/112170475/112165547/112175346
-	-	-	-	-	-	-	-	-	-	fve01212	Fatty acid metabolism	42	115	0.597913	0.999999	112176978/112195067/112167397/112175277/112197401/112187633/112184573/112181469/112174044/112198295/112196817/112197812/112164459/112193643/112190233/112175223/112200381/112165188/112190403/112189280/112200446/112195967/112187693/112192298/112200615/112187554/112182703/112186082/112171019/112165367/112178797/112196616/112200172/112178751/112172686/112164587/112191485/112176532/112199879/112187492…	LOC112176978/LOC112195067/LOC112167397/LOC112175277/LOC112197401/LOC112187633/LOC112184573/LOC112181469/LOC112174044/LOC112198295/LOC112196817/LOC112197812/LOC112164459/LOC112193643/LOC112190233/LOC112175223/LOC112200381/LOC112165188/LOC112190403/LOC112189280/LOC112200446/LOC112195967/LOC112187693/LOC112192298/LOC112200615/LOC112187554/LOC112182703/LOC112186082/LOC112171019/LOC112165367/LOC112178…	fve:101313605/fve:101307900/fve:101307086/fve:101296868/fve:101298216/fve:101303139/fve:101294002/fve:101299334/fve:101291464/fve:101314365/fve:101298216/fve:101299080/fve:101313775/fve:101292749/fve:101310767/fve:101310525/fve:101307086/fve:101307471/fve:101300284/fve:101310430/fve:101304553/fve:101298282/fve:101313429/fve:101295713/fve:101292296/fve:101304414/fve:101313554/fve:101312171/fve:101…	42	28	112176978/112195067/112167397/112175277/112197401/112184573/112198295/112196817/112197812/112164459/112190233/112200381/112165188/112190403/112189280/112200446/112195967/112187693/112200615/112187554/112165367/112178797/112200172/112178751/112164587/112176532/112199879/112192353	14	112187633/112181469/112174044/112193643/112175223/112192298/112182703/112186082/112171019/112196616/112172686/112191485/112187492/112197825
-	-	-	-	-	-	-	-	-	-	fve00564	Glycerophospholipid metabolism	43	118	0.605416	0.999999	121051307/112182016/112197694/112196106/112200486/112187651/112188621/112167605/112187848/112167633/112179450/112187172/112165498/112174729/112182339/112192451/112185369/112202727/112167028/112179830/112197695/112187974/112175261/112172836/112190885/112170248/112194775/112187489/112165245/112187616/112180503/112171057/112193389/112176402/112187494/112186325/112191875/112195359/112174654/112179292…	LOC121051307/LOC112182016/LOC112197694/LOC112196106/LOC112200486/LOC112187651/LOC112188621/LOC112167605/LOC112187848/LOC112167633/LOC112179450/LOC112187172/LOC112165498/LOC112174729/LOC112182339/LOC112192451/LOC112185369/LOC112202727/LOC112167028/LOC112179830/LOC112197695/LOC112187974/LOC112175261/LOC112172836/LOC112190885/LOC112170248/LOC112194775/LOC112187489/LOC112165245/LOC112187616/LOC112180…	fve:101311593/fve:101296516/fve:101304187/fve:101308871/fve:101309733/fve:101297566/fve:101305675/fve:101313411/fve:101303827/fve:101304738/fve:101315337/fve:101310737/fve:101291608/fve:101298967/fve:101312287/fve:101297849/fve:101299973/fve:101311445/fve:101295305/fve:101311373/fve:101304187/fve:101303152/fve:101308287/fve:101295195/fve:101309283/fve:101307745/fve:101290876/fve:101315168/fve:101…	43	26	121051307/112182016/112197694/112196106/112187848/112179450/112165498/112174729/112182339/112192451/112202727/112167028/112179830/112197695/112187974/112175261/112170248/112165245/112187616/112193389/112176402/112187494/112186325/112191875/112195359/112179292	17	112200486/112187651/112188621/112167605/112167633/112187172/112185369/112172836/112190885/112194775/112187489/112180503/112171057/112174654/112193152/112167604/112185941
-	-	-	-	-	-	-	-	-	-	fve00190	Oxidative phosphorylation	45	125	0.645707	0.999999	112187313/112195431/112196174/112182012/112193891/112197441/112202301/112187527/112187137/112197956/112200953/112190151/112185514/112188512/112174231/112173666/112186853/112196211/112187603/112190850/112190128/112173311/112182473/112165618/112174595/112180083/112175160/112169377/112165183/112182095/112166263/112174390/112169517/112186430/112180017/112181912/112188147/112172541/112172100/112169797…	LOC112187313/LOC112195431/LOC112196174/LOC112182012/LOC112193891/LOC112197441/LOC112202301/LOC112187527/LOC112187137/LOC112197956/LOC112200953/LOC112190151/LOC112185514/LOC112188512/LOC112174231/LOC112173666/LOC112186853/LOC112196211/LOC112187603/LOC112190850/LOC112190128/LOC112173311/LOC112182473/LOC112165618/LOC112174595/LOC112180083/LOC112175160/LOC112169377/LOC112165183/LOC112182095/LOC112166…	fve:101300936/fve:101294187/fve:101308954/fve:101304139/fve:101297746/fve:101309537/fve:101301563/fve:101300565/fve:101308000/fve:101298855/fve:101309930/fve:101295747/fve:101297094/fve:101295639/fve:101307436/fve:101304739/fve:101292144/fve:101309090/fve:101306650/fve:101304508/fve:101298147/fve:101304824/fve:101306170/fve:101312426/fve:101314617/fve:101291655/fve:101296776/fve:101291381/fve:101…	45	39	112195431/112182012/112193891/112197441/112202301/112187527/112187137/112197956/112200953/112190151/112185514/112188512/112174231/112173666/112186853/112196211/112190850/112190128/112173311/112182473/112165618/112174595/112180083/112175160/112165183/112166263/112174390/112169517/112186430/112180017/112181912/112188147/112172541/112172100/112169797/novel.843/112188939/112173041/112188907	6	112187313/112196174/112187603/112169377/112182095/112191832
-	-	-	-	-	-	-	-	-	-	fve00531	Glycosaminoglycan degradation	8	23	0.671057	0.999999	112182610/112174790/112201172/112192859/112178668/112179656/112179007/112177536	LOC112182610/LOC112174790/LOC112201172/LOC112192859/LOC112178668/LOC112179656/LOC112179007/LOC112177536	fve:101302591/fve:101292576/fve:101307787/fve:101308689/fve:101306341/fve:101295230/fve:101295230/fve:101294211	8	2	112182610/112177536	6	112174790/112201172/112192859/112178668/112179656/112179007
-	-	-	-	-	-	-	-	-	-	fve03060	Protein export	24	68	0.673318	0.999999	112187325/112194982/112180950/112172046/112185384/112197108/112187291/112202840/112200846/112164731/112169896/112165944/112175456/112178551/112197102/112166615/112188364/112174634/112187190/112192277/112189094/112177170/novel.1172/112182916	LOC112187325/LOC112194982/LOC112180950/LOC112172046/LOC112185384/LOC112197108/LOC112187291/LOC112202840/LOC112200846/LOC112164731/LOC112169896/LOC112165944/LOC112175456/LOC112178551/LOC112197102/LOC112166615/LOC112188364/LOC112174634/LOC112187190/LOC112192277/LOC112189094/LOC112177170/-/LOC112182916	fve:101307725/fve:101304882/fve:101311193/fve:101295889/fve:101302570/fve:101306007/fve:101296317/fve:101297621/fve:101296557/fve:101311165/fve:101307756/fve:101291905/fve:101292799/fve:101294063/fve:101301490/fve:101294236/fve:101302099/fve:101292762/fve:101290796/fve:101300766/fve:101290920/fve:101290920/fve:101290796/fve:101294307	24	21	112187325/112194982/112180950/112172046/112185384/112197108/112187291/112200846/112164731/112169896/112165944/112175456/112178551/112197102/112166615/112188364/112174634/112187190/112192277/112189094/112182916	3	112202840/112177170/novel.1172
-	-	-	-	-	-	-	-	-	-	fve00562	Inositol phosphate metabolism	29	82	0.676652	0.999999	112182016/112179721/112165216/112188078/112177047/112173826/112201679/112193868/112187760/112197507/112167633/112176227/112165498/112179772/112186341/112189693/112167446/112191306/112176759/112179821/112186885/112172788/112172024/112185299/112174388/112187812/112184810/112172659/112174511	LOC112182016/LOC112179721/LOC112165216/LOC112188078/LOC112177047/LOC112173826/LOC112201679/LOC112193868/LOC112187760/LOC112197507/LOC112167633/LOC112176227/LOC112165498/LOC112179772/LOC112186341/LOC112189693/LOC112167446/LOC112191306/LOC112176759/LOC112179821/LOC112186885/LOC112172788/LOC112172024/LOC112185299/LOC112174388/LOC112187812/LOC112184810/LOC112172659/LOC112174511	fve:101296516/fve:101308465/fve:101295117/fve:101306622/fve:101312158/fve:101303674/fve:101311837/fve:101308478/fve:101303741/fve:101297344/fve:101304738/fve:101312254/fve:101291608/fve:101314222/fve:101304317/fve:101292053/fve:101293560/fve:101305091/fve:101293593/fve:101293301/fve:101294888/fve:101309301/fve:101305026/fve:101311222/fve:101291401/fve:101301715/fve:101302496/fve:101293560/fve:101…	29	13	112182016/112165216/112177047/112173826/112201679/112193868/112165498/112179772/112189693/112176759/112172024/112185299/112187812	16	112179721/112188078/112187760/112197507/112167633/112176227/112186341/112167446/112191306/112179821/112186885/112172788/112174388/112184810/112172659/112174511
-	-	-	-	-	-	-	-	-	-	fve00260	Glycine, serine and threonine metabolism	30	85	0.683279	0.999999	112187805/112198176/112191377/112194838/112192997/112180981/112197024/112190380/112190974/112165567/112185970/112192424/112186512/112197391/112180751/112183480/112194607/112187688/112164572/112192241/112170484/112197861/112178893/112166318/112179987/112180105/121048865/112178860/112175491/112176912	LOC112187805/LOC112198176/LOC112191377/LOC112194838/LOC112192997/LOC112180981/LOC112197024/LOC112190380/LOC112190974/LOC112165567/LOC112185970/LOC112192424/LOC112186512/LOC112197391/LOC112180751/LOC112183480/LOC112194607/LOC112187688/LOC112164572/LOC112192241/LOC112170484/LOC112197861/LOC112178893/LOC112166318/LOC112179987/LOC112180105/LOC121048865/LOC112178860/LOC112175491/LOC112176912	fve:101298824/fve:101305686/fve:101299877/fve:101308190/fve:101292031/fve:101312729/fve:101292991/fve:101310745/fve:101310343/fve:101300988/fve:101306676/fve:101314768/fve:101305858/fve:101303958/fve:101297877/fve:101296432/fve:101300159/fve:101302583/fve:101308151/fve:101294379/fve:101310914/fve:101293278/fve:101311808/fve:101314442/fve:101314855/fve:101300913/fve:101305202/fve:101302187/fve:101…	30	19	112187805/112198176/112197024/112190974/112165567/112185970/112192424/112186512/112180751/112183480/112187688/112192241/112170484/112197861/112178893/112166318/112180105/112175491/112176912	11	112191377/112194838/112192997/112180981/112190380/112197391/112194607/112164572/112179987/121048865/112178860
-	-	-	-	-	-	-	-	-	-	fve00590	Arachidonic acid metabolism	6	18	0.715743	0.999999	112196106/112200648/112179859/112176107/112167642/112186325	LOC112196106/LOC112200648/LOC112179859/LOC112176107/LOC112167642/LOC112186325	fve:101308871/fve:101294363/fve:101294363/fve:101306336/fve:101303737/fve:101298727	6	5	112196106/112200648/112179859/112176107/112186325	1	112167642
-	-	-	-	-	-	-	-	-	-	fve04070	Phosphatidylinositol signaling system	25	75	0.793545	0.999999	112179721/112177047/112173826/112201679/112193868/112197507/112179451/112176227/112176221/112195342/112186318/112202727/112189693/112182538/112167446/112191306/112172788/112174388/112187812/112184810/112187729/112172659/112176402/112187494/112174511	LOC112179721/LOC112177047/LOC112173826/LOC112201679/LOC112193868/LOC112197507/LOC112179451/LOC112176227/LOC112176221/LOC112195342/LOC112186318/LOC112202727/LOC112189693/LOC112182538/LOC112167446/LOC112191306/LOC112172788/LOC112174388/LOC112187812/LOC112184810/LOC112187729/LOC112172659/LOC112176402/LOC112187494/LOC112174511	fve:101308465/fve:101312158/fve:101303674/fve:101311837/fve:101308478/fve:101297344/fve:101295526/fve:101312254/fve:101297640/fve:101306277/fve:101300929/fve:101311445/fve:101292053/fve:101308034/fve:101293560/fve:101305091/fve:101309301/fve:101291401/fve:101301715/fve:101302496/fve:101313141/fve:101293560/fve:101305107/fve:101299440/fve:101302496	25	12	112177047/112173826/112201679/112193868/112176221/112195342/112202727/112189693/112187812/112187729/112176402/112187494	13	112179721/112197507/112179451/112176227/112186318/112182538/112167446/112191306/112172788/112174388/112184810/112172659/112174511
-	-	-	-	-	-	-	-	-	-	fve04626	Plant-pathogen interaction	87	249	0.796216	0.999999	112193463/112176972/112176471/112189164/112170085/112173998/112182313/112187355/112176775/112164486/112196568/112195296/112164550/112198293/112178891/112179451/112171688/112176437/112187940/112194100/112176221/112203422/112182788/112169592/112195342/112183681/112189621/112187135/112183977/112167376/112192399/112176996/112183579/112164617/112182538/112175892/112165455/112195294/112201578/112187185…	LOC112193463/LOC112176972/LOC112176471/LOC112189164/LOC112170085/LOC112173998/LOC112182313/LOC112187355/LOC112176775/LOC112164486/LOC112196568/LOC112195296/LOC112164550/LOC112198293/LOC112178891/LOC112179451/LOC112171688/LOC112176437/LOC112187940/LOC112194100/LOC112176221/LOC112203422/LOC112182788/LOC112169592/LOC112195342/LOC112183681/LOC112189621/LOC112187135/LOC112183977/LOC112167376/LOC112192…	fve:101314040/fve:101312832/fve:101294470/fve:101296230/fve:101306185/fve:101307345/fve:101311037/fve:101314391/fve:101312832/fve:101305151/fve:101294724/fve:101299505/fve:101313293/fve:101295509/fve:101293392/fve:101295526/fve:101294030/fve:101310280/fve:101292606/fve:105350780/fve:101297640/fve:101313995/fve:101304818/fve:101305919/fve:101306277/fve:105353149/fve:101304818/fve:101299343/fve:101…	87	51	112176972/112176471/112170085/112173998/112187355/112176775/112164486/112196568/112195296/112164550/112178891/112171688/112176437/112176221/112203422/112169592/112195342/112187135/112167376/112192399/112176996/112165455/112195294/112169336/112178747/112182122/112180450/112194777/112198004/112176868/112164963/112187729/112201640/112166665/112194641/112182817/112187125/112170591/112196518/112201464…	36	112193463/112189164/112182313/112198293/112179451/112187940/112194100/112182788/112183681/112189621/112183977/112183579/112164617/112182538/112175892/112201578/112187185/121048889/112196198/112183667/112202710/112172589/112187902/112191997/112186651/112194669/112189875/112198034/112184952/112196847/112201921/112190189/112179306/novel.1011/112166647/112185585
-	-	-	-	-	-	-	-	-	-	fve00600	Sphingolipid metabolism	9	29	0.81055	0.999999	112164914/112198257/112197410/112164982/112175601/112188853/112197360/112164438/112176470	LOC112164914/LOC112198257/LOC112197410/LOC112164982/LOC112175601/LOC112188853/LOC112197360/LOC112164438/LOC112176470	fve:101311549/fve:101291202/fve:101306226/fve:101311446/fve:101298174/fve:101301030/fve:101303508/fve:101302509/fve:101301209	9	5	112164914/112198257/112197410/112164982/112176470	4	112175601/112188853/112197360/112164438
-	-	-	-	-	-	-	-	-	-	fve00909	Sesquiterpenoid and triterpenoid biosynthesis	17	53	0.821255	0.999999	112172593/112174507/112186812/112174075/112167522/112173431/112169992/112173432/112172132/112172133/112172387/112191856/112168229/112180475/112169075/112166460/112172174	LOC112172593/LOC112174507/LOC112186812/LOC112174075/LOC112167522/LOC112173431/LOC112169992/LOC112173432/LOC112172132/LOC112172133/LOC112172387/LOC112191856/LOC112168229/LOC112180475/LOC112169075/LOC112166460/LOC112172174	fve:101313166/fve:101311715/fve:101305573/fve:101312297/fve:101306242/fve:101312297/fve:101299914/fve:101312586/fve:101312297/fve:101311715/fve:101312297/fve:101311104/fve:101302497/fve:101313166/fve:101310428/fve:101302321/fve:101297207	17	13	112172593/112174507/112186812/112174075/112167522/112173431/112169992/112173432/112172132/112172133/112172387/112180475/112172174	4	112191856/112168229/112169075/112166460
-	-	-	-	-	-	-	-	-	-	fve04145	Phagosome	28	85	0.825161	0.999999	112187325/112173840/112173826/112170512/112197507/112193807/112168187/112190689/112173666/112200846/112184902/112164731/112190850/112175456/112193233/112187350/112178551/112169377/112176948/112176740/112188453/112172444/112192403/112195461/112188147/112169797/112191832/112188939	LOC112187325/LOC112173840/LOC112173826/LOC112170512/LOC112197507/LOC112193807/LOC112168187/LOC112190689/LOC112173666/LOC112200846/LOC112184902/LOC112164731/LOC112190850/LOC112175456/LOC112193233/LOC112187350/LOC112178551/LOC112169377/LOC112176948/LOC112176740/LOC112188453/LOC112172444/LOC112192403/LOC112195461/LOC112188147/LOC112169797/LOC112191832/LOC112188939	fve:101307725/fve:101295759/fve:101303674/fve:101305819/fve:101297344/fve:101315062/fve:101312998/fve:101294676/fve:101304739/fve:101296557/fve:101306429/fve:101311165/fve:101304508/fve:101292799/fve:101314192/fve:101296022/fve:101294063/fve:101291381/fve:101313666/fve:101306429/fve:101295537/fve:101304342/fve:101294184/fve:101313155/fve:101313037/fve:101304508/fve:101291381/fve:101309369	28	20	112187325/112173826/112193807/112168187/112190689/112173666/112200846/112164731/112190850/112175456/112193233/112187350/112178551/112176948/112188453/112172444/112195461/112188147/112169797/112188939	8	112173840/112170512/112197507/112184902/112169377/112176740/112192403/112191832
-	-	-	-	-	-	-	-	-	-	fve00903	Limonene and pinene degradation	4	14	0.827402	0.999999	112187009/112168869/112197938/112200446	LOC112187009/LOC112168869/LOC112197938/LOC112200446	fve:101313059/fve:101311533/fve:101311183/fve:101304553	4	3	112187009/112168869/112200446	1	112197938
-	-	-	-	-	-	-	-	-	-	fve04130	SNARE interactions in vesicular transport	14	45	0.843067	0.999999	112182939/112186905/112175199/112171953/112190493/112192001/112167458/112169136/112190333/novel.2541/112172639/112193431/112198260/112192000	LOC112182939/LOC112186905/LOC112175199/LOC112171953/LOC112190493/LOC112192001/LOC112167458/LOC112169136/LOC112190333/-/LOC112172639/LOC112193431/LOC112198260/LOC112192000	fve:101296613/fve:101307608/fve:101304801/fve:101306006/fve:101313745/fve:101308300/fve:101296754/fve:101303286/fve:101311996/fve:101309837/fve:101314331/fve:101307231/fve:101311464/fve:101305777	14	7	112175199/112190493/112192001/112169136/112193431/112198260/112192000	7	112182939/112186905/112171953/112167458/112190333/novel.2541/112172639
-	-	-	-	-	-	-	-	-	-	fve00061	Fatty acid biosynthesis	23	73	0.873447	0.999999	112176978/112197401/112181469/112196817/112197812/112164459/112193643/112190233/112175223/112165188/112195967/112187693/112187554/112186082/112171019/112165367/112178751/112176532/112199879/112168836/112187492/112192353/112197825	LOC112176978/LOC112197401/LOC112181469/LOC112196817/LOC112197812/LOC112164459/LOC112193643/LOC112190233/LOC112175223/LOC112165188/LOC112195967/LOC112187693/LOC112187554/LOC112186082/LOC112171019/LOC112165367/LOC112178751/LOC112176532/LOC112199879/LOC112168836/LOC112187492/LOC112192353/LOC112197825	fve:101313605/fve:101298216/fve:101299334/fve:101298216/fve:101299080/fve:101313775/fve:101292749/fve:101310767/fve:101310525/fve:101307471/fve:101298282/fve:101313429/fve:101304414/fve:101312171/fve:101296826/fve:101308943/fve:101309825/fve:101314370/fve:101306237/fve:101313371/fve:101292829/fve:101311297/fve:101300411	23	15	112176978/112197401/112196817/112197812/112164459/112190233/112165188/112195967/112187693/112187554/112165367/112178751/112176532/112199879/112192353	8	112181469/112193643/112175223/112186082/112171019/112168836/112187492/112197825
-	-	-	-	-	-	-	-	-	-	fve03020	RNA polymerase	16	53	0.887692	0.999999	112191023/112172906/112197388/112195331/112172213/112169207/112197397/112192120/112181735/112190582/112186110/112178957/112188237/112166185/112198503/112186012	LOC112191023/LOC112172906/LOC112197388/LOC112195331/LOC112172213/LOC112169207/LOC112197397/LOC112192120/LOC112181735/LOC112190582/LOC112186110/LOC112178957/LOC112188237/LOC112166185/LOC112198503/LOC112186012	fve:101294279/fve:101292261/fve:101301242/fve:101314163/fve:101301024/fve:101305416/fve:101301242/fve:101301242/fve:101312481/fve:101291382/fve:101312481/fve:101300483/fve:101311314/fve:101314988/fve:101311742/fve:101294279	16	3	112172213/112192120/112166185	13	112191023/112172906/112197388/112195331/112169207/112197397/112181735/112190582/112186110/112178957/112188237/112198503/112186012
-	-	-	-	-	-	-	-	-	-	fve03440	Homologous recombination	24	77	0.890948	0.999999	112180621/112189804/121050453/novel.1339/112185728/112200154/112203493/112198005/112169366/112189487/112190581/112192222/112190266/novel.1769/112172140/112186276/112176618/112183948/112182150/112198856/112170421/112172835/112194521/112196752	LOC112180621/LOC112189804/LOC121050453/-/LOC112185728/LOC112200154/LOC112203493/LOC112198005/LOC112169366/LOC112189487/LOC112190581/LOC112192222/LOC112190266/-/LOC112172140/LOC112186276/LOC112176618/LOC112183948/LOC112182150/LOC112198856/LOC112170421/LOC112172835/LOC112194521/LOC112196752	fve:101298514/fve:101291094/fve:101294955/fve:101292751/fve:101315072/fve:101308567/fve:105350465/fve:101301962/fve:101298211/fve:101293143/fve:101311611/fve:101298651/fve:101311106/fve:101306987/fve:101292751/fve:101293899/fve:101296101/fve:101294955/fve:101293899/fve:101305530/fve:101305530/fve:101300878/fve:101298651/fve:101293899	24	11	112180621/112185728/112200154/112203493/112169366/112190581/112192222/112186276/112176618/112183948/112182150	13	112189804/121050453/novel.1339/112198005/112189487/112190266/novel.1769/112172140/112198856/112170421/112172835/112194521/112196752
-	-	-	-	-	-	-	-	-	-	fve00790	Folate biosynthesis	9	32	0.896702	0.999999	112182408/112173264/112186149/112168181/112168788/112195129/112169572/112168382/112182842	LOC112182408/LOC112173264/LOC112186149/LOC112168181/LOC112168788/LOC112195129/LOC112169572/LOC112168382/LOC112182842	fve:101299623/fve:101310472/fve:101309087/fve:101294994/fve:101307852/fve:101307852/fve:101307844/fve:101290933/fve:101308711	9	4	112182408/112186149/112168788/112168382	5	112173264/112168181/112195129/112169572/112182842
-	-	-	-	-	-	-	-	-	-	fve00941	Flavonoid biosynthesis	17	57	0.904786	0.999999	112187919/112180056/112175464/112177051/112186620/112198396/112197637/112202296/112201401/112182551/112175474/112185875/112175453/112186380/112176186/112173037/112187366	LOC112187919/LOC112180056/LOC112175464/LOC112177051/LOC112186620/LOC112198396/LOC112197637/LOC112202296/LOC112201401/LOC112182551/LOC112175474/LOC112185875/LOC112175453/LOC112186380/LOC112176186/LOC112173037/LOC112187366	fve:101298438/fve:101298317/fve:101298162/fve:101298317/fve:101300182/fve:101292475/fve:101291888/fve:101297977/fve:101303591/fve:101292744/fve:101298162/fve:101305307/fve:101298162/fve:101309080/fve:101309938/fve:101296827/fve:101298438	17	14	112187919/112180056/112175464/112177051/112186620/112198396/112197637/112202296/112182551/112175474/112185875/112175453/112186380/112176186	3	112201401/112173037/112187366
-	-	-	-	-	-	-	-	-	-	fve00514	Other types of O-glycan biosynthesis	3	13	0.915315	0.999999	112192095/112187870/112201382	LOC112192095/LOC112187870/LOC112201382	fve:101300068/fve:101294199/fve:101304705	3	2	112192095/112201382	1	112187870
-	-	-	-	-	-	-	-	-	-	fve00071	Fatty acid degradation	30	97	0.920724	0.999999	112187805/112176978/112195320/112195067/112173137/112197401/112187009/112176006/112187633/112184573/112168869/112198295/112197938/112196817/112197812/112193643/112189280/112200446/112196961/112192298/112200615/112186082/112171019/112178797/112172686/112164587/112173796/112191485/112172000/112174501	LOC112187805/LOC112176978/LOC112195320/LOC112195067/LOC112173137/LOC112197401/LOC112187009/LOC112176006/LOC112187633/LOC112184573/LOC112168869/LOC112198295/LOC112197938/LOC112196817/LOC112197812/LOC112193643/LOC112189280/LOC112200446/LOC112196961/LOC112192298/LOC112200615/LOC112186082/LOC112171019/LOC112178797/LOC112172686/LOC112164587/LOC112173796/LOC112191485/LOC112172000/LOC112174501	fve:101298824/fve:101313605/fve:101294016/fve:101307900/fve:101299735/fve:101298216/fve:101313059/fve:101308286/fve:101303139/fve:101294002/fve:101311533/fve:101314365/fve:101311183/fve:101298216/fve:101299080/fve:101292749/fve:101310430/fve:101304553/fve:101294016/fve:101295713/fve:101292296/fve:101312171/fve:101296826/fve:101295713/fve:101301154/fve:101302909/fve:101311060/fve:101295713/fve:101…	30	22	112187805/112176978/112195320/112195067/112173137/112197401/112187009/112176006/112184573/112168869/112198295/112196817/112197812/112189280/112200446/112196961/112200615/112178797/112164587/112173796/112172000/112174501	8	112187633/112197938/112193643/112192298/112186082/112171019/112172686/112191485
-	-	-	-	-	-	-	-	-	-	fve03430	Mismatch repair	11	40	0.92796	0.999999	112200154/112178094/112203493/112166827/112176618/112172217/112187419/112192964/112172835/112195010/112168234	LOC112200154/LOC112178094/LOC112203493/LOC112166827/LOC112176618/LOC112172217/LOC112187419/LOC112192964/LOC112172835/LOC112195010/LOC112168234	fve:101308567/fve:101307597/fve:105350465/fve:101299750/fve:101296101/fve:101311942/fve:101313160/fve:101307597/fve:101300878/fve:101304313/fve:101294217	11	7	112200154/112203493/112166827/112176618/112187419/112195010/112168234	4	112178094/112172217/112192964/112172835
-	-	-	-	-	-	-	-	-	-	fve00511	Other glycan degradation	6	24	0.930807	0.999999	112182610/112187607/112177197/112175601/112195808/112176470	LOC112182610/LOC112187607/LOC112177197/LOC112175601/LOC112195808/LOC112176470	fve:101302591/fve:101303252/fve:101310406/fve:101298174/fve:101297675/fve:101301209	6	4	112182610/112187607/112195808/112176470	2	112177197/112175601
-	-	-	-	-	-	-	-	-	-	fve00563	Glycosylphosphatidylinositol (GPI)-anchor biosynthesis	8	31	0.937343	0.999999	112180264/112188644/112187528/112190301/112174803/112179756/112185594/112193022	LOC112180264/LOC112188644/LOC112187528/LOC112190301/LOC112174803/LOC112179756/LOC112185594/LOC112193022	fve:101303516/fve:101299324/fve:101294782/fve:101311137/fve:101310259/fve:101301784/fve:101297268/fve:101303847	8	2	112179756/112185594	6	112180264/112188644/112187528/112190301/112174803/112193022
-	-	-	-	-	-	-	-	-	-	fve00196	Photosynthesis - antenna proteins	5	21	0.937736	0.999999	112165148/112188269/121048785/112191728/112187584	LOC112165148/LOC112188269/LOC121048785/LOC112191728/LOC112187584	fve:101297707/fve:101292937/fve:101293466/fve:101297707/fve:101293466	5	2	121048785/112191728	3	112165148/112188269/112187584
-	-	-	-	-	-	-	-	-	-	fve04146	Peroxisome	46	147	0.945888	0.999999	112190024/112176978/112195067/112165571/112174855/112197401/112201511/112192647/112200972/112187633/112167524/112193748/112196817/112197812/112184618/112187797/112193643/112189778/112187278/112201510/112183338/112192298/112178776/112176478/112200615/112164572/112164945/112186082/112171019/112174854/112178797/112167242/112165209/112167198/112169827/112172686/112191485/112170507/112191669/112175355…	LOC112190024/LOC112176978/LOC112195067/LOC112165571/LOC112174855/LOC112197401/LOC112201511/LOC112192647/LOC112200972/LOC112187633/LOC112167524/LOC112193748/LOC112196817/LOC112197812/LOC112184618/LOC112187797/LOC112193643/LOC112189778/LOC112187278/LOC112201510/LOC112183338/LOC112192298/LOC112178776/LOC112176478/LOC112200615/LOC112164572/LOC112164945/LOC112186082/LOC112171019/LOC112174854/LOC112178…	fve:101312075/fve:101313605/fve:101307900/fve:101292384/fve:101295602/fve:101298216/fve:101298202/fve:101295968/fve:101295299/fve:101303139/fve:101295602/fve:101310438/fve:101298216/fve:101299080/fve:101302593/fve:101314583/fve:101292749/fve:101296705/fve:101304799/fve:101315116/fve:101307515/fve:101295713/fve:101301106/fve:105351650/fve:101292296/fve:101308151/fve:101313486/fve:101312171/fve:101…	46	29	112190024/112176978/112195067/112174855/112197401/112201511/112192647/112200972/112196817/112197812/112184618/112187797/112189778/112187278/112201510/112176478/112200615/112164945/112174854/112178797/112165209/112167198/112170507/112191669/112175355/112196101/112178920/112166373/112180744	17	112165571/112187633/112167524/112193748/112193643/112183338/112192298/112178776/112164572/112186082/112171019/112167242/112169827/112172686/112191485/112193086/112176552
-	-	-	-	-	-	-	-	-	-	fve04122	Sulfur relay system	2	11	0.955281	0.999999	112187526/112165300	LOC112187526/LOC112165300	fve:101300282/fve:101314927	2	1	112187526	1	112165300
-	-	-	-	-	-	-	-	-	-	fve04120	Ubiquitin mediated proteolysis	48	155	0.95848	0.999999	112181673/112192347/112191767/112164480/112176793/112200632/112193810/112183290/112165637/112176609/112189896/112186668/112170467/112165636/112166712/112182777/112201792/112197404/112192871/112173568/112165606/112174697/112193471/112186373/112178726/112165914/112179375/112182771/112182999/112176904/112188647/112185268/112198341/112172142/112180126/112201404/112197743/112185429/112197777/112193730…	LOC112181673/LOC112192347/LOC112191767/LOC112164480/LOC112176793/LOC112200632/LOC112193810/LOC112183290/LOC112165637/LOC112176609/LOC112189896/LOC112186668/LOC112170467/LOC112165636/LOC112166712/LOC112182777/LOC112201792/LOC112197404/LOC112192871/LOC112173568/LOC112165606/LOC112174697/LOC112193471/LOC112186373/LOC112178726/LOC112165914/LOC112179375/LOC112182771/LOC112182999/LOC112176904/LOC112188…	fve:101291460/fve:101303528/fve:101299925/fve:101292581/fve:101313898/fve:101295174/fve:101302854/fve:101313744/fve:101303407/fve:101293398/fve:101309868/fve:101295629/fve:101306768/fve:101303407/fve:101311826/fve:101292581/fve:101307082/fve:101307109/fve:101301402/fve:101311638/fve:101291322/fve:101311070/fve:101304997/fve:101291371/fve:101301326/fve:101315417/fve:101301042/fve:101304707/fve:101…	48	29	112181673/112192347/112191767/112164480/112200632/112176609/112165636/112166712/112182777/112201792/112197404/112173568/112165606/112186373/112165914/112179375/112182771/112182999/112188647/112185268/112198341/112172142/112180126/112185429/112193730/112166510/112200794/121051024/112167104	19	112176793/112193810/112183290/112165637/112189896/112186668/112170467/112192871/112174697/112193471/112178726/112176904/112201404/112197743/112197777/112166138/112192206/112185410/112202765
-	-	-	-	-	-	-	-	-	-	fve00510	N-Glycan biosynthesis	13	51	0.973185	0.999999	112174812/112184196/112182705/112173429/112193784/112188384/112165648/112197347/112178792/112174416/112189037/112187083/112195069	LOC112174812/LOC112184196/LOC112182705/LOC112173429/LOC112193784/LOC112188384/LOC112165648/LOC112197347/LOC112178792/LOC112174416/LOC112189037/LOC112187083/LOC112195069	fve:101308431/fve:101296768/fve:101312675/fve:101291390/fve:101303828/fve:101309374/fve:101310093/fve:101312728/fve:101294718/fve:101302314/fve:101308596/fve:101292230/fve:101302377	13	12	112174812/112182705/112173429/112193784/112188384/112165648/112197347/112178792/112174416/112189037/112187083/112195069	1	112184196
-	-	-	-	-	-	-	-	-	-	fve04933	AGE-RAGE signaling pathway in diabetic complications	5	24	0.974321	0.999999	112173840/112201679/112165368/112184810/112174511	LOC112173840/LOC112201679/LOC112165368/LOC112184810/LOC112174511	fve:101295759/fve:101311837/fve:101308652/fve:101302496/fve:101302496	5	2	112201679/112165368	3	112173840/112184810/112174511
-	-	-	-	-	-	-	-	-	-	fve03015	mRNA surveillance pathway	42	142	0.978432	0.999999	112189762/112192248/112202473/112192546/112186132/112168222/112172421/112192255/112187031/112192189/112182131/112195767/112178586/112192300/112197291/112201509/112196026/112189655/112197819/112180498/112188036/112170249/112178548/112171943/112197623/112197475/112193918/112170270/112169988/112172346/112185659/112172240/112202897/112193917/112175574/112191853/112192397/112182849/112188123/novel.908…	LOC112189762/LOC112192248/LOC112202473/LOC112192546/LOC112186132/LOC112168222/LOC112172421/LOC112192255/LOC112187031/LOC112192189/LOC112182131/LOC112195767/LOC112178586/LOC112192300/LOC112197291/LOC112201509/LOC112196026/LOC112189655/LOC112197819/LOC112180498/LOC112188036/LOC112170249/LOC112178548/LOC112171943/LOC112197623/LOC112197475/LOC112193918/LOC112170270/LOC112169988/LOC112172346/LOC112185…	fve:101307826/fve:101301601/fve:101300984/fve:101295480/fve:101296130/fve:101297226/fve:101293736/fve:101299309/fve:101314729/fve:101292613/fve:101313154/fve:101307979/fve:101299382/fve:101314797/fve:101300616/fve:101304447/fve:101309793/fve:101293429/fve:101300814/fve:101306234/fve:101302957/fve:101303920/fve:101292900/fve:101298472/fve:101298786/fve:101295588/fve:101304333/fve:101291497/fve:101…	42	19	112189762/112192248/112202473/112192546/112192255/112192189/112182131/112195767/112178586/112192300/112189655/112197819/112188036/112197623/112169988/112172346/112185659/112177024/112198032	23	112186132/112168222/112172421/112187031/112197291/112201509/112196026/112180498/112170249/112178548/112171943/112197475/112193918/112170270/112172240/112202897/112193917/112175574/112191853/112192397/112182849/112188123/novel.908
-	-	-	-	-	-	-	-	-	-	fve03420	Nucleotide excision repair	16	63	0.983575	0.999999	112196218/112200154/112203493/112180403/112178839/112175095/112179375/112200731/112188582/112170398/112166138/112183603/112187419/112172835/112195010/112168234	LOC112196218/LOC112200154/LOC112203493/LOC112180403/LOC112178839/LOC112175095/LOC112179375/LOC112200731/LOC112188582/LOC112170398/LOC112166138/LOC112183603/LOC112187419/LOC112172835/LOC112195010/LOC112168234	fve:101304507/fve:101308567/fve:105350465/fve:101303127/fve:101307891/fve:101311384/fve:101301042/fve:101295334/fve:101291160/fve:101292564/fve:101298151/fve:101302602/fve:101313160/fve:101300878/fve:101304313/fve:101294217	16	11	112196218/112200154/112203493/112178839/112179375/112188582/112170398/112183603/112187419/112195010/112168234	5	112180403/112175095/112200731/112166138/112172835
-	-	-	-	-	-	-	-	-	-	fve03013	RNA transport	65	214	0.986436	0.999999	112176543/112185689/112165836/112186875/112198567/121049450/112201507/112197837/112202685/112164791/112188211/112199805/112168222/112197415/121048939/112188668/112193070/112172916/112183895/112165134/112192987/112186663/112176710/112190070/112202895/112169624/112182925/112169967/112182131/112197439/112193567/112178882/112187648/112173993/112197418/112196359/112193853/112167154/112170249/112192350…	LOC112176543/LOC112185689/LOC112165836/LOC112186875/LOC112198567/LOC121049450/LOC112201507/LOC112197837/LOC112202685/LOC112164791/LOC112188211/LOC112199805/LOC112168222/LOC112197415/LOC121048939/LOC112188668/LOC112193070/LOC112172916/LOC112183895/LOC112165134/LOC112192987/LOC112186663/LOC112176710/LOC112190070/LOC112202895/LOC112169624/LOC112182925/LOC112169967/LOC112182131/LOC112197439/LOC112193…	fve:101313897/fve:101301409/fve:101304537/fve:101313723/fve:101312223/fve:101298639/fve:101298398/fve:101305355/fve:101301859/fve:101313524/fve:101306562/fve:101308958/fve:101297226/fve:101292303/fve:101293837/fve:101307026/fve:101293341/fve:101298848/fve:101304713/fve:101298639/fve:101308294/fve:101312665/fve:101313468/fve:101304495/fve:101297619/fve:101291689/fve:101295176/fve:101301553/fve:101…	65	34	112176543/112185689/112165836/112198567/121049450/112164791/112188211/112199805/112188668/112193070/112172916/112165134/112192987/112186663/112190070/112182131/112197439/112193567/112197418/112196359/112167154/112192350/112190025/112167750/112186500/112169988/112197013/112167561/112172346/112188404/112182192/112181756/112203894/112189720	31	112186875/112201507/112197837/112202685/112168222/112197415/121048939/112183895/112176710/112202895/112169624/112182925/112169967/112178882/112187648/112173993/112193853/112170249/112178583/112173859/112174532/112193338/112196525/112182960/112193917/112175574/112192397/112165932/112180844/112197679/112166919
-	-	-	-	-	-	-	-	-	-	fve04141	Protein processing in endoplasmic reticulum	91	294	0.991089	0.999999	112187325/112173998/112197617/112180950/112194617/112187596/121049499/112193408/112186524/112173505/112191767/112191440/112197618/112198293/112190591/112193807/112179665/112176485/112191835/112177223/112180665/112166458/112188668/112173429/112200846/112164731/112176657/112192985/112175932/112164867/112165242/112165239/112175456/112190528/112178551/112180939/112192871/112196787/112172740/112172404…	LOC112187325/LOC112173998/LOC112197617/LOC112180950/LOC112194617/LOC112187596/LOC121049499/LOC112193408/LOC112186524/LOC112173505/LOC112191767/LOC112191440/LOC112197618/LOC112198293/LOC112190591/LOC112193807/LOC112179665/LOC112176485/LOC112191835/LOC112177223/LOC112180665/LOC112166458/LOC112188668/LOC112173429/LOC112200846/LOC112164731/LOC112176657/LOC112192985/LOC112175932/LOC112164867/LOC112165…	fve:101307725/fve:101307345/fve:101313781/fve:101311193/fve:101311027/fve:101309957/fve:101310680/fve:101292222/fve:101299602/fve:101315386/fve:101299925/fve:101313245/fve:101313492/fve:101295509/fve:101296307/fve:101315062/fve:101303908/fve:101310413/fve:101293615/fve:101305757/fve:101301011/fve:101296550/fve:101307026/fve:101291390/fve:101296557/fve:101311165/fve:101304774/fve:101307814/fve:101…	91	57	112187325/112173998/112197617/112180950/112187596/121049499/112193408/112186524/112191767/112197618/112190591/112193807/112179665/112176485/112191835/112177223/112180665/112188668/112173429/112200846/112164731/112176657/112192985/112164867/112165242/112175456/112190528/112178551/112180939/112196787/112172740/112172404/112187106/112165606/112186373/112176948/112189304/112195316/112165648/112166615…	34	112194617/112173505/112191440/112198293/112166458/112175932/112165239/112192871/112182675/112192562/112165603/112182693/112200731/112182692/112169446/112198445/112181996/112194580/112201404/112167871/112191445/112188344/112197743/112187017/112192403/112182681/112190189/112182094/112169651/novel.2280/112197354/112169372/121052141/112165791
-	-	-	-	-	-	-	-	-	-	fve04144	Endocytosis	73	241	0.991116	0.999999	112165119/112165285/112196904/112170188/112166584/112200164/112166208/novel.1707/112167605/112187172/112168198/112176227/112165542/112182803/112188541/112197252/112192451/112180296/112183002/112182315/112190689/112185369/112178733/112197080/112173871/112195057/112176657/112180562/112191544/112175133/112166706/112191306/112179830/112202690/112197713/112177919/112174862/112182675/112164700/11218206…	LOC112165119/LOC112165285/LOC112196904/LOC112170188/LOC112166584/LOC112200164/LOC112166208/-/LOC112167605/LOC112187172/LOC112168198/LOC112176227/LOC112165542/LOC112182803/LOC112188541/LOC112197252/LOC112192451/LOC112180296/LOC112183002/LOC112182315/LOC112190689/LOC112185369/LOC112178733/LOC112197080/LOC112173871/LOC112195057/LOC112176657/LOC112180562/LOC112191544/LOC112175133/LOC112166706/LOC1121…	fve:101300286/fve:101295494/fve:101314647/fve:101311428/fve:101302335/fve:101293161/fve:101313780/fve:101297087/fve:101313411/fve:101310737/fve:101303358/fve:101312254/fve:101303100/fve:101300393/fve:101295942/fve:101314822/fve:101297849/fve:101307792/fve:101304132/fve:101310458/fve:101294676/fve:101299973/fve:101307890/fve:101291328/fve:101301734/fve:101314520/fve:101304774/fve:101311667/fve:101…	73	43	112165119/112196904/112170188/112166584/112200164/novel.1707/112165542/112188541/112192451/112180296/112182315/112190689/112195057/112176657/112191544/112175133/112166706/112179830/112202690/112197713/112174862/112164700/112188453/112193342/112172444/112192348/112168250/112179533/112184655/112189379/112192089/112189611/112195461/112185388/112190473/112188180/112179292/112192932/112167274/11218225…	30	112165285/112166208/112167605/112187172/112168198/112176227/112182803/112197252/112183002/112185369/112178733/112197080/112173871/112180562/112191306/112177919/112182675/112182062/112182693/112182692/112182334/112196341/112182681/112198499/112169035/112182094/112183552/112167604/112190282/112168094
-	-	-	-	-	-	-	-	-	-	fve00513	Various types of N-glycan biosynthesis	8	39	0.992459	0.999999	112182610/112184196/112173429/112188384/112165648/112179704/112174416/112187083	LOC112182610/LOC112184196/LOC112173429/LOC112188384/LOC112165648/LOC112179704/LOC112174416/LOC112187083	fve:101302591/fve:101296768/fve:101291390/fve:101309374/fve:101310093/fve:101297402/fve:101302314/fve:101292230	8	7	112182610/112173429/112188384/112165648/112179704/112174416/112187083	1	112184196
-	-	-	-	-	-	-	-	-	-	fve03018	RNA degradation	40	147	0.996357	0.999999	112189773/112166634/112183624/112189878/112192478/112196102/112180992/112172970/112197199/112202049/112166549/112175793/112169342/112176355/121052917/112187067/112187835/112170002/112164665/112185978/112172108/112194105/112168427/112177086/112177269/112191543/112187762/112170249/112187986/novel.751/112169988/112166948/112182993/112196023/112198547/112188238/112192415/112165798/112168927/112185902	LOC112189773/LOC112166634/LOC112183624/LOC112189878/LOC112192478/LOC112196102/LOC112180992/LOC112172970/LOC112197199/LOC112202049/LOC112166549/LOC112175793/LOC112169342/LOC112176355/LOC121052917/LOC112187067/LOC112187835/LOC112170002/LOC112164665/LOC112185978/LOC112172108/LOC112194105/LOC112168427/LOC112177086/LOC112177269/LOC112191543/LOC112187762/LOC112170249/LOC112187986/-/LOC112169988/LOC1121…	fve:101299783/fve:101299842/fve:101303919/fve:101297956/fve:101308001/fve:101303476/fve:101299308/fve:101304239/fve:101310031/fve:101310298/fve:101313393/fve:101308317/fve:101296823/fve:101296298/fve:101293182/fve:101304893/fve:101306939/fve:101292560/fve:101306411/fve:101291642/fve:101293744/fve:101301920/fve:101312130/fve:101299584/fve:101300534/fve:101307408/fve:101301040/fve:101303920/fve:101…	40	26	112189878/112192478/112172970/112197199/112202049/112166549/112169342/121052917/112187067/112187835/112170002/112164665/112172108/112194105/112168427/112177086/112177269/112191543/112187762/novel.751/112169988/112166948/112182993/112196023/112168927/112185902	14	112189773/112166634/112183624/112196102/112180992/112175793/112176355/112185978/112170249/112187986/112198547/112188238/112192415/112165798
-	-	-	-	-	-	-	-	-	-	fve03030	DNA replication	15	67	0.997005	0.999999	112166531/112167878/112200154/112203493/112175095/112186878/112166514/112186501/112176618/112187419/112172835/112195010/112198333/112168234/112173086	LOC112166531/LOC112167878/LOC112200154/LOC112203493/LOC112175095/LOC112186878/LOC112166514/LOC112186501/LOC112176618/LOC112187419/LOC112172835/LOC112195010/LOC112198333/LOC112168234/LOC112173086	fve:101306501/fve:101297987/fve:101308567/fve:105350465/fve:101311384/fve:101291657/fve:101310295/fve:101296527/fve:101296101/fve:101313160/fve:101300878/fve:101304313/fve:101306333/fve:101294217/fve:101293449	15	12	112166531/112200154/112203493/112186878/112166514/112186501/112176618/112187419/112195010/112198333/112168234/112173086	3	112167878/112175095/112172835
-	-	-	-	-	-	-	-	-	-	fve03450	Non-homologous end-joining	1	13	0.997669	0.999999	112199887	LOC112199887	fve:101306907	1	0		1	112199887
-	-	-	-	-	-	-	-	-	-	fve00945	Stilbenoid, diarylheptanoid and gingerol biosynthesis	9	47	0.997869	0.999999	112187919/112189384/112198396/112197637/112201401/112186380/112176186/112187366/112189897	LOC112187919/LOC112189384/LOC112198396/LOC112197637/LOC112201401/LOC112186380/LOC112176186/LOC112187366/LOC112189897	fve:101298438/fve:101312070/fve:101292475/fve:101291888/fve:101303591/fve:101309080/fve:101309938/fve:101298438/fve:101312070	9	7	112187919/112189384/112198396/112197637/112186380/112176186/112189897	2	112201401/112187366
-	-	-	-	-	-	-	-	-	-	fve03022	Basal transcription factors	14	66	0.998404	0.999999	112185522/112166012/112191263/112180403/112176462/112202035/112184294/112170398/112180018/112192319/112178993/112183603/112203451/112175516	LOC112185522/LOC112166012/LOC112191263/LOC112180403/LOC112176462/LOC112202035/LOC112184294/LOC112170398/LOC112180018/LOC112192319/LOC112178993/LOC112183603/LOC112203451/LOC112175516	fve:101294073/fve:101306898/fve:101313446/fve:101303127/fve:101305780/fve:105350238/fve:101292816/fve:101292564/fve:101306952/fve:101305780/fve:101312736/fve:101302602/fve:101311656/fve:101293784	14	6	112191263/112176462/112170398/112192319/112178993/112183603	8	112185522/112166012/112180403/112202035/112184294/112180018/112203451/112175516
-	-	-	-	-	-	-	-	-	-	fve03410	Base excision repair	8	45	0.998745	0.999999	112201987/112181012/112174599/112203493/112175095/112194798/112195010/112168234	LOC112201987/LOC112181012/LOC112174599/LOC112203493/LOC112175095/LOC112194798/LOC112195010/LOC112168234	fve:101310385/fve:101296948/fve:101303864/fve:105350465/fve:101311384/fve:101310624/fve:101304313/fve:101294217	8	5	112181012/112203493/112194798/112195010/112168234	3	112201987/112174599/112175095
-	-	-	-	-	-	-	-	-	-	fve03008	Ribosome biogenesis in eukaryotes	30	127	0.999668	0.999999	112188271/112181383/112187141/112197837/112184013/112196734/112174295/112193070/112179448/112174321/112194335/112164681/112187372/112175226/112167410/112182219/novel.2387/112193853/112176155/112179117/112180628/112197241/112191568/112166558/112165032/112188365/112196099/novel.2142/112173103/112166863	LOC112188271/LOC112181383/LOC112187141/LOC112197837/LOC112184013/LOC112196734/LOC112174295/LOC112193070/LOC112179448/LOC112174321/LOC112194335/LOC112164681/LOC112187372/LOC112175226/LOC112167410/LOC112182219/-/LOC112193853/LOC112176155/LOC112179117/LOC112180628/LOC112197241/LOC112191568/LOC112166558/LOC112165032/LOC112188365/LOC112196099/-/LOC112173103/LOC112166863	fve:101305499/fve:101311226/fve:101307535/fve:101305355/fve:101315111/fve:101302294/fve:101314619/fve:101293341/fve:101314566/fve:101291682/fve:101302218/fve:101297508/fve:101313161/fve:101293302/fve:101291998/fve:101291998/fve:101306151/fve:101299713/fve:101300443/fve:101299964/fve:101297150/fve:101305649/fve:101305881/fve:101301122/fve:101315111/fve:101309368/fve:101310551/fve:101301673/fve:101…	30	12	112181383/112193070/112174321/112175226/112167410/112182219/112176155/112179117/112188365/112196099/112173103/112166863	18	112188271/112187141/112197837/112184013/112196734/112174295/112179448/112194335/112164681/112187372/novel.2387/112193853/112180628/112197241/112191568/112166558/112165032/novel.2142
-	-	-	-	-	-	-	-	-	-	fve03040	Spliceosome	74	299	0.999999	0.999999	112186708/112186083/112187655/112196058/112180977/112176602/112189878/112195108/112179347/112177121/112199929/112176009/112180979/112176657/112165212/112189156/112202049/112182536/112184507/112169255/112198223/112182131/112176744/112170428/112192722/112187152/112168834/112182675/112190790/112191307/112169342/112196067/112200634/112182693/112182692/112170381/112182298/112193342/112188792/112165489…	LOC112186708/LOC112186083/LOC112187655/LOC112196058/LOC112180977/LOC112176602/LOC112189878/LOC112195108/LOC112179347/LOC112177121/LOC112199929/LOC112176009/LOC112180979/LOC112176657/LOC112165212/LOC112189156/LOC112202049/LOC112182536/LOC112184507/LOC112169255/LOC112198223/LOC112182131/LOC112176744/LOC112170428/LOC112192722/LOC112187152/LOC112168834/LOC112182675/LOC112190790/LOC112191307/LOC112169…	fve:101299689/fve:101312460/fve:101293407/fve:101302977/fve:101299304/fve:101309735/fve:101297956/fve:101296496/fve:101307796/fve:101313018/fve:101304270/fve:101309154/fve:101312443/fve:101304774/fve:101306315/fve:101304094/fve:101310298/fve:101290808/fve:101313066/fve:101302708/fve:101315138/fve:101313154/fve:101310223/fve:101309791/fve:101313018/fve:101293328/fve:101310568/fve:101314994/fve:101…	74	49	112186083/112187655/112196058/112180977/112189878/112195108/112179347/112177121/112199929/112180979/112176657/112165212/112202049/112182536/112184507/112198223/112182131/112170428/112192722/112187152/112168834/112190790/112191307/112169342/112196067/112200634/112170381/112182298/112193342/112188792/112165489/112176666/112191460/112193080/novel.751/112165706/112182993/112190541/112200571/112173767…	25	112186708/112176602/112176009/112189156/112169255/112176744/112182675/112182693/112182692/112182681/112192025/112182094/novel.2776/112174532/112200141/112180826/112192397/112165932/112193872/112198110/112197068/112202458/112179008/112192402/112196957

## Sheet: S_E24h vs MOCK24h_relation
Supplementary Table 15-4 KEGG association analysis of DEGs and DAMs in S_E24h vs MOCK24h
MapID	MapTitle	Pvalue	x	y	n	N	EnrichDirect	MetaIDs	kegg_cpd_id	KEGGID	Description	GeneRatio	BgRatio	pvalue	padj	geneID	geneName	keggID	Count	Up	Up_Gene_names	Down	Down_Gene_names
map00330	Arginine and proline metabolism	0.0420785	2	5	12	167	Over	Com_771_neg Com_1767_pos	cpd:C00763,cpd:C00019	fve00330	Arginine and proline metabolism	4	79	0.86002	0.999587	112183532/112179324/112169017/112173655	LOC112183532/LOC112179324/LOC112169017/LOC112173655	fve:101308515/fve:101314374/fve:101302724/fve:101306479	4	4	112183532/112179324/112169017/112173655	0
map01200	Carbon metabolism	0.0605744	2	6	12	167	Over	Com_6236_neg Com_185_neg	cpd:C00279,cpd:C00158	fve01200	Carbon metabolism	27	359	0.548815	0.999587	112190380/112188750/112170475/112188936/112189773/112202072/112188495/112197158/112189957/112172108/112195799/112183480/112193170/112188193/112165210/112195199/112175314/112200482/112174313/112187595/112197874/112186109/112195180/112190974/112179402/112177102/112164572	LOC112190380/LOC112188750/LOC112170475/LOC112188936/LOC112189773/LOC112202072/LOC112188495/LOC112197158/LOC112189957/LOC112172108/LOC112195799/LOC112183480/LOC112193170/LOC112188193/LOC112165210/LOC112195199/LOC112175314/LOC112200482/LOC112174313/LOC112187595/LOC112197874/LOC112186109/LOC112195180/LOC112190974/LOC112179402/LOC112177102/LOC112164572	fve:101310745/fve:101303154/fve:101310653/fve:101307033/fve:101299783/fve:101300606/fve:101310052/fve:101314929/fve:101315253/fve:101293744/fve:101290860/fve:101296432/fve:101315278/fve:101304515/fve:101309082/fve:101298526/fve:101302361/fve:101310888/fve:101297305/fve:101305570/fve:101304831/fve:101291564/fve:101304303/fve:101310343/fve:101293304/fve:101296006/fve:101308151	27	9	112202072/112197158/112172108/112183480/112193170/112188193/112174313/112195180/112164572	18	112190380/112188750/112170475/112188936/112189773/112188495/112189957/112195799/112165210/112195199/112175314/112200482/112187595/112197874/112186109/112190974/112179402/112177102
map04122	Sulfur relay system	0.0718563	1	1	12	167	Over	Com_1767_pos	cpd:C00019	fve04122	Sulfur relay system	1	11	0.580249	0.999587	112187526	LOC112187526	fve:101300282	1	1	112187526	0
map00600	Sphingolipid metabolism	0.138951	1	2	12	167	Over	Com_659_neg	cpd:C00346	fve00600	Sphingolipid metabolism	4	30	0.189094	0.999587	112176470/112185187/112183451/112167101	LOC112176470/LOC112185187/LOC112183451/LOC112167101	fve:101301209/fve:101301724/fve:101299375/fve:101307465	4	2	112185187/112167101	2	112176470/112183451
map00750	Vitamin B6 metabolism	0.138951	1	2	12	167	Over	Com_6236_neg	cpd:C00279	fve00750	Vitamin B6 metabolism	1	24	0.849856	0.999587	121048865	LOC121048865	fve:101305202	1	0		1	121048865
map01230	Biosynthesis of amino acids	0.159437	3	20	12	167	Over	Com_6236_neg Com_185_neg Com_1767_pos	cpd:C00279,cpd:C00158,cpd:C00019	fve01230	Biosynthesis of amino acids	24	348	0.720765	0.999587	112190380/112188750/121048865/112189773/112202072/112172108/112175290/112183480/112185839/112165425/112165210/novel.2424/112192997/112192313/112192195/112174313/112197874/112186109/112195180/112178308/112186680/112190974/112179402/112197711	LOC112190380/LOC112188750/LOC121048865/LOC112189773/LOC112202072/LOC112172108/LOC112175290/LOC112183480/LOC112185839/LOC112165425/LOC112165210/-/LOC112192997/LOC112192313/LOC112192195/LOC112174313/LOC112197874/LOC112186109/LOC112195180/LOC112178308/LOC112186680/LOC112190974/LOC112179402/LOC112197711	fve:101310745/fve:101303154/fve:101305202/fve:101299783/fve:101300606/fve:101293744/fve:101306121/fve:101296432/fve:101311296/fve:101307970/fve:101309082/fve:101314036/fve:101292031/fve:101298386/fve:101309440/fve:101297305/fve:101304831/fve:101291564/fve:101304303/fve:101314987/fve:101299282/fve:101310343/fve:101293304/fve:101302825	24	13	112202072/112172108/112175290/112183480/112185839/112165425/novel.2424/112192313/112192195/112174313/112195180/112178308/112186680	11	112190380/112188750/121048865/112189773/112165210/112192997/112197874/112186109/112190974/112179402/112197711
map00030	Pentose phosphate pathway	0.201573	1	3	12	167	Over	Com_6236_neg	cpd:C00279	fve00030	Pentose phosphate pathway	8	72	0.176695	0.999587	112188750/112189773/112202072/112188495/112172108/112195199/112195180/112179402	LOC112188750/LOC112189773/LOC112202072/LOC112188495/LOC112172108/LOC112195199/LOC112195180/LOC112179402	fve:101303154/fve:101299783/fve:101300606/fve:101310052/fve:101293744/fve:101298526/fve:101304303/fve:101293304	8	3	112202072/112172108/112195180	5	112188750/112189773/112188495/112195199/112179402
map00564	Glycerophospholipid metabolism	0.201573	1	3	12	167	Over	Com_659_neg	cpd:C00346	fve00564	Glycerophospholipid metabolism	6	118	0.892872	0.999587	121051307/112190885/112200885/112167633/112189772/112165473	LOC121051307/LOC112190885/LOC112200885/LOC112167633/LOC112189772/LOC112165473	fve:101311593/fve:101309283/fve:101304478/fve:101304738/fve:101298884/fve:101295980	6	5	121051307/112190885/112200885/112189772/112165473	1	112167633
map00592	alpha-Linolenic acid metabolism	0.201573	1	3	12	167	Over	Com_1865_pos	cpd:C11512	fve00592	alpha-Linolenic acid metabolism	3	74	0.92739	0.999587	112167842/112176301/112174804	LOC112167842/LOC112176301/LOC112174804	fve:101302634/fve:101299562/fve:101311411	3	0		3	112167842/112176301/112174804
map00710	Carbon fixation in photosynthetic organisms	0.201573	1	3	12	167	Over	Com_6236_neg	cpd:C00279	fve00710	Carbon fixation in photosynthetic organisms	14	104	0.0244789	0.37247	112170475/112188936/112202072/112189957/112195799/112188193/112165210/112195199/112175314/112200482/112187595/112197874/112195180/112177102	LOC112170475/LOC112188936/LOC112202072/LOC112189957/LOC112195799/LOC112188193/LOC112165210/LOC112195199/LOC112175314/LOC112200482/LOC112187595/LOC112197874/LOC112195180/LOC112177102	fve:101310653/fve:101307033/fve:101300606/fve:101315253/fve:101290860/fve:101304515/fve:101309082/fve:101298526/fve:101302361/fve:101310888/fve:101305570/fve:101304831/fve:101304303/fve:101296006	14	3	112202072/112188193/112195180	11	112170475/112188936/112189957/112195799/112165210/112195199/112175314/112200482/112187595/112197874/112177102
map00130	Ubiquinone and other terpenoid-quinone biosynthesis	0.259994	1	4	12	167	Over	Com_8672_pos	cpd:C17412	fve00130	Ubiquinone and other terpenoid-quinone biosynthesis	2	61	0.951849	0.999587	112191407/112196285	LOC112191407/LOC112196285	fve:101315076/fve:101305839	2	1	112196285	1	112191407
map00261	Monobactam biosynthesis	0.259994	1	4	12	167	Over	Com_1767_pos	cpd:C00019	fve00261	Monobactam biosynthesis	2	12	0.229522	0.999587	112200387/112178308	LOC112200387/LOC112178308	fve:101302154/fve:101314987	2	1	112178308	1	112200387
map00908	Zeatin biosynthesis	0.259994	1	4	12	167	Over	Com_1767_pos	cpd:C00019	fve00908	Zeatin biosynthesis	3	25	0.293682	0.999587	112197816/112202525/112173217	LOC112197816/LOC112202525/LOC112173217	fve:101292691/fve:101295902/fve:101300743	3	1	112173217	2	112197816/112202525
map00020	Citrate cycle (TCA cycle)	0.314473	1	5	12	167	Over	Com_185_neg	cpd:C00158	fve00020	Citrate cycle (TCA cycle)	6	65	0.370723	0.999587	112170475/112188193/112175314/112174313/112186109/112197739	LOC112170475/LOC112188193/LOC112175314/LOC112174313/LOC112186109/LOC112197739	fve:101310653/fve:101304515/fve:101302361/fve:101297305/fve:101291564/fve:101306899	6	2	112188193/112174313	4	112170475/112175314/112186109/112197739
map00270	Cysteine and methionine metabolism	0.314473	1	5	12	167	Over	Com_1767_pos	cpd:C00019	fve00270	Cysteine and methionine metabolism	14	134	0.136322	0.999587	112173847/112171940/112182025/112170475/112190393/112169970/112187238/112183532/112171939/112172636/112192313/112190974/112186477/112200358	LOC112173847/LOC112171940/LOC112182025/LOC112170475/LOC112190393/LOC112169970/LOC112187238/LOC112183532/LOC112171939/LOC112172636/LOC112192313/LOC112190974/LOC112186477/LOC112200358	fve:101303587/fve:101291261/fve:101308797/fve:101310653/fve:101298627/fve:101303869/fve:101295244/fve:101308515/fve:101291261/fve:101298764/fve:101298386/fve:101310343/fve:101291261/fve:101293186	14	6	112173847/112182025/112169970/112187238/112183532/112192313	8	112171940/112170475/112190393/112171939/112172636/112190974/112186477/112200358
map00860	Porphyrin and chlorophyll metabolism	0.314473	1	5	12	167	Over	Com_4584_neg	cpd:C02191	fve00860	Porphyrin and chlorophyll metabolism	2	64	0.960515	0.999587	112167122/112168103	LOC112167122/LOC112168103	fve:101304937/fve:101298098	2	2	112167122/112168103	0
map00960	Tropane, piperidine and pyridine alkaloid biosynthesis	0.314473	1	5	12	167	Over	Com_1289_pos	cpd:C00408	fve00960	Tropane, piperidine and pyridine alkaloid biosynthesis	6	32	0.0307232	0.382333	112178568/112197391/112196446/112196960/112165269/112193008	LOC112178568/LOC112197391/LOC112196446/LOC112196960/LOC112165269/LOC112193008	fve:101309643/fve:101303958/fve:101299236/fve:101311746/fve:101305626/fve:101299206	6	4	112178568/112197391/112196446/112196960	2	112165269/112193008
map01110	Biosynthesis of secondary metabolites	0.33521	8	82	12	167	Over	Com_6236_neg Com_1289_pos Com_185_neg Com_1767_pos Com_2664_pos Com_8672_pos Com_4584_neg Com_1865_pos	cpd:C00279,cpd:C00408,cpd:C00158,cpd:C00019,cpd:C05851,cpd:C17412,cpd:C02191,cpd:C11512	-	-	-	-	-	-	-	-	-	-	-	-	-	-
map00250	Alanine, aspartate and glutamate metabolism	0.365253	1	6	12	167	Over	Com_185_neg	cpd:C00158	fve00250	Alanine, aspartate and glutamate metabolism	12	77	0.0123967	0.277686	112193489/novel.1329/112197538/112169781/112193170/112165425/112179324/novel.2516/112197874/112177264/112164572/112197711	LOC112193489/-/LOC112197538/LOC112169781/LOC112193170/LOC112165425/LOC112179324/-/LOC112197874/LOC112177264/LOC112164572/LOC112197711	fve:101297585/fve:101295256/fve:101292861/fve:101292861/fve:101315278/fve:101307970/fve:101314374/fve:101295256/fve:101304831/fve:101290927/fve:101308151/fve:101302825	12	6	112193170/112165425/112179324/novel.2516/112177264/112164572	6	112193489/novel.1329/112197538/112169781/112197874/112197711
map00630	Glyoxylate and dicarboxylate metabolism	0.365253	1	6	12	167	Over	Com_185_neg	cpd:C00158	fve00630	Glyoxylate and dicarboxylate metabolism	9	75	0.112299	0.898393	112190380/112170475/112197158/112189957/112195799/112197874/112186109/112164572/112197711	LOC112190380/LOC112170475/LOC112197158/LOC112189957/LOC112195799/LOC112197874/LOC112186109/LOC112164572/LOC112197711	fve:101310745/fve:101310653/fve:101314929/fve:101315253/fve:101290860/fve:101304831/fve:101291564/fve:101308151/fve:101302825	9	2	112197158/112164572	7	112190380/112170475/112189957/112195799/112197874/112186109/112197711
map01100	Metabolic pathways	0.37549	9	103	12	167	Over	Com_6236_neg Com_1289_pos Com_771_neg Com_185_neg Com_1767_pos Com_23046_pos Com_4584_neg Com_916_neg Com_659_neg	cpd:C00279,cpd:C00408,cpd:C00763,cpd:C00158,cpd:C00019,cpd:C00206,cpd:C02191,cpd:C00299,cpd:C00346	-	-	-	-	-	-	-	-	-	-	-	-	-	-
map00240	Pyrimidine metabolism	0.412563	1	7	12	167	Over	Com_916_neg	cpd:C00299	fve00240	Pyrimidine metabolism	4	66	0.748128	0.999587	112165358/112202070/112186305/112192751	LOC112165358/LOC112202070/LOC112186305/LOC112192751	fve:101300223/fve:101299563/fve:101313532/fve:101311513	4	4	112165358/112202070/112186305/112192751	0
map00310	Lysine degradation	0.412563	1	7	12	167	Over	Com_1289_pos	cpd:C00408	-	-	-	-	-	-	-	-	-	-	-	-	-	-
map00400	Phenylalanine, tyrosine and tryptophan biosynthesis	0.412563	1	7	12	167	Over	Com_6236_neg	cpd:C00279	fve00400	Phenylalanine, tyrosine and tryptophan biosynthesis	3	62	0.859663	0.999587	112185839/112192195/112186680	LOC112185839/LOC112192195/LOC112186680	fve:101311296/fve:101309440/fve:101299282	3	3	112185839/112192195/112186680	0
map00230	Purine metabolism	0.497631	1	9	12	167	Over	Com_23046_pos	cpd:C00206	fve00230	Purine metabolism	10	160	0.782856	0.999587	112202608/112172840/112200387/112168353/112186305/112175853/112179402/112177264/112192751/112195906	LOC112202608/LOC112172840/LOC112200387/LOC112168353/LOC112186305/LOC112175853/LOC112179402/LOC112177264/LOC112192751/LOC112195906	fve:101300659/fve:101308149/fve:101302154/fve:101312993/fve:101313532/fve:101313211/fve:101293304/fve:101290927/fve:101311513/fve:101291290	10	5	112202608/112186305/112177264/112192751/112195906	5	112172840/112200387/112168353/112175853/112179402
map01210	2-Oxocarboxylic acid metabolism	0.535785	1	10	12	167	Over	Com_185_neg	cpd:C00158	fve01210	2-Oxocarboxylic acid metabolism	4	77	0.846158	0.999587	112192313/112174313/112197874/112186109	LOC112192313/LOC112174313/LOC112197874/LOC112186109	fve:101298386/fve:101297305/fve:101304831/fve:101291564	4	2	112192313/112174313	2	112197874/112186109
-	-	-	-	-	-	-	-	-	-	fve04075	Plant hormone signal transduction	34	231	0.000115816	0.0129713	112188016/112189889/112190257/112170452/112196585/112170562/112190429/112186700/112173329/112187915/112186844/112170085/112191803/121050741/112191394/novel.2697/112172709/112190249/112186701/121051601/112181732/112173422/112169890/112200817/112175528/112197631/112172875/112172572/112182909/112167076/112195874/112188712/112185404/112202757	LOC112188016/LOC112189889/LOC112190257/LOC112170452/LOC112196585/LOC112170562/LOC112190429/LOC112186700/LOC112173329/LOC112187915/LOC112186844/LOC112170085/LOC112191803/LOC121050741/LOC112191394/-/LOC112172709/LOC112190249/LOC112186701/LOC121051601/LOC112181732/LOC112173422/LOC112169890/LOC112200817/LOC112175528/LOC112197631/LOC112172875/LOC112172572/LOC112182909/LOC112167076/LOC112195874/LOC1121…	fve:101308778/fve:101297271/fve:101291762/fve:101291297/fve:101305215/fve:101296438/fve:101303266/fve:101293337/fve:101301927/fve:101311781/fve:101300449/fve:101306185/fve:101311008/fve:101300449/fve:101313628/fve:101298230/fve:101308237/fve:101312265/fve:101311127/fve:101300449/fve:101303841/fve:101313669/fve:101308246/fve:101295272/fve:101301305/fve:101298592/fve:101308526/fve:101308891/fve:101…	34	17	112188016/112190257/112170562/112190429/112173329/112170085/112190249/112169890/112175528/112172875/112172572/112182909/112167076/112195874/112188712/112185404/112202757	17	112189889/112170452/112196585/112186700/112187915/112186844/112191803/121050741/112191394/novel.2697/112172709/112186701/121051601/112181732/112173422/112200817/112197631
-	-	-	-	-	-	-	-	-	-	fve04016	MAPK signaling pathway - plant	18	129	0.00814422	0.277686	112182025/112169287/112170452/112196585/112202526/112186700/112190204/112170085/112170335/112191803/112172709/112179451/112186701/112197631/112176437/112172885/112185404/112202757	LOC112182025/LOC112169287/LOC112170452/LOC112196585/LOC112202526/LOC112186700/LOC112190204/LOC112170085/LOC112170335/LOC112191803/LOC112172709/LOC112179451/LOC112186701/LOC112197631/LOC112176437/LOC112172885/LOC112185404/LOC112202757	fve:101308797/fve:101307851/fve:101291297/fve:101305215/fve:101296842/fve:101293337/fve:101304907/fve:101306185/fve:101299017/fve:101311008/fve:101308237/fve:101295526/fve:101311127/fve:101298592/fve:101310280/fve:101294711/fve:101306953/fve:101297328	18	6	112182025/112190204/112170085/112172885/112185404/112202757	12	112169287/112170452/112196585/112202526/112186700/112170335/112191803/112172709/112179451/112186701/112197631/112176437
-	-	-	-	-	-	-	-	-	-	fve00195	Photosynthesis	8	42	0.0122305	0.277686	112173878/112188784/112165518/112200996/112190599/112183349/112168884/112183296	LOC112173878/LOC112188784/LOC112165518/LOC112200996/LOC112190599/LOC112183349/LOC112168884/LOC112183296	fve:101306978/fve:101312849/fve:101290935/fve:101301669/fve:101290969/fve:101297664/fve:101312685/fve:101293410	8	6	112188784/112165518/112200996/112190599/112168884/112183296	2	112173878/112183349
-	-	-	-	-	-	-	-	-	-	fve00052	Galactose metabolism	10	59	0.0122826	0.277686	112188750/112191944/112189773/112172108/112186834/112185187/112192137/112172308/112195221/112183451	LOC112188750/LOC112191944/LOC112189773/LOC112172108/LOC112186834/LOC112185187/LOC112192137/LOC112172308/LOC112195221/LOC112183451	fve:101303154/fve:101299216/fve:101299783/fve:101293744/fve:101310347/fve:101301724/fve:101305769/fve:101310197/fve:101291091/fve:101299375	10	5	112191944/112172108/112186834/112185187/112172308	5	112188750/112189773/112192137/112195221/112183451
-	-	-	-	-	-	-	-	-	-	fve00760	Nicotinate and nicotinamide metabolism	6	29	0.0195047	0.364088	novel.1329/112190561/112200992/112170500/novel.2516/112180949	-/LOC112190561/LOC112200992/LOC112170500/-/LOC112180949	fve:101295256/fve:101306754/fve:101297824/fve:101308934/fve:101295256/fve:101310900	6	2	112200992/novel.2516	4	novel.1329/112190561/112170500/112180949
-	-	-	-	-	-	-	-	-	-	fve00910	Nitrogen metabolism	6	31	0.026605	0.37247	112198414/112193170/112176179/112172034/112173490/112197711	LOC112198414/LOC112193170/LOC112176179/LOC112172034/LOC112173490/LOC112197711	fve:101314372/fve:101315278/fve:101295234/fve:101293380/fve:101302713/fve:101302825	6	2	112193170/112173490	4	112198414/112176179/112172034/112197711
-	-	-	-	-	-	-	-	-	-	fve00940	Phenylpropanoid biosynthesis	21	191	0.0527941	0.591294	112187580/112166518/112195370/112199890/112202135/112193669/112198244/112170043/112163703/112184982/112191949/112188105/112170041/112188530/112201401/112184739/112173412/112163702/112193668/112188461/112172220	LOC112187580/LOC112166518/LOC112195370/LOC112199890/LOC112202135/LOC112193669/LOC112198244/LOC112170043/LOC112163703/LOC112184982/LOC112191949/LOC112188105/LOC112170041/LOC112188530/LOC112201401/LOC112184739/LOC112173412/LOC112163702/LOC112193668/LOC112188461/LOC112172220	fve:101307828/fve:101306708/fve:101296497/fve:101294295/fve:101313585/fve:101301952/fve:101310594/fve:101304787/fve:101295982/fve:101309770/fve:101315259/fve:101306559/fve:101304787/fve:101308709/fve:101303591/fve:101313359/fve:101314680/fve:101294538/fve:101301952/fve:101302179/fve:101314680	21	11	112187580/112166518/112195370/112191949/112188530/112184739/112173412/112163702/112193668/112188461/112172220	10	112199890/112202135/112193669/112198244/112170043/112163703/112184982/112188105/112170041/112201401
-	-	-	-	-	-	-	-	-	-	fve00906	Carotenoid biosynthesis	6	38	0.0640305	0.651946	112197186/112195185/112174832/112198323/112191348/112201986	LOC112197186/LOC112195185/LOC112174832/LOC112198323/LOC112191348/LOC112201986	fve:101311757/fve:101308227/fve:101294153/fve:101297926/fve:101297853/fve:101299368	6	1	112191348	5	112197186/112195185/112174832/112198323/112201986
-	-	-	-	-	-	-	-	-	-	fve00051	Fructose and mannose metabolism	9	72	0.0925307	0.86362	112188750/112172208/112182839/112189773/112202072/112191504/112172108/112195199/112195180	LOC112188750/LOC112172208/LOC112182839/LOC112189773/LOC112202072/LOC112191504/LOC112172108/LOC112195199/LOC112195180	fve:101303154/fve:101305015/fve:101307053/fve:101299783/fve:101300606/fve:101314292/fve:101293744/fve:101298526/fve:101304303	9	6	112172208/112182839/112202072/112191504/112172108/112195180	3	112188750/112189773/112195199
-	-	-	-	-	-	-	-	-	-	fve00260	Glycine, serine and threonine metabolism	10	85	0.107844	0.898393	112190380/121048865/112178568/112197391/112183480/112192997/112197874/112190974/112180105/112164572	LOC112190380/LOC121048865/LOC112178568/LOC112197391/LOC112183480/LOC112192997/LOC112197874/LOC112190974/LOC112180105/LOC112164572	fve:101310745/fve:101305202/fve:101309643/fve:101303958/fve:101296432/fve:101292031/fve:101304831/fve:101310343/fve:101300913/fve:101308151	10	5	112178568/112197391/112183480/112180105/112164572	5	112190380/121048865/112192997/112197874/112190974
-	-	-	-	-	-	-	-	-	-	fve00360	Phenylalanine metabolism	5	39	0.169929	0.999587	112178568/112197391/112169017/112191949/112173655	LOC112178568/LOC112197391/LOC112169017/LOC112191949/LOC112173655	fve:101309643/fve:101303958/fve:101302724/fve:101315259/fve:101306479	5	5	112178568/112197391/112169017/112191949/112173655	0
-	-	-	-	-	-	-	-	-	-	fve02010	ABC transporters	5	40	0.182986	0.999587	112164745/112186224/112200043/112182455/112169680	LOC112164745/LOC112186224/LOC112200043/LOC112182455/LOC112169680	fve:101298730/fve:101310339/fve:101300583/fve:101300583/fve:101306304	5	1	112169680	4	112164745/112186224/112200043/112182455
-	-	-	-	-	-	-	-	-	-	fve04120	Ubiquitin mediated proteolysis	15	155	0.195529	0.999587	112193810/112173564/112167008/112167702/112173568/112172142/112173783/112170467/112185584/112201404/112166712/112167104/112201692/112199916/112174454	LOC112193810/LOC112173564/LOC112167008/LOC112167702/LOC112173568/LOC112172142/LOC112173783/LOC112170467/LOC112185584/LOC112201404/LOC112166712/LOC112167104/LOC112201692/LOC112199916/LOC112174454	fve:101302854/fve:101297605/fve:101307178/fve:101302854/fve:101311638/fve:101296452/fve:101299925/fve:101306768/fve:105350461/fve:101294603/fve:101311826/fve:101306154/fve:101303474/fve:101313075/fve:101302411	15	11	112193810/112173564/112167702/112173568/112172142/112173783/112170467/112185584/112166712/112167104/112174454	4	112167008/112201404/112201692/112199916
-	-	-	-	-	-	-	-	-	-	fve00591	Linoleic acid metabolism	3	21	0.210016	0.999587	112167842/112174804/112192269	LOC112167842/LOC112174804/LOC112192269	fve:101302634/fve:101311411/fve:101293106	3	0		3	112167842/112174804/112192269
-	-	-	-	-	-	-	-	-	-	fve00040	Pentose and glucuronate interconversions	9	87	0.211769	0.999587	112196965/112172208/112167792/112189365/112185592/112200567/112189718/112182279/112193830	LOC112196965/LOC112172208/LOC112167792/LOC112189365/LOC112185592/LOC112200567/LOC112189718/LOC112182279/LOC112193830	fve:101302349/fve:101305015/fve:101311252/fve:101310153/fve:101309753/fve:101297929/fve:101308696/fve:101304327/fve:101309170	9	6	112172208/112167792/112189365/112185592/112182279/112193830	3	112196965/112200567/112189718
-	-	-	-	-	-	-	-	-	-	fve04712	Circadian rhythm - plant	5	43	0.22418	0.999587	112181900/112167008/112190503/112198255/112173189	LOC112181900/LOC112167008/LOC112190503/LOC112198255/LOC112173189	fve:101300003/fve:101307178/fve:101299956/fve:101297428/fve:101308338	5	0		5	112181900/112167008/112190503/112198255/112173189
-	-	-	-	-	-	-	-	-	-	fve00053	Ascorbate and aldarate metabolism	7	66	0.231599	0.999587	112185592/112191581/112168216/112167001/112188943/112188549/112184608	LOC112185592/LOC112191581/LOC112168216/LOC112167001/LOC112188943/LOC112188549/LOC112184608	fve:101309753/fve:101298449/fve:101298449/fve:101306047/fve:101298048/fve:101304030/fve:101303648	7	5	112185592/112167001/112188943/112188549/112184608	2	112191581/112168216
-	-	-	-	-	-	-	-	-	-	fve00514	Other types of O-glycan biosynthesis	2	13	0.258526	0.999587	112187870/112176037	LOC112187870/LOC112176037	fve:101294199/fve:101298609	2	0		2	112187870/112176037
-	-	-	-	-	-	-	-	-	-	fve00300	Lysine biosynthesis	2	14	0.28757	0.999587	novel.2424/112178308	-/LOC112178308	fve:101314036/fve:101314987	2	2	novel.2424/112178308	0
-	-	-	-	-	-	-	-	-	-	fve00905	Brassinosteroid biosynthesis	4	37	0.307197	0.999587	112187887/112173641/112188662/112196606	LOC112187887/LOC112173641/LOC112188662/LOC112196606	fve:101304220/fve:101303417/fve:101302700/fve:101302926	4	1	112173641	3	112187887/112188662/112196606
-	-	-	-	-	-	-	-	-	-	fve00500	Starch and sucrose metabolism	17	197	0.323769	0.999587	112179311/112184228/112202135/112193669/112181304/112178612/112170076/112193680/112197960/112172733/112198246/112192942/112165974/112169184/112182113/112172955/112193668	LOC112179311/LOC112184228/LOC112202135/LOC112193669/LOC112181304/LOC112178612/LOC112170076/LOC112193680/LOC112197960/LOC112172733/LOC112198246/LOC112192942/LOC112165974/LOC112169184/LOC112182113/LOC112172955/LOC112193668	fve:101307888/fve:101297395/fve:101313585/fve:101301952/fve:101301974/fve:101301974/fve:101292769/fve:101292919/fve:101291233/fve:101294133/fve:101314271/fve:101300366/fve:101291216/fve:101313949/fve:101294133/fve:101295282/fve:101301952	17	7	112181304/112178612/112170076/112197960/112169184/112182113/112193668	10	112179311/112184228/112202135/112193669/112193680/112172733/112198246/112192942/112165974/112172955
-	-	-	-	-	-	-	-	-	-	fve00520	Amino sugar and nucleotide sugar metabolism	12	136	0.334797	0.999587	112182839/112173580/112185592/112190204/112182659/112165417/112177267/112195221/112172885/112172955/112190422/112187098	LOC112182839/LOC112173580/LOC112185592/LOC112190204/LOC112182659/LOC112165417/LOC112177267/LOC112195221/LOC112172885/LOC112172955/LOC112190422/LOC112187098	fve:101307053/fve:101308244/fve:101309753/fve:101304907/fve:101291964/fve:101297122/fve:101295808/fve:101291091/fve:101294711/fve:101295282/fve:101314198/fve:101302674	12	5	112182839/112185592/112190204/112182659/112172885	7	112173580/112165417/112177267/112195221/112172955/112190422/112187098
-	-	-	-	-	-	-	-	-	-	fve00460	Cyanoamino acid metabolism	6	65	0.370723	0.999587	112190380/112202135/112193669/112197538/112169781/112193668	LOC112190380/LOC112202135/LOC112193669/LOC112197538/LOC112169781/LOC112193668	fve:101310745/fve:101313585/fve:101301952/fve:101292861/fve:101292861/fve:101301952	6	1	112193668	5	112190380/112202135/112193669/112197538/112169781
-	-	-	-	-	-	-	-	-	-	fve03020	RNA polymerase	5	53	0.374768	0.999587	112166253/112172213/112191595/112189190/112198503	LOC112166253/LOC112172213/LOC112191595/LOC112189190/LOC112198503	fve:101307391/fve:101301024/fve:101309408/fve:101292518/fve:101311742	5	4	112166253/112172213/112189190/112198503	1	112191595
-	-	-	-	-	-	-	-	-	-	fve03030	DNA replication	6	68	0.412447	0.999587	112197554/112166514/112168234/112198392/112168225/112195432	LOC112197554/LOC112166514/LOC112168234/LOC112198392/LOC112168225/LOC112195432	fve:101297692/fve:101310295/fve:101294217/fve:101315425/fve:101291492/fve:101313129	6	1	112166514	5	112197554/112168234/112198392/112168225/112195432
-	-	-	-	-	-	-	-	-	-	fve00904	Diterpenoid biosynthesis	2	19	0.428199	0.999587	112179245/112197804	LOC112179245/LOC112197804	fve:101306269/fve:101300048	2	0		2	112179245/112197804
-	-	-	-	-	-	-	-	-	-	fve00010	Glycolysis / Gluconeogenesis	14	173	0.440337	0.999587	112188750/112189773/112202072/112188495/112197158/112172108/112183480/112188193/112165210/112195199/112175314/112200482/112195180/112193830	LOC112188750/LOC112189773/LOC112202072/LOC112188495/LOC112197158/LOC112172108/LOC112183480/LOC112188193/LOC112165210/LOC112195199/LOC112175314/LOC112200482/LOC112195180/LOC112193830	fve:101303154/fve:101299783/fve:101300606/fve:101310052/fve:101314929/fve:101293744/fve:101296432/fve:101304515/fve:101309082/fve:101298526/fve:101302361/fve:101310888/fve:101304303/fve:101309170	14	7	112202072/112197158/112172108/112183480/112188193/112195180/112193830	7	112188750/112189773/112188495/112165210/112195199/112175314/112200482
-	-	-	-	-	-	-	-	-	-	fve03410	Base excision repair	4	45	0.448048	0.999587	112168234/112168225/112201987/112195432	LOC112168234/LOC112168225/LOC112201987/LOC112195432	fve:101294217/fve:101291492/fve:101310385/fve:101313129	4	0		4	112168234/112168225/112201987/112195432
-	-	-	-	-	-	-	-	-	-	fve04130	SNARE interactions in vesicular transport	4	45	0.448048	0.999587	112175199/novel.2541/112197945/112193431	LOC112175199/-/LOC112197945/LOC112193431	fve:101304801/fve:101309837/fve:101297927/fve:101307231	4	3	112175199/112197945/112193431	1	novel.2541
-	-	-	-	-	-	-	-	-	-	fve04626	Plant-pathogen interaction	19	242	0.472147	0.999587	112176996/112176775/112189875/112170085/112201578/112173998/112179451/112183579/112175892/112182313/112174524/112176437/112202429/112187125/112191851/112168404/112176972/112194100/112164617	LOC112176996/LOC112176775/LOC112189875/LOC112170085/LOC112201578/LOC112173998/LOC112179451/LOC112183579/LOC112175892/LOC112182313/LOC112174524/LOC112176437/LOC112202429/LOC112187125/LOC112191851/LOC112168404/LOC112176972/LOC112194100/LOC112164617	fve:101294531/fve:101312832/fve:101314040/fve:101306185/fve:101314040/fve:101307345/fve:101295526/fve:101307632/fve:101313703/fve:101311037/fve:101314040/fve:101310280/fve:101292979/fve:101307721/fve:101306735/fve:101314040/fve:101312832/fve:105350780/fve:101293654	19	8	112170085/112173998/112183579/112175892/112174524/112187125/112191851/112164617	11	112176996/112176775/112189875/112201578/112179451/112182313/112176437/112202429/112168404/112176972/112194100
-	-	-	-	-	-	-	-	-	-	fve03050	Proteasome	6	74	0.494622	0.999587	112180621/112179463/112180317/112200813/112203689/112170989	LOC112180621/LOC112179463/LOC112180317/LOC112200813/LOC112203689/LOC112170989	fve:101298514/fve:101298514/fve:101304129/fve:101308218/fve:101304129/fve:101308522	6	5	112180621/112180317/112200813/112203689/112170989	1	112179463
-	-	-	-	-	-	-	-	-	-	fve00380	Tryptophan metabolism	5	61	0.496607	0.999587	112176054/112187238/112169017/112189374/112173655	LOC112176054/LOC112187238/LOC112169017/LOC112189374/LOC112173655	fve:101312441/fve:101295244/fve:101302724/fve:101305359/fve:101306479	5	3	112187238/112169017/112173655	2	112176054/112189374
-	-	-	-	-	-	-	-	-	-	fve00531	Glycosaminoglycan degradation	2	23	0.529613	0.999587	112183451/112180827	LOC112183451/LOC112180827	fve:101299375/fve:101303429	2	0		2	112183451/112180827
-	-	-	-	-	-	-	-	-	-	fve00950	Isoquinoline alkaloid biosynthesis	2	23	0.529613	0.999587	112178568/112197391	LOC112178568/LOC112197391	fve:101309643/fve:101303958	2	2	112178568/112197391	0
-	-	-	-	-	-	-	-	-	-	fve03013	RNA transport	16	210	0.530743	0.999587	112173564/112175574/112180251/112186875/112197675/112189674/112188138/112188404/112182131/112179525/112170416/112186419/112180844/112187648/112176710/112197439	LOC112173564/LOC112175574/LOC112180251/LOC112186875/LOC112197675/LOC112189674/LOC112188138/LOC112188404/LOC112182131/LOC112179525/LOC112170416/LOC112186419/LOC112180844/LOC112187648/LOC112176710/LOC112197439	fve:101297605/fve:101298432/fve:101294130/fve:101313723/fve:101306807/fve:101310732/fve:101292229/fve:101314014/fve:101313154/fve:101292703/fve:101296211/fve:101306934/fve:101305459/fve:101298639/fve:101313468/fve:101309826	16	12	112173564/112175574/112186875/112197675/112188138/112182131/112179525/112170416/112186419/112180844/112176710/112197439	4	112180251/112189674/112188404/112187648
-	-	-	-	-	-	-	-	-	-	fve03010	Ribosome	27	358	0.542649	0.999587	112169277/112169256/112178553/112195861/112199200/112193210/112188164/112188629/112182938/112188137/112197320/112176917/novel.1815/112165972/112192969/112166071/112180705/112185183/112165625/112180894/112195877/112165871/112177257/112190972/112189473/112197776/112182156	LOC112169277/LOC112169256/LOC112178553/LOC112195861/LOC112199200/LOC112193210/LOC112188164/LOC112188629/LOC112182938/LOC112188137/LOC112197320/LOC112176917/-/LOC112165972/LOC112192969/LOC112166071/LOC112180705/LOC112185183/LOC112165625/LOC112180894/LOC112195877/LOC112165871/LOC112177257/LOC112190972/LOC112189473/LOC112197776/LOC112182156	fve:101313656/fve:101295764/fve:101301873/fve:101314752/fve:101314838/fve:101293775/fve:101296892/fve:101312272/fve:101307730/fve:101302350/fve:101303866/fve:101295673/fve:101293827/fve:101303309/fve:101298237/fve:101311474/fve:101314378/fve:101302766/fve:101297413/fve:101291534/fve:101313202/fve:101314446/fve:101298603/fve:101312462/fve:101306917/fve:101294747/fve:101297080	27	26	112169277/112169256/112178553/112195861/112199200/112193210/112188164/112188629/112188137/112197320/112176917/novel.1815/112165972/112192969/112166071/112180705/112185183/112165625/112180894/112195877/112165871/112177257/112190972/112189473/112197776/112182156	1	112182938
-	-	-	-	-	-	-	-	-	-	fve00511	Other glycan degradation	2	24	0.552995	0.999587	112176470/112183451	LOC112176470/LOC112183451	fve:101301209/fve:101299375	2	0		2	112176470/112183451
-	-	-	-	-	-	-	-	-	-	fve03420	Nucleotide excision repair	5	65	0.554241	0.999587	112168234/112168225/112179320/112200731/112191554	LOC112168234/LOC112168225/LOC112179320/LOC112200731/LOC112191554	fve:101294217/fve:101291492/fve:101312439/fve:101295334/fve:101291933	5	1	112200731	4	112168234/112168225/112179320/112191554
-	-	-	-	-	-	-	-	-	-	fve00650	Butanoate metabolism	2	25	0.575544	0.999587	112193489/112197158	LOC112193489/LOC112197158	fve:101297585/fve:101314929	2	1	112197158	1	112193489
-	-	-	-	-	-	-	-	-	-	fve00909	Sesquiterpenoid and triterpenoid biosynthesis	4	53	0.578816	0.999587	112183737/112188240/112180170/112168229	LOC112183737/LOC112188240/LOC112180170/LOC112168229	fve:101296607/fve:101300752/fve:101306242/fve:101302497	4	1	112180170	3	112183737/112188240/112168229
-	-	-	-	-	-	-	-	-	-	fve00562	Inositol phosphate metabolism	6	83	0.609314	0.999587	112187760/112176227/112191306/112167633/112188549/112165096	LOC112187760/LOC112176227/LOC112191306/LOC112167633/LOC112188549/LOC112165096	fve:101303741/fve:101312254/fve:101305091/fve:101304738/fve:101304030/fve:101311079	6	2	112187760/112188549	4	112176227/112191306/112167633/112165096
-	-	-	-	-	-	-	-	-	-	fve03450	Non-homologous end-joining	1	12	0.612133	0.999587	112195432	LOC112195432	fve:101313129	1	0		1	112195432
-	-	-	-	-	-	-	-	-	-	fve03015	mRNA surveillance pathway	10	140	0.625885	0.999587	112175574/112202897/112189762/112192546/112196026/112188123/112194461/112202473/112182131/112195823	LOC112175574/LOC112202897/LOC112189762/LOC112192546/LOC112196026/LOC112188123/LOC112194461/LOC112202473/LOC112182131/LOC112195823	fve:101298432/fve:101315389/fve:101307826/fve:101295480/fve:101309793/fve:105353418/fve:101304333/fve:101300984/fve:101313154/fve:101310107	10	8	112175574/112189762/112192546/112196026/112194461/112202473/112182131/112195823	2	112202897/112188123
-	-	-	-	-	-	-	-	-	-	fve04145	Phagosome	6	85	0.632794	0.999587	112173695/112176740/112186103/112202421/112200846/112164734	LOC112173695/LOC112176740/LOC112186103/LOC112202421/LOC112200846/LOC112164734	fve:101304508/fve:101306429/fve:101301331/fve:101309809/fve:101296557/fve:101303787	6	2	112173695/112164734	4	112176740/112186103/112202421/112200846
-	-	-	-	-	-	-	-	-	-	fve04144	Endocytosis	17	238	0.639746	0.999587	112197425/112182681/112170188/112166158/112176227/112182677/112180562/112191306/112196904/112193605/121048758/112195057/112192919/112189772/112188158/112198817/121051720	LOC112197425/LOC112182681/LOC112170188/LOC112166158/LOC112176227/LOC112182677/LOC112180562/LOC112191306/LOC112196904/LOC112193605/LOC121048758/LOC112195057/LOC112192919/LOC112189772/LOC112188158/LOC112198817/LOC121051720	fve:101302262/fve:101303062/fve:101311428/fve:101303975/fve:101312254/fve:105349265/fve:101311667/fve:101305091/fve:101314647/fve:101310329/fve:101298080/fve:101314520/fve:101298368/fve:101298884/fve:101307890/fve:101314130/fve:101298885	17	10	112182681/112170188/112166158/112182677/112196904/112193605/121048758/112195057/112189772/112198817	7	112197425/112176227/112180562/112191306/112192919/112188158/121051720
-	-	-	-	-	-	-	-	-	-	fve00220	Arginine biosynthesis	3	43	0.643582	0.999587	112193170/112197874/112197711	LOC112193170/LOC112197874/LOC112197711	fve:101315278/fve:101304831/fve:101302825	3	1	112193170	2	112197874/112197711
-	-	-	-	-	-	-	-	-	-	fve03040	Spliceosome	21	295	0.654301	0.999587	112192739/112176602/112182681/112196957/112168943/112192401/112183311/112182536/112200330/112198223/112189156/112180979/112182677/112182131/112193605/121048758/112175585/112188400/112164635/112198817/112199929	LOC112192739/LOC112176602/LOC112182681/LOC112196957/LOC112168943/LOC112192401/LOC112183311/LOC112182536/LOC112200330/LOC112198223/LOC112189156/LOC112180979/LOC112182677/LOC112182131/LOC112193605/LOC121048758/LOC112175585/LOC112188400/LOC112164635/LOC112198817/LOC112199929	fve:101307705/fve:101309735/fve:101303062/fve:101292690/fve:101298561/fve:101294192/fve:101308619/fve:101290808/fve:101310655/fve:101315138/fve:101304094/fve:101312443/fve:105349265/fve:101313154/fve:101310329/fve:101298080/fve:101310351/fve:101301807/fve:101308548/fve:101314130/fve:101304270	21	19	112192739/112176602/112182681/112196957/112168943/112192401/112183311/112182536/112200330/112198223/112180979/112182677/112182131/112193605/121048758/112188400/112164635/112198817/112199929	2	112189156/112175585
-	-	-	-	-	-	-	-	-	-	fve00565	Ether lipid metabolism	2	29	0.657332	0.999587	112167633/112189772	LOC112167633/LOC112189772	fve:101304738/fve:101298884	2	1	112189772	1	112167633
-	-	-	-	-	-	-	-	-	-	fve00966	Glucosinolate biosynthesis	1	15	0.694002	0.999587	112192313	LOC112192313	fve:101298386	1	1	112192313	0
-	-	-	-	-	-	-	-	-	-	fve00900	Terpenoid backbone biosynthesis	5	77	0.704589	0.999587	112190799/112197549/112193846/112187978/novel.59	LOC112190799/LOC112197549/LOC112193846/LOC112187978/-	fve:101312088/fve:101314529/fve:101313998/fve:101301422/fve:101293303	5	4	112190799/112197549/112193846/novel.59	1	112187978
-	-	-	-	-	-	-	-	-	-	fve00561	Glycerolipid metabolism	6	92	0.70813	0.999587	121051307/112173581/112200885/112185187/112193830/112165473	LOC121051307/LOC112173581/LOC112200885/LOC112185187/LOC112193830/LOC112165473	fve:101311593/fve:101313960/fve:101304478/fve:101301724/fve:101309170/fve:101295980	6	5	121051307/112200885/112185187/112193830/112165473	1	112173581
-	-	-	-	-	-	-	-	-	-	fve00073	Cutin, suberine and wax biosynthesis	2	32	0.710029	0.999587	112188670/112172784	LOC112188670/LOC112172784	fve:101312856/fve:101292773	2	2	112188670/112172784	0
-	-	-	-	-	-	-	-	-	-	fve04070	Phosphatidylinositol signaling system	5	78	0.715367	0.999587	112176227/112179451/112191306/112165096/112165473	LOC112176227/LOC112179451/LOC112191306/LOC112165096/LOC112165473	fve:101312254/fve:101295526/fve:101305091/fve:101311079/fve:101295980	5	1	112165473	4	112176227/112179451/112191306/112165096
-	-	-	-	-	-	-	-	-	-	fve00450	Selenocompound metabolism	1	16	0.717261	0.999587	112200387	LOC112200387	fve:101302154	1	0		1	112200387
-	-	-	-	-	-	-	-	-	-	fve00190	Oxidative phosphorylation	8	124	0.733758	0.999587	112187603/112185514/112173695/112182202/112182012/112180505/112164734/112172100	LOC112187603/LOC112185514/LOC112173695/LOC112182202/LOC112182012/LOC112180505/LOC112164734/LOC112172100	fve:101306650/fve:101297094/fve:101304508/fve:101292338/fve:101304139/fve:101291655/fve:101303787/fve:101314150	8	5	112185514/112173695/112182012/112180505/112164734	3	112187603/112182202/112172100
-	-	-	-	-	-	-	-	-	-	fve00590	Arachidonic acid metabolism	1	17	0.738756	0.999587	112182498	LOC112182498	fve:101311514	1	1	112182498	0
-	-	-	-	-	-	-	-	-	-	fve03008	Ribosome biogenesis in eukaryotes	8	125	0.741908	0.999587	112189674/112173946/112188350/112188400/112185538/112173189/112165032/112175913	LOC112189674/LOC112173946/LOC112188350/LOC112188400/LOC112185538/LOC112173189/LOC112165032/LOC112175913	fve:101310732/fve:101303188/fve:101305881/fve:101301807/fve:101296240/fve:101308338/fve:101315111/fve:101295525	8	3	112188350/112188400/112175913	5	112189674/112173946/112185538/112173189/112165032
-	-	-	-	-	-	-	-	-	-	fve03022	Basal transcription factors	4	66	0.748128	0.999587	112191263/112179320/112191554/112179071	LOC112191263/LOC112179320/LOC112191554/LOC112179071	fve:101313446/fve:101312439/fve:101291933/fve:101311575	4	2	112191263/112179071	2	112179320/112191554
-	-	-	-	-	-	-	-	-	-	fve00620	Pyruvate metabolism	8	127	0.75769	0.999587	112170475/112197158/112192717/112188193/112192308/112175314/112200482/112187595	LOC112170475/LOC112197158/LOC112192717/LOC112188193/LOC112192308/LOC112175314/LOC112200482/LOC112187595	fve:101310653/fve:101314929/fve:101296979/fve:101304515/fve:101301721/fve:101302361/fve:101310888/fve:101305570	8	3	112197158/112188193/112192308	5	112170475/112192717/112175314/112200482/112187595
-	-	-	-	-	-	-	-	-	-	fve00100	Steroid biosynthesis	3	53	0.777339	0.999587	112183737/112189117/112185135	LOC112183737/LOC112189117/LOC112185135	fve:101296607/fve:101305280/fve:101292734	3	1	112189117	2	112183737/112185135
-	-	-	-	-	-	-	-	-	-	fve00902	Monoterpenoid biosynthesis	1	21	0.809616	0.999587	112180791	LOC112180791	fve:101296098	1	0		1	112180791
-	-	-	-	-	-	-	-	-	-	fve00196	Photosynthesis - antenna proteins	1	22	0.824101	0.999587	112175197	LOC112175197	fve:101305949	1	1	112175197	0
-	-	-	-	-	-	-	-	-	-	fve04141	Protein processing in endoplasmic reticulum	19	299	0.824294	0.999587	112182681/112165242/112173998/112190635/112173783/112182677/112202117/112173505/112193605/112201404/121048758/112200846/112200731/112186419/112190157/112177223/112198817/112201692/112174454	LOC112182681/LOC112165242/LOC112173998/LOC112190635/LOC112173783/LOC112182677/LOC112202117/LOC112173505/LOC112193605/LOC112201404/LOC121048758/LOC112200846/LOC112200731/LOC112186419/LOC112190157/LOC112177223/LOC112198817/LOC112201692/LOC112174454	fve:101303062/fve:101292678/fve:101307345/fve:101302002/fve:101299925/fve:105349265/fve:101304654/fve:101315386/fve:101310329/fve:101294603/fve:101298080/fve:101296557/fve:101295334/fve:101306934/fve:101293017/fve:101305757/fve:101314130/fve:101303474/fve:101302411	19	14	112182681/112173998/112190635/112173783/112182677/112202117/112173505/112193605/121048758/112200731/112186419/112177223/112198817/112174454	5	112165242/112201404/112200846/112190157/112201692
-	-	-	-	-	-	-	-	-	-	fve00920	Sulfur metabolism	3	58	0.827032	0.999587	112165291/112200387/112197426	LOC112165291/LOC112200387/LOC112197426	fve:101296464/fve:101302154/fve:101305933	3	1	112197426	2	112165291/112200387
-	-	-	-	-	-	-	-	-	-	fve00941	Flavonoid biosynthesis	3	58	0.827032	0.999587	112170431/112180564/112201401	LOC112170431/LOC112180564/LOC112201401	fve:101295969/fve:101292744/fve:101303591	3	0		3	112170431/112180564/112201401
-	-	-	-	-	-	-	-	-	-	fve03440	Homologous recombination	4	77	0.846158	0.999587	112180621/112179463/112200663/112172640	LOC112180621/LOC112179463/LOC112200663/LOC112172640	fve:101298514/fve:101298514/fve:101310132/fve:101303183	4	2	112180621/112172640	2	112179463/112200663
-	-	-	-	-	-	-	-	-	-	fve00670	One carbon pool by folate	1	24	0.849856	0.999587	112190380	LOC112190380	fve:101310745	1	0		1	112190380
-	-	-	-	-	-	-	-	-	-	fve00410	beta-Alanine metabolism	3	62	0.859663	0.999587	112193489/112178568/112197391	LOC112193489/LOC112178568/LOC112197391	fve:101297585/fve:101309643/fve:101303958	3	2	112178568/112197391	1	112193489
-	-	-	-	-	-	-	-	-	-	fve03018	RNA degradation	8	145	0.869543	0.999587	112188750/112189773/112172108/112179411/112166549/112172854/112176355/112193208	LOC112188750/LOC112189773/LOC112172108/LOC112179411/LOC112166549/LOC112172854/LOC112176355/LOC112193208	fve:101303154/fve:101299783/fve:101293744/fve:101308764/fve:101313393/fve:101312071/fve:101296298/fve:101304517	8	4	112172108/112166549/112172854/112193208	4	112188750/112189773/112179411/112176355
-	-	-	-	-	-	-	-	-	-	fve00945	Stilbenoid, diarylheptanoid and gingerol biosynthesis	2	46	0.874026	0.999587	112190986/112201401	LOC112190986/LOC112201401	fve:101312070/fve:101303591	2	0		2	112190986/112201401
-	-	-	-	-	-	-	-	-	-	fve00290	Valine, leucine and isoleucine biosynthesis	1	28	0.890624	0.999587	112192313	LOC112192313	fve:101298386	1	1	112192313	0
-	-	-	-	-	-	-	-	-	-	fve00350	Tyrosine metabolism	2	50	0.901974	0.999587	112178568/112197391	LOC112178568/LOC112197391	fve:101309643/fve:101303958	2	2	112178568/112197391	0
-	-	-	-	-	-	-	-	-	-	fve00280	Valine, leucine and isoleucine degradation	3	69	0.903939	0.999587	112170504/112203450/112192313	LOC112170504/LOC112203450/LOC112192313	fve:101291410/fve:101311948/fve:101298386	3	3	112170504/112203450/112192313	0
-	-	-	-	-	-	-	-	-	-	fve00563	Glycosylphosphatidylinositol (GPI)-anchor biosynthesis	1	31	0.913767	0.999587	112197899	LOC112197899	fve:101309792	1	0		1	112197899
-	-	-	-	-	-	-	-	-	-	fve00730	Thiamine metabolism	1	35	0.937206	0.999587	112187526	LOC112187526	fve:101300282	1	1	112187526	0
-	-	-	-	-	-	-	-	-	-	fve01040	Biosynthesis of unsaturated fatty acids	1	40	0.957772	0.999587	112194753	LOC112194753	fve:101290788	1	1	112194753	0
-	-	-	-	-	-	-	-	-	-	fve00480	Glutathione metabolism	6	140	0.960399	0.999587	112183532/112186305/112193352/112169023/112192751/112184608	LOC112183532/LOC112186305/LOC112193352/LOC112169023/LOC112192751/LOC112184608	fve:101308515/fve:101313532/fve:101299125/fve:101310846/fve:101311513/fve:101303648	6	5	112183532/112186305/112169023/112192751/112184608	1	112193352
-	-	-	-	-	-	-	-	-	-	fve00340	Histidine metabolism	1	41	0.960996	0.999587	112175290	LOC112175290	fve:101306121	1	1	112175290	0
-	-	-	-	-	-	-	-	-	-	fve03430	Mismatch repair	1	42	0.963973	0.999587	112168234	LOC112168234	fve:101294217	1	0		1	112168234
-	-	-	-	-	-	-	-	-	-	fve03060	Protein export	2	68	0.969771	0.999587	112180669/112200846	LOC112180669/LOC112200846	fve:101291173/fve:101296557	2	1	112180669	1	112200846
-	-	-	-	-	-	-	-	-	-	fve00770	Pantothenate and CoA biosynthesis	1	45	0.971613	0.999587	112192313	LOC112192313	fve:101298386	1	1	112192313	0
-	-	-	-	-	-	-	-	-	-	fve00640	Propanoate metabolism	1	47	0.975785	0.999587	112203450	LOC112203450	fve:101311948	1	1	112203450	0
-	-	-	-	-	-	-	-	-	-	fve04136	Autophagy - other	1	47	0.975785	0.999587	112180831	LOC112180831	fve:101310120	1	1	112180831	0
-	-	-	-	-	-	-	-	-	-	fve00510	N-Glycan biosynthesis	1	51	0.982382	0.999587	112182705	LOC112182705	fve:101312675	1	1	112182705	0
-	-	-	-	-	-	-	-	-	-	fve00061	Fatty acid biosynthesis	1	71	0.996421	0.999587	112176295	LOC112176295	fve:101313605	1	0		1	112176295
-	-	-	-	-	-	-	-	-	-	fve04146	Peroxisome	4	150	0.997369	0.999587	112191669/112191514/112164572/112176295	LOC112191669/LOC112191514/LOC112164572/LOC112176295	fve:101311956/fve:101307336/fve:101308151/fve:101313605	4	3	112191669/112191514/112164572	1	112176295
-	-	-	-	-	-	-	-	-	-	fve00970	Aminoacyl-tRNA biosynthesis	2	109	0.998273	0.999587	112166691/112189034	LOC112166691/LOC112189034	fve:101303981/fve:101313581	2	0		2	112166691/112189034
-	-	-	-	-	-	-	-	-	-	fve01212	Fatty acid metabolism	2	114	0.998796	0.999587	112194753/112176295	LOC112194753/LOC112176295	fve:101290788/fve:101313605	2	1	112194753	1	112176295
-	-	-	-	-	-	-	-	-	-	fve00071	Fatty acid degradation	1	98	0.999587	0.999587	112176295	LOC112176295	fve:101313605	1	0		1	112176295

## Sheet: Eth24h vs STS24h_relation
Supplementary Table 15-5 KEGG association analysis of DEGs and DAMs in Eth24h vs STS24h
MapID	MapTitle	Pvalue	x	y	n	N	EnrichDirect	MetaIDs	kegg_cpd_id	KEGGID	Description	GeneRatio	BgRatio	pvalue	padj	geneID	geneName	keggID	Count	Up	Up_Gene_names	Down	Down_Gene_names
map00400	Phenylalanine, tyrosine and tryptophan biosynthesis	0.0102572	5	7	41	167	Over	Com_401_pos Com_65_pos Com_8277_pos Com_5309_pos Com_6236_neg	cpd:C00082,cpd:C00463,cpd:C00493,cpd:C00230,cpd:C00279	fve00400	Phenylalanine, tyrosine and tryptophan biosynthesis	27	62	0.152909	0.571558	112168180/112175156/112186992/112194607/112191939/112182311/112191377/112189602/112186759/112188560/112191938/112165567/112186995/112188602/112177165/112183586/112167483/112173781/112182405/112186070/112165380/121049876/112178968/112192296/112169273/112165583/112169274	LOC112168180/LOC112175156/LOC112186992/LOC112194607/LOC112191939/LOC112182311/LOC112191377/LOC112189602/LOC112186759/LOC112188560/LOC112191938/LOC112165567/LOC112186995/LOC112188602/LOC112177165/LOC112183586/LOC112167483/LOC112173781/LOC112182405/LOC112186070/LOC112165380/LOC121049876/LOC112178968/LOC112192296/LOC112169273/LOC112165583/LOC112169274	fve:101295974/fve:101299003/fve:101311317/fve:101300159/fve:101311774/fve:101311613/fve:101299877/fve:101305385/fve:101314504/fve:101305676/fve:101311490/fve:101300988/fve:101303651/fve:101305282/fve:101298062/fve:101305676/fve:101295397/fve:101292666/fve:101298831/fve:101311591/fve:101299360/fve:101305663/fve:101308181/fve:101292666/fve:101309790/fve:101299282/fve:101309212	27	19	112168180/112175156/112186992/112191939/112182311/112188560/112191938/112165567/112188602/112177165/112183586/112167483/112173781/112182405/112186070/112165380/112178968/112192296/112165583	8	112194607/112191377/112189602/112186759/112186995/121049876/112169273/112169274
map00030	Pentose phosphate pathway	0.013983	3	3	41	167	Over	Com_676_neg Com_423_neg Com_6236_neg	cpd:C00198,cpd:C05382,cpd:C00279	fve00030	Pentose phosphate pathway	34	73	0.04852	0.326162	112185294/112179402/112195181/112189773/112186059/112198215/112188495/112171994/112187819/112185338/112196872/112176029/112194105/112174816/112180197/112177156/112178743/112198140/112179851/112173448/112189414/novel.1586/112165876/112197974/112187906/112199734/112167006/112177251/112193013/112168892/112198111/112176882/112195199/novel.2661	LOC112185294/LOC112179402/LOC112195181/LOC112189773/LOC112186059/LOC112198215/LOC112188495/LOC112171994/LOC112187819/LOC112185338/LOC112196872/LOC112176029/LOC112194105/LOC112174816/LOC112180197/LOC112177156/LOC112178743/LOC112198140/LOC112179851/LOC112173448/LOC112189414/-/LOC112165876/LOC112197974/LOC112187906/LOC112199734/LOC112167006/LOC112177251/LOC112193013/LOC112168892/LOC112198111/LOC1121…	fve:105353312/fve:101293304/fve:101304014/fve:101299783/fve:101303142/fve:101302070/fve:101310052/fve:101299626/fve:101307514/fve:101303345/fve:101293480/fve:101297396/fve:101301920/fve:101308628/fve:101314946/fve:101297772/fve:101314663/fve:101305036/fve:101297396/fve:101297396/fve:101294487/fve:101295116/fve:101303345/fve:101302642/fve:101313549/fve:101293480/fve:101305245/fve:101298126/fve:101…	34	20	112185294/112179402/112195181/112186059/112198215/112187819/112185338/112196872/112194105/112180197/112177156/112178743/112198140/112197974/112199734/112167006/112177251/112193013/112198111/112176882	14	112189773/112188495/112171994/112176029/112174816/112179851/112173448/112189414/novel.1586/112165876/112187906/112168892/112195199/novel.2661
map00908	Zeatin biosynthesis	0.0462121	3	4	41	167	Over	Com_3619_neg Com_251_pos Com_2036_pos	cpd:C00020,cpd:C00147,cpd:C00015	fve00908	Zeatin biosynthesis	8	27	0.826994	1	112168160/112197816/112202525/112173217/112198339/112178862/112193626/112189446	LOC112168160/LOC112197816/LOC112202525/LOC112173217/LOC112198339/LOC112178862/LOC112193626/LOC112189446	fve:101295539/fve:101292691/fve:101295902/fve:101300743/fve:101294272/fve:101306020/fve:101308780/fve:101302306	8	7	112168160/112197816/112202525/112173217/112198339/112178862/112189446	1	112193626
map00860	Porphyrin and chlorophyll metabolism	0.0956432	3	5	41	167	Over	Com_55_pos Com_4584_neg Com_8504_pos	cpd:C00025,cpd:C02191,cpd:C00500	fve00860	Porphyrin and chlorophyll metabolism	22	64	0.683643	1	112164842/112176610/112170715/112188832/112195133/112192971/112177261/112190279/112190033/112192231/112168768/112183118/112174439/112170423/112173546/112168103/112169488/112179713/112195827/112178593/112172337/112167122	LOC112164842/LOC112176610/LOC112170715/LOC112188832/LOC112195133/LOC112192971/LOC112177261/LOC112190279/LOC112190033/LOC112192231/LOC112168768/LOC112183118/LOC112174439/LOC112170423/LOC112173546/LOC112168103/LOC112169488/LOC112179713/LOC112195827/LOC112178593/LOC112172337/LOC112167122	fve:101295785/fve:101309347/fve:101304443/fve:101298057/fve:101311885/fve:101311975/fve:101294062/fve:101296421/fve:101315071/fve:101311103/fve:101313861/fve:101299710/fve:101292363/fve:101303675/fve:101307553/fve:101298098/fve:101306192/fve:101303515/fve:101295614/fve:101311702/fve:101310196/fve:101304937	22	15	112164842/112176610/112170715/112188832/112177261/112190279/112190033/112192231/112168768/112183118/112174439/112170423/112168103/112195827/112172337	7	112195133/112192971/112173546/112169488/112179713/112178593/112167122
map00710	Carbon fixation in photosynthetic organisms	0.14951	2	3	41	167	Over	Com_423_neg Com_6236_neg	cpd:C05382,cpd:C00279	fve00710	Carbon fixation in photosynthetic organisms	43	102	0.137993	0.552001	112188936/112189957/112195181/112196410/112198215/112179079/112177102/112201512/112171994/112166143/112195799/112179622/112196872/112176029/112174816/112177143/112172823/112177156/112179851/112173448/112189414/112188193/112193742/112174171/112170475/112189881/112199011/112197860/112199861/112187906/112199734/112164909/112175314/112198066/112177251/112165926/112197874/112169273/112175346/112169274…	LOC112188936/LOC112189957/LOC112195181/LOC112196410/LOC112198215/LOC112179079/LOC112177102/LOC112201512/LOC112171994/LOC112166143/LOC112195799/LOC112179622/LOC112196872/LOC112176029/LOC112174816/LOC112177143/LOC112172823/LOC112177156/LOC112179851/LOC112173448/LOC112189414/LOC112188193/LOC112193742/LOC112174171/LOC112170475/LOC112189881/LOC112199011/LOC112197860/LOC112199861/LOC112187906/LOC112199…	fve:101307033/fve:101315253/fve:101304014/fve:101303987/fve:101302070/fve:101311094/fve:101296006/fve:101309134/fve:101299626/fve:101304611/fve:101290860/fve:101296832/fve:101293480/fve:101297396/fve:101308628/fve:101303225/fve:101297400/fve:101297772/fve:101297396/fve:101297396/fve:101294487/fve:101304515/fve:101296832/fve:101299807/fve:101310653/fve:101294292/fve:101292407/fve:101292407/fve:101…	43	19	112195181/112198215/112166143/112179622/112196872/112177143/112172823/112177156/112188193/112189881/112199011/112199861/112199734/112164909/112175314/112198066/112177251/112188260/112202187	24	112188936/112189957/112196410/112179079/112177102/112201512/112171994/112195799/112176029/112174816/112179851/112173448/112189414/112193742/112174171/112170475/112197860/112187906/112165926/112197874/112169273/112175346/112169274/112195199
map04075	Plant hormone signal transduction	0.14951	2	3	41	167	Over	Com_15864_pos Com_1355_pos	cpd:C06082,cpd:C08491	fve04075	Plant hormone signal transduction	134	236	8.51e-11	1.03e-08	112185404/112190429/112196585/112170452/112186817/112166829/112189737/112186700/112173433/112188833/112193093/112169905/112168401/112184125/112172210/112195995/112197670/112182826/112189889/112197631/112188876/112175658/112170562/112200779/novel.2697/112186845/112182940/112200949/112191898/112187564/112172470/112179675/112192864/112177155/112173585/112173536/112188721/112195797/112180833/11216960…	LOC112185404/LOC112190429/LOC112196585/LOC112170452/LOC112186817/LOC112166829/LOC112189737/LOC112186700/LOC112173433/LOC112188833/LOC112193093/LOC112169905/LOC112168401/LOC112184125/LOC112172210/LOC112195995/LOC112197670/LOC112182826/LOC112189889/LOC112197631/LOC112188876/LOC112175658/LOC112170562/LOC112200779/-/LOC112186845/LOC112182940/LOC112200949/LOC112191898/LOC112187564/LOC112172470/LOC1121…	fve:101306953/fve:101303266/fve:101305215/fve:101291297/fve:101302955/fve:101303388/fve:101302102/fve:101293337/fve:101294715/fve:101314119/fve:101313324/fve:101304531/fve:105350399/fve:101294876/fve:101295972/fve:101297826/fve:101314468/fve:101298939/fve:101297271/fve:101298592/fve:101311700/fve:101300148/fve:101296438/fve:101291499/fve:101298230/fve:105351676/fve:101297192/fve:101291797/fve:101…	134	46	112185404/112190429/112196585/112170452/112186817/112166829/112186700/112169905/112184125/112197670/112182826/112189889/112197631/112182940/112191898/112173585/112195797/112169606/112183508/112173257/112172779/112172503/112191803/112199558/112180920/112186569/112197127/112173644/112173329/112173540/112170085/112169129/112186932/112195962/112173422/112197904/112174280/112187915/112196962/112171977…	88	112189737/112173433/112188833/112193093/112168401/112172210/112195995/112188876/112175658/112170562/112200779/novel.2697/112186845/112200949/112187564/112172470/112179675/112192864/112177155/112173536/112188721/112180833/112188016/112190249/112195874/112189254/112196138/112198253/121050446/112200817/112179737/112179567/112173132/112179816/112202757/112201882/112169804/112187433/121051601/11217685…
map01200	Carbon metabolism	0.158703	3	6	41	167	Over	Com_676_neg Com_423_neg Com_6236_neg	cpd:C00198,cpd:C05382,cpd:C00279	fve01200	Carbon metabolism	142	351	0.0643687	0.389431	112185294/112181707/112188936/112186882/112165571/112179402/112189957/112195181/112196410/112189773/112186059/112198215/112173137/112188495/112192647/112179079/112187633/112181469/112190974/112180751/112167524/112177102/112186654/112164572/112195067/112201512/112190044/112174855/112187688/112180981/112182414/112197645/112171994/112166143/112187819/112185338/112189778/112195799/112192424/112179947…	LOC112185294/LOC112181707/LOC112188936/LOC112186882/LOC112165571/LOC112179402/LOC112189957/LOC112195181/LOC112196410/LOC112189773/LOC112186059/LOC112198215/LOC112173137/LOC112188495/LOC112192647/LOC112179079/LOC112187633/LOC112181469/LOC112190974/LOC112180751/LOC112167524/LOC112177102/LOC112186654/LOC112164572/LOC112195067/LOC112201512/LOC112190044/LOC112174855/LOC112187688/LOC112180981/LOC112182…	fve:105353312/fve:101292050/fve:101307033/fve:101307925/fve:101292384/fve:101293304/fve:101315253/fve:101304014/fve:101303987/fve:101299783/fve:101303142/fve:101302070/fve:101299735/fve:101310052/fve:101295968/fve:101311094/fve:101303139/fve:101299334/fve:101310343/fve:101297877/fve:101295602/fve:101296006/fve:101292916/fve:101308151/fve:101307900/fve:101309134/fve:101299699/fve:101295602/fve:101…	142	86	112185294/112181707/112179402/112195181/112186059/112198215/112173137/112192647/112190974/112180751/112195067/112190044/112174855/112187688/112182414/112197645/112166143/112187819/112185338/112189778/112192424/112179947/112179622/112191786/112196872/112197158/112193170/112193355/112199879/112197442/112194105/112186091/112197594/112177143/112172823/112180197/112170484/112177156/112182239/112178743…	56	112188936/112186882/112165571/112189957/112196410/112189773/112188495/112179079/112187633/112181469/112167524/112177102/112186654/112164572/112201512/112180981/112171994/112195799/112190380/112200777/112176029/112182161/112192409/112174816/112192411/112192298/112179851/112173448/112189414/112183338/112193742/112174171/112183618/112170475/112193493/112191488/112179987/112197860/112191850/112165876…
map00230	Purine metabolism	0.22521	4	9	41	167	Over	Com_3619_neg Com_251_pos Com_2044_pos Com_112_pos	cpd:C00020,cpd:C00147,cpd:C00262,cpd:C00212	fve00230	Purine metabolism	44	160	0.994269	1	112192550/112179402/112200266/112172840/112174856/112182414/112190310/112165690/112192742/112198307/112191786/112166467/112191629/112187265/112178746/112197442/112189517/112196642/112172304/112175853/112193127/112191819/112186984/112202608/112168464/112178646/112197974/112173060/112180953/112181653/112202878/112175226/112180870/112172750/112200631/112168892/112188430/112182719/112187622/novel.191…	LOC112192550/LOC112179402/LOC112200266/LOC112172840/LOC112174856/LOC112182414/LOC112190310/LOC112165690/LOC112192742/LOC112198307/LOC112191786/LOC112166467/LOC112191629/LOC112187265/LOC112178746/LOC112197442/LOC112189517/LOC112196642/LOC112172304/LOC112175853/LOC112193127/LOC112191819/LOC112186984/LOC112202608/LOC112168464/LOC112178646/LOC112197974/LOC112173060/LOC112180953/LOC112181653/LOC112202…	fve:101296255/fve:101293304/fve:101301583/fve:101308149/fve:101312573/fve:101300962/fve:101314502/fve:101299647/fve:101302951/fve:101315426/fve:101311878/fve:101299647/fve:101309199/fve:101312384/fve:101310115/fve:101307487/fve:101292841/fve:101294550/fve:101314240/fve:101313211/fve:101300952/fve:101291263/fve:101304623/fve:101300659/fve:101304566/fve:101314567/fve:101302642/fve:101310078/fve:101…	44	30	112192550/112179402/112200266/112174856/112182414/112190310/112165690/112198307/112191786/112166467/112191629/112178746/112197442/112189517/112193127/112191819/112186984/112168464/112178646/112197974/112173060/112180953/112175226/112180870/112172750/112188430/112182719/121052737/112168353/112199924	14	112172840/112192742/112187265/112196642/112172304/112175853/112202608/112181653/112202878/112200631/112168892/112187622/novel.1911/112203458
map01100	Metabolic pathways	0.234806	29	103	41	167	Over	Com_55_pos Com_3344_neg Com_401_pos Com_2810_neg Com_65_pos Com_8277_pos Com_5309_pos Com_1374_pos Com_676_neg Com_11914_pos Com_3619_neg Com_4584_neg Com_6830_pos Com_609_pos Com_251_pos Com_2044_pos Com_15864_pos Com_423_neg Com_6236_neg Com_112_pos Com_916_neg Com_234_neg Com_617_neg Com_1355_pos Com_16_neg Com_2036_pos Com_2474_pos Com_8504_pos Com_4657_pos	cpd:C00025,cpd:C00398,cpd:C00082,cpd:C00601,cpd:C00463,cpd:C00493,cpd:C00230,cpd:C00253,cpd:C00198,cpd:C00429,cpd:C00020,cpd:C02191,cpd:C02140,cpd:C00633,cpd:C00147,cpd:C00262,cpd:C06082,cpd:C05382,cpd:C00279,cpd:C00212,cpd:C00299,cpd:C00275,cpd:C00379,cpd:C08491,cpd:C00089,cpd:C00015,cpd:C03479,cpd:C00500,cpd:C00120	-	-	-	-	-	-	-	-	-	-	-	-	-	-
map00670	One carbon pool by folate	0.245509	1	1	41	167	Over	Com_2474_pos	cpd:C03479	fve00670	One carbon pool by folate	7	24	0.831334	1	112173264/112180751/112190310/112190380/112186091/112180537/112200112	LOC112173264/LOC112180751/LOC112190310/LOC112190380/LOC112186091/LOC112180537/LOC112200112	fve:101310472/fve:101297877/fve:101314502/fve:101310745/fve:101308604/fve:101310705/fve:101301189	7	4	112180751/112190310/112186091/112180537	3	112173264/112190380/112200112
map00910	Nitrogen metabolism	0.245509	1	1	41	167	Over	Com_55_pos	cpd:C00025	fve00910	Nitrogen metabolism	18	32	0.0176685	0.164453	112193578/112180616/112198414/112186882/112197711/112173490/112198386/112176179/112193170/112200073/112192866/112189605/112187170/112180891/112165702/112172034/112195155/112192490	LOC112193578/LOC112180616/LOC112198414/LOC112186882/LOC112197711/LOC112173490/LOC112198386/LOC112176179/LOC112193170/LOC112200073/LOC112192866/LOC112189605/LOC112187170/LOC112180891/LOC112165702/LOC112172034/LOC112195155/LOC112192490	fve:101292138/fve:101301391/fve:101314372/fve:101307925/fve:101302825/fve:101302713/fve:101299235/fve:101295234/fve:101315278/fve:101307485/fve:101299235/fve:101298454/fve:101295839/fve:101293882/fve:105352751/fve:101293380/fve:101302186/fve:101290812	18	7	112198414/112198386/112176179/112193170/112200073/112192866/112192490	11	112193578/112180616/112186882/112197711/112173490/112189605/112187170/112180891/112165702/112172034/112195155
map00965	Betalain biosynthesis	0.245509	1	1	41	167	Over	Com_401_pos	cpd:C00082	-	-	-	-	-	-	-	-	-	-	-	-	-	-
map00052	Galactose metabolism	0.252809	2	4	41	167	Over	Com_16_neg Com_920_neg	cpd:C00089,cpd:C01613	fve00052	Galactose metabolism	21	60	0.643658	1	112191944/112188225/112189773/112179506/112180851/112192137/112176825/112176758/112186834/112172726/112194105/112175601/112174711/112197360/112179312/112179668/112197974/112197839/112187488/112168892/112179028	LOC112191944/LOC112188225/LOC112189773/LOC112179506/LOC112180851/LOC112192137/LOC112176825/LOC112176758/LOC112186834/LOC112172726/LOC112194105/LOC112175601/LOC112174711/LOC112197360/LOC112179312/LOC112179668/LOC112197974/LOC112197839/LOC112187488/LOC112168892/LOC112179028	fve:101299216/fve:101303922/fve:101299783/fve:101291142/fve:101312927/fve:101305769/fve:101315234/fve:101291142/fve:101310347/fve:101297604/fve:101301920/fve:101298174/fve:101308249/fve:101303508/fve:101311860/fve:101290858/fve:101302642/fve:101294740/fve:101304277/fve:101306763/fve:101305174	21	15	112191944/112188225/112179506/112180851/112192137/112176825/112176758/112186834/112172726/112194105/112174711/112197974/112197839/112187488/112179028	6	112189773/112175601/112197360/112179312/112179668/112168892
map00130	Ubiquinone and other terpenoid-quinone biosynthesis	0.252809	2	4	41	167	Over	Com_401_pos Com_8672_pos	cpd:C00082,cpd:C17412	fve00130	Ubiquinone and other terpenoid-quinone biosynthesis	24	62	0.405269	0.887226	112168180/112166004/112192149/112198516/112190236/112192792/121048780/112192151/112197500/112189602/112185523/112186339/112197384/112173193/112168757/112174810/112176025/112201889/112178512/112178629/112200119/112195875/112177865/112174207	LOC112168180/LOC112166004/LOC112192149/LOC112198516/LOC112190236/LOC112192792/LOC121048780/LOC112192151/LOC112197500/LOC112189602/LOC112185523/LOC112186339/LOC112197384/LOC112173193/LOC112168757/LOC112174810/LOC112176025/LOC112201889/LOC112178512/LOC112178629/LOC112200119/LOC112195875/LOC112177865/LOC112174207	fve:101295974/fve:101312908/fve:101299638/fve:101307294/fve:101291845/fve:101307130/fve:101313724/fve:101299638/fve:101313178/fve:101305385/fve:101296522/fve:101312334/fve:101304565/fve:101304641/fve:101310277/fve:101307063/fve:101308875/fve:101301946/fve:101298602/fve:101314096/fve:101303502/fve:101304275/fve:101308783/fve:101291897	24	14	112168180/112166004/112192149/112198516/112192792/121048780/112192151/112185523/112173193/112174810/112176025/112195875/112177865/112174207	10	112190236/112197500/112189602/112186339/112197384/112168757/112201889/112178512/112178629/112200119
map00240	Pyrimidine metabolism	0.364398	3	7	41	167	Over	Com_11914_pos Com_916_neg Com_2036_pos	cpd:C00429,cpd:C00299,cpd:C00015	fve00240	Pyrimidine metabolism	25	66	0.454346	0.916265	112187267/112179412/112200318/112179054/112185526/112173264/112174856/112189792/112174058/112187485/112181516/112184044/112176880/112196642/112179173/112174253/112185078/112202070/112192904/112201143/112186984/112168464/112180953/112187622/112199924	LOC112187267/LOC112179412/LOC112200318/LOC112179054/LOC112185526/LOC112173264/LOC112174856/LOC112189792/LOC112174058/LOC112187485/LOC112181516/LOC112184044/LOC112176880/LOC112196642/LOC112179173/LOC112174253/LOC112185078/LOC112202070/LOC112192904/LOC112201143/LOC112186984/LOC112168464/LOC112180953/LOC112187622/LOC112199924	fve:101292246/fve:101295813/fve:101296657/fve:101301107/fve:101311919/fve:101310472/fve:101312573/fve:101293023/fve:101302371/fve:101308315/fve:101310257/fve:101298916/fve:101311919/fve:101294550/fve:101305562/fve:101308038/fve:101314514/fve:101299563/fve:101298336/fve:101292110/fve:101304623/fve:101304566/fve:101301838/fve:101293423/fve:101307302	25	16	112187267/112200318/112179054/112174856/112174058/112187485/112184044/112176880/112174253/112185078/112192904/112201143/112186984/112168464/112180953/112199924	9	112179412/112185526/112173264/112189792/112181516/112196642/112179173/112202070/112187622
map00051	Fructose and mannose metabolism	0.431859	1	2	41	167	Over	Com_234_neg	cpd:C00275	fve00051	Fructose and mannose metabolism	26	72	0.572709	1	112171356/112172208/112195181/112189773/112200066/112198215/112187470/112171994/112183009/112169168/112165522/112176029/112194105/112174816/112200026/112179851/112173448/112182839/112174711/112194730/112173113/112181004/112167006/112167632/112167692/112195199	LOC112171356/LOC112172208/LOC112195181/LOC112189773/LOC112200066/LOC112198215/LOC112187470/LOC112171994/LOC112183009/LOC112169168/LOC112165522/LOC112176029/LOC112194105/LOC112174816/LOC112200026/LOC112179851/LOC112173448/LOC112182839/LOC112174711/LOC112194730/LOC112173113/LOC112181004/LOC112167006/LOC112167632/LOC112167692/LOC112195199	fve:101293164/fve:101305015/fve:101304014/fve:101299783/fve:101309789/fve:101302070/fve:101303359/fve:101299626/fve:101310738/fve:101306470/fve:101310874/fve:101297396/fve:101301920/fve:101308628/fve:101303112/fve:101297396/fve:101297396/fve:101307053/fve:101308249/fve:101305498/fve:101291585/fve:101301200/fve:101305245/fve:101300901/fve:101296775/fve:101298526	26	12	112171356/112195181/112200066/112198215/112187470/112183009/112169168/112194105/112200026/112174711/112194730/112167006	14	112172208/112189773/112171994/112165522/112176029/112174816/112179851/112173448/112182839/112173113/112181004/112167632/112167692/112195199
map00430	Taurine and hypotaurine metabolism	0.431859	1	2	41	167	Over	Com_55_pos	cpd:C00025	-	-	-	-	-	-	-	-	-	-	-	-	-	-
map00520	Amino sugar and nucleotide sugar metabolism	0.431859	1	2	41	167	Over	Com_234_neg	cpd:C00275	fve00520	Amino sugar and nucleotide sugar metabolism	58	143	0.175978	0.621877	112183666/112177071/112196973/112182659/112187138/112193348/112190422/112176413/112172499/112200066/112179506/112172885/112196972/112165417/112173693/112187470/112170092/112183009/112169168/112176758/112196806/112182610/112171877/112181858/112178790/112172726/112170325/112171355/112194110/112185592/112172955/112178743/112176412/112193651/112200026/112173580/112182839/112174711/112191653/112197159…	LOC112183666/LOC112177071/LOC112196973/LOC112182659/LOC112187138/LOC112193348/LOC112190422/LOC112176413/LOC112172499/LOC112200066/LOC112179506/LOC112172885/LOC112196972/LOC112165417/LOC112173693/LOC112187470/LOC112170092/LOC112183009/LOC112169168/LOC112176758/LOC112196806/LOC112182610/LOC112171877/LOC112181858/LOC112178790/LOC112172726/LOC112170325/LOC112171355/LOC112194110/LOC112185592/LOC112172…	fve:101304612/fve:101292899/fve:101291782/fve:101291964/fve:101314784/fve:101304010/fve:101314198/fve:101306629/fve:101291782/fve:101309789/fve:101291142/fve:101294711/fve:101290830/fve:101297122/fve:101300398/fve:101303359/fve:101295471/fve:101310738/fve:101306470/fve:101291142/fve:101291199/fve:101302591/fve:101291772/fve:101302003/fve:101302560/fve:101297604/fve:101311063/fve:101292866/fve:101…	58	42	112183666/112177071/112196973/112182659/112187138/112190422/112176413/112172499/112200066/112179506/112172885/112196972/112165417/112173693/112187470/112170092/112183009/112169168/112176758/112182610/112181858/112172726/112170325/112171355/112194110/112185592/112172955/112178743/112176412/112193651/112200026/112173580/112174711/112191653/112187933/112190204/112194730/112164801/112197974/112187602…	16	112193348/112196806/112171877/112178790/112182839/112197159/112197056/112173113/112179668/112170760/112181004/112177267/112193015/112168892/112167692/112166700
map00730	Thiamine metabolism	0.431859	1	2	41	167	Over	Com_401_pos	cpd:C00082	fve00730	Thiamine metabolism	11	36	0.819956	1	112187883/112201505/112198379/112166578/112178746/112193232/112173543/112202878/112179911/112164049/112197106	LOC112187883/LOC112201505/LOC112198379/LOC112166578/LOC112178746/LOC112193232/LOC112173543/LOC112202878/LOC112179911/LOC112164049/LOC112197106	fve:101306182/fve:101299651/fve:101290752/fve:101314730/fve:101310115/fve:101297743/fve:101293163/fve:101295585/fve:101301972/fve:101314730/fve:101305720	11	5	112187883/112198379/112178746/112179911/112197106	6	112201505/112166578/112193232/112173543/112202878/112164049
map00750	Vitamin B6 metabolism	0.431859	1	2	41	167	Over	Com_6236_neg	cpd:C00279	fve00750	Vitamin B6 metabolism	14	24	0.0239705	0.193362	112188614/112190654/112192678/112201523/112187688/112168247/112185970/112186613/112192660/112187822/112190875/112180153/112187702/112170126	LOC112188614/LOC112190654/LOC112192678/LOC112201523/LOC112187688/LOC112168247/LOC112185970/LOC112186613/LOC112192660/LOC112187822/LOC112190875/LOC112180153/LOC112187702/LOC112170126	fve:101304704/fve:101300336/fve:101293315/fve:101313491/fve:101302583/fve:101293378/fve:101306676/fve:101311692/fve:101300336/fve:101313834/fve:101313491/fve:101310419/fve:101302583/fve:101305906	14	9	112188614/112192678/112201523/112187688/112168247/112185970/112186613/112180153/112187702	5	112190654/112192660/112187822/112190875/112170126
map00780	Biotin metabolism	0.431859	1	2	41	167	Over	Com_4657_pos	cpd:C00120	fve00780	Biotin metabolism	7	17	0.432614	0.887226	112195967/112164459/112175223/112176189/112201106/112178751/112187554	LOC112195967/LOC112164459/LOC112175223/LOC112176189/LOC112201106/LOC112178751/LOC112187554	fve:101298282/fve:101313775/fve:101310525/fve:101306767/fve:101295323/fve:101309825/fve:101304414	7	6	112195967/112164459/112176189/112201106/112178751/112187554	1	112175223
map00901	Indole alkaloid biosynthesis	0.431859	1	2	41	167	Over	Com_3344_neg	cpd:C00398	-	-	-	-	-	-	-	-	-	-	-	-	-	-
map00906	Carotenoid biosynthesis	0.431859	1	2	41	167	Over	Com_15864_pos	cpd:C06082	fve00906	Carotenoid biosynthesis	17	38	0.186579	0.621877	112195185/112192939/112168397/112180520/112198544/112201986/112164457/112192306/112164558/112198323/112172477/112183809/112201141/112172187/112191404/112176036/112194871	LOC112195185/LOC112192939/LOC112168397/LOC112180520/LOC112198544/LOC112201986/LOC112164457/LOC112192306/LOC112164558/LOC112198323/LOC112172477/LOC112183809/LOC112201141/LOC112172187/LOC112191404/LOC112176036/LOC112194871	fve:101308227/fve:101299429/fve:101315210/fve:101291246/fve:101292752/fve:101299368/fve:101300786/fve:101296114/fve:101293791/fve:101297926/fve:101304444/fve:101294153/fve:101302159/fve:101304491/fve:101308016/fve:101299092/fve:101303237	17	14	112195185/112192939/112168397/112180520/112198544/112201986/112164457/112164558/112198323/112172477/112201141/112172187/112191404/112176036	3	112192306/112183809/112194871
map01212	Fatty acid metabolism	0.431859	1	2	41	167	Over	Com_7581_pos	cpd:C02990	fve01212	Fatty acid metabolism	40	113	0.632621	1	112200381/112176978/112175277/112187633/112181469/112197401/112195067/112197812/112198295/112187693/112172686/112184573/112196817/112195967/112164459/112186082/112196616/112199879/112190233/112165188/112175223/112192298/112189280/112178797/112171019/112167397/112190403/112174044/112165367/112192353/112202859/112193643/112200172/112200446/112191485/112200459/112178751/112197393/112187554/112176532	LOC112200381/LOC112176978/LOC112175277/LOC112187633/LOC112181469/LOC112197401/LOC112195067/LOC112197812/LOC112198295/LOC112187693/LOC112172686/LOC112184573/LOC112196817/LOC112195967/LOC112164459/LOC112186082/LOC112196616/LOC112199879/LOC112190233/LOC112165188/LOC112175223/LOC112192298/LOC112189280/LOC112178797/LOC112171019/LOC112167397/LOC112190403/LOC112174044/LOC112165367/LOC112192353/LOC112202…	fve:101307086/fve:101313605/fve:101296868/fve:101303139/fve:101299334/fve:101298216/fve:101307900/fve:101299080/fve:101314365/fve:101313429/fve:101301154/fve:101294002/fve:101298216/fve:101298282/fve:101313775/fve:101312171/fve:101311536/fve:101306237/fve:101310767/fve:101307471/fve:101310525/fve:101295713/fve:101310430/fve:101295713/fve:101296826/fve:101307086/fve:101300284/fve:101291464/fve:101…	40	26	112200381/112176978/112175277/112197401/112195067/112197812/112198295/112187693/112184573/112196817/112195967/112164459/112199879/112190233/112165188/112189280/112178797/112167397/112190403/112165367/112192353/112200172/112200446/112178751/112187554/112176532	14	112187633/112181469/112172686/112186082/112196616/112175223/112192298/112171019/112174044/112202859/112193643/112191485/112200459/112197393
map00040	Pentose and glucuronate interconversions	0.573034	1	3	41	167	Over	Com_617_neg	cpd:C00379	fve00040	Pentose and glucuronate interconversions	37	96	0.375258	0.887226	112177071/112192899/112167792/112172208/112195899/112188928/112188981/112166814/112189718/112182279/112172726/112201058/112194110/112185592/112196965/112174014/112197991/112189414/112188423/112183625/112179251/112170137/112197159/112193826/112181674/112179182/112174224/112177251/112179905/112184041/112200567/112191366/112187427/112191370/112167632/112180006/112192346	LOC112177071/LOC112192899/LOC112167792/LOC112172208/LOC112195899/LOC112188928/LOC112188981/LOC112166814/LOC112189718/LOC112182279/LOC112172726/LOC112201058/LOC112194110/LOC112185592/LOC112196965/LOC112174014/LOC112197991/LOC112189414/LOC112188423/LOC112183625/LOC112179251/LOC112170137/LOC112197159/LOC112193826/LOC112181674/LOC112179182/LOC112174224/LOC112177251/LOC112179905/LOC112184041/LOC112200…	fve:101292899/fve:101308393/fve:101311252/fve:101305015/fve:101302157/fve:101304682/fve:101304682/fve:101304682/fve:101308696/fve:101304327/fve:101297604/fve:101310083/fve:101291759/fve:101309753/fve:101302349/fve:101301735/fve:101291580/fve:101294487/fve:101315454/fve:101295275/fve:101306186/fve:101297304/fve:101291231/fve:101308102/fve:105353113/fve:101306722/fve:101313376/fve:101298126/fve:101…	37	22	112177071/112192899/112195899/112188928/112188981/112166814/112182279/112172726/112201058/112194110/112185592/112174014/112197991/112188423/112179251/112170137/112179182/112174224/112177251/112179905/112187427/112180006	15	112167792/112172208/112189718/112196965/112189414/112183625/112197159/112193826/112181674/112184041/112200567/112191366/112191370/112167632/112192346
map00071	Fatty acid degradation	0.573034	1	3	41	167	Over	Com_7581_pos	cpd:C02990	fve00071	Fatty acid degradation	28	94	0.93133	1	112176978/112187805/112187009/112173137/112187633/112197401/112195320/112195067/112176006/112197812/112197938/112198295/112172686/112184573/112196817/112186082/112196961/112192298/112189280/112178797/112168869/112171019/112173798/112193643/112200446/112191485/112174501/112197393	LOC112176978/LOC112187805/LOC112187009/LOC112173137/LOC112187633/LOC112197401/LOC112195320/LOC112195067/LOC112176006/LOC112197812/LOC112197938/LOC112198295/LOC112172686/LOC112184573/LOC112196817/LOC112186082/LOC112196961/LOC112192298/LOC112189280/LOC112178797/LOC112168869/LOC112171019/LOC112173798/LOC112193643/LOC112200446/LOC112191485/LOC112174501/LOC112197393	fve:101313605/fve:101298824/fve:101313059/fve:101299735/fve:101303139/fve:101298216/fve:101294016/fve:101307900/fve:101308286/fve:101299080/fve:101311183/fve:101314365/fve:101301154/fve:101294002/fve:101298216/fve:101312171/fve:101294016/fve:101295713/fve:101310430/fve:101295713/fve:101311533/fve:101296826/fve:101311060/fve:101292749/fve:101304553/fve:101295713/fve:101311341/fve:101298511	28	18	112176978/112187805/112187009/112173137/112197401/112195320/112195067/112176006/112197812/112198295/112184573/112196817/112196961/112189280/112178797/112168869/112200446/112174501	10	112187633/112197938/112172686/112186082/112192298/112171019/112173798/112193643/112191485/112197393
map00340	Histidine metabolism	0.573034	1	3	41	167	Over	Com_55_pos	cpd:C00025	fve00340	Histidine metabolism	10	39	0.946458	1	112187805/112187009/112182311/112197938/112193040/112172154/112168869/112177038/novel.755/112203973	LOC112187805/LOC112187009/LOC112182311/LOC112197938/LOC112193040/LOC112172154/LOC112168869/LOC112177038/-/LOC112203973	fve:101298824/fve:101313059/fve:101311613/fve:101311183/fve:101292721/fve:101301923/fve:101311533/fve:101292135/fve:101292135/fve:101293002	10	7	112187805/112187009/112182311/112193040/112172154/112168869/112203973	3	112197938/112177038/novel.755
map00500	Starch and sucrose metabolism	0.573034	1	3	41	167	Over	Com_16_neg	cpd:C00089	fve00500	Starch and sucrose metabolism	66	202	0.890666	1	112179968/112196843/112165974/112193668/112170366/112179311/112166431/112185776/112200066/112178612/112200933/112177068/112187826/112197960/112169837/112164737/112176825/112169168/112187044/112198246/112178853/112198315/112178855/112191732/112171355/112178621/112165721/112176680/112172955/112178743/112187043/112166754/112181778/112172790/112169838/112173114/112179614/112178778/112178645/112174711…	LOC112179968/LOC112196843/LOC112165974/LOC112193668/LOC112170366/LOC112179311/LOC112166431/LOC112185776/LOC112200066/LOC112178612/LOC112200933/LOC112177068/LOC112187826/LOC112197960/LOC112169837/LOC112164737/LOC112176825/LOC112169168/LOC112187044/LOC112198246/LOC112178853/LOC112198315/LOC112178855/LOC112191732/LOC112171355/LOC112178621/LOC112165721/LOC112176680/LOC112172955/LOC112178743/LOC112187…	fve:101310320/fve:101291489/fve:101291216/fve:101301952/fve:101290832/fve:101307888/fve:101301952/fve:101307526/fve:101309789/fve:101301974/fve:101292016/fve:101306138/fve:101297272/fve:101291233/fve:101294444/fve:101306214/fve:101315234/fve:101306470/fve:101298534/fve:101314271/fve:101292804/fve:101301481/fve:101292804/fve:101299813/fve:101292866/fve:101301974/fve:101310968/fve:101312349/fve:101…	66	27	112179968/112196843/112193668/112179311/112200066/112187826/112169837/112176825/112169168/112187044/112171355/112176680/112172955/112178743/112169838/112173114/112178645/112174711/112202135/112194730/112197974/112180652/112173334/112181555/112187488/novel.672/112165244	39	112165974/112170366/112166431/112185776/112178612/112200933/112177068/112197960/112164737/112198246/112178853/112198315/112178855/112191732/112178621/112165721/112187043/112166754/112181778/112172790/112179614/112178778/112185291/112178617/112201852/121048951/112184228/112173113/112178874/112165308/112177649/112169498/112192240/112168892/112176664/112187622/112182942/112196729/112188994
map00592	alpha-Linolenic acid metabolism	0.573034	1	3	41	167	Over	Com_1355_pos	cpd:C08491	fve00592	alpha-Linolenic acid metabolism	37	74	0.0115991	0.121443	112186516/112190372/112196726/112188761/112172294/112196106/112187633/112195067/112186784/112198295/112176850/112172686/112184573/112180867/112197345/112176301/112174804/112167843/112190371/112174859/112192298/112169957/112170142/112178797/112174714/112186072/112190361/112173074/112174048/112173798/112186325/112173396/112175375/112191485/112174501/112169669/112191396	LOC112186516/LOC112190372/LOC112196726/LOC112188761/LOC112172294/LOC112196106/LOC112187633/LOC112195067/LOC112186784/LOC112198295/LOC112176850/LOC112172686/LOC112184573/LOC112180867/LOC112197345/LOC112176301/LOC112174804/LOC112167843/LOC112190371/LOC112174859/LOC112192298/LOC112169957/LOC112170142/LOC112178797/LOC112174714/LOC112186072/LOC112190361/LOC112173074/LOC112174048/LOC112173798/LOC112186…	fve:101302672/fve:101298400/fve:101298571/fve:101294384/fve:101312801/fve:101308871/fve:101303139/fve:101307900/fve:101292737/fve:101314365/fve:101298400/fve:101301154/fve:101294002/fve:101311343/fve:101305363/fve:101299562/fve:101311411/fve:101302634/fve:101311411/fve:101291694/fve:101295713/fve:101292090/fve:101300509/fve:101295713/fve:101306391/fve:101298061/fve:101311411/fve:101291989/fve:101…	37	16	112190372/112196726/112196106/112195067/112198295/112176850/112184573/112176301/112174804/112174859/112169957/112178797/112173074/112186325/112174501/112191396	21	112186516/112188761/112172294/112187633/112186784/112172686/112180867/112197345/112167843/112190371/112192298/112170142/112174714/112186072/112190361/112174048/112173798/112173396/112175375/112191485/112169669
map00650	Butanoate metabolism	0.573034	1	3	41	167	Over	Com_55_pos	cpd:C00025	fve00650	Butanoate metabolism	11	25	0.280056	0.788066	112186520/112175455/112187725/112179434/112197158/112176478/112189280/112167648/112194740/112165996/112200446	LOC112186520/LOC112175455/LOC112187725/LOC112179434/LOC112197158/LOC112176478/LOC112189280/LOC112167648/LOC112194740/LOC112165996/LOC112200446	fve:101295370/fve:101292251/fve:101306251/fve:101314462/fve:101314929/fve:105351650/fve:101310430/fve:101304468/fve:101302590/fve:101315221/fve:101304553	11	10	112186520/112175455/112187725/112179434/112197158/112176478/112189280/112167648/112165996/112200446	1	112194740
map00902	Monoterpenoid biosynthesis	0.573034	1	3	41	167	Over	Com_3668_pos	cpd:C00808	fve00902	Monoterpenoid biosynthesis	8	22	0.585523	1	112177106/112177107/112177105/112167998/112180791/112181196/112177151/112168025	LOC112177106/LOC112177107/LOC112177105/LOC112167998/LOC112180791/LOC112181196/LOC112177151/LOC112168025	fve:101301622/fve:101301622/fve:101301622/fve:101301622/fve:101296098/fve:101301622/fve:101296098/fve:101301622	8	7	112177106/112177107/112177105/112180791/112181196/112177151/112168025	1	112167998
map00945	Stilbenoid, diarylheptanoid and gingerol biosynthesis	0.573034	1	3	41	167	Over	Com_14864_pos	cpd:C03582	fve00945	Stilbenoid, diarylheptanoid and gingerol biosynthesis	12	47	0.960555	1	112187919/112198396/112197637/112189384/112187366/112186380/112186379/112176186/112165685/112174665/112201401/112189897	LOC112187919/LOC112198396/LOC112197637/LOC112189384/LOC112187366/LOC112186380/LOC112186379/LOC112176186/LOC112165685/LOC112174665/LOC112201401/LOC112189897	fve:101298438/fve:101292475/fve:101291888/fve:101312070/fve:101298438/fve:101309080/fve:101308793/fve:101309938/fve:101291126/fve:101295967/fve:101303591/fve:101312070	12	8	112187919/112198396/112197637/112189384/112186379/112176186/112165685/112189897	4	112187366/112186380/112174665/112201401
map00950	Isoquinoline alkaloid biosynthesis	0.573034	1	3	41	167	Over	Com_401_pos	cpd:C00082	fve00950	Isoquinoline alkaloid biosynthesis	11	21	0.100783	0.489762	112168180/112164787/112189602/112168752/112197391/112173098/112198176/112173781/112192296/112169273/112169274	LOC112168180/LOC112164787/LOC112189602/LOC112168752/LOC112197391/LOC112173098/LOC112198176/LOC112173781/LOC112192296/LOC112169273/LOC112169274	fve:101295974/fve:101314061/fve:101305385/fve:101305546/fve:101303958/fve:101314251/fve:101305686/fve:101292666/fve:101292666/fve:101309790/fve:101309212	11	7	112168180/112164787/112168752/112173098/112198176/112173781/112192296	4	112189602/112197391/112169273/112169274
map00350	Tyrosine metabolism	0.597263	2	5	41	167	Over	Com_4007_pos Com_401_pos	cpd:C06044,cpd:C00082	fve00350	Tyrosine metabolism	22	49	0.141422	0.552001	112168180/112164787/112182988/112182311/121048780/112173137/112189602/112168752/112176006/112197391/112191523/112173098/112198176/112173781/112177379/112173798/112164615/112198080/112192296/112169273/112174501/112169274	LOC112168180/LOC112164787/LOC112182988/LOC112182311/LOC121048780/LOC112173137/LOC112189602/LOC112168752/LOC112176006/LOC112197391/LOC112191523/LOC112173098/LOC112198176/LOC112173781/LOC112177379/LOC112173798/LOC112164615/LOC112198080/LOC112192296/LOC112169273/LOC112174501/LOC112169274	fve:101295974/fve:101314061/fve:101294010/fve:101311613/fve:101313724/fve:101299735/fve:101305385/fve:101305546/fve:101308286/fve:101303958/fve:101306351/fve:101314251/fve:101305686/fve:101292666/fve:101298712/fve:101311060/fve:101300702/fve:101291042/fve:101292666/fve:101309790/fve:101311341/fve:101309212	22	15	112168180/112164787/112182988/112182311/121048780/112173137/112168752/112176006/112173098/112198176/112173781/112164615/112198080/112192296/112174501	7	112189602/112197391/112191523/112177379/112173798/112169273/112169274
map00380	Tryptophan metabolism	0.597263	2	5	41	167	Over	Com_3344_neg Com_65_pos	cpd:C00398,cpd:C00463	fve00380	Tryptophan metabolism	30	61	0.028187	0.200625	112169017/112169661/112192585/112172396/112187805/112187009/112186127/112173134/112168752/112187238/112197938/112192845/112173658/112177186/112189079/112173098/112189280/112168869/112169018/112169565/112185831/112197861/112200427/112199520/112176552/112200446/112193644/112173820/112195735/112168787	LOC112169017/LOC112169661/LOC112192585/LOC112172396/LOC112187805/LOC112187009/LOC112186127/LOC112173134/LOC112168752/LOC112187238/LOC112197938/LOC112192845/LOC112173658/LOC112177186/LOC112189079/LOC112173098/LOC112189280/LOC112168869/LOC112169018/LOC112169565/LOC112185831/LOC112197861/LOC112200427/LOC112199520/LOC112176552/LOC112200446/LOC112193644/LOC112173820/LOC112195735/LOC112168787	fve:101302724/fve:101314692/fve:101299781/fve:101295199/fve:101298824/fve:101313059/fve:101314692/fve:101302724/fve:101305546/fve:101295244/fve:101311183/fve:101299781/fve:101306479/fve:101298891/fve:101314692/fve:101314251/fve:101310430/fve:101311533/fve:101306479/fve:101305359/fve:101295165/fve:101293278/fve:101312911/fve:101308673/fve:101298322/fve:101304553/fve:101299781/fve:101305359/fve:101…	30	18	112169661/112172396/112187805/112187009/112186127/112168752/112187238/112177186/112189079/112173098/112189280/112168869/112185831/112197861/112200427/112200446/112173820/112195735	12	112169017/112192585/112173134/112197938/112192845/112173658/112169018/112169565/112199520/112176552/112193644/112168787
map01110	Biosynthesis of secondary metabolites	0.894631	21	82	41	167	Over	Com_55_pos Com_3344_neg Com_65_pos Com_8277_pos Com_5309_pos Com_2404_neg Com_14864_pos Com_1892_pos Com_1374_pos Com_8672_pos Com_676_neg Com_3619_neg Com_4584_neg Com_3403_neg Com_15864_pos Com_423_neg Com_6236_neg Com_3668_pos Com_234_neg Com_1355_pos Com_8504_pos	cpd:C00025,cpd:C00398,cpd:C00463,cpd:C00493,cpd:C00230,cpd:C06562,cpd:C03582,cpd:C02906,cpd:C00253,cpd:C17412,cpd:C00198,cpd:C00020,cpd:C02191,cpd:C10945,cpd:C06082,cpd:C05382,cpd:C00279,cpd:C00808,cpd:C00275,cpd:C08491,cpd:C00500	-	-	-	-	-	-	-	-	-	-	-	-	-	-
-	-	-	-	-	-	-	-	-	-	-	-	fve03010	Ribosome	182	358	8.17e-09	4.94e-07	112193210/112186746/112174692/112168098/112179023/112186552/112170633/112180419/112172182/112192984/112191030/112172562/112192217/112189469/112175139/112201790/112165924/112197535/112197997/112179089/112195424/112168108/112193664/112201533/112168134/112167766/112178973/112191364/112181958/112165972/112191668/112200632/112196370/112196004/112185435/112192302/112191326/112185183/112190786/112200092…	LOC112193210/LOC112186746/LOC112174692/LOC112168098/LOC112179023/LOC112186552/LOC112170633/LOC112180419/LOC112172182/LOC112192984/LOC112191030/LOC112172562/LOC112192217/LOC112189469/LOC112175139/LOC112201790/LOC112165924/LOC112197535/LOC112197997/LOC112179089/LOC112195424/LOC112168108/LOC112193664/LOC112201533/LOC112168134/LOC112167766/LOC112178973/LOC112191364/LOC112181958/LOC112165972/LOC112191…	fve:101293775/fve:101296507/fve:101302767/fve:101309913/fve:101308382/fve:101299698/fve:101312508/fve:101313567/fve:101314841/fve:105349267/fve:101308208/fve:101297398/fve:101297184/fve:101313835/fve:101312720/fve:101293827/fve:101297916/fve:101294213/fve:101293870/fve:101306917/fve:101297863/fve:101302044/fve:101311879/fve:101307377/fve:101314838/fve:101314446/fve:101292310/fve:101314417/fve:101…	182	176	112193210/112186746/112174692/112168098/112179023/112186552/112170633/112180419/112172182/112192984/112191030/112172562/112192217/112189469/112175139/112201790/112165924/112197535/112197997/112179089/112195424/112168108/112193664/112201533/112168134/112167766/112178973/112191364/112181958/112165972/112191668/112200632/112196370/112196004/112185435/112192302/112191326/112185183/112190786/112200092…	6	112186712/novel.1815/121049448/112167050/112178553/112165059
-	-	-	-	-	-	-	-	-	-	-	-	fve00360	Phenylalanine metabolism	24	37	0.000412008	0.0166176	112168180/112169017/112182368/112192585/112182311/121048780/112173134/112189602/112168752/112192845/112173658/112197391/112191523/112173098/112198176/112179338/112173781/112169018/112167648/112200446/112192296/112169273/112193644/112169274	LOC112168180/LOC112169017/LOC112182368/LOC112192585/LOC112182311/LOC121048780/LOC112173134/LOC112189602/LOC112168752/LOC112192845/LOC112173658/LOC112197391/LOC112191523/LOC112173098/LOC112198176/LOC112179338/LOC112173781/LOC112169018/LOC112167648/LOC112200446/LOC112192296/LOC112169273/LOC112193644/LOC112169274	fve:101295974/fve:101302724/fve:101292546/fve:101299781/fve:101311613/fve:101313724/fve:101302724/fve:101305385/fve:101305546/fve:101299781/fve:101306479/fve:101303958/fve:101306351/fve:101314251/fve:101305686/fve:101315259/fve:101292666/fve:101306479/fve:101304468/fve:101304553/fve:101292666/fve:101309790/fve:101299781/fve:101309212	24	10	112168180/112182311/121048780/112168752/112173098/112198176/112173781/112167648/112200446/112192296	14	112169017/112182368/112192585/112173134/112189602/112192845/112173658/112197391/112191523/112179338/112169018/112169273/112193644/112169274
-	-	-	-	-	-	-	-	-	-	-	-	fve04016	MAPK signaling pathway - plant	68	135	0.000603081	0.0180404	112185404/112196585/112183666/112170452/112169287/112166829/112164963/112186700/112164486/112202526/112184125/112165916/112182826/112197631/112175658/112176471/112172885/112191898/112177155/112170336/112169606/112183508/112176437/112174856/112191803/112179492/112166163/112202757/112165455/112178891/112170085/112185405/112193584/112180548/112172761/112179451/112172384/112186932/112170335/112195342…	LOC112185404/LOC112196585/LOC112183666/LOC112170452/LOC112169287/LOC112166829/LOC112164963/LOC112186700/LOC112164486/LOC112202526/LOC112184125/LOC112165916/LOC112182826/LOC112197631/LOC112175658/LOC112176471/LOC112172885/LOC112191898/LOC112177155/LOC112170336/LOC112169606/LOC112183508/LOC112176437/LOC112174856/LOC112191803/LOC112179492/LOC112166163/LOC112202757/LOC112165455/LOC112178891/LOC112170…	fve:101306953/fve:101305215/fve:101304612/fve:101291297/fve:101307851/fve:101303388/fve:101306313/fve:101293337/fve:101305151/fve:101296842/fve:101294876/fve:101305547/fve:101298939/fve:101298592/fve:101300148/fve:101294470/fve:101294711/fve:101305774/fve:101300914/fve:101310050/fve:101311068/fve:101308813/fve:101310280/fve:101312573/fve:101311008/fve:101300536/fve:101309130/fve:101297328/fve:101…	68	45	112185404/112196585/112183666/112170452/112169287/112166829/112164963/112186700/112164486/112202526/112184125/112165916/112182826/112197631/112176471/112172885/112191898/112170336/112169606/112183508/112176437/112174856/112191803/112166163/112165455/112178891/112170085/112185405/112180548/112172761/112186932/112195342/112169603/112190204/112171977/121050038/112195439/112180953/112176221/112181742…	23	112175658/112177155/112179492/112202757/112193584/112179451/112172384/112170335/112183442/112182758/112182538/112192061/112186994/112189927/112182139/112196847/112201173/112180575/112176552/112177428/112174019/112196905/112173072
-	-	-	-	-	-	-	-	-	-	-	-	fve00960	Tropane, piperidine and pyridine alkaloid biosynthesis	20	30	0.000745471	0.0180404	112168180/112196960/112188503/112200065/112196959/112196856/112182311/112189602/112179643/112196446/112165269/112197391/112198176/112193008/112173781/112198474/112194833/112192296/112169273/112169274	LOC112168180/LOC112196960/LOC112188503/LOC112200065/LOC112196959/LOC112196856/LOC112182311/LOC112189602/LOC112179643/LOC112196446/LOC112165269/LOC112197391/LOC112198176/LOC112193008/LOC112173781/LOC112198474/LOC112194833/LOC112192296/LOC112169273/LOC112169274	fve:101295974/fve:101311746/fve:101305626/fve:101305626/fve:101311746/fve:101305626/fve:101311613/fve:101305385/fve:101311746/fve:101299236/fve:101305626/fve:101303958/fve:101305686/fve:101299206/fve:101292666/fve:101305626/fve:101300932/fve:101292666/fve:101309790/fve:101309212	20	9	112168180/112196960/112196959/112182311/112179643/112196446/112198176/112173781/112192296	11	112188503/112200065/112196856/112189602/112165269/112197391/112193008/112198474/112194833/112169273/112169274
-	-	-	-	-	-	-	-	-	-	-	-	fve00220	Arginine biosynthesis	25	43	0.00306503	0.0529812	112188038/112180616/112197711/112198386/112176936/112177116/112193557/112172706/112193170/112202734/112183977/112192866/112194641/112176928/112168840/112173781/121050675/112197874/112192296/112169273/112173713/112185459/112169274/112188260/112192490	LOC112188038/LOC112180616/LOC112197711/LOC112198386/LOC112176936/LOC112177116/LOC112193557/LOC112172706/LOC112193170/LOC112202734/LOC112183977/LOC112192866/LOC112194641/LOC112176928/LOC112168840/LOC112173781/LOC121050675/LOC112197874/LOC112192296/LOC112169273/LOC112173713/LOC112185459/LOC112169274/LOC112188260/LOC112192490	fve:101307225/fve:101301391/fve:101302825/fve:101299235/fve:101298933/fve:101303697/fve:101311203/fve:101294332/fve:101315278/fve:101295312/fve:101301911/fve:101299235/fve:101301911/fve:101298933/fve:101305395/fve:101292666/fve:101301911/fve:101304831/fve:101292666/fve:101309790/fve:101297614/fve:101292459/fve:101309212/fve:101294194/fve:101290812	25	17	112188038/112198386/112176936/112193557/112172706/112193170/112202734/112192866/112194641/112176928/112168840/112173781/112192296/112173713/112185459/112188260/112192490	8	112180616/112197711/112177116/112183977/121050675/112197874/112169273/112169274
-	-	-	-	-	-	-	-	-	-	-	-	fve04712	Circadian rhythm - plant	25	43	0.00306503	0.0529812	112178737/112187141/112175453/112193618/112190503/112175464/112196220/112175474/112193894/112194942/112182168/112192619/112198288/112195957/112176056/112176785/112182501/112172411/112187372/112196444/112192990/112199938/112181900/112184549/112190923	LOC112178737/LOC112187141/LOC112175453/LOC112193618/LOC112190503/LOC112175464/LOC112196220/LOC112175474/LOC112193894/LOC112194942/LOC112182168/LOC112192619/LOC112198288/LOC112195957/LOC112176056/LOC112176785/LOC112182501/LOC112172411/LOC112187372/LOC112196444/LOC112192990/LOC112199938/LOC112181900/LOC112184549/LOC112190923	fve:101311001/fve:101307535/fve:101298162/fve:101296766/fve:101299956/fve:101298162/fve:101293874/fve:101298162/fve:101307024/fve:101310811/fve:101295449/fve:101296304/fve:101303815/fve:101299755/fve:101305846/fve:101297247/fve:101296304/fve:101314818/fve:101313161/fve:101306510/fve:101314290/fve:101296766/fve:101300003/fve:101305309/fve:101313161	25	8	112175453/112175464/112175474/112193894/112198288/112172411/112192990/112199938	17	112178737/112187141/112193618/112190503/112196220/112194942/112182168/112192619/112195957/112176056/112176785/112182501/112187372/112196444/112181900/112184549/112190923
-	-	-	-	-	-	-	-	-	-	-	-	fve00630	Glyoxylate and dicarboxylate metabolism	38	73	0.00455095	0.0688332	112180616/112186882/112165571/112197711/112189957/112196410/112198386/112180751/112167524/112186654/112164572/112190044/112174855/112195799/112190380/112197158/112192866/112177143/112189280/112183338/112174854/112166318/112170475/112186046/112193493/112177104/112197861/112179987/112178893/112200427/112186315/112198066/112176552/112176832/112197874/112200461/112201419/112202187	LOC112180616/LOC112186882/LOC112165571/LOC112197711/LOC112189957/LOC112196410/LOC112198386/LOC112180751/LOC112167524/LOC112186654/LOC112164572/LOC112190044/LOC112174855/LOC112195799/LOC112190380/LOC112197158/LOC112192866/LOC112177143/LOC112189280/LOC112183338/LOC112174854/LOC112166318/LOC112170475/LOC112186046/LOC112193493/LOC112177104/LOC112197861/LOC112179987/LOC112178893/LOC112200427/LOC112186…	fve:101301391/fve:101307925/fve:101292384/fve:101302825/fve:101315253/fve:101303987/fve:101299235/fve:101297877/fve:101295602/fve:101292916/fve:101308151/fve:101299699/fve:101295602/fve:101290860/fve:101310745/fve:101314929/fve:101299235/fve:101303225/fve:101310430/fve:101307515/fve:101292384/fve:101314442/fve:101310653/fve:101312476/fve:101294770/fve:101293623/fve:101293278/fve:101314855/fve:101…	38	20	112198386/112180751/112190044/112174855/112197158/112192866/112177143/112189280/112174854/112166318/112186046/112177104/112197861/112178893/112200427/112186315/112198066/112176832/112201419/112202187	18	112180616/112186882/112165571/112197711/112189957/112196410/112167524/112186654/112164572/112195799/112190380/112183338/112170475/112193493/112179987/112176552/112197874/112200461
-	-	-	-	-	-	-	-	-	-	-	-	fve00330	Arginine and proline metabolism	39	77	0.00742451	0.0981151	112191920/112169017/112174208/112185736/112190828/112192585/112187805/112187009/112188375/112193583/112173134/112176936/112197938/112192845/112183532/112173658/112197664/112164721/112179324/112177639/112183977/112194641/112192756/112176928/112173781/112168869/112169018/121050675/112173855/112200221/112171871/112188410/112180326/112192296/112169273/112193644/112182840/112186047/112169274	LOC112191920/LOC112169017/LOC112174208/LOC112185736/LOC112190828/LOC112192585/LOC112187805/LOC112187009/LOC112188375/LOC112193583/LOC112173134/LOC112176936/LOC112197938/LOC112192845/LOC112183532/LOC112173658/LOC112197664/LOC112164721/LOC112179324/LOC112177639/LOC112183977/LOC112194641/LOC112192756/LOC112176928/LOC112173781/LOC112168869/LOC112169018/LOC121050675/LOC112173855/LOC112200221/LOC112171…	fve:101293234/fve:101302724/fve:101298475/fve:101300079/fve:101293630/fve:101299781/fve:101298824/fve:101313059/fve:101306377/fve:101295638/fve:101302724/fve:101298933/fve:101311183/fve:101299781/fve:101308515/fve:101306479/fve:105349241/fve:101312030/fve:101314374/fve:101293925/fve:101301911/fve:101301911/fve:101303321/fve:101298933/fve:101292666/fve:101311533/fve:101306479/fve:101301911/fve:101…	39	19	112191920/112174208/112187805/112187009/112188375/112193583/112176936/112197664/112164721/112194641/112176928/112173781/112168869/112173855/112171871/112188410/112192296/112182840/112186047	20	112169017/112185736/112190828/112192585/112173134/112197938/112192845/112183532/112173658/112179324/112177639/112183977/112192756/112169018/121050675/112200221/112180326/112169273/112193644/112169274
-	-	-	-	-	-	-	-	-	-	-	-	fve01210	2-Oxocarboxylic acid metabolism	38	75	0.00810868	0.0981151	112188038/112186520/112175455/112172335/112192647/112197024/112187363/112189403/112187593/112190044/112193557/112189778/112177186/112202734/112188804/112168840/112191818/112173781/112186046/112194634/112172605/112167198/112188192/112184058/112172336/112165996/112199520/112172665/112197145/112197874/112192296/112169273/112173713/112185459/112200461/112169274/112177583/112188260	LOC112188038/LOC112186520/LOC112175455/LOC112172335/LOC112192647/LOC112197024/LOC112187363/LOC112189403/LOC112187593/LOC112190044/LOC112193557/LOC112189778/LOC112177186/LOC112202734/LOC112188804/LOC112168840/LOC112191818/LOC112173781/LOC112186046/LOC112194634/LOC112172605/LOC112167198/LOC112188192/LOC112184058/LOC112172336/LOC112165996/LOC112199520/LOC112172665/LOC112197145/LOC112197874/LOC112192…	fve:101307225/fve:101295370/fve:101292251/fve:101298386/fve:101295968/fve:101292991/fve:101309776/fve:101300405/fve:101304305/fve:101299699/fve:101311203/fve:101296705/fve:101298891/fve:101295312/fve:101298362/fve:101305395/fve:101290789/fve:101292666/fve:101312476/fve:101305611/fve:101307683/fve:101303399/fve:101303449/fve:101309776/fve:101298674/fve:101315221/fve:101308673/fve:101297305/fve:101…	38	30	112188038/112186520/112175455/112172335/112192647/112197024/112187363/112189403/112187593/112190044/112193557/112189778/112177186/112202734/112188804/112168840/112191818/112173781/112186046/112194634/112167198/112184058/112165996/112172665/112197145/112192296/112173713/112185459/112177583/112188260	8	112172605/112188192/112172336/112199520/112197874/112169273/112200461/112169274
-	-	-	-	-	-	-	-	-	-	-	-	fve00270	Cysteine and methionine metabolism	62	134	0.0120439	0.121443	112176950/112181707/112168180/112172636/112194838/112200358/112172335/112171939/112197024/112200578/112189602/112190974/112197760/112171940/112187688/112187238/112192108/112196969/112183532/112193107/112197664/112186512/112200777/112187617/112193355/112197269/112198595/112165795/112192409/112191563/112180548/112177143/112170484/112187809/112192411/112188804/112169970/112189512/112175321/112173781…	LOC112176950/LOC112181707/LOC112168180/LOC112172636/LOC112194838/LOC112200358/LOC112172335/LOC112171939/LOC112197024/LOC112200578/LOC112189602/LOC112190974/LOC112197760/LOC112171940/LOC112187688/LOC112187238/LOC112192108/LOC112196969/LOC112183532/LOC112193107/LOC112197664/LOC112186512/LOC112200777/LOC112187617/LOC112193355/LOC112197269/LOC112198595/LOC112165795/LOC112192409/LOC112191563/LOC112180…	fve:101304344/fve:101292050/fve:101295974/fve:101298764/fve:101308190/fve:101293186/fve:101298386/fve:101291261/fve:101292991/fve:101296477/fve:101305385/fve:101310343/fve:101293186/fve:101291261/fve:101302583/fve:101295244/fve:101303482/fve:101303411/fve:101308515/fve:101311409/fve:105349241/fve:101305858/fve:101304383/fve:101302911/fve:101291539/fve:101293186/fve:101293186/fve:101303482/fve:101…	62	38	112181707/112168180/112172636/112200358/112172335/112171939/112197024/112190974/112197760/112171940/112187688/112187238/112192108/112196969/112193107/112197664/112186512/112187617/112193355/112197269/112198595/112165795/112191563/112180548/112177143/112170484/112187809/112188804/112175321/112173781/112173847/112198613/112198066/112197766/112192296/112187702/112164725/112202187	24	112176950/112194838/112200578/112189602/112183532/112200777/112192409/112192411/112169970/112189512/112166229/112170475/112191488/112186447/112186415/112172336/112200221/112176081/112192959/112180326/112169273/112180096/112169274/112200576
-	-	-	-	-	-	-	-	-	-	-	-	fve00290	Valine, leucine and isoleucine biosynthesis	15	26	0.0222754	0.192523	112186520/112175455/112172335/112187363/112189403/112187593/112192424/112188804/112194634/112172605/112184058/112172336/112165996/112197145/112177583	LOC112186520/LOC112175455/LOC112172335/LOC112187363/LOC112189403/LOC112187593/LOC112192424/LOC112188804/LOC112194634/LOC112172605/LOC112184058/LOC112172336/LOC112165996/LOC112197145/LOC112177583	fve:101295370/fve:101292251/fve:101298386/fve:101309776/fve:101300405/fve:101304305/fve:101314768/fve:101298362/fve:101305611/fve:101307683/fve:101309776/fve:101298674/fve:101315221/fve:101307387/fve:101296297	15	13	112186520/112175455/112172335/112187363/112189403/112187593/112192424/112188804/112194634/112184058/112165996/112197145/112177583	2	112172605/112172336
-	-	-	-	-	-	-	-	-	-	-	-	fve00020	Citrate cycle (TCA cycle)	31	63	0.0257338	0.194612	112192647/112198052/112190044/112197645/112189778/112179947/112197739/112179486/112182161/112200382/112197594/112177143/112182239/112191818/112188193/112183618/112182630/112170475/112186046/112173241/112185831/112197861/112200427/112167198/112188192/112175314/112172665/112198066/112200461/112166142/112202187	LOC112192647/LOC112198052/LOC112190044/LOC112197645/LOC112189778/LOC112179947/LOC112197739/LOC112179486/LOC112182161/LOC112200382/LOC112197594/LOC112177143/LOC112182239/LOC112191818/LOC112188193/LOC112183618/LOC112182630/LOC112170475/LOC112186046/LOC112173241/LOC112185831/LOC112197861/LOC112200427/LOC112167198/LOC112188192/LOC112175314/LOC112172665/LOC112198066/LOC112200461/LOC112166142/LOC112202…	fve:101295968/fve:101307981/fve:101299699/fve:101308461/fve:101296705/fve:101311669/fve:101306899/fve:101307981/fve:101296227/fve:101315039/fve:101298701/fve:101303225/fve:101303160/fve:101290789/fve:101304515/fve:101299420/fve:101299420/fve:101310653/fve:101312476/fve:101291884/fve:101295165/fve:101293278/fve:101312911/fve:101303399/fve:101303449/fve:101302361/fve:101297305/fve:101301095/fve:101…	31	25	112192647/112198052/112190044/112197645/112189778/112179947/112197739/112179486/112197594/112177143/112182239/112191818/112188193/112182630/112186046/112173241/112185831/112197861/112200427/112167198/112175314/112172665/112198066/112166142/112202187	6	112182161/112200382/112183618/112170475/112188192/112200461
-	-	-	-	-	-	-	-	-	-	-	-	fve00660	C5-Branched dibasic acid metabolism	7	11	0.0623995	0.389431	112186520/112175455/112189403/112172605/112165996/112197145/112177583	LOC112186520/LOC112175455/LOC112189403/LOC112172605/LOC112165996/LOC112197145/LOC112177583	fve:101295370/fve:101292251/fve:101300405/fve:101307683/fve:101315221/fve:101307387/fve:101296297	7	6	112186520/112175455/112189403/112165996/112197145/112177583	1	112172605
-	-	-	-	-	-	-	-	-	-	-	-	fve00565	Ether lipid metabolism	15	30	0.0903974	0.489762	112182016/112167605/112196106/112192451/112179450/112187172/112165498/112167633/112185369/112179830/112174729/112179764/112186325/112197817/112167604	LOC112182016/LOC112167605/LOC112196106/LOC112192451/LOC112179450/LOC112187172/LOC112165498/LOC112167633/LOC112185369/LOC112179830/LOC112174729/LOC112179764/LOC112186325/LOC112197817/LOC112167604	fve:101296516/fve:101313411/fve:101308871/fve:101297849/fve:101315337/fve:101310737/fve:101291608/fve:101304738/fve:101299973/fve:101311373/fve:101298967/fve:105351191/fve:101298727/fve:101294163/fve:101313411	15	9	112182016/112196106/112192451/112179450/112165498/112179830/112174729/112186325/112197817	6	112167605/112187172/112167633/112185369/112179764/112167604
-	-	-	-	-	-	-	-	-	-	-	-	fve00195	Photosynthesis	20	42	0.0915898	0.489762	112178773/112201167/112166383/112187319/112200996/112183349/112191342/112168089/112165930/112166100/112173878/112166140/112182095/112166263/112182614/112197524/112188784/112174200/112166211/112170093	LOC112178773/LOC112201167/LOC112166383/LOC112187319/LOC112200996/LOC112183349/LOC112191342/LOC112168089/LOC112165930/LOC112166100/LOC112173878/LOC112166140/LOC112182095/LOC112166263/LOC112182614/LOC112197524/LOC112188784/LOC112174200/LOC112166211/LOC112170093	fve:101301393/fve:101304673/fve:101312233/fve:101296804/fve:101301669/fve:101297664/fve:101312066/fve:101304254/fve:101308748/fve:101315018/fve:101306978/fve:101298445/fve:101311136/fve:101296470/fve:101306480/fve:101300617/fve:101312849/fve:101304237/fve:101312585/fve:101299249	20	6	112166383/112200996/112168089/112165930/112166263/112170093	14	112178773/112201167/112187319/112183349/112191342/112166100/112173878/112166140/112182095/112182614/112197524/112188784/112174200/112166211
-	-	-	-	-	-	-	-	-	-	-	-	fve00591	Linoleic acid metabolism	11	21	0.100783	0.489762	112186516/112196726/112197257/112196106/112174804/112167843/112190371/112190361/112192269/112186325/112175375	LOC112186516/LOC112196726/LOC112197257/LOC112196106/LOC112174804/LOC112167843/LOC112190371/LOC112190361/LOC112192269/LOC112186325/LOC112175375	fve:101302672/fve:101298571/fve:101301961/fve:101308871/fve:101311411/fve:101302634/fve:101311411/fve:101311411/fve:101293106/fve:101298727/fve:101301208	11	4	112196726/112196106/112174804/112186325	7	112186516/112197257/112167843/112190371/112190361/112192269/112175375
-	-	-	-	-	-	-	-	-	-	-	-	fve00940	Phenylpropanoid biosynthesis	80	195	0.105239	0.489762	112170041/112167574/112193668/112192149/112191458/112182368/112166431/112172618/112177138/112187580/112172049/112187919/112190236/112166518/112201637/112170043/112188530/112192151/112197500/112198396/112189050/112187826/112168325/112185445/112181937/112185523/112184982/112165334/112164737/112173913/112186660/112188405/112190148/112202174/112195370/112202521/112173412/112184275/novel.2001/11219763…	LOC112170041/LOC112167574/LOC112193668/LOC112192149/LOC112191458/LOC112182368/LOC112166431/LOC112172618/LOC112177138/LOC112187580/LOC112172049/LOC112187919/LOC112190236/LOC112166518/LOC112201637/LOC112170043/LOC112188530/LOC112192151/LOC112197500/LOC112198396/LOC112189050/LOC112187826/LOC112168325/LOC112185445/LOC112181937/LOC112185523/LOC112184982/LOC112165334/LOC112164737/LOC112173913/LOC112186…	fve:101304787/fve:101292774/fve:101301952/fve:101299638/fve:101310043/fve:101292546/fve:101301952/fve:101299316/fve:101294295/fve:101307828/fve:101299316/fve:101298438/fve:101291845/fve:101306708/fve:101306112/fve:101304787/fve:101308709/fve:101299638/fve:101313178/fve:101292475/fve:101296138/fve:101297272/fve:101301085/fve:101309770/fve:101297674/fve:101296522/fve:101309770/fve:101306995/fve:101…	80	45	112170041/112193668/112192149/112191458/112172618/112177138/112172049/112187919/112170043/112188530/112192151/112198396/112187826/112168325/112185445/112185523/112165334/112173913/112190148/112202174/112202521/112173412/112184275/112197637/112176680/112177243/112173114/112171381/112189809/112173917/112202135/112174337/112186379/112183965/112168167/112171876/112176186/112189320/112165685/112193466…	35	112167574/112182368/112166431/112187580/112190236/112166518/112201637/112197500/112189050/112181937/112184982/112164737/112186660/112188405/112195370/novel.2001/112187366/112187043/112179338/112198244/112200193/112186380/112187184/112165308/112187847/112184739/112202962/112178673/112174665/112201401/112173018/112168740/112175092/112163703/112192323
-	-	-	-	-	-	-	-	-	-	-	-	fve00480	Glutathione metabolism	59	141	0.107699	0.489762	112183427/112178770/112169021/112177242/112186193/112184608/112197189/112186059/112182507/112183428/112192831/112192647/112169023/112193352/112182522/112197805/112193359/112184713/112187819/112185338/112172888/112189778/112200721/112173104/112183532/112196865/112173387/112173393/112192141/112178635/112196642/112192756/112173019/112165322/112200648/112192294/112169022/112173028/112167733/112179859…	LOC112183427/LOC112178770/LOC112169021/LOC112177242/LOC112186193/LOC112184608/LOC112197189/LOC112186059/LOC112182507/LOC112183428/LOC112192831/LOC112192647/LOC112169023/LOC112193352/LOC112182522/LOC112197805/LOC112193359/LOC112184713/LOC112187819/LOC112185338/LOC112172888/LOC112189778/LOC112200721/LOC112173104/LOC112183532/LOC112196865/LOC112173387/LOC112173393/LOC112192141/LOC112178635/LOC112196…	fve:101294792/fve:101302168/fve:101310563/fve:101309256/fve:101315068/fve:101303648/fve:101315038/fve:101303142/fve:101297668/fve:101296044/fve:101294675/fve:101295968/fve:101310846/fve:101299125/fve:101313844/fve:101310846/fve:101299125/fve:101299125/fve:101307514/fve:101303345/fve:101311062/fve:101296705/fve:101310563/fve:101295765/fve:101308515/fve:101310275/fve:105349783/fve:105349783/fve:101…	59	37	112178770/112177242/112186193/112197189/112186059/112182507/112192831/112192647/112169023/112193352/112182522/112197805/112193359/112184713/112187819/112185338/112172888/112189778/112200721/112173104/112173387/112178635/112173019/112200648/112169022/112173028/112167733/112179859/112177237/112167198/112170318/112193013/112165483/112193157/112170317/112176882/112180855	22	112183427/112169021/112184608/112183428/112183532/112196865/112173393/112192141/112196642/112192756/112165322/112192294/112164723/112192142/112173456/112165876/112196670/112182506/112176081/112180326/112176769/novel.2661
-	-	-	-	-	-	-	-	-	-	-	-	fve03050	Proteasome	33	75	0.109286	0.489762	112182924/112170426/112166316/112188762/112173531/112181510/112201356/112174181/112167029/112185728/112174791/112178638/112183429/112199957/112165266/112168879/112193012/112193472/112190369/112186662/112166365/112174537/112170989/112180841/112180459/112187375/112188357/112197747/112180099/112170183/112194949/112187628/112164689	LOC112182924/LOC112170426/LOC112166316/LOC112188762/LOC112173531/LOC112181510/LOC112201356/LOC112174181/LOC112167029/LOC112185728/LOC112174791/LOC112178638/LOC112183429/LOC112199957/LOC112165266/LOC112168879/LOC112193012/LOC112193472/LOC112190369/LOC112186662/LOC112166365/LOC112174537/LOC112170989/LOC112180841/LOC112180459/LOC112187375/LOC112188357/LOC112197747/LOC112180099/LOC112170183/LOC112194…	fve:101294892/fve:101294628/fve:101315212/fve:105352425/fve:101303478/fve:101292837/fve:101290735/fve:101310187/fve:101309605/fve:101315072/fve:101310273/fve:101308579/fve:101295365/fve:101303771/fve:101293855/fve:101312884/fve:101314478/fve:101313727/fve:101304019/fve:101312376/fve:101290742/fve:101310187/fve:101308522/fve:101313806/fve:101292665/fve:101302279/fve:101293905/fve:101297634/fve:101…	33	32	112182924/112170426/112166316/112188762/112173531/112181510/112201356/112174181/112167029/112185728/112174791/112178638/112183429/112199957/112165266/112168879/112193472/112190369/112186662/112166365/112174537/112170989/112180841/112180459/112187375/112188357/112197747/112180099/112170183/112194949/112187628/112164689	1	112193012
-	-	-	-	-	-	-	-	-	-	-	-	fve00904	Diterpenoid biosynthesis	11	22	0.137369	0.552001	112197804/112166564/112188654/112173065/112189819/112196107/112177956/112179245/112198085/112166085/112179116	LOC112197804/LOC112166564/LOC112188654/LOC112173065/LOC112189819/LOC112196107/LOC112177956/LOC112179245/LOC112198085/LOC112166085/LOC112179116	fve:101300048/fve:105350252/fve:101311230/fve:101305520/fve:101307129/fve:101303210/fve:101306269/fve:101306269/fve:101307058/fve:101294270/fve:101306269	11	7	112197804/112166564/112196107/112177956/112179245/112166085/112179116	4	112188654/112173065/112189819/112198085
-	-	-	-	-	-	-	-	-	-	-	-	fve00640	Propanoate metabolism	22	49	0.141422	0.552001	112187633/112181469/112195067/112198463/112179947/112199879/112187165/112192298/112189280/112175321/112189691/112178797/112197861/112192353/112200427/112186315/112189692/112186885/112200446/112191485/112172024/novel.1749	LOC112187633/LOC112181469/LOC112195067/LOC112198463/LOC112179947/LOC112199879/LOC112187165/LOC112192298/LOC112189280/LOC112175321/LOC112189691/LOC112178797/LOC112197861/LOC112192353/LOC112200427/LOC112186315/LOC112189692/LOC112186885/LOC112200446/LOC112191485/LOC112172024/-	fve:101303139/fve:101299334/fve:101307900/fve:101290753/fve:101311669/fve:101306237/fve:101312365/fve:101295713/fve:101310430/fve:101310897/fve:101315378/fve:101295713/fve:101293278/fve:101311297/fve:101312911/fve:101307610/fve:101315378/fve:101294888/fve:101304553/fve:101295713/fve:101305026/fve:101295457	22	14	112195067/112198463/112179947/112199879/112187165/112189280/112175321/112178797/112197861/112192353/112200427/112186315/112200446/112172024	8	112187633/112181469/112192298/112189691/112189692/112186885/112191485/novel.1749
-	-	-	-	-	-	-	-	-	-	-	-	fve00966	Glucosinolate biosynthesis	7	13	0.15588	0.571558	112172335/112177186/112188804/112172605/112172336/112199520/112197145	LOC112172335/LOC112177186/LOC112188804/LOC112172605/LOC112172336/LOC112199520/LOC112197145	fve:101298386/fve:101298891/fve:101298362/fve:101307683/fve:101298674/fve:101308673/fve:101307387	7	4	112172335/112177186/112188804/112197145	3	112172605/112172336/112199520
-	-	-	-	-	-	-	-	-	-	-	-	fve00100	Steroid biosynthesis	23	53	0.182807	0.621877	112172593/112200674/112198039/112196080/112174786/112174507/112169992/112189117/112185135/112180715/112173432/112166774/112195389/112173431/112185960/112188239/112185134/112172174/112174075/112180475/112186325/112172637/112181939	LOC112172593/LOC112200674/LOC112198039/LOC112196080/LOC112174786/LOC112174507/LOC112169992/LOC112189117/LOC112185135/LOC112180715/LOC112173432/LOC112166774/LOC112195389/LOC112173431/LOC112185960/LOC112188239/LOC112185134/LOC112172174/LOC112174075/LOC112180475/LOC112186325/LOC112172637/LOC112181939	fve:101313166/fve:101295708/fve:101305754/fve:101296451/fve:101292472/fve:101311715/fve:101299914/fve:101305280/fve:101292734/fve:105351403/fve:101312586/fve:105350241/fve:101306832/fve:101312297/fve:101305280/fve:101305280/fve:101292734/fve:101297207/fve:101312297/fve:101313166/fve:101298727/fve:101296451/fve:101293342	23	15	112172593/112198039/112174507/112169992/112189117/112180715/112173432/112195389/112173431/112185960/112188239/112172174/112174075/112180475/112186325	8	112200674/112196080/112174786/112185135/112166774/112185134/112172637/112181939
-	-	-	-	-	-	-	-	-	-	-	-	fve00053	Ascorbate and aldarate metabolism	28	66	0.190161	0.621877	112177071/112183427/112188078/112167001/112193348/112184608/112187805/112187009/112183428/112197683/112197938/112172888/112201755/112172726/112194110/112185592/112188943/112167446/112167733/112168869/112197159/112179335/112168216/112173456/112180559/112173603/112193157/112172675	LOC112177071/LOC112183427/LOC112188078/LOC112167001/LOC112193348/LOC112184608/LOC112187805/LOC112187009/LOC112183428/LOC112197683/LOC112197938/LOC112172888/LOC112201755/LOC112172726/LOC112194110/LOC112185592/LOC112188943/LOC112167446/LOC112167733/LOC112168869/LOC112197159/LOC112179335/LOC112168216/LOC112173456/LOC112180559/LOC112173603/LOC112193157/LOC112172675	fve:101292899/fve:101294792/fve:101306622/fve:101306047/fve:101304010/fve:101303648/fve:101298824/fve:101313059/fve:101296044/fve:101312822/fve:101311183/fve:101311062/fve:101314355/fve:101297604/fve:101291759/fve:101309753/fve:101298048/fve:101293560/fve:101306607/fve:101311533/fve:101291231/fve:101312822/fve:101298449/fve:101312209/fve:101314355/fve:101299720/fve:101298335/fve:101306399	28	10	112177071/112187805/112187009/112172888/112172726/112194110/112185592/112167733/112168869/112193157	18	112183427/112188078/112167001/112193348/112184608/112183428/112197683/112197938/112201755/112188943/112167446/112197159/112179335/112168216/112173456/112180559/112173603/112172675
-	-	-	-	-	-	-	-	-	-	-	-	fve00196	Photosynthesis - antenna proteins	10	21	0.201094	0.640325	121048785/112188269/112165148/112166164/112168431/112190434/112194022/112197648/112167025/112179210	LOC121048785/LOC112188269/LOC112165148/LOC112166164/LOC112168431/LOC112190434/LOC112194022/LOC112197648/LOC112167025/LOC112179210	fve:101293466/fve:101292937/fve:101297707/fve:101305728/fve:101305728/fve:101296588/fve:101299419/fve:101309318/fve:101295423/fve:101301492	10	1	121048785	9	112188269/112165148/112166164/112168431/112190434/112194022/112197648/112167025/112179210
-	-	-	-	-	-	-	-	-	-	-	-	fve00561	Glycerolipid metabolism	37	90	0.210059	0.651722	121051307/112176218/112197694/112192899/112195899/112187805/112187009/112179450/112192509/112197938/112196765/112170567/112165064/112170325/112180925/112198135/112187355/112182571/112168869/112200305/112173581/112197360/112187750/112183016/112193826/112179289/112198136/112186325/112167015/112188707/112196189/112167028/112191370/112187084/112197695/112176102/112186924	LOC121051307/LOC112176218/LOC112197694/LOC112192899/LOC112195899/LOC112187805/LOC112187009/LOC112179450/LOC112192509/LOC112197938/LOC112196765/LOC112170567/LOC112165064/LOC112170325/LOC112180925/LOC112198135/LOC112187355/LOC112182571/LOC112168869/LOC112200305/LOC112173581/LOC112197360/LOC112187750/LOC112183016/LOC112193826/LOC112179289/LOC112198136/LOC112186325/LOC112167015/LOC112188707/LOC112196…	fve:101311593/fve:101298223/fve:101304187/fve:101308393/fve:101302157/fve:101298824/fve:101313059/fve:101315337/fve:101296403/fve:101311183/fve:101296755/fve:101304410/fve:105350276/fve:101311063/fve:101312478/fve:101313700/fve:101314391/fve:101294795/fve:101311533/fve:101305747/fve:101313960/fve:101303508/fve:101311410/fve:101304420/fve:101308102/fve:101291832/fve:101313984/fve:101298727/fve:101…	37	25	121051307/112176218/112197694/112192899/112195899/112187805/112187009/112179450/112192509/112196765/112170325/112180925/112187355/112182571/112168869/112173581/112179289/112198136/112186325/112167015/112188707/112167028/112187084/112197695/112176102	12	112197938/112170567/112165064/112198135/112200305/112197360/112187750/112183016/112193826/112196189/112191370/112186924
-	-	-	-	-	-	-	-	-	-	-	-	fve00280	Valine, leucine and isoleucine degradation	28	67	0.217895	0.659131	112194838/112187805/112187009/112172335/112198463/112197938/112187693/112172686/112179434/112186512/112176478/112188804/112187165/112189280/112189691/112168869/112197861/112200427/112170504/112194740/112172336/112189692/112186885/112200446/112197393/112175157/112172024/novel.1749	LOC112194838/LOC112187805/LOC112187009/LOC112172335/LOC112198463/LOC112197938/LOC112187693/LOC112172686/LOC112179434/LOC112186512/LOC112176478/LOC112188804/LOC112187165/LOC112189280/LOC112189691/LOC112168869/LOC112197861/LOC112200427/LOC112170504/LOC112194740/LOC112172336/LOC112189692/LOC112186885/LOC112200446/LOC112197393/LOC112175157/LOC112172024/-	fve:101308190/fve:101298824/fve:101313059/fve:101298386/fve:101290753/fve:101311183/fve:101313429/fve:101301154/fve:101314462/fve:101305858/fve:105351650/fve:101298362/fve:101312365/fve:101310430/fve:101315378/fve:101311533/fve:101293278/fve:101312911/fve:101291410/fve:101302590/fve:101298674/fve:101315378/fve:101294888/fve:101304553/fve:101298511/fve:101310515/fve:101305026/fve:101295457	28	17	112187805/112187009/112172335/112198463/112187693/112179434/112186512/112176478/112188804/112187165/112189280/112168869/112197861/112200427/112200446/112175157/112172024	11	112194838/112197938/112172686/112189691/112170504/112194740/112172336/112189692/112186885/112197393/novel.1749
-	-	-	-	-	-	-	-	-	-	-	-	fve00510	N-Glycan biosynthesis	21	50	0.25179	0.743086	112174812/112173429/112193784/112182705/112184196/112165648/112188384/112174416/112189755/112165984/112182375/112188699/112182822/112178792/112187083/112172977/112173990/112192026/112188170/112190256/112201728	LOC112174812/LOC112173429/LOC112193784/LOC112182705/LOC112184196/LOC112165648/LOC112188384/LOC112174416/LOC112189755/LOC112165984/LOC112182375/LOC112188699/LOC112182822/LOC112178792/LOC112187083/LOC112172977/LOC112173990/LOC112192026/LOC112188170/LOC112190256/LOC112201728	fve:101308431/fve:101291390/fve:101303828/fve:101312675/fve:101296768/fve:101310093/fve:101309374/fve:101302314/fve:101292047/fve:101292974/fve:101295172/fve:101301615/fve:101293644/fve:101294718/fve:101292230/fve:101312301/fve:101306475/fve:101302377/fve:101301541/fve:105349597/fve:101301652	21	19	112174812/112173429/112193784/112182705/112165648/112188384/112174416/112189755/112165984/112182375/112188699/112182822/112178792/112187083/112172977/112173990/112192026/112188170/112190256	2	112184196/112201728
-	-	-	-	-	-	-	-	-	-	-	-	fve00905	Brassinosteroid biosynthesis	15	35	0.269219	0.775608	112190949/112173650/112172643/112188532/112178545/112196606/112187971/112197579/112203380/112200969/112182961/112197798/112196605/112187887/112187901	LOC112190949/LOC112173650/LOC112172643/LOC112188532/LOC112178545/LOC112196606/LOC112187971/LOC112197579/LOC112203380/LOC112200969/LOC112182961/LOC112197798/LOC112196605/LOC112187887/LOC112187901	fve:101313910/fve:101301286/fve:101315132/fve:101310444/fve:101301702/fve:101302926/fve:101297721/fve:101302926/fve:101315132/fve:101303995/fve:101301332/fve:101302640/fve:101301286/fve:101304220/fve:101296274	15	6	112190949/112178545/112196606/112197579/112182961/112187887	9	112173650/112172643/112188532/112187971/112203380/112200969/112197798/112196605/112187901
-	-	-	-	-	-	-	-	-	-	-	-	fve01230	Biosynthesis of amino acids	130	342	0.294977	0.811188	112188038/112181707/112180616/112175156/112197711/112186992/112179402/112186520/112194607/112175455/112192997/112195181/112189773/112198215/112191939/112172335/112182311/112193583/112198386/112192647/112191377/112197024/112187363/112190974/112180751/112180071/112176936/112189403/112187593/112186759/112190044/112187688/112180981/112182414/112188560/112191938/112192108/112177116/112165567/112193557…	LOC112188038/LOC112181707/LOC112180616/LOC112175156/LOC112197711/LOC112186992/LOC112179402/LOC112186520/LOC112194607/LOC112175455/LOC112192997/LOC112195181/LOC112189773/LOC112198215/LOC112191939/LOC112172335/LOC112182311/LOC112193583/LOC112198386/LOC112192647/LOC112191377/LOC112197024/LOC112187363/LOC112190974/LOC112180751/LOC112180071/LOC112176936/LOC112189403/LOC112187593/LOC112186759/LOC112190…	fve:101307225/fve:101292050/fve:101301391/fve:101299003/fve:101302825/fve:101311317/fve:101293304/fve:101295370/fve:101300159/fve:101292251/fve:101292031/fve:101304014/fve:101299783/fve:101302070/fve:101311774/fve:101298386/fve:101311613/fve:101295638/fve:101299235/fve:101295968/fve:101299877/fve:101292991/fve:101309776/fve:101310343/fve:101297877/fve:101291533/fve:101298933/fve:101300405/fve:101…	130	97	112188038/112181707/112175156/112186992/112179402/112186520/112175455/112195181/112198215/112191939/112172335/112182311/112193583/112198386/112192647/112197024/112187363/112190974/112180751/112180071/112176936/112189403/112187593/112190044/112187688/112182414/112188560/112191938/112192108/112165567/112193557/112166143/112189778/112192424/112172706/112179622/112193107/112191786/112196872/112185970…	33	112180616/112197711/112194607/112192997/112189773/112191377/112186759/112180981/112177116/112171994/112190380/112200777/112192409/112186995/112192411/112189414/112193742/112191488/112172605/112177038/112188192/112187906/112186447/novel.755/112172336/121049876/112192959/112197874/112169273/112200461/112180096/112169274/112184000
-	-	-	-	-	-	-	-	-	-	-	-	fve00562	Inositol phosphate metabolism	33	83	0.30458	0.818982	112182016/112179721/112188078/112187760/112201679/112173826/112165216/112177047/112165498/112167633/112197507/112179772/112193868/112176759/112186341/112167446/112176227/112189693/112179764/112186927/112176574/112172788/112187812/112186885/112174388/112166942/112170364/112179821/112175961/112168888/112172024/112191950/112184810	LOC112182016/LOC112179721/LOC112188078/LOC112187760/LOC112201679/LOC112173826/LOC112165216/LOC112177047/LOC112165498/LOC112167633/LOC112197507/LOC112179772/LOC112193868/LOC112176759/LOC112186341/LOC112167446/LOC112176227/LOC112189693/LOC112179764/LOC112186927/LOC112176574/LOC112172788/LOC112187812/LOC112186885/LOC112174388/LOC112166942/LOC112170364/LOC112179821/LOC112175961/LOC112168888/LOC112172…	fve:101296516/fve:101308465/fve:101306622/fve:101303741/fve:101311837/fve:101303674/fve:101295117/fve:101312158/fve:101291608/fve:101304738/fve:101297344/fve:101314222/fve:101308478/fve:101293593/fve:101304317/fve:101293560/fve:101312254/fve:101292053/fve:105351191/fve:101312172/fve:101303170/fve:101309301/fve:101301715/fve:101294888/fve:101291401/fve:101303890/fve:101293945/fve:101293301/fve:101…	33	16	112182016/112201679/112173826/112165216/112177047/112165498/112179772/112193868/112176759/112189693/112186927/112187812/112175961/112168888/112172024/112191950	17	112179721/112188078/112187760/112167633/112197507/112186341/112167446/112176227/112179764/112176574/112172788/112186885/112174388/112166942/112170364/112179821/112184810
-	-	-	-	-	-	-	-	-	-	-	-	fve00310	Lysine degradation	16	39	0.332785	0.875369	112185872/112187805/112187009/112197938/112170518/112187610/112189280/112185846/112168869/112185831/112197861/112200427/121049590/112169115/112189431/112200446	LOC112185872/LOC112187805/LOC112187009/LOC112197938/LOC112170518/LOC112187610/LOC112189280/LOC112185846/LOC112168869/LOC112185831/LOC112197861/LOC112200427/LOC121049590/LOC112169115/LOC112189431/LOC112200446	fve:101310736/fve:101298824/fve:101313059/fve:101311183/fve:101294525/fve:101303829/fve:101310430/fve:101306558/fve:101311533/fve:101295165/fve:101293278/fve:101312911/fve:101294525/fve:101291107/fve:101314790/fve:101304553	16	12	112185872/112187805/112187009/112170518/112189280/112168869/112185831/112197861/112200427/121049590/112189431/112200446	4	112197938/112187610/112185846/112169115
-	-	-	-	-	-	-	-	-	-	-	-	fve00300	Lysine biosynthesis	7	16	0.358821	0.887226	112197024/112180071/112192893/112190453/112174323/112178308/112169979	LOC112197024/LOC112180071/LOC112192893/LOC112190453/LOC112174323/LOC112178308/LOC112169979	fve:101292991/fve:101291533/fve:101314674/fve:101312212/fve:101310759/fve:101314987/fve:101314036	7	7	112197024/112180071/112192893/112190453/112174323/112178308/112169979	0
-	-	-	-	-	-	-	-	-	-	-	-	fve00450	Selenocompound metabolism	7	16	0.358821	0.887226	112176950/112180942/112192108/112187617/112165795/112180631/112164305	LOC112176950/LOC112180942/LOC112192108/LOC112187617/LOC112165795/LOC112180631/LOC112164305	fve:101304344/fve:101312937/fve:101303482/fve:101302911/fve:101303482/fve:101300179/fve:101297342	7	6	112180942/112192108/112187617/112165795/112180631/112164305	1	112176950
[truncated: 56 more rows]
