# Supplementary material for: Metabolome and transcriptome integration reveals insights into the process of delayed petal abscission in rose by STS
Source: Front Plant Sci. 2022 Nov 15;13:1045270. doi: 10.3389/fpls.2022.1045270 (PMC9706100; doi:10.3389/fpls.2022.1045270)
Supplement: Supplementary file 1 [file DataSheet_1.zip › Supplementary Material Presentation/Supplementary table 2.xls]

## Sheet: Sheet1
Supplementary table 2 Statistics of 1120 metabolitess
Compound_ID	Name	Formula	Molecular Weight	RT [min]	m/z	mzCloud_Results	mzVault_Results	MassList_Results	all_UT_1	all_UT_2	all_UT_3	all_UT_4	all_UT_5	all_UT_6	all_MOCK24_1	all_MOCK24_2	all_MOCK24_3	all_MOCK24_4	all_MOCK24_5	all_MOCK24_6	all_S24_1	all_S24_2	all_S24_3	all_S24_4	all_S24_5	all_S24_6	all_E24_1	all_E24_2	all_E24_3	all_E24_4	all_E24_5	all_E24_6	all_S_E24_1	all_S_E24_2	all_S_E24_3	all_S_E24_4	all_S_E24_5	all_S_E24_6	all_QC1	all_QC2	all_QC3	all_QC4
Com_10_neg	DL-Malic acid	C4 H6 O5	134.021	1.147	133.014	Full match	Full match	Full match	5.37387e+08	6250199067	2704082939	641077656	4.47943e+08	5.38476e+08	4776193392	7.24352e+08	6.71858e+08	6718911153	6.76014e+08	5813871697	6.51668e+08	4049809041	4.29392e+08	3926161325	5717807269	6.89674e+08	5.05659e+08	7869923323	5.76738e+08	5570185089	5386961954	4571682619	4730202969	5.95084e+08	7.04976e+08	5.11728e+08	8.30857e+08	5195142894	4.92824e+08	5.18549e+08	6.223e+08	4.73259e+08
Com_16_neg	Sucrose	C12 H22 O11	342.116	1.421	341.109	Full match	Full match	Full match	4052022363	4288586804	2699422816	4756103426	3800998526	3826862747	3940019279	3517524324	4493312184	3064166752	4042109470	3369033571	3834643301	2918464211	4258980769	3629846357	4167787512	5011949493	2419180360	2605874070	3170595207	2873173670	3326493428	2416869135	3523867677	3726301559	3094030369	3853598610	2917924458	2947456713	3581171961	3441726070	3550954114	3459267253
Com_45_neg	D-(-)-Fructose	C6 H12 O6	180.063	1.35	179.056	Full match	Full match	Full match	1611995861	1626847655	1340134750	1848537416	1392273412	1378809523	1334451322	1192203512	1369041210	1289226832	1229499400	1380304537	1139500963	1012709026	1536055284	1629937310	1077277597	1074967527	8.37356e+08	1331289020	1252754664	1307849848	1164246718	1322758410	1225316941	1344737084	1057645827	1193992993	1129839366	1078367010	1269621929	1287039636	1320337138	1413530600
Com_73_neg	Fumaric acid	C4 H4 O4	116.011	1.179	115.004	Full match	Full match	Full match	1052144740	8.60135e+08	7.83425e+08	590286860	7.26687e+08	836272416	6.46272e+08	7.99739e+08	1132233868	8.92272e+08	2.81885e+08	759910017	7.69482e+08	5.36424e+08	876754074	5.22758e+08	7.91193e+08	1248445409	1058115730	1033964447	7.85291e+08	7.41602e+08	7.17746e+08	5.92412e+08	6.23316e+08	8.90089e+08	9.79615e+08	1014682089	1230779271	6.80224e+08	7.80136e+08	7.73099e+08	8.16979e+08	8.62574e+08
Com_90_neg	5-Aminovaleric acid	C5 H11 N O2	117.079	1.471	116.072	Full match	Full match	Full match	5.93916e+08	415365207	4.62648e+08	6.82322e+08	4.63383e+08	2.48122e+08	5.92375e+08	4.56144e+08	4.94648e+08	3.97325e+08	562076597	5.87449e+08	491821048	281841653	6.29575e+08	5.45941e+08	5.73401e+08	6.57276e+08	3.60331e+08	4.70919e+08	3.65922e+08	4.27868e+08	3.40203e+08	5.57474e+08	4.25352e+08	5.32652e+08	6.38088e+08	5.07444e+08	7.2374e+08	590112339	4.76627e+08	5.17451e+08	5.89863e+08	3.18622e+08
Com_101_neg	L-Threonic acid	C4 H8 O5	136.037	1.288	135.03	Full match	Full match	No results	7.41816e+08	5.08194e+08	5.27912e+08	4.49854e+08	4.94894e+08	5.75783e+08	3.56746e+08	4.38474e+08	7.23381e+08	3.89808e+08	4.19234e+08	4.36751e+08	495336241	3.36245e+08	7.04036e+08	3.35348e+08	3.7595e+08	6.6233e+08	3.64474e+08	6.55216e+08	4.55503e+08	4.9831e+08	4.49286e+08	4.33279e+08	3.66477e+08	5.57264e+08	5.15727e+08	5.40241e+08	4.44563e+08	3.82316e+08	4.55033e+08	4.84889e+08	4.69985e+08	5.40275e+08
Com_108_neg	3,4,5-trihydroxycyclohex-1-ene-1-carboxylic acid	C7 H10 O5	174.053	1.281	173.046	Full match	Full match	Full match	5.10526e+08	5.66589e+08	5.46873e+08	4.42629e+08	5.04356e+08	5.37407e+08	3.9095e+08	4.9756e+08	4.79479e+08	6.44041e+08	4.26934e+08	4.70562e+08	3.9636e+08	4.45206e+08	4.30813e+08	4.95748e+08	2.87829e+08	3.97426e+08	360740563	4.47526e+08	4.7909e+08	4.33067e+08	505186105	4.79221e+08	4.78115e+08	4.06632e+08	3.76654e+08	3.39465e+08	3.6004e+08	5.65862e+08	4.81744e+08	4.2796e+08	4.3229e+08	4.74066e+08
Com_185_neg	Citric acid	C6 H8 O7	192.027	1.105	191.02	Full match	Full match	Full match	4.33735e+07	5.3064e+07	4.13742e+07	5.65655e+07	4.6653e+07	6.75667e+07	5.1473e+07	4.83014e+07	5.32315e+07	5.43708e+07	6.13876e+07	4.96052e+07	5.10859e+07	4.8473e+07	6.1071e+07	5.40705e+07	8.29408e+07	107004501	7.57419e+07	7.02411e+07	7.04192e+07	7.95583e+07	7.27713e+07	6.46978e+07	8.37447e+07	7.87612e+07	8.10738e+07	1.35674e+08	4.54247e+08	8.48629e+07	5.02927e+07	5.57979e+07	7.70291e+07	1.01848e+08
Com_210_neg	Threonine	C4 H9 N O3	119.058	1.343	118.051	Full match	Full match	Full match	1.51366e+08	1.39428e+08	1.23776e+08	2.69235e+08	1.38688e+08	127521639	1.96418e+08	1.52813e+08	1.98449e+08	1.31672e+08	1.79846e+08	1.67789e+08	1.82537e+08	180334515	264446918	212506967	2.35677e+08	2.82169e+08	1.31684e+08	192589254	2.41139e+08	1.79188e+08	1.53134e+08	1.85088e+08	1.59846e+08	2.16395e+08	2.00143e+08	2.34154e+08	217003939	182225479	1.7495e+08	1.84797e+08	1.9849e+08	2.07835e+08
Com_309_neg	Gluconic acid	C6 H12 O7	196.058	1.268	195.051	Full match	Full match	Full match	1.45173e+08	7.78817e+07	1.1393e+08	1.76525e+08	135690965	1.26331e+08	1.21142e+08	1.19801e+08	1.49273e+08	1.16262e+08	1.33323e+08	7.43498e+07	1.32154e+08	1.13011e+08	1.55329e+08	1.39225e+08	1.04495e+08	139185440	9.79171e+07	1.43079e+08	1.64923e+08	1.66006e+08	139768696	1.56031e+08	1.25084e+08	1.28231e+08	1.18646e+08	1.32032e+08	1.25791e+08	1.35193e+08	1.35301e+08	1.26946e+08	1.31946e+08	1.40365e+08
Com_352_neg	Pyrogallol	C6 H6 O3	126.032	1.421	125.025	Full match	Full match	Full match	1.30139e+08	6.95418e+07	7.6384e+07	1.29042e+08	6.07742e+07	1.26155e+08	1.14451e+08	7.67413e+07	9.82358e+07	1.59318e+08	1.29772e+08	6.58706e+07	1.37713e+08	1.25601e+08	1.48695e+08	1.39187e+08	1.14764e+08	8.96715e+07	8.32823e+07	8.99154e+07	1.6858e+08	7.97604e+07	8.48609e+07	8.33659e+07	1.18674e+08	143472712	9.25058e+07	1.61096e+08	1.6401e+08	1.46096e+08	1.20386e+08	8.96052e+07	127006414	9.90525e+07
Com_454_neg	Itaconic acid	C5 H6 O4	130.027	1.239	129.02	Full match	Full match	Full match	4.43154e+07	5.11585e+07	3.54775e+07	4.98462e+07	4.97668e+07	5.10687e+07	5.1318e+07	5.71828e+07	5.26239e+07	4.40542e+07	3.41607e+07	4.59001e+07	4.34939e+07	4.6429e+07	4.92457e+07	5.06155e+07	1.08242e+08	6.3952e+07	5.17074e+07	4.82923e+07	6.32818e+07	6.07472e+07	4.57932e+07	5.86035e+07	6.36021e+07	5.48225e+07	4.49604e+07	4.6442e+07	1.64193e+08	4.55487e+07	5.05767e+07	53063358	5.77605e+07	5.8222e+07
Com_484_neg	D-myo-Inositol 1,4-bisphosphate	C6 H14 O12 P2	339.996	1.122	338.989	Full match	Full match	Full match	9.38019e+07	9.8307e+07	1.00064e+08	9.36708e+07	9.66513e+07	8.76421e+07	9.71268e+07	8.76513e+07	1.16764e+08	1.01326e+08	8.92359e+07	9.98021e+07	8.45474e+07	8.96009e+07	8.08944e+07	9.07828e+07	9.30218e+07	1.15398e+08	9.92091e+07	9.80406e+07	1.19726e+08	1.19152e+08	1.12033e+08	1.03408e+08	7.2626e+07	9.14564e+07	9.41272e+07	1.05053e+08	1.35562e+08	7.94292e+07	8.73887e+07	9.51171e+07	8.99396e+07	96459821
Com_575_neg	3-Hydroxy-3-methylglutaric acid	C6 H10 O5	162.053	1.272	161.046	Full match	Full match	Full match	2.76148e+07	3.44146e+07	4.52912e+07	4.51645e+07	4.09736e+07	3.77021e+07	4.53221e+07	6.277e+07	6.32253e+07	3.15272e+07	7.14224e+07	6.63895e+07	6.4962e+07	7.45682e+07	4.17266e+07	6.24575e+07	5.0772e+07	5.21031e+07	6.29375e+07	6.07054e+07	7.94258e+07	7.9221e+07	9.37204e+07	7.87611e+07	8.82013e+07	5.44229e+07	5.12393e+07	5.05023e+07	6.5098e+07	7.49903e+07	6.44318e+07	5.18201e+07	5.90741e+07	5.22332e+07
Com_590_neg	Uridine 5'-diphosphogalactose	C15 H24 N2 O17 P2	566.055	1.265	565.048	Full match	Full match	Full match	5.66636e+07	5.81429e+07	4.22765e+07	8.39105e+07	5.54287e+07	5.04831e+07	5.66447e+07	5.23707e+07	6.03869e+07	4.44355e+07	5.17153e+07	4.4663e+07	6.24293e+07	4.48959e+07	5.40746e+07	6.71201e+07	4.9671e+07	5.07949e+07	4.56973e+07	7.86979e+07	6.71428e+07	8.42772e+07	8.04028e+07	8.0629e+07	7.06516e+07	4.14945e+07	3.843e+07	4.339e+07	4.8674e+07	5.11154e+07	5.64018e+07	5.01034e+07	5.44449e+07	5.00055e+07
Com_895_neg	Methylmalonic acid	C4 H6 O4	118.027	1.244	117.019	Full match	Full match	Full match	5.76788e+07	5.01119e+07	4.9287e+07	3.11267e+07	4.18153e+07	5.25684e+07	3.00032e+07	3.99633e+07	3.87304e+07	3.78896e+07	2.84648e+07	3.44351e+07	3.7421e+07	1.90797e+07	5.21913e+07	8.52832e+06	2.32493e+07	6.36002e+07	4.10043e+07	4.07813e+07	3.4104e+07	4.16089e+07	2.42314e+07	2.83143e+07	2.21556e+07	3.20977e+07	3.78635e+07	3.91422e+07	5.07955e+07	3.59439e+07	2.81175e+07	4.22803e+07	4.11585e+07	3.93657e+07
Com_916_neg	Uridine	C9 H12 N2 O6	244.07	2.395	243.062	Full match	Full match	Full match	2.67959e+07	2.3837e+07	2.18609e+07	1.90199e+07	2.03117e+07	2.87853e+07	1.85389e+07	3.0222e+07	3.04633e+07	2.95638e+07	3.88953e+07	3.21541e+07	2.77057e+07	2.66662e+07	3.83421e+07	3.19e+07	2.19522e+07	4.16174e+07	5.41992e+07	47197685	4.65506e+07	4.26648e+07	3.52783e+07	3.58744e+07	3.35655e+07	4.00627e+07	4.14786e+07	5.62736e+07	7.25696e+07	3.22181e+07	3.03422e+07	3.80845e+07	3.51585e+07	3.68362e+07
Com_942_neg	D-(-)-Glutamine	C5 H10 N2 O3	146.069	1.333	145.062	Full match	Full match	Full match	3.60101e+07	3.29846e+07	3.29432e+07	4.84242e+07	2.89549e+07	2.98716e+07	3.70697e+07	2.83679e+07	3.26969e+07	3.18572e+07	4.03224e+07	3.72749e+07	2.88292e+07	3.44192e+07	3.89821e+07	3.34288e+07	3.78915e+07	3.58113e+07	4.34509e+07	3.95814e+07	5.33713e+07	4.04754e+07	3.80346e+07	4.30014e+07	3.16755e+07	3.32999e+07	3.03785e+07	4.49096e+07	3.92046e+07	4.05298e+07	2.7929e+07	3.63425e+07	3.76783e+07	3.79302e+07
Com_1174_neg	3-Coumaric acid	C9 H8 O3	164.048	7.28	163.04	Full match	Full match	Full match	2.68629e+07	2.69499e+07	2.63493e+07	1.65464e+07	2.66188e+07	2.65554e+07	2.46766e+07	3.35994e+07	3.26087e+07	4.23886e+07	3.14933e+07	2.47918e+07	2.11767e+07	3.18764e+07	2.60838e+07	2.58548e+07	1.69084e+07	2.84487e+07	2.14756e+07	2.04671e+07	1.75736e+07	2.02968e+07	1.93547e+07	2.18202e+07	2.55252e+07	2.15957e+07	2.44163e+07	2.20436e+07	2.8714e+07	23649332	2.48016e+07	2.38741e+07	2.03175e+07	2.62356e+07
Com_1373_neg	3-Phenyllactic acid	C9 H10 O3	166.063	3.92	165.056	Full match	Full match	Full match	3.01547e+07	2.71833e+07	2.70832e+07	1.71038e+07	1.81985e+07	2.08564e+07	2.14728e+07	2.52915e+07	2.47097e+07	2.46071e+07	3.23431e+07	2.46997e+07	1.88702e+07	1.95353e+07	2.02295e+07	2.2763e+07	2.00695e+07	2.60489e+07	2.68708e+07	2.93161e+07	2.30612e+07	2.38355e+07	2.56897e+07	2.2517e+07	2.76554e+07	2.54521e+07	2.61528e+07	1.89421e+07	2.92548e+07	2.2993e+07	2.55095e+07	2.54834e+07	2.62822e+07	2.51476e+07
Com_1455_neg	2-Furoic acid	C5 H4 O3	112.016	1.106	111.009	Full match	Full match	Full match	3.91787e+06	3.64924e+06	3.0765e+06	5.64227e+06	3.55079e+06	4.36031e+06	3.91547e+06	3.61598e+06	4.05595e+06	4.02321e+06	4.33596e+06	3.61281e+06	3.81952e+06	4.17598e+06	4.59923e+06	4.42971e+06	5.3324e+06	8.23068e+06	6.92129e+06	5.29891e+06	5.38034e+06	5.86688e+06	6.72971e+06	5.06263e+06	5.97588e+06	6.22446e+06	6.14978e+06	7.40282e+06	4.18994e+07	4.95297e+06	3.44794e+06	4.61853e+06	5.70881e+06	7.73779e+06
Com_1470_neg	trans-Cinnamic acid	C9 H8 O2	148.053	5.228	147.045	Full match	Full match	Full match	2.1587e+07	1.88587e+07	1.83612e+07	2.80394e+07	1.47887e+07	1.09759e+07	2.14464e+07	1.24612e+07	1.77767e+07	1.26551e+07	1.88654e+07	1.97345e+07	2.9953e+06	1.5275e+07	1.95474e+07	21115403	1.77763e+07	1.02797e+07	1.16146e+07	1.25666e+07	1.33553e+07	1.17122e+07	1.61954e+07	1.98683e+07	1.19807e+07	1.32785e+07	1.44975e+07	1.33388e+07	1.90253e+07	1.58644e+07	1.67775e+07	1.48165e+07	1.68779e+07	1.55838e+07
Com_1751_neg	D-Saccharic acid	C6 H10 O8	210.038	1.194	209.03	Full match	Full match	Full match	1.58937e+07	2.41212e+07	1.34045e+07	1.7815e+07	1.77365e+07	1.29203e+07	1.38224e+07	1.42503e+07	1.30802e+07	1.56976e+07	1.67758e+07	1.11381e+07	6.75514e+06	1.42121e+07	1.51647e+07	1.10088e+07	1.18037e+07	1.63701e+07	1.74304e+07	2.1571e+07	1.54943e+07	1.43967e+07	1.2731e+07	1.87055e+07	1.62374e+07	1.52504e+07	1.6473e+07	1.55276e+07	1.83569e+07	1.51532e+07	1.00966e+07	1.48307e+07	1.70062e+07	1.49886e+07
Com_1823_neg	(2R)-2,3-Dihydroxypropanoic acid	C3 H6 O4	106.027	1.368	105.019	Full match	Full match	No results	2.3705e+07	2.29067e+07	1.62768e+07	1.17242e+07	1.62498e+07	2.02664e+07	1.41499e+07	1.67215e+07	1.90175e+07	2.03516e+07	1.30052e+07	1.18759e+07	1.10093e+07	8.62446e+06	1.06292e+07	1.68204e+07	1.1796e+07	1.02907e+07	1.25285e+07	1.60796e+07	1.56376e+07	1.16248e+07	1.02058e+07	1.21314e+07	1.30764e+07	9.02281e+06	1.33348e+07	1.22866e+07	1.4071e+07	1.14416e+07	2.06436e+07	1.48956e+07	1.38065e+07	1.25692e+07
Com_2478_neg	Uridine 5'-diphosphoglucuronic acid	C15 H22 N2 O18 P2	580.035	1.184	579.027	Full match	Full match	Full match	6.46539e+06	7.58902e+06	5.21038e+06	1.38914e+07	1.15956e+07	5.89496e+06	6.70561e+06	3.38325e+06	2.21222e+06	7.058e+06	3.99297e+06	5.36354e+06	3.33068e+06	2.93955e+06	5.9027e+06	3.33716e+06	3.68697e+06	3.59404e+06	4.74956e+06	1.00164e+07	8.28555e+06	4.40757e+06	6.09938e+06	9.58645e+06	3.98605e+06	4.23747e+06	3.93935e+06	4.59238e+06	4.58338e+06	4.04022e+06	6.3915e+06	5.00947e+06	3.01561e+06	4.78427e+06
Com_3245_neg	2,4-Dihydroxybenzoic acid	C7 H6 O4	154.027	7.522	153.02	Full match	Full match	Full match	8.48509e+06	7.05192e+06	8.7038e+06	6.25739e+06	6.52824e+06	9.04935e+06	5.81005e+06	7.07026e+06	1.05241e+07	9.63334e+06	8.20122e+06	8.33103e+06	9.69911e+06	7.26929e+06	9.50876e+06	1.01678e+07	8.0653e+06	10942653	8.40811e+06	7.68011e+06	9.4387e+06	8.52282e+06	7.7675e+06	9.42647e+06	9.29472e+06	8.9514e+06	9.29949e+06	9.9777e+06	1.22867e+07	8.23711e+06	6.19316e+06	9.69563e+06	9.08953e+06	9.90498e+06
Com_3742_neg	Luteolin	C15 H10 O6	286.048	9.145	285.041	Full match	Full match	Full match	4.02986e+06	4.03241e+06	3.50358e+06	4.98886e+06	4.53882e+06	2.73385e+06	6.61162e+06	3.96353e+06	5.47617e+06	2.07683e+06	5.39351e+06	1.97351e+06	2.71554e+06	3.23081e+06	8.23886e+06	2.49676e+06	4.7601e+06	3.04023e+06	3.87957e+06	3.69986e+06	4.38901e+06	8.77533e+06	6.72424e+06	4.38922e+06	6.69654e+06	5.92063e+06	6.45259e+06	1.36021e+06	7.2165e+06	1.46351e+06	3.34475e+06	4.12018e+06	4.57288e+06	4.30387e+06
Com_4460_neg	Oleoyl-L-α-lysophosphatidic acid	C21 H41 O7 P	436.26	14.527	435.252	Full match	Full match	No results	2.70232e+06	2.57536e+06	1.08043e+06	3.01257e+06	2.41191e+06	4.43088e+06	2.30867e+06	2.36881e+06	3.93098e+06	1.2166e+06	2.69638e+06	2.02199e+06	2.38199e+06	1.3059e+06	1.99002e+06	1.95225e+06	2.39476e+06	2.69084e+06	3.14346e+06	4.80441e+06	1.32326e+06	4.87492e+06	3.78086e+06	6.23229e+06	1.72158e+06	2.15837e+06	2.22455e+06	1.90784e+06	4.58152e+06	2.44782e+06	2.86284e+06	2.63178e+06	2.66538e+06	2.76309e+06
Com_8687_neg	DL-α-Methoxyphenylacetic acid	C9 H10 O3	166.063	8.949	165.056	Full match	Full match	Full match	1.88416e+06	1.65334e+06	1.71352e+06	1.48686e+06	1.55349e+06	1.66322e+06	1.60045e+06	1.86912e+06	1.98697e+06	1.76593e+06	1.5846e+06	1.31751e+06	1.63145e+06	1.71886e+06	1.81375e+06	1.26957e+06	1.74329e+06	2.58307e+06	2.1763e+06	2.19516e+06	2.07082e+06	1.83205e+06	1.92521e+06	1.52721e+06	1.89662e+06	1.29156e+06	1.83927e+06	1.65757e+06	2.39494e+06	1.65644e+06	1.67031e+06	1.9268e+06	1.93871e+06	1.96116e+06
Com_1_neg	D-(-)-Quinic acid	C7 H12 O6	192.063	1.283	191.056	Full match	Full match	Full match	21198317684	21328054974	20665227353	23119386032	20979005844	19658391520	20906339773	21070696364	19723708301	19696750844	19710494265	20428681304	18856058598	19577609254	22862443659	24315430303	15550385597	18763569555	17579056090	22976997080	22308090276	21300135772	21768077887	22897677656	23171628569	19812865301	19027135592	16496148167	23444060383	20455495410	19817691651	19632162245	19997982133	20920054847
Com_1868_neg	Gallic acid	C7 H6 O5	170.022	1.328	169.014	Full match	Full match	Full match	1.39679e+07	1.07479e+07	8.04765e+06	1.96627e+07	1.22402e+07	1.11277e+07	1.50151e+07	1.14273e+07	1.44165e+07	9.62247e+06	1.31682e+07	1.31211e+07	2.09338e+07	1.27674e+07	1.76773e+07	1.39827e+07	1.95834e+07	1.62486e+07	7.93776e+06	1.53328e+07	1.76437e+07	1.43839e+07	1.21768e+07	1.34509e+07	1.68944e+07	1.48575e+07	1.41582e+07	1.80719e+07	8.43964e+06	1.6008e+07	1.08982e+07	1.0793e+07	1.77327e+07	1.78367e+07
Com_116_neg	L-Histidine	C6 H9 N3 O2	155.07	1.462	154.062	Full match	Full match	Full match	1.06755e+08	6.31973e+07	1.1618e+08	2.20869e+08	1.61861e+08	5.60334e+07	1.56342e+08	9.35366e+07	1.84009e+08	1.21308e+08	1.49216e+08	1.17009e+08	1.44151e+08	1.129e+08	1.44051e+08	1.39865e+08	5.3335e+08	1.95701e+08	9.99079e+07	1.46968e+08	1.81052e+08	1.26358e+08	1.01415e+08	1.58513e+08	9.94648e+07	1.67065e+08	1.82984e+08	1.70339e+08	1.90861e+08	1.22686e+08	1.71213e+08	1.17328e+08	1.4358e+08	1.52266e+08
Com_3619_neg	Adenosine 5'-monophosphate	C10 H14 N5 O7 P	347.063	1.956	346.055	Full match	Full match	Full match	5.75585e+06	4.20902e+06	3.99211e+06	4.67716e+06	3.87274e+06	4.14215e+06	3.84203e+06	3.08192e+06	6.62509e+06	4.36271e+06	6.13307e+06	4.19525e+06	4.25472e+06	3.22616e+06	3.68646e+06	2.71616e+06	3.73483e+06	3.83198e+06	7.62966e+06	9.50789e+06	8.23153e+06	6.96559e+06	5.0588e+06	8.66451e+06	3.04018e+06	3.63235e+06	5.0744e+06	3.78254e+06	4.87055e+06	4.68914e+06	4.50872e+06	4.71409e+06	4.94257e+06	4.80113e+06
Com_103_neg	Quercetin-3β-D-glucoside	C21 H20 O12	464.096	9.331	463.088	Full match	Full match	Full match	3.13996e+08	349221940	3.0476e+08	2.9272e+08	3.31005e+08	2.43441e+08	5.93638e+08	253549803	4.00136e+08	1.40586e+08	4.56501e+08	1.9282e+08	2.11143e+08	2.99079e+08	4.00211e+08	2.18194e+08	4.25277e+08	2.85188e+08	3.53072e+08	3.51227e+08	3.69101e+08	5.5072e+08	2.93871e+08	1.47901e+08	495436605	3.28657e+08	4.85594e+08	1.16212e+08	4.83693e+08	9.1173e+07	3.18407e+08	3.34297e+08	3.25774e+08	3.33511e+08
Com_1119_neg	D-Raffinose	C18 H32 O16	504.169	1.429	503.162	Full match	Full match	Full match	3.14036e+07	2.94847e+07	1.54663e+07	3.90274e+07	2.13092e+07	2.41127e+07	2.22242e+07	2.11502e+07	2.50797e+07	2.47427e+07	2.4738e+07	2.84866e+07	2.13482e+07	1.93666e+07	2.79186e+07	2.05163e+07	2.12136e+07	2.65471e+07	14186022	1.86125e+07	1.68945e+07	1.8117e+07	1.3426e+07	1.00742e+07	1.96475e+07	1.88083e+07	2.67389e+07	2.43888e+07	2.01318e+07	1.712e+07	2.2572e+07	2.5447e+07	2.33528e+07	2.08273e+07
Com_5137_neg	Vanillin	C8 H8 O3	152.048	8.592	151.04	Full match	Full match	Full match	2.26277e+06	2.60194e+06	2.67158e+06	1.40462e+06	1.82189e+06	2.47893e+06	2.90056e+06	2.62125e+06	2.9768e+06	3.37896e+06	2.80755e+06	2.89772e+06	2.20126e+06	2.1236e+06	3.42625e+06	2.52121e+06	1.56147e+06	2.98076e+06	2.44229e+06	3.3604e+06	2.96339e+06	2.27351e+06	2.66023e+06	2.47434e+06	4.82026e+06	5.47659e+06	3.14933e+06	2.14516e+06	2.90072e+06	4.15219e+06	2.83034e+06	3.0602e+06	3.00774e+06	3.19869e+06
Com_595_neg	L-Serine	C3 H7 N O3	105.043	1.332	104.035	Full match	Full match	Full match	4.79604e+07	4.40484e+07	3.0468e+07	8.25647e+07	3.56733e+07	3.6144e+07	5.37535e+07	4.49492e+07	4.48594e+07	3.15448e+07	3.80018e+07	4.61229e+07	4.23522e+07	3.33279e+07	7.09685e+07	5.5662e+07	5.79212e+07	6.06325e+07	3.06307e+07	4.37262e+07	6.04236e+07	4.15914e+07	2.9429e+07	4.06459e+07	4.07874e+07	6.37208e+07	4.53494e+07	6.4311e+07	5.33848e+07	3.7958e+07	4.84668e+07	4.29379e+07	4.9101e+07	5.2307e+07
Com_4599_neg	Cyclic ADP-ribose	C15 H21 N5 O13 P2	541.061	2.151	540.055	Full match	Full match	No results	5.41413e+06	4.89343e+06	5.0638e+06	5.09986e+06	4.79254e+06	4.87231e+06	4.74006e+06	4.17899e+06	4.81966e+06	4.68494e+06	4.62984e+06	2.90063e+06	4.97306e+06	3.01751e+06	4.7676e+06	3.62364e+06	3.63719e+06	5.31375e+06	5.37881e+06	6.35675e+06	4.50489e+06	6.0026e+06	4.09448e+06	5.93277e+06	3.8225e+06	4.74515e+06	4.21125e+06	4.61116e+06	5.32151e+06	3.88111e+06	4.30331e+06	4.72728e+06	4.67441e+06	3.94096e+06
Com_1611_neg	Pantothenic acid	C9 H17 N O5	219.111	2.184	218.103	Full match	Full match	Full match	2.33592e+07	2.10402e+07	1.56171e+07	2.50019e+07	1.9177e+07	9.49635e+06	1.19583e+07	1.6188e+07	7.44891e+06	1.26346e+07	1.97439e+07	1.92768e+07	1.47531e+07	9.62073e+06	1.06337e+07	6.81414e+06	1.25625e+07	1.23514e+07	7.57946e+06	9.13856e+06	8.61126e+06	9.20958e+06	1.51407e+07	1.82098e+07	7.35506e+06	8.52613e+06	1.12645e+07	1.27211e+07	1.57206e+07	1.2499e+07	1.53605e+07	1.45532e+07	1.87436e+07	1.92678e+07
Com_5709_neg	Syringic acid	C9 H10 O5	198.053	9.147	197.046	Full match	Full match	Full match	3.08046e+06	2.19732e+06	2.43574e+06	2.1557e+06	2.14287e+06	2.24165e+06	1.94022e+06	2.14849e+06	3.25199e+06	1.66719e+06	2.72763e+06	2.37314e+06	2.52207e+06	2.08001e+06	2.50314e+06	1.41784e+06	3.91963e+06	4.88534e+06	3.72576e+06	3.68981e+06	2.35947e+06	1.88895e+06	2.30837e+06	2.42463e+06	1.70565e+06	3.54585e+06	3.71957e+06	4.34406e+06	3.48049e+06	2.65429e+06	2.54299e+06	2.93397e+06	3.09985e+06	3.30181e+06
Com_1192_neg	Gibberellic acid	C19 H22 O6	346.142	8.369	345.135	Full match	Full match	Full match	2.69514e+07	2.5825e+07	1.49056e+07	8.65243e+06	1.51251e+07	1.31726e+07	5.15467e+06	9.71968e+06	4.50318e+07	2.12567e+07	2.9383e+07	1.49143e+07	1.34744e+07	1.90251e+07	1.03383e+07	7.03008e+06	2.71461e+07	2.73748e+07	7.87716e+06	1.62174e+07	1.48514e+07	1.72172e+07	1.3802e+07	9.39844e+06	3.85147e+07	3.15937e+07	9.14974e+06	2.2411e+07	2.04167e+07	1.50376e+07	1.73942e+07	1.79911e+07	1.92949e+07	1.86284e+07
Com_2466_neg	L-Glutathione (reduced)	C10 H17 N3 O6 S	307.084	7.869	306.077	Full match	Full match	Full match	5.58836e+06	5.63392e+06	6.95367e+06	5.50547e+06	6.69916e+06	6.28832e+06	5.54636e+06	6.43452e+06	7.10242e+06	5.4698e+06	6.1084e+06	6.04433e+06	1.26392e+07	9.73132e+06	1.00918e+07	5.78555e+06	1.08824e+07	1.8663e+07	1.0191e+07	9.38785e+06	3.97764e+06	4.55729e+06	7.6896e+06	7.26321e+06	9.72688e+06	1.11218e+07	1.05268e+07	1.14314e+07	8.26193e+06	7.31871e+06	8.3661e+06	6.58453e+06	8.63593e+06	8.04139e+06
Com_64_neg	D-(+)-Tryptophan	C11 H12 N2 O2	204.09	6.474	203.083	Full match	Full match	Full match	9.96188e+08	7.78971e+08	8.33815e+08	1185428029	7.96519e+08	5.78227e+08	1054172981	9.23736e+08	1046053185	8.90416e+08	1031586141	9.97845e+08	9.1693e+08	8.41574e+08	1085292833	1065815460	9.10987e+08	1075958466	292181561	5.26697e+08	491725443	3.85412e+08	449729342	5.71322e+08	8.78789e+08	1015579023	8.41005e+08	8.36341e+08	9.41121e+08	964103233	8.74828e+08	7.29296e+08	7.49803e+08	9.12099e+08
Com_71_neg	L-Phenylalanine	C9 H11 N O2	165.079	5.217	164.072	Full match	Full match	Full match	5.33861e+08	516499420	5.52383e+08	1029214816	4.25509e+08	336842995	5.64061e+08	3.51179e+08	4.83466e+08	4.79107e+08	7.14286e+08	4.71799e+08	3.21298e+08	4.38449e+08	5.70822e+08	4.75547e+08	6.48926e+08	3.02299e+08	3.4034e+08	3.66276e+08	3.70745e+08	382571014	4.0174e+08	8.13232e+08	3.6682e+08	5.22037e+08	4.12104e+08	4.8169e+08	7.14627e+08	4.54245e+08	438986201	6.43022e+08	6.3482e+08	4.55008e+08
Com_6_pos	DL-Tryptophan	C11 H12 N2 O2	204.089	7.109	205.096	Full match	Full match	Full match	9748991620	8636435796	9087311854	11045874020	9501627079	7796397901	11172370589	10306908205	9849612111	8346788810	8978651584	10572707779	9854248495	10410040940	10282090243	12235342877	11822528541	10524451034	4183216611	6459446900	4673550525	6300981646	5990200789	8577133877	10611562086	9654207691	9701890843	9685573377	9155190456	10346212006	8232941128	8853777603	8749173108	9185562648
Com_12_pos	Choline	C5 H13 N O	103.099	1.323	104.107	Full match	Full match	No results	6096547955	4875217106	5872229524	5583548396	5873825588	6105551256	5481130135	5777469501	5424341848	5424703856	4995563382	4413876696	5270796468	5001556207	5322621606	5889125069	5671974033	5200873767	5401444079	6052330659	6898522369	6048076580	6231634356	6488058953	6142429617	5622440180	4888542227	5490350954	5542786790	4713652577	5305971344	5321813282	5015621379	5250947272
Com_19_pos	2-Hydroxycinnamic acid	C9 H8 O3	164.047	2.615	165.054	Full match	Full match	Full match	2600045852	2559394116	2148341743	4002658760	1629997034	2427300949	3971909663	3164705981	1287915592	3234647609	3355327302	3817369820	1797148426	3223561526	2144932000	1994406602	1567726053	1503822553	5.39555e+08	1437486561	1604585088	1033134187	1439681874	1569099084	1730876556	2841820028	2002852263	8.98866e+08	1503911238	2190732776	3273361696	3190253328	2236333518	2823028750
Com_21_pos	α-Lactose	C12 H22 O11	342.115	1.409	381.078	Full match	Full match	Full match	4110477082	3535059655	3577630634	2640312204	3959892195	3464438546	3144955834	3447317717	3360579566	4101531835	3138005484	2782904559	2179180197	2628171198	3159634885	2547854556	3238074031	3417362486	2496744909	2437203711	2201662805	2380359861	2735856833	1944305592	3190117184	3023957642	2663723668	3299485406	3310275863	2564786565	3201172001	3061099265	2842400931	2671485333
Com_108_pos	L-Pyroglutamic acid	C5 H7 N O3	129.042	1.351	130.05	Full match	Full match	Full match	7.12845e+08	7.98074e+08	6.90812e+08	9.91056e+08	7.72672e+08	7.23008e+08	878083018	8.56701e+08	762662326	7.55823e+08	8.34289e+08	9.20774e+08	6.74473e+08	8.62403e+08	7.83695e+08	9.94047e+08	7.78183e+08	6.07372e+08	7.41401e+08	8.64035e+08	1323738746	1005888420	1115969733	1121399645	1027023547	7.74441e+08	6.08363e+08	6.99367e+08	7.47285e+08	8.4275e+08	7.80707e+08	7.93027e+08	8.1294e+08	7.18018e+08
Com_109_pos	Kaempferol	C15 H10 O6	286.047	9.937	287.054	Full match	Full match	Full match	5.74132e+08	8.30256e+08	3.38228e+08	2.33873e+08	4.28582e+08	4.02054e+08	1013299645	5.10309e+08	4.42977e+08	1.25744e+08	746063326	3.45725e+08	3.87468e+08	3.55006e+08	6.66361e+08	2.51913e+08	7.87655e+08	5.28151e+08	4.99926e+08	4.00976e+08	4.22963e+08	1089321223	6.13791e+08	3.31294e+08	9.34106e+08	1014811987	4.87821e+08	1.83546e+08	8.09033e+08	1.04024e+08	6.326e+08	3.47228e+08	4.9053e+08	3.56653e+08
Com_123_pos	Trigonelline	C7 H7 N O2	137.047	1.394	138.055	Full match	Full match	Full match	5.49117e+08	7.27266e+08	9.54227e+08	8.35073e+08	7.2885e+08	5.30139e+08	5.48089e+08	5.90542e+08	363135552	5.92499e+08	4.51641e+08	6.59469e+08	5.44714e+08	5.43671e+08	5.70732e+08	257645492	3.67562e+08	7.67669e+08	5.28139e+08	4.94856e+08	7.73885e+08	2.2126e+08	4.32621e+08	459797018	5.92638e+08	5.4206e+08	5.68927e+08	6.20365e+08	6.56384e+08	6.1278e+08	5.19821e+08	547829011	5.4952e+08	517561420
Com_145_pos	Acetanilide	C8 H9 N O	135.068	2.615	136.075	Full match	Full match	No results	4.61022e+08	3.9793e+08	4.8538e+08	5.98458e+08	4.44199e+08	3.3542e+08	5.91994e+08	4.89074e+08	3.95188e+08	417674582	7.66465e+08	4.37922e+08	3.43142e+08	5.51137e+08	7.66436e+08	6.7503e+08	7.85889e+08	3.30287e+08	1.13487e+08	198548775	2.75179e+08	2.30039e+08	2.37753e+08	3.14232e+08	3.69794e+08	5.80853e+08	356518086	3.74276e+08	3.24738e+08	561988664	3.52913e+08	278297030	4.79786e+08	4.19637e+08
Com_239_pos	L-Threonine	C4 H9 N O3	119.058	1.351	120.065	Full match	Full match	Full match	2.84389e+08	2.8003e+08	2.72645e+08	4.44757e+08	3.32886e+08	2.53798e+08	3.87991e+08	3.36046e+08	3.59264e+08	2.77791e+08	3.41696e+08	3.5755e+08	3.76911e+08	3.69836e+08	4.65389e+08	4.16483e+08	4.66646e+08	4.20935e+08	2.3959e+08	3.46849e+08	5.0764e+08	387845761	3.46578e+08	4.22309e+08	3.71481e+08	4.27737e+08	3.45299e+08	3.78385e+08	3.29403e+08	1.84324e+08	3.15323e+08	3.52763e+08	3.39828e+08	3.29553e+08
Com_276_pos	Trifolin	C21 H20 O11	448.1	9.858	449.107	Full match	Full match	Full match	184928120	2.42027e+08	1.78307e+08	2.36551e+08	2.31856e+08	140020728	3.26697e+08	1.62473e+08	1.72684e+08	6.64158e+07	2.19511e+08	1.17566e+08	103796774	1.28958e+08	2.12586e+08	1.04726e+08	2.64175e+08	1.51702e+08	1.60824e+08	1.86121e+08	2.43843e+08	3.4857e+08	1.97604e+08	179343139	3.0528e+08	4.375e+08	2.54256e+08	6.2993e+07	2.8748e+08	4.2187e+07	1.85412e+08	1.76966e+08	1.92744e+08	1.78091e+08
Com_345_pos	2-(2,6-dihydroxyphenyl)-3,5,7-trihydroxy-4H-chromen-4-one	C15 H10 O7	302.042	9.639	303.049	Full match	Full match	Full match	1.53035e+08	2.04886e+08	1.72736e+08	1.73226e+08	1.89998e+08	133914882	3.15416e+08	1.41039e+08	1.97661e+08	4.61691e+07	2.3799e+08	9.2503e+07	1.35413e+08	189477226	1.94524e+08	1.15044e+08	2.5436e+08	1.59792e+08	1.49852e+08	1.63826e+08	2.14431e+08	3.40519e+08	1.88841e+08	1.50289e+08	2.6502e+08	1.57991e+08	1.71338e+08	4.90781e+07	1.95389e+08	4.08149e+07	180711393	1.67411e+08	1.60357e+08	8.3554e+07
Com_380_pos	Panthenol	C9 H19 N O4	205.131	6.564	206.138	Full match	Full match	Full match	1.71396e+07	5.55287e+06	2.3192e+06	3.2104e+06	2.50378e+06	5.98398e+06	2.73128e+08	1.808e+07	7.3297e+06	7.53081e+06	9.89058e+06	1.07029e+07	6.31304e+06	7.45818e+06	5.53378e+06	5.25865e+06	1.81667e+07	5.44543e+06	7.00589e+06	6.34218e+06	6.88272e+06	2.37012e+06	8.71348e+06	4.78497e+06	8.49765e+06	5.99597e+06	3.89155e+06	1.48001e+07	3.58731e+06	3.84515e+06	6.32794e+06	7.36561e+06	7.48848e+06	9.31495e+06
Com_385_pos	L-(-)-Methionine	C5 H11 N O2 S	149.051	2.078	150.058	Full match	Full match	Full match	1.98838e+08	1.16321e+08	1.28621e+08	2.21849e+08	2.87571e+08	1.06124e+08	1.76407e+08	1.88389e+08	1.73056e+08	1.67338e+08	1.73574e+08	1.19903e+08	121150050	2.16317e+08	1.85379e+08	1.17516e+08	198283520	1.76752e+08	1.71984e+08	1.99234e+08	2.24369e+08	1.38622e+08	1.04583e+08	2.26364e+08	1.03596e+08	283793841	1.1379e+08	2.11626e+08	1.46141e+08	1.09272e+08	1.42611e+08	1.33192e+08	2.00089e+08	1.2908e+08
Com_477_pos	Methionine	C5 H11 N O2 S	149.051	1.606	150.058	Full match	Full match	Full match	121558687	1.806e+08	1.01809e+08	1.99006e+08	1.20447e+08	7.63215e+07	1.46273e+08	7.30458e+07	8.15179e+07	9.32941e+07	1.0547e+08	7.88207e+07	9.32695e+07	9.01303e+07	7.64468e+07	8.88951e+07	1.46133e+08	5.44963e+07	8.28686e+07	6.86842e+07	1.22203e+08	6.49438e+07	7.06945e+07	9.18952e+07	8.20067e+07	9.34635e+07	8.27538e+07	8.12501e+07	9.08355e+07	6.87737e+07	9.95627e+07	7.80234e+07	8.05023e+07	7.61087e+07
Com_528_pos	L-Glutathione oxidized	C20 H32 N6 O12 S2	612.149	2.48	307.082	Full match	Full match	Full match	8.09452e+07	1.1206e+08	1.09701e+08	6.28826e+07	9.31722e+07	1.06091e+08	8.50431e+07	8.52489e+07	1.0561e+08	9.33298e+07	1.23378e+08	1.04317e+08	7.09044e+07	8.74877e+07	7.61424e+07	8.10369e+07	142724078	1.44438e+08	1.39617e+08	1.41331e+08	1.44812e+08	1.96591e+08	1.52139e+08	1.64524e+08	8.71232e+07	1.08805e+08	1.12574e+08	1.34925e+08	1.52931e+08	7.95557e+07	8.99783e+07	1.22237e+08	1.12641e+08	1.05768e+08
Com_609_pos	4-Hydroxybenzaldehyde	C7 H6 O2	122.037	2.621	123.044	Full match	Full match	Full match	9.69812e+07	8.0882e+07	1.02597e+08	1.17813e+08	6.90838e+07	6.62024e+07	1.22045e+08	9.76235e+07	5.00517e+07	1.53712e+08	8.94132e+07	1.12135e+08	6.92383e+07	128227061	1.06598e+08	1.33698e+08	9.82941e+07	6.4492e+07	2.95485e+07	3.69471e+07	5.19369e+07	3.96657e+07	4.20025e+07	7.98099e+07	9.94341e+07	1.21608e+08	7.34973e+07	7.49389e+07	5.91526e+07	1.14145e+08	7.07364e+07	8.18607e+07	1.42449e+08	8.30729e+07
Com_622_pos	4-Coumaric acid	C9 H8 O3	164.047	9.108	165.054	Full match	Full match	Full match	135453684	1.57525e+08	143560611	1.07689e+08	1.34007e+08	1.3328e+08	1.39826e+08	1.50808e+08	1.29149e+08	1.28249e+08	1.36346e+08	120148970	1.31465e+08	1.13256e+08	1.00658e+08	1.41597e+08	9.82534e+07	1.09786e+08	1.19023e+08	128610936	1.41347e+08	145373684	1.38622e+08	1.50247e+08	1.42308e+08	1.32281e+08	9.77791e+07	1.15229e+08	1.30348e+08	1.22949e+08	1.40086e+08	1.20348e+08	1.16276e+08	1.12444e+08
Com_943_pos	3-[2-(3-Hydroxyphenyl)ethyl]-5-methoxyphenol	C15 H16 O3	244.109	10.008	245.116	Full match	Full match	Full match	6.17053e+07	4.36463e+07	4.61573e+07	6.14552e+07	5.50874e+07	6.64718e+07	5.1312e+07	4.52696e+07	1.00631e+08	31435055	5.20214e+07	5.209e+07	5.83797e+07	69978855	6.71094e+07	5.41668e+07	7.29652e+07	9.99151e+07	8.17665e+07	8.4978e+07	7.90943e+07	5.42974e+07	7.6739e+07	7.69123e+07	4.41426e+07	6.77432e+07	7.44808e+07	5.59326e+07	4.88887e+07	4.5424e+07	6.20677e+07	5.86399e+07	6.18248e+07	5.13121e+07
Com_1073_pos	Methionine sulfoxide	C5 H11 N O3 S	165.045	1.365	166.053	Full match	Full match	Full match	2.9458e+07	3.84113e+07	3.46684e+07	7.53664e+07	4.24612e+07	3.10248e+07	4.49698e+07	3.61978e+07	3.39723e+07	2.94065e+07	2.88331e+07	3.20709e+07	2.19749e+07	3.05395e+07	4.14897e+07	4.69464e+07	3.32129e+07	2.47738e+07	1.97126e+07	4.05853e+07	4.13692e+07	3.27038e+07	2.6598e+07	3.78981e+07	3.46482e+07	3.60683e+07	3.33742e+07	2.40636e+07	2.65525e+07	2.90365e+07	3.17175e+07	3.58913e+07	3.75523e+07	3.05228e+07
Com_1245_pos	8-Hydroxyquinoline	C9 H7 N O	145.052	6.3	146.06	Full match	Full match	Full match	3.91059e+07	4.42353e+07	3.15301e+07	3.38992e+07	4.08725e+07	4.24127e+07	5.10897e+07	5.02007e+07	75901663	4.90048e+07	5.95013e+07	5.63171e+07	5.7015e+07	4.54687e+07	2.81991e+07	4.38803e+07	5.08466e+07	3.34887e+07	3.84831e+07	4.1879e+07	5.91386e+07	4.27514e+07	6.06965e+07	5.62552e+07	3.10527e+07	3.92228e+07	3.3323e+07	3.33185e+07	3.75369e+07	3.73743e+07	4.19916e+07	4.39835e+07	4.22269e+07	3.84342e+07
Com_1276_pos	DL-Lysine	C6 H14 N2 O2	146.105	1.189	147.112	Full match	Full match	Full match	2.83263e+07	3.63721e+07	3.34157e+07	6.1353e+07	4.16954e+07	3.43016e+07	2.27876e+07	2.20458e+07	1.48249e+07	1.77163e+07	1.98231e+07	2.026e+07	1.63313e+07	2.01049e+07	1.95528e+07	2.44331e+07	2.59346e+07	1.99293e+07	1.87345e+07	1.68815e+07	2.23049e+07	2.43672e+07	2.27388e+07	2.73524e+07	2.87114e+07	24903303	2.19687e+07	2.49104e+07	1.78012e+07	2.82406e+07	2.48834e+07	2.40159e+07	2.20724e+07	2.38428e+07
Com_1289_pos	Pipecolic acid	C6 H11 N O2	129.079	1.189	130.086	Full match	Full match	Full match	2.79502e+07	3.61422e+07	3.32117e+07	6.05623e+07	41303627	3.4024e+07	2.2646e+07	2.19416e+07	1.48141e+07	1.75908e+07	1.97387e+07	2.02632e+07	1.62738e+07	2.00243e+07	1.95372e+07	2.42882e+07	2.59595e+07	1.98534e+07	1.8595e+07	1.68717e+07	2.22174e+07	2.42621e+07	2.26523e+07	2.7189e+07	2.84972e+07	2.47609e+07	2.19394e+07	2.4859e+07	1.77348e+07	2.80349e+07	2.47437e+07	2.38393e+07	2.19537e+07	2.3629e+07
Com_1374_pos	Nicotinic acid	C6 H5 N O2	123.032	1.424	124.039	Full match	Full match	Full match	4.53876e+07	5.34541e+07	2.71269e+07	3.63922e+07	3.77209e+07	2.98164e+07	2.55452e+07	3.39677e+07	3.21208e+07	3.04009e+07	2.84568e+07	2.59047e+07	2.93799e+07	3.39939e+07	2.85968e+07	2.91346e+07	2.98682e+07	3.31906e+07	3.18051e+07	4.88687e+07	7.22286e+07	3.55958e+07	5.29345e+07	4.33063e+07	2.9551e+07	2.94484e+07	3.01797e+07	2.96906e+07	3.32071e+07	2.41419e+07	3.32103e+07	3.03017e+07	2.28037e+07	2.85495e+07
Com_1401_pos	trans-Cinnamaldehyde	C9 H8 O	132.057	7.775	133.065	Full match	Full match	Full match	5.23074e+07	5.37158e+07	5.85288e+07	5.01451e+07	3.2522e+07	4.96677e+07	5.3712e+07	5.33542e+07	4.51601e+07	2.84782e+07	4.89026e+07	4.82464e+07	3.95335e+07	5.32642e+07	4.68566e+07	4.97449e+07	5.65618e+07	4.92538e+07	5.31955e+07	2.13989e+07	3.81821e+07	5.61157e+07	4.39797e+07	4.27735e+07	5.41656e+07	4.42975e+07	3.92571e+07	4.05507e+07	4.70473e+07	3.31202e+07	4.92024e+07	45920114	4.66834e+07	4.15951e+07
Com_1424_pos	2-Aminoadipic acid	C6 H11 N O4	161.068	1.419	162.075	Full match	Full match	Full match	4.66299e+07	3.99851e+07	5.74565e+07	5.18164e+07	5.93609e+07	4.78415e+07	3.82713e+07	4.09463e+07	4.83407e+07	2.91824e+07	3.22306e+07	4.67347e+07	3.34759e+07	4.18347e+07	4.73635e+07	3.55029e+07	3.28006e+07	3.89439e+07	4.58423e+07	4.20558e+07	2.79532e+07	3.03366e+07	5.03503e+07	4.6621e+07	5.68997e+07	3.99232e+07	3.64058e+07	3.84791e+07	5.46984e+07	4.30061e+07	3.59023e+07	3.68931e+07	3.84852e+07	3.49966e+07
Com_1676_pos	Nicotinamide adenine dinucleotide (NAD+)	C21 H27 N7 O14 P2	663.106	1.914	664.116	Full match	Full match	Full match	3.55336e+07	3.66892e+07	4.00008e+07	4.56496e+07	3.77526e+07	3.84292e+07	3.25709e+07	3.22514e+07	3.02097e+07	3.0797e+07	3.34265e+07	2.59909e+07	3.18469e+07	2.6019e+07	3.15368e+07	2.81256e+07	3.43614e+07	3.13325e+07	3.4432e+07	4.51158e+07	42845833	2.96224e+07	4.68391e+07	5.34818e+07	3.28309e+07	3.06932e+07	2.37421e+07	2.82384e+07	2.69892e+07	3.06006e+07	3.43237e+07	3.39501e+07	3.29576e+07	2.92087e+07
Com_1721_pos	Ferulic acid	C10 H10 O4	194.057	8.486	195.065	Full match	Full match	Full match	2.73263e+07	3.48942e+07	2.85423e+07	1.98733e+07	2.66813e+07	2.85257e+07	2.43253e+07	3.8523e+07	3.95266e+07	4.80445e+07	4.27101e+07	3.72129e+07	2.55583e+07	3.31976e+07	2.97781e+07	4.77144e+07	2.09518e+07	2.60957e+07	3.12165e+07	3.87208e+07	4.68687e+07	3.24455e+07	3.91291e+07	3.82563e+07	4.07177e+07	2.94745e+07	3.12568e+07	3.08269e+07	4.81468e+07	3.8561e+07	3.23394e+07	3.26311e+07	3.5269e+07	3.31483e+07
Com_1741_pos	Isovanillic acid	C8 H8 O4	168.042	6.842	169.049	Full match	Full match	Full match	3.41177e+07	2.34633e+07	2.11633e+07	4.48536e+07	3.5487e+07	2.39747e+07	3.28888e+07	2.02914e+07	2.32303e+07	1.65095e+07	2.53711e+07	3.44849e+07	2.69004e+07	3.09109e+07	3.50335e+07	2.79869e+07	3.02407e+07	2.07289e+07	7.57667e+06	1.26991e+07	3.22449e+07	1.22838e+07	2.89455e+07	1.97443e+07	1.84823e+07	2.38614e+07	1.41553e+07	2.57771e+07	8.86233e+06	2.46481e+07	2.99617e+07	2.14598e+07	2.69668e+07	2.00305e+07
Com_1941_pos	D-(+)-Proline	C5 H9 N O2	115.063	8.794	116.07	Full match	Full match	Full match	3.21689e+07	2.76453e+07	3.82298e+07	3.8865e+07	2.73167e+07	2.32067e+07	2.73903e+07	1.29926e+07	1.2837e+07	1.08426e+07	1.73849e+07	1.75268e+07	2.31498e+07	2.21503e+07	1.97729e+07	1.72811e+07	1.66275e+07	2.26666e+07	3.10214e+07	2.35325e+07	3.2112e+07	1.91952e+07	2.88066e+07	2.36009e+07	2.14106e+07	1.63117e+07	1.30588e+07	1.60992e+07	2.19021e+07	2.12714e+07	2.48048e+07	2.52167e+07	2.01415e+07	1.91476e+07
Com_2009_pos	4-Phenylbutyric acid	C10 H12 O2	164.083	9.903	165.091	Full match	Full match	Full match	2.49898e+07	1.98897e+07	2.23181e+07	1.59101e+07	2.40079e+07	2.77308e+07	2.00324e+07	2.6346e+07	3.57765e+07	2.33223e+07	2.68419e+07	2.3839e+07	2.86588e+07	2.79972e+07	2.68093e+07	2.12902e+07	2.46639e+07	3.60829e+07	3.66805e+07	3.09317e+07	3.38803e+07	3.09204e+07	4.30408e+07	1.46052e+07	2.78808e+07	2.72715e+07	3.05702e+07	2.81053e+07	3.14704e+07	2.65031e+07	2.52059e+07	2.52623e+07	2.62239e+07	2.56982e+07
Com_2035_pos	4-oxo-4,5,6,7-tetrahydrobenzo[b]furan-3-carboxylic acid	C9 H8 O4	180.042	8.589	181.049	Full match	Full match	Full match	2.69424e+07	4.11839e+07	3.03157e+07	2.416e+07	3.20083e+07	3.46869e+07	2.91132e+07	3.21047e+07	2.51228e+07	3.05518e+07	3.32562e+07	2.92389e+07	2.39127e+07	3.10755e+07	2.26028e+07	3.11383e+07	2.21149e+07	1.99282e+07	2.33227e+07	2.28537e+07	2.84981e+07	3.90861e+07	3.14603e+07	4.06591e+07	2.73236e+07	2.24651e+07	20635520	2.76666e+07	2.81661e+07	2.61865e+07	2.88644e+07	2.84605e+07	2.71126e+07	2.59505e+07
Com_2044_pos	Hypoxanthine	C5 H4 N4 O	136.038	3.88	137.046	Full match	Full match	Full match	1.23054e+07	1.38284e+07	1.15431e+07	1.39205e+07	1.32725e+07	2.39771e+07	1.45267e+07	2.16148e+07	2.82735e+07	1.60697e+07	1.46375e+07	1.80682e+07	1.64802e+07	3.49674e+07	1.58115e+07	3.20295e+07	1.5877e+07	1.32383e+07	2.50597e+06	3.15084e+06	4.58136e+06	6.28748e+06	5.54714e+06	6.43316e+06	2.42907e+07	1.40217e+07	9.92646e+06	1.32321e+07	1.09729e+07	3.26743e+07	1.483e+07	1.3498e+07	1.77482e+07	1.28052e+07
Com_2167_pos	Citral	C10 H16 O	152.12	14.91	153.127	Full match	Full match	Full match	2.83169e+07	2.98982e+07	3.19307e+07	2.9723e+07	2.9069e+07	2.96922e+07	2.45072e+07	2.89038e+07	2.7129e+07	2.88823e+07	3.44094e+07	2.64976e+07	3.25215e+07	2.67179e+07	2.97748e+07	2.46739e+07	2.64927e+07	2.74498e+07	3.47477e+07	2.4989e+07	2.51685e+07	3.20061e+07	2.47398e+07	2.21681e+07	2.78803e+07	2.9661e+07	3.18125e+07	2.96164e+07	31940982	2.84874e+07	3.26583e+07	3.03402e+07	3.49353e+07	3.24928e+07
Com_2262_pos	4-Methoxybenzaldehyde	C8 H8 O2	136.052	9.522	137.059	Full match	Full match	Full match	1.93748e+07	1.663e+07	2.04829e+07	2.12229e+07	1.90268e+07	2.09464e+07	1.89187e+07	2.20481e+07	2.21572e+07	1.94777e+07	2.49209e+07	1.96744e+07	2.94103e+07	3.10293e+07	2.73144e+07	2.81084e+07	2.38277e+07	2.74954e+07	1.69357e+07	2.00385e+07	2.75953e+07	2.11569e+07	2.56666e+07	2.05939e+07	3.19891e+07	3.00361e+07	2.24409e+07	1.99813e+07	2.0917e+07	2.27317e+07	2.25221e+07	1.93246e+07	2.06923e+07	1.83129e+07
Com_2664_pos	Coumarin	C9 H6 O2	146.036	7.931	147.044	Full match	Full match	Full match	2.97129e+07	2.57502e+07	2.3813e+07	2.48271e+07	2.65182e+07	2.22879e+07	2.43501e+07	2.21384e+07	2.84128e+07	1.97264e+07	2.46995e+07	2.13305e+07	2.33327e+07	2.15261e+07	2.66988e+07	2.34901e+07	2.42e+07	2.28154e+07	1.78341e+07	2.44398e+07	2.539e+07	2.29129e+07	2.27838e+07	2.31817e+07	2.3832e+07	2.39123e+07	1.64465e+07	1.77055e+07	1.6629e+07	1.65079e+07	2.38996e+07	2.00751e+07	2.10691e+07	1.75933e+07
Com_3761_pos	4-methyl-6-phenyl-5,6-dihydro-2H-pyran-2-one	C12 H12 O2	188.083	9.907	189.09	Full match	Full match	Full match	1.33841e+07	1.07273e+07	1.09464e+07	7.29116e+06	1.00206e+07	1.45455e+07	9.9945e+06	1.25683e+07	1.55207e+07	1.27089e+07	1.34388e+07	1.52314e+07	1.36736e+07	1.37964e+07	1.32008e+07	1.09882e+07	1.19618e+07	1.75969e+07	1.63998e+07	1.76493e+07	1.52974e+07	1.65511e+07	1.88852e+07	2.02812e+07	1.28352e+07	1.38604e+07	1.42691e+07	1.27116e+07	1.37037e+07	1.53468e+07	1.46562e+07	1.14103e+07	1.33633e+07	1.16577e+07
Com_4070_pos	Acetophenone	C8 H8 O	120.057	10.428	121.065	Full match	Full match	No results	8.84037e+06	1.41237e+07	1.42304e+07	1.01257e+07	1.08557e+07	1.11099e+07	1.08799e+07	1.5547e+07	1.25027e+07	6.54844e+06	1.45616e+07	1.29666e+07	9.72898e+06	1.25738e+07	6.70499e+06	1.31005e+07	1.03247e+07	1.03011e+07	1.64009e+07	1.05182e+07	1.38467e+07	1.60126e+07	1.64378e+07	1.64433e+07	1.37598e+07	1.01247e+07	1.02001e+07	7.21979e+06	1.55176e+07	1.24125e+07	1.24396e+07	9.37381e+06	1.29124e+07	8.96143e+06
Com_4141_pos	Catechin gallate	C22 H18 O10	442.089	8.546	443.096	Full match	Full match	Full match	2.65276e+06	4.01088e+06	7.23138e+06	2.64521e+06	3.03085e+06	5.32344e+06	7.64576e+06	4.38333e+06	1.30866e+07	3.88619e+06	5.91454e+06	3.32332e+06	6.34704e+06	1.51385e+07	9.12464e+06	4.94806e+06	7.63993e+06	7.25112e+06	5.14072e+06	3.72362e+06	7.09356e+06	4.60385e+06	4.08928e+06	7.15495e+06	4.61259e+06	4.07576e+06	7.10708e+06	3.99191e+06	3.78511e+06	5.39568e+06	6.16624e+06	6.14518e+06	6.47718e+06	6.23812e+06
Com_4191_pos	Caffeic acid	C9 H8 O4	180.042	6.947	181.049	Full match	Full match	Full match	1.23811e+07	1.53921e+07	9.3328e+06	1.56601e+07	1.55924e+07	1.56749e+07	1.15996e+07	1.22444e+07	1.07278e+07	7.83924e+06	11646301	1.35445e+07	1.01986e+07	1.4316e+07	9.80601e+06	1.19119e+07	1.30779e+07	8.38517e+06	4.7181e+06	8.89698e+06	1.29012e+07	1.18452e+07	1.00237e+07	1.09158e+07	1.15512e+07	1.02208e+07	7.77641e+06	9.22689e+06	7.07516e+06	1.21296e+07	1.11868e+07	1.05777e+07	1.04841e+07	9.9299e+06
Com_4205_pos	3-Methoxybenzaldehyde	C8 H8 O2	136.052	7.083	137.059	Full match	Full match	Full match	9.16303e+06	1.10975e+07	1.2887e+07	5.14923e+06	1.02301e+07	1.09464e+07	7.55883e+06	1.34659e+07	1.6068e+07	1.54415e+07	1.26837e+07	1.46367e+07	8.53124e+06	1.45324e+07	1.19204e+07	1.42426e+07	7.32444e+06	1.52336e+07	1.58214e+07	1.7243e+07	1.68464e+07	1.37698e+07	1.69397e+07	1.37473e+07	1.44099e+07	1.5042e+07	1.51871e+07	8.93032e+06	1.75821e+07	1.11812e+07	1.33808e+07	1.25246e+07	1.36704e+07	1.25009e+07
Com_4507_pos	Apocynin	C9 H10 O3	166.063	9.334	167.07	Full match	Full match	Full match	1.20409e+07	1.01919e+07	9.8451e+06	1.13652e+07	1.08978e+07	1.28336e+07	1.18939e+07	1.26449e+07	1.32063e+07	1.03477e+07	1.42776e+07	1.14387e+07	1.19124e+07	1.30117e+07	1.14501e+07	1.46195e+07	1.37625e+07	1.32921e+07	1.07867e+07	1.24625e+07	1.40009e+07	1.16102e+07	1.40022e+07	1.55755e+07	1.34427e+07	1.21695e+07	1.19167e+07	1.38717e+07	1.32427e+07	1.2979e+07	1.36097e+07	1.12454e+07	1.24305e+07	1.15272e+07
Com_4720_pos	5,6-dimethyl-4-oxo-4H-pyran-2-carboxylic acid	C8 H8 O4	168.042	10.717	151.039	Full match	Full match	Full match	3.62663e+06	3.89583e+06	3.03137e+06	3.00104e+06	4.03774e+06	3.37887e+06	3.62263e+06	5.76484e+06	3.68547e+06	6.70213e+06	3.39985e+06	2.58622e+06	1.41708e+07	5.94953e+06	8.18152e+06	8.84511e+06	5.93582e+06	8.1101e+06	2.09324e+06	3.37313e+06	4.44903e+06	4.03207e+06	3.93686e+06	2.76405e+06	8.78516e+06	5.22029e+06	5.5444e+06	4.72738e+06	4.01456e+06	4.70074e+06	4.94343e+06	4.68437e+06	4.27406e+06	4.08728e+06
Com_5700_pos	Indirubin	C16 H10 N2 O2	262.073	12.428	263.08	Full match	Full match	Full match	8.80248e+06	1.09521e+07	1.10198e+07	9.15558e+06	7.64007e+06	8.99422e+06	8.10248e+06	7.69878e+06	8.77106e+06	8.42599e+06	7.67562e+06	6.97986e+06	9.14246e+06	6.72113e+06	7.64469e+06	9.29145e+06	8.01374e+06	6.89567e+06	8.44678e+06	9.09174e+06	7.38939e+06	7.82812e+06	8.74928e+06	1.12614e+07	8.69043e+06	7.71652e+06	8.1069e+06	6.21525e+06	6.78891e+06	8.39925e+06	9.33856e+06	7.27532e+06	6.84101e+06	7.03727e+06
Com_10278_pos	Dihydrokawain	C14 H16 O3	232.109	9.491	233.117	Full match	Full match	Full match	3.84852e+06	3.31354e+06	3.66266e+06	3.69908e+06	3.51017e+06	3.45656e+06	2.70416e+06	3.51571e+06	4.39888e+06	2.57852e+06	3.10093e+06	3.47849e+06	3.33688e+06	3.72821e+06	2.42394e+06	2.77355e+06	2.92487e+06	4.5847e+06	4.6783e+06	4.64763e+06	3.42329e+06	4.62899e+06	4.27344e+06	4.25438e+06	3.13369e+06	2.68026e+06	2.53053e+06	2.53307e+06	2.84312e+06	2.84758e+06	3.6871e+06	2.96275e+06	3.17378e+06	3.06668e+06
Com_10916_pos	Methyl caffeate	C10 H10 O4	194.057	8.6	195.065	Full match	Full match	Full match	2.78231e+06	3.54733e+06	2.60185e+06	2.6122e+06	3.45217e+06	3.36482e+06	3.52529e+06	4.31177e+06	3.02713e+06	2.93934e+06	3.81327e+06	3.22743e+06	2.77152e+06	3.8399e+06	3.02626e+06	3.75531e+06	3.10203e+06	2.44965e+06	2.68819e+06	2.7609e+06	4.52502e+06	4.68362e+06	3.25698e+06	3.9835e+06	3307208	3.05161e+06	2.60476e+06	2.80776e+06	3.77392e+06	2.85642e+06	3.11091e+06	3.05409e+06	3.20878e+06	2.79433e+06
Com_11913_pos	5-Hydroxyindole-3-acetic acid	C10 H9 N O3	191.057	6.647	192.065	Full match	Full match	Full match	3.22937e+06	3.2805e+06	2.89028e+06	3.00132e+06	3.36241e+06	3.51019e+06	2.97997e+06	3.1885e+06	3.28119e+06	3.72182e+06	3.21108e+06	3.43876e+06	2.86436e+06	3.06497e+06	3.19667e+06	3.0905e+06	2.17113e+06	2.69527e+06	2.59204e+06	2.94477e+06	3.38291e+06	3.21483e+06	4.20503e+06	3.83681e+06	4.05137e+06	2.76117e+06	2.00962e+06	2.43522e+06	2.90311e+06	2.7386e+06	3.50371e+06	3.12523e+06	2.84175e+06	2.66565e+06
Com_13270_pos	Naringenin	C15 H12 O5	272.067	9.618	273.074	Full match	Full match	Full match	1.9744e+06	2.79929e+06	2.46302e+06	2.27171e+06	3.2653e+06	1.65241e+06	2.61088e+06	2.02077e+06	2.37714e+06	1.76876e+06	2.46576e+06	1.87666e+06	1.38738e+06	2.00294e+06	2.41386e+06	2.03301e+06	2.46742e+06	2.47106e+06	2.28664e+06	2.20633e+06	3.30652e+06	3.17429e+06	2.74843e+06	2.35122e+06	2.7844e+06	2.30796e+06	2.76694e+06	2.24841e+06	2.72743e+06	2.15635e+06	2.00562e+06	2.13597e+06	2.01609e+06	2.35664e+06
Com_18469_pos	5,7-dihydroxy-3-(4-hydroxyphenyl)-4H-chromen-4-one	C15 H10 O5	270.052	8.192	271.059	Full match	Full match	Full match	697041	549522	1.08589e+06	804785	946958	1.03188e+06	1.61873e+06	707104	1.45545e+06	727902	830717	593310	767225	884960	1.04155e+06	707580	1.13593e+06	797780	581408	774140	1.65246e+06	1.06371e+06	784050	1.02351e+06	1.01253e+06	1.08147e+06	876789	580598	781490	486996	817606	872393	857617	837037
Com_17_pos	Asparagine	C4 H8 N2 O3	132.053	1.346	133.06	Full match	Full match	Full match	2298012235	2121182708	2117800040	4139577612	2930311005	2417679707	3412463402	2913812387	3149556958	2327466182	2628010950	3457440386	3362202081	3424895283	3937897638	3608476290	3934608506	4587316789	2651128230	3359102886	4594840372	3749571080	3132875697	3695688855	3138180124	3258890861	3256704665	2929491320	3114976443	3176178799	2539850178	3084956572	3081899515	2444423061
Com_55_pos	L-Glutamic acid	C5 H9 N O4	147.053	1.356	148.06	Full match	Full match	Full match	1387002014	1619085833	1353064945	1588613253	1540187383	1582157218	1616414735	1970735091	1744213538	1753402720	1723670160	1825048776	1550519799	1616642210	1478150776	2049721847	1487452211	1537667615	1641205718	2043664763	2639602237	2082466003	2303850468	2209765321	2256140958	1827316923	1402057581	1474567736	1890814837	1637071866	1598313231	1637461411	1640688766	1517388071
Com_61_pos	(±)-Abscisic acid	C15 H20 O4	264.135	10.724	265.142	Full match	Full match	Full match	1281054154	1511735149	1041250737	8.24944e+08	1289796695	1548009169	9.9023e+08	1389829246	1721411048	1485045170	1653284334	1427682734	1123038464	1265869857	1332206818	1298801948	1024960970	1334370450	1389196010	1962676429	2214926778	1834091469	2074280441	2195952453	1263974972	1239812237	1212014792	1190190666	1328892997	1302012589	1274095112	1299895026	1434472887	1369529973
Com_84_pos	Quercetin	C15 H10 O7	302.041	9.457	303.049	Full match	Full match	Full match	6.77334e+08	8.61685e+08	810937463	6.94231e+08	9.06919e+08	6.0237e+08	1237957164	5.20572e+08	7.97974e+08	3.24055e+08	918926242	4.95142e+08	4.99664e+08	7.41694e+08	7.95265e+08	5.63821e+08	9.31553e+08	5.80799e+08	683108935	696753727	8.37627e+08	1188011834	7.10583e+08	6.93503e+08	1134501346	6.85513e+08	9.01743e+08	2.41818e+08	8.30988e+08	237137398	6.99398e+08	6.94969e+08	6.74731e+08	6.24339e+08
Com_112_pos	Adenosine	C10 H13 N5 O4	267.096	3.392	268.103	Full match	Full match	Full match	666972521	5.6581e+08	5.17697e+08	5.24676e+08	5.27441e+08	614874661	4.31661e+08	5.0068e+08	614490539	4.79791e+08	743638294	5.16755e+08	5.36129e+08	2.23698e+08	5.5975e+08	582552092	5.51053e+08	6.69355e+08	8.65507e+08	1180484265	9.94847e+08	9.22492e+08	8.27239e+08	807978793	6.12287e+08	6.21853e+08	522669674	5.90285e+08	8.45637e+08	5.33249e+08	6.41129e+08	6.00236e+08	5.8091e+08	5.66844e+08
Com_181_pos	Salicylic acid	C7 H6 O3	138.031	1.438	139.039	Full match	Full match	Full match	4.60696e+08	5.10767e+08	5.79279e+08	361027348	6.09063e+08	5.33236e+08	4.74758e+08	5.87975e+08	5.16372e+08	4.65116e+08	4.98203e+08	5.49928e+08	4.31309e+08	5.7094e+08	4.80314e+08	5.82942e+08	4.17064e+08	4.49162e+08	4.85251e+08	5.13907e+08	6.04663e+08	5.65383e+08	6.99149e+08	6.32307e+08	6.85441e+08	4.73778e+08	4.4405e+08	3.59704e+08	4.70553e+08	4.73017e+08	4.11168e+08	4.88385e+08	5.16378e+08	4.51111e+08
Com_223_pos	Isoferulic acid	C10 H10 O4	194.057	7.943	195.065	Full match	Full match	Full match	4.30473e+08	4.626e+08	3.82762e+08	4.37374e+08	4.97755e+08	4.11243e+08	4.45536e+08	4.03109e+08	3.36361e+08	2.88053e+08	412496923	4.43172e+08	4.2859e+08	473168376	3.8789e+08	4.17562e+08	4.6736e+08	3.46847e+08	1.243e+08	3.65978e+08	4.6255e+08	326865530	3.45819e+08	3.44906e+08	376377336	2.91293e+08	2.84436e+08	3.86934e+08	1.52613e+08	3.72952e+08	447832719	3.69294e+08	3.41279e+08	3.16323e+08
Com_336_pos	Catechin	C15 H14 O6	290.078	7.208	291.085	Full match	Full match	Full match	9.01362e+07	1.16251e+08	150888660	8.91215e+07	1.89848e+08	124616716	3.25184e+08	120990564	2.07824e+08	8.54722e+07	1.98635e+08	9.89727e+07	1.92033e+08	2.04591e+08	3.47402e+08	1.34217e+08	2.69247e+08	1.02012e+08	6.28952e+07	1.0381e+08	2.65974e+08	2.04043e+08	1.20563e+08	1.58205e+08	1.99695e+08	9.88298e+07	241809267	5.16328e+07	2.96696e+07	5.7935e+07	1.11665e+08	1.40979e+08	1.58261e+08	1.57499e+08
Com_351_pos	Ellagic acid	C14 H6 O8	302.005	7.463	303.013	Full match	Full match	Full match	1.45015e+08	1.88147e+08	1.78732e+08	1.24886e+08	194041076	2.14702e+08	1.68613e+08	2.44359e+08	2.4918e+08	2.19826e+08	2.33826e+08	1.80301e+08	2.33468e+08	2.97243e+08	1.62378e+08	3.07619e+08	2.09607e+08	1.92821e+08	2.29729e+08	2.4639e+08	2.60322e+08	2.54411e+08	3.04842e+08	3.31662e+08	292766390	2.3827e+08	2.01257e+08	178775112	1.99608e+08	2.29301e+08	1.63905e+08	2.07413e+08	155076480	2.24167e+08
Com_358_pos	Miquelianin	C21 H18 O13	478.074	9.412	479.081	Full match	Full match	No results	1.42414e+08	2.10367e+08	1.99311e+08	1.35847e+08	2.27654e+08	128195939	2.96575e+08	1.76881e+08	2.35237e+08	1.05999e+08	2.09744e+08	1.09008e+08	1.12904e+08	1.73988e+08	2.24986e+08	1.62685e+08	2.25831e+08	127089969	1.53878e+08	1.73569e+08	238917375	3.01961e+08	1.75467e+08	155437570	3.07586e+08	1.6242e+08	2.34714e+08	6.69279e+07	2.00608e+08	5.20821e+07	1.49648e+08	1.6607e+08	1.98158e+08	1.73621e+08
Com_401_pos	L-Tyrosine	C9 H11 N O3	181.073	2.012	182.08	Full match	Full match	Full match	1.76048e+08	1.54186e+08	1.85696e+08	2.30639e+08	1.88357e+08	1.46088e+08	2.32484e+08	2.03881e+08	165792492	1.59395e+08	1.95865e+08	2.45789e+08	1.54458e+08	2.47135e+08	2.01177e+08	2.56047e+08	1.75076e+08	142584008	5.74695e+07	8.4048e+07	1.10749e+08	9.02525e+07	7.81924e+07	1.53549e+08	1.92602e+08	1.52853e+08	1.45877e+08	165430043	1.75901e+08	1.42559e+08	1.47993e+08	1.5685e+08	1.65127e+08	1.67451e+08
Com_483_pos	5'-S-Methyl-5'-thioadenosine	C11 H15 N5 O3 S	297.089	7.195	298.096	Full match	Full match	Full match	7.9517e+07	9.5853e+07	1.17995e+08	9.37462e+07	9.59628e+07	9.69153e+07	9.21754e+07	1.08322e+08	134736952	123489015	1.43958e+08	8.76754e+07	9.08815e+07	5.64169e+07	9.94395e+07	7.1474e+07	1.33887e+08	1.19185e+08	1.98128e+08	1.99029e+08	1.56311e+08	1.8062e+08	1.54303e+08	1.53741e+08	4.49484e+07	1.47875e+08	1.16747e+08	1.76394e+08	1.48823e+08	1.17444e+08	1.18462e+08	1.09581e+08	120154009	1.1187e+08
Com_807_pos	Rutin	C27 H30 O16	610.152	9.425	611.159	Full match	Full match	Full match	5.72728e+07	8.2951e+07	7.38266e+07	4.57976e+07	7.00622e+07	6.5143e+07	9.36377e+07	5.58234e+07	9.94552e+07	3.31925e+07	9.1102e+07	4.18405e+07	4.65598e+07	7.10223e+07	6.18337e+07	5.16766e+07	7.23786e+07	6.38704e+07	7.56851e+07	6.27099e+07	7.33942e+07	1.1656e+08	6.41956e+07	6.7624e+07	9.80328e+07	6.51131e+07	7.85228e+07	2.9823e+07	8.0927e+07	2.75262e+07	6.25403e+07	6.52267e+07	5.42736e+07	6.08407e+07
Com_1565_pos	Glycerophospho-N-palmitoyl ethanolamine	C21 H44 N O7 P	453.284	14.899	454.291	Full match	Full match	Full match	3.31378e+07	3.43131e+07	3.86685e+07	3.62097e+07	3.44878e+07	5.34383e+07	3.25758e+07	3.19713e+07	2.84135e+07	2.68629e+07	3.29465e+07	4.08314e+07	3.05684e+07	3.34597e+07	2.68553e+07	2.19816e+07	3.98714e+07	3.15608e+07	2.93751e+07	4.07205e+07	5.18668e+07	5.38616e+07	3.02761e+07	3.93081e+07	2.87821e+07	3.90607e+07	3.56734e+07	2.81878e+07	3.33974e+07	2.85407e+07	4.11206e+07	3.07157e+07	3.38245e+07	3.6968e+07
Com_1790_pos	Taxifolin	C15 H12 O7	304.057	7.287	305.065	Full match	Full match	Full match	2.19321e+07	2.30067e+07	3.52322e+07	2.47775e+07	4.39824e+07	3.05217e+07	3.88436e+07	2.93152e+07	2.26437e+07	3.27137e+07	2.59445e+07	2.76059e+07	2.29248e+07	4.11022e+07	2.99707e+07	2.40032e+07	3.25386e+07	2.33572e+07	2.23704e+07	2.05443e+07	2.7932e+07	1.75568e+07	1.9103e+07	2.53672e+07	2.29108e+07	1.86632e+07	3.12664e+07	1.72646e+07	1.35095e+07	2.98618e+07	2.47207e+07	2.46297e+07	2.59138e+07	2.48877e+07
Com_6274_pos	Ethyl paraben	C9 H10 O3	166.063	12.844	167.07	Full match	Full match	Full match	4.98077e+06	5.23183e+06	5.24195e+06	5.51093e+06	5.46899e+06	6.85686e+06	4.10095e+06	6.78025e+06	8.01498e+06	6.0742e+06	9.17443e+06	5.54815e+06	6.00313e+06	6.07194e+06	6.70115e+06	6.05953e+06	7.21304e+06	7.69576e+06	8.99972e+06	9.44067e+06	1.18415e+07	8.97908e+06	7.50321e+06	8.61678e+06	7.04384e+06	7.94481e+06	8.03413e+06	7.03716e+06	9.60012e+06	7.82573e+06	6.60487e+06	6.58076e+06	7.08643e+06	7.76103e+06
Com_6830_pos	Corticosterone	C21 H30 O4	346.213	11.346	347.22	Full match	Full match	No results	5.95694e+06	7.04145e+06	5.63048e+06	3.94504e+06	5.46047e+06	6.9161e+06	5.11331e+06	6.02728e+06	6.32098e+06	4.96406e+06	7.28706e+06	5.29163e+06	5.23923e+06	5.1688e+06	4.30573e+06	5.6433e+06	5.23312e+06	5.11014e+06	6.89221e+06	6.51687e+06	6.4485e+06	9.30688e+06	7.1264e+06	6.28162e+06	5.48144e+06	5.69316e+06	4.10457e+06	5.25031e+06	7.1459e+06	4.6871e+06	5.90835e+06	5.6686e+06	5.87967e+06	5.14843e+06
Com_8529_pos	Sorbic acid	C6 H8 O2	112.052	8.681	113.06	Full match	Full match	Full match	4.02692e+06	1.99209e+06	4.1757e+06	1.98597e+06	4.90442e+06	4.17005e+06	4.14761e+06	4.50666e+06	5.19647e+06	3.57259e+06	4.74821e+06	4.10133e+06	4.06323e+06	4.46549e+06	3.58062e+06	3.92825e+06	4.48322e+06	4.58915e+06	5.55395e+06	6.13255e+06	7.7943e+06	3.67449e+06	5.67476e+06	6.45006e+06	4.95828e+06	4.1787e+06	3.39457e+06	4.29768e+06	5.4844e+06	3.36357e+06	4.79125e+06	4.0203e+06	4.43719e+06	4.67282e+06
Com_51_neg	Trehalose 6-phosphate	C12 H23 O14 P	422.083	1.295	421.075	No results	No results	Full match	1266630371	1163206306	1446990418	8.11908e+08	1170956052	1237113231	9.45642e+08	9.83136e+08	1206967504	1255755284	1142653666	9.80268e+08	8.70352e+08	9.04403e+08	1062156561	8.97774e+08	655375725	9.58123e+08	1178436813	1017533657	9.07479e+08	9.44822e+08	1096064100	948527947	1132500869	9.80774e+08	1109492043	8.45492e+08	1519385676	953482754	1013413576	9.53056e+08	889187141	9.39005e+08
Com_56_neg	3-Dehydroshikimic acid	C7 H8 O5	172.037	1.681	171.03	No results	No results	Full match	1153244686	752033281	1034243850	9.56763e+08	7.93644e+08	900499494	8.89618e+08	9.6037e+08	9.70467e+08	8.93353e+08	8.34788e+08	8.74148e+08	1496740372	9.66142e+08	1055549600	9.47049e+08	8.54991e+08	9.96614e+08	8.52529e+08	1020069669	9.68495e+08	9.52833e+08	7.25875e+08	9.03956e+08	8.10192e+08	9.61056e+08	6.70835e+08	1157552237	4.74205e+08	9.36978e+08	7.60411e+08	9.18138e+08	7.97401e+08	8.99958e+08
Com_66_neg	beta-Nicotyrine	C10 H10 N2	158.085	6.474	157.077	No results	No results	Full match	988798845	7.74277e+08	8.28055e+08	1173358825	7.90762e+08	5.74823e+08	1047052331	9.16916e+08	1039104654	8.8476e+08	1023441826	9.90352e+08	9.10807e+08	8.33487e+08	1077815495	1059189361	9.02526e+08	1069241272	2.92158e+08	5.25369e+08	4.90614e+08	3.8497e+08	4.48645e+08	5.68248e+08	8.73792e+08	1008291947	8.34476e+08	8.29734e+08	9.36792e+08	9.55749e+08	8.70169e+08	7.2379e+08	7.44427e+08	9.06128e+08
Com_131_neg	beta-Hydroxyisobutyrate	C4 H8 O3	104.047	1.436	103.04	No results	No results	Full match	3.32325e+08	2.23972e+08	2.0504e+08	243325908	2.55367e+08	295135062	2.99532e+08	3.29744e+08	519929949	197576236	3.6551e+08	3.67186e+08	2.40899e+08	3.60875e+08	2.37555e+08	1.84234e+08	4.17376e+08	570459205	4.90818e+08	5.67557e+08	4.67498e+08	4.9132e+08	4.3347e+08	3.545e+08	2.61422e+08	518296515	4.38143e+08	4.28286e+08	4.75263e+08	155848130	2.89344e+08	3.5492e+08	4.23304e+08	2.81495e+08
Com_196_neg	7-Methylxanthine	C6 H6 N4 O2	166.048	1.298	165.041	Invalid mass	No results	No match	2.47959e+08	2.23171e+08	1.93881e+08	2.89295e+08	2.0399e+08	1.93741e+08	1.79538e+08	2.16736e+08	2.53711e+08	1.49699e+08	2.32003e+08	2.17019e+08	2.38393e+08	1.79051e+07	294524519	2.39971e+08	1.99527e+08	2.58071e+08	1.46211e+08	2.84471e+08	2.77084e+08	2.62739e+08	2.33095e+08	2.78368e+08	2.18147e+08	2.35074e+08	1.81574e+08	232536545	2.22512e+08	200850202	2.23511e+08	2.30761e+08	229152839	2.38895e+08
Com_215_neg	D-(-)-Lyxose	C5 H10 O5	150.053	1.335	149.046	Full match	No results	Full match	2.5769e+08	2.37484e+08	2.25074e+08	2.63676e+08	2.04803e+08	2.13045e+08	1.74437e+08	1.96473e+08	2.31609e+08	1.82815e+08	1.94658e+08	194879070	2.25436e+08	2.01321e+08	2.65723e+08	2.07818e+08	1.78731e+08	2.4374e+08	1.68083e+08	2.7185e+08	2.37605e+08	2.41083e+08	2.16613e+08	2.52179e+08	1.89536e+08	2.17505e+08	2.05333e+08	2.06551e+08	1.97441e+08	1.79099e+08	2.08976e+08	2.23671e+08	2.11189e+08	216854033
Com_234_neg	D-Mannose 6-phosphate	C6 H13 O9 P	260.03	1.224	259.023	Full match	Not the top hit	Full match	1.59443e+08	2.28201e+08	1.43279e+08	2.19472e+08	2.20103e+08	1.93818e+08	1.90125e+08	1.73246e+08	1.68885e+08	1.5792e+08	1.56977e+08	1.60652e+08	1.57562e+08	1.52707e+08	1.48723e+08	1.81307e+08	1.57619e+08	150877878	1.30036e+08	1.99356e+08	2.53976e+08	2.40896e+08	2.27591e+08	2.50944e+08	1.89088e+08	1.65667e+08	1.36813e+08	1.4623e+08	1.41492e+08	1.60656e+08	1.4921e+08	159011716	1.68911e+08	1.97096e+08
Com_240_neg	Scutellarin	C21 H18 O12	462.08	9.205	461.073	No results	Full match	Full match	1.24853e+08	1.6444e+08	104808916	1.18571e+08	1.3398e+08	7.03403e+07	1.98303e+08	1.22818e+08	1.64738e+08	6.05037e+07	1.6875e+08	5.95549e+07	6.83607e+07	7.8637e+07	1.67348e+08	6.87346e+07	1.52893e+08	8.92852e+07	9.74292e+07	1.20725e+08	1.19445e+08	2.27878e+08	1.39449e+08	9.9396e+07	1.62752e+08	2.66547e+08	1.85773e+08	4.49516e+07	2.00214e+08	2.35445e+07	1.24285e+08	1.2419e+08	1.27041e+08	1.23712e+08
Com_246_neg	Corchorifatty acid F	C18 H32 O5	328.225	10.999	327.218	Full match	No results	No results	260608165	1.99745e+08	1.6926e+08	1.72034e+08	1.66872e+08	2.1205e+08	1.81654e+08	2.14472e+08	2.3749e+08	2.02988e+08	2.11174e+08	2.28011e+08	1.9681e+08	1.58839e+08	2.30832e+08	2.06322e+08	1.9146e+08	2.88325e+08	5.58084e+07	2.15458e+08	1.98346e+08	1.75472e+08	1.46144e+08	1.40982e+08	1.98044e+08	225596766	2.33206e+08	2.59171e+08	2.60699e+08	1.67863e+08	1.94982e+08	2.09387e+08	2.06573e+08	2.15928e+08
Com_251_neg	2-Hydroxy-1-(4-methoxyphenyl)propyl hexopyranoside	C16 H24 O8	344.147	9.356	343.14	Full match	No results	No results	1.23084e+08	135386326	8.7783e+07	1.96388e+08	1.09914e+08	9.51574e+07	1.39246e+08	9.10628e+07	1.69247e+08	3.3915e+07	1.43697e+08	7.72737e+07	1.02021e+08	1.01902e+08	1.20087e+08	9.16519e+07	1.81946e+08	1.6977e+08	9.99864e+07	7.43632e+07	158401356	2.47659e+08	1.61788e+08	1.10308e+08	1.9366e+08	1.85335e+08	1.38212e+08	141267743	2.67984e+08	6.56565e+07	1.25216e+08	1.44995e+08	1.21825e+08	1.43182e+08
Com_266_neg	Hordatine A	C28 H38 N8 O4	550.299	13.055	549.292	No results	No results	Full match	2.30638e+07	3.65665e+07	7.42941e+07	4.14076e+07	4.75465e+07	5.03848e+07	9.24778e+07	8.5525e+07	128607955	3.3838e+07	1.20807e+08	5.19303e+07	5.90503e+07	1.83893e+08	5.05854e+07	9.3533e+07	7.42746e+07	6.70348e+07	9.20319e+07	8.35867e+07	6.20568e+07	1.17507e+08	1.32227e+08	1.10795e+08	1.55695e+08	9.8386e+07	5.2626e+07	8.60944e+07	1.03442e+08	9.84237e+07	7.96551e+07	8.50206e+07	9.22893e+07	82738802
Com_274_neg	Mevalonic acid	C6 H12 O4	148.074	1.431	147.066	Full match	No results	Full match	1.46962e+08	4.8747e+07	2.92382e+07	1.55504e+08	8.00319e+07	1.48751e+08	8.73596e+07	1.50337e+08	1.55564e+08	103185742	1.62083e+08	1.49749e+08	1.71009e+08	1.57977e+08	1.91517e+08	8.33122e+07	1.2212e+08	1.73066e+08	1.54859e+08	1.93838e+08	2.33153e+08	1.65659e+08	1.81836e+08	1.83192e+08	1.44002e+08	1.77845e+08	1.61071e+08	1.22623e+08	1.56136e+08	1.20386e+08	1.52239e+08	1.5925e+08	1.61234e+08	1.39303e+08
Com_305_neg	N7-Methylguanosine	C11 H17 N5 O5	299.122	1.349	298.114	No results	No results	Full match	7.82572e+07	9.41046e+07	6.0309e+07	1.79913e+08	7.94097e+07	7.1823e+07	111103189	7.75615e+07	1.0188e+08	7.5524e+07	1.04957e+08	9.61587e+07	1.0026e+08	9.57754e+07	1.55483e+08	1.44152e+08	1.15029e+08	8.86293e+07	4.41959e+07	8.15073e+07	1.51661e+08	1.0055e+08	7.62488e+07	1.13024e+08	1.0347e+08	1.09541e+08	9.44478e+07	9.99547e+07	8.37477e+07	9.05059e+07	9.3144e+07	1.04465e+08	1.04588e+08	9.369e+07
Com_307_neg	Elaidic acid	C18 H34 O2	282.256	14.905	281.249	Full match	No results	Full match	1.54337e+08	1.52767e+08	1.4619e+08	1.26178e+08	1.22473e+08	1.37543e+08	1.48232e+08	1.32964e+08	1.74858e+08	1.64626e+08	1.43152e+08	148970613	1.45565e+08	1.16983e+08	1.67228e+08	1.31828e+08	1.45669e+08	218616861	1.73193e+08	1.7812e+08	1.57475e+08	1.42537e+08	1.59656e+08	1.36353e+08	1.2636e+08	1.62514e+08	1.44387e+08	1.60796e+08	2.16051e+08	1.31925e+08	1.76817e+08	1.89654e+08	1.7783e+08	1.88084e+08
Com_319_neg	PMeOH (18:2-18:3)	C40 H69 O8 P	708.473	16.345	707.465	No results	Full match	No results	4.14409e+06	1.99529e+06	1.8439e+07	1.69043e+08	1.55827e+06	9.99481e+06	5.96391e+06	1.06465e+06	1.0377e+06	750454	2.44242e+06	678642	5.21477e+06	13394992	4.52517e+06	299181	1.54716e+08	1.31526e+06	3.33503e+06	1.40534e+06	594363	1.3555e+06	326188	428549	938968	2.2397e+07	4.51669e+06	6.18894e+06	887090	1.16462e+06	1.79801e+07	1.52734e+07	1.50405e+07	1.49987e+07
Com_351_neg	Dehydro-L-ascorbic acid	C6 H6 O6	174.017	1.449	173.009	No results	Full match	Full match	1.42386e+08	166737247	1.39998e+08	1.50548e+08	1.25733e+08	1.10968e+08	1.02644e+08	1.16399e+08	8.70369e+07	1.51112e+08	1.35757e+08	115529617	1.22296e+08	8.41351e+07	1.18966e+08	1.26286e+08	6.38679e+07	88428323	9.10597e+07	7.43472e+07	7.43909e+07	8.16462e+07	7.53102e+07	9.72439e+07	8.88403e+07	7.03103e+07	1.02032e+08	9.57744e+07	7.70342e+07	9.53296e+07	1.1809e+08	1.14055e+08	7.04266e+07	7.86388e+07
Com_356_neg	Sinapoyl O-hexoside	C17 H22 O10	386.122	7.961	385.114	No results	No results	Full match	1.3929e+08	9.28274e+07	9.8289e+07	1.44999e+08	9.47113e+07	7.78578e+07	1.27633e+08	1.18273e+08	1.33531e+08	1.11663e+08	1.47661e+08	1.17194e+08	1.40083e+08	127745047	180217145	1.40144e+08	1.46425e+08	1.53932e+08	6.34671e+07	1.5773e+08	1.61013e+08	8.96472e+07	1.3489e+08	1.02304e+08	1.19427e+08	1.28073e+08	140248990	1.61929e+08	7.29075e+07	1.28894e+08	9.7841e+07	1.30944e+08	134959163	1.43676e+08
Com_357_neg	LPA 18:2	C21 H39 O7 P	434.243	14.23	433.236	No results	Full match	No results	8.72531e+07	1.25649e+08	1.14079e+08	1.20628e+08	8.50122e+07	1.49548e+08	7.34784e+07	1.15742e+08	1.19957e+08	8.82871e+07	1.10768e+08	1.06195e+08	1.09761e+08	7.52966e+07	9.35165e+07	8.25668e+07	9.11908e+07	1.05741e+08	1.73351e+08	2.00461e+08	1.08582e+08	1.5377e+08	1.51925e+08	1.57945e+08	8.27403e+07	1.09164e+08	146403212	1.38285e+08	1.34387e+08	9.4434e+07	1.19764e+08	1.32566e+08	9.65291e+07	1.25803e+08
Com_364_neg	Guanosine monophosphate	C10 H14 N5 O8 P	363.057	1.295	362.05	No results	No results	Full match	1.75535e+08	109697359	1.31404e+07	7.56457e+07	1.21145e+08	1.41337e+08	8.51e+07	1.75445e+07	1.73474e+08	1.08402e+08	1.15811e+08	9.9424e+07	9.85699e+07	8.00232e+07	1.33609e+08	2.27111e+07	1.89724e+07	2.14894e+07	2.03605e+07	1.44993e+08	9.3263e+07	9.64923e+07	1.16675e+08	8.51795e+07	9.89585e+07	1.19226e+08	1.26784e+08	1.16495e+08	3.26513e+07	8.67875e+07	1.07502e+08	101073604	1.06861e+08	1.17643e+08
Com_395_neg	Phloridzin	C21 H24 O10	436.137	9.882	435.13	No results	Full match	Full match	6.93644e+07	6.11746e+07	5.66171e+07	9.95848e+07	6.94426e+07	5.15045e+07	1.15203e+08	5.0115e+07	9.60072e+07	1.94173e+07	9.19435e+07	5.11852e+07	7.56919e+07	7.29528e+07	8.39555e+07	4.83949e+07	1.27609e+08	1.13328e+08	4.74367e+07	9.87136e+07	9.18305e+07	1.48347e+08	9.15033e+07	5.83675e+07	115690068	121124935	117745263	7.68195e+07	1.1712e+08	4.00094e+07	7.62086e+07	8.05784e+07	8.71034e+07	8.55609e+07
Com_423_neg	D-Sedoheptulose 7-phosphate	C7 H15 O10 P	244.035	1.251	289.033	Invalid mass	No results	No match	6.80717e+07	8.92351e+07	1.18673e+08	5.32239e+07	8.52618e+07	9.68185e+07	8.65793e+07	4.92045e+07	7.29652e+07	1.24596e+08	9.44784e+07	2.91105e+07	3.02774e+07	3.71437e+07	4.08835e+07	1.16395e+08	4.81362e+07	3.64362e+07	1.12055e+08	1.15865e+08	9.69724e+07	1.23077e+08	6.51399e+07	7.09585e+07	1.20018e+08	8.94915e+07	6.36023e+07	4.21586e+07	1.33146e+08	5.28586e+07	5.05615e+07	7.60338e+07	4.64497e+07	8.79886e+07
Com_559_neg	2-Oxobutyric acid	C4 H6 O3	102.032	1.362	101.025	Full match	No results	No results	6.63963e+07	7.14906e+07	5.81114e+07	8.96685e+07	5.84332e+07	4.76277e+07	5.52596e+07	7.01284e+07	6.86259e+07	6.93416e+07	6.09024e+07	7.14302e+07	5.85029e+07	5.2418e+07	6.99801e+07	7.46286e+07	5.41033e+07	2.54161e+07	3.8757e+07	7.02162e+07	80267577	7.12154e+07	7.4197e+07	7.52909e+07	7.59334e+07	7.60718e+07	5.36573e+07	5.59799e+07	6.23659e+07	6.32337e+07	6.01809e+07	7.23691e+07	6.88646e+07	7.5969e+07
Com_623_neg	LPA 18:3	C21 H37 O7 P	432.228	13.972	431.221	No results	Full match	No results	5.59841e+07	5.7436e+07	5.4667e+07	5.38311e+07	5.58649e+07	6.56535e+07	4.96704e+07	4.95431e+07	5.38517e+07	5.09987e+07	4.72111e+07	3.85023e+07	5.50033e+07	4.1903e+07	4.69354e+07	3.70055e+07	4.69595e+07	3.49277e+07	8.67814e+07	8.11941e+07	5.36972e+07	8.52886e+07	6.05856e+07	8.04042e+07	5.3285e+07	6.39791e+07	6.74197e+07	6.44816e+07	6.13841e+07	4.4435e+07	5.62337e+07	4.78166e+07	6.2974e+07	5.88061e+07
Com_626_neg	LPC 18:2	C26 H50 N O7 P	579.354	14.752	578.346	No results	Invalid mass	No results	6.48989e+07	5.97766e+07	6.34867e+07	5.95742e+07	5.52156e+07	7.06707e+07	4.96946e+07	52770797	6.26898e+07	5.75317e+07	5.72442e+07	5.73712e+07	5.17885e+07	5.70833e+07	6.74508e+07	4.36831e+07	6.80698e+07	7.19944e+07	6.76105e+07	5.91468e+07	6.81806e+07	8.45722e+07	5.81607e+07	6.0887e+07	4.99319e+07	7.04136e+07	5.93119e+07	5.40655e+07	7.87274e+07	4.49732e+07	5.95746e+07	6.35922e+07	5.01745e+07	6.57166e+07
Com_681_neg	N-[5-(trifluoromethyl)-2-pyridinyl]benzenesulfonamide	C12 H9 F3 N2 O2 S	302.035	2.002	301.028	Full match	No results	No results	2.37641e+07	1.77885e+07	1.37047e+07	1.42192e+07	1.73231e+07	2.36742e+07	1.89471e+07	2.82912e+07	2.48384e+07	2.4856e+07	2.92137e+07	3.03138e+07	2.19658e+07	2.44268e+07	3.30028e+07	2.26946e+07	2.51118e+07	7.3404e+07	7.85165e+07	5.40845e+07	4.23368e+07	2.48243e+07	4.13661e+07	2.44053e+07	2.20174e+07	5.70602e+07	5.08194e+07	4.02731e+07	8.38691e+07	3.16721e+07	2.68667e+07	2.99116e+07	3.98831e+07	4.25595e+07
Com_694_neg	Dl-3-Hydroxynorvaline	C5 H11 N O3	133.074	1.415	114.056	No results	No results	Full match	4.01776e+07	3.53181e+07	4.17779e+07	6.67466e+07	3.98811e+07	3.99641e+07	3.56321e+07	2.80938e+07	3.76008e+07	2.25526e+07	5.00303e+07	3.57459e+07	33040284	3.71023e+07	4.59374e+07	3.48831e+07	5.90451e+07	7.86616e+07	51196573	3.26789e+07	4.0683e+07	2.99624e+07	2.56475e+07	2.92458e+07	4.22197e+07	4.66572e+07	5.3049e+07	6.16472e+07	5.96676e+07	4.85736e+07	3.78417e+07	3.94947e+07	4.48356e+07	4.76704e+07
Com_712_neg	PMeOH (18:3-18:3)	C40 H67 O8 P	706.458	16.076	705.45	No results	Full match	No results	2.30518e+06	1.47181e+06	9.26012e+06	6.4192e+07	1.0333e+06	5.40287e+06	3.33097e+06	613579	747394	811319	1.46413e+06	271059	3.29234e+06	5.45639e+06	2.53102e+06	331560	4.98817e+07	887325	1.75827e+06	1.07468e+06	520681	1.21625e+06	249946	311314	658713	9.24704e+06	2.44088e+06	2.90513e+06	700180	702369	8.3599e+06	6.97911e+06	6.8282e+06	6.75622e+06
Com_758_neg	Theophylline-7-acetic acid	C9 H10 N4 O4	238.069	1.28	237.062	No results	No results	Full match	6.85122e+07	3.37272e+07	5.38654e+07	5.48279e+07	5.76109e+07	5.24719e+07	54155411	5.07066e+07	5.26696e+07	5.40748e+07	4.91194e+07	4.66207e+07	4.66332e+07	4.47178e+07	4.69844e+07	4.96329e+07	3.79687e+07	3.84639e+07	3.84511e+07	4.47967e+07	5.68177e+07	3.55699e+07	5.18322e+07	5.53554e+07	6.03823e+07	5.11373e+07	4.3143e+07	3.87599e+07	4.97436e+07	4.24677e+07	5.97997e+07	4.76391e+07	4.72742e+07	4.91027e+07
Com_771_neg	D-Proline	C5 H9 N O2	115.064	1.42	114.056	No results	No results	Full match	3.67529e+07	3.17127e+07	3.81398e+07	5.98543e+07	3.68331e+07	3.74446e+07	2.93999e+07	2.44493e+07	3.63577e+07	2.06431e+07	4.48466e+07	2.99265e+07	2.9012e+07	3.04636e+07	3.86265e+07	2.85859e+07	5.38636e+07	6.65814e+07	4.83946e+07	2.95532e+07	3.29464e+07	2.74014e+07	2.39514e+07	2.66484e+07	33381913	4.01841e+07	4.64585e+07	5.70534e+07	5.48059e+07	4.26071e+07	3.47901e+07	3.52629e+07	4.13786e+07	4.27283e+07
Com_798_neg	(+/-)9-HpODE	C18 H32 O4	312.23	12.697	311.223	Full match	No results	Full match	6.64695e+07	5.75423e+07	5.00255e+07	4.02627e+07	3.70144e+07	4.62427e+07	3.95903e+07	4.42621e+07	5.41498e+07	4.78237e+07	5.29538e+07	5.83453e+07	4.04166e+07	3.72519e+07	5.17385e+07	3.53589e+07	4.3539e+07	5.88818e+07	5.15424e+07	5.69353e+07	4.7261e+07	4.11995e+07	3.44728e+07	3.35423e+07	4.33535e+07	4.70252e+07	5.12354e+07	5.5818e+07	6.25699e+07	4.79448e+07	4.41289e+07	4.49979e+07	5.16464e+07	4.61534e+07
Com_812_neg	2-(1H-benzimidazol-2-yl)-3-(1,3-benzodioxol-5-yl)acrylonitrile	C17 H11 N3 O2	289.084	2.321	288.077	Full match	No results	No results	4.00716e+07	3.51834e+07	3.5728e+07	4.55501e+07	2.88998e+07	2.82565e+07	4.58005e+07	3.67104e+07	4.35393e+07	3.79113e+07	4.58704e+07	4.57212e+07	3.62662e+07	4.44905e+07	5.34933e+07	4.61954e+07	5.33134e+07	5.99649e+07	3.48932e+07	4.07344e+07	4.16615e+07	3.08317e+07	2.93005e+07	3.92049e+07	3.62866e+07	4.53435e+07	4.52329e+07	4.67827e+07	6.44878e+07	4.95391e+07	3.46893e+07	4.83729e+07	5.02722e+07	5.07455e+07
Com_840_neg	Thioctic acid	C8 H14 O2 S2	206.043	1.463	205.035	No results	No results	Full match	5.69288e+07	5.79619e+07	5.22497e+07	4.40056e+07	4.8867e+07	4.97176e+07	3.57757e+07	3.8541e+07	4.22997e+07	5.49695e+07	4.97e+07	4.63434e+07	3.54171e+07	4.10681e+07	3.59945e+07	4.23498e+07	3.23658e+07	4.76918e+07	3.57448e+07	3.72342e+07	3.84497e+07	4.18771e+07	3.31793e+07	3.32662e+07	3.95883e+07	3.53409e+07	4.05464e+07	3.87809e+07	3.85106e+07	3.89279e+07	4.21007e+07	4.41426e+07	3.58401e+07	4.75242e+07
Com_887_neg	15(R),19(R)-hydroxy Prostaglandin E1	C20 H34 O6	740.464	15.039	739.457	Invalid mass	No results	No results	2.3886e+07	2.72815e+07	4.47998e+07	4.4727e+07	2.11827e+07	3.16793e+07	2.83656e+07	2.15538e+07	1.82371e+07	2.47594e+07	2.0473e+07	2.13863e+07	3.01587e+07	2.85986e+07	2.93331e+07	1.41989e+07	4.9057e+07	2.87592e+07	21661102	1.88937e+07	1.43702e+07	2.43372e+07	1.50063e+07	1.80625e+07	1.71886e+07	2.92373e+07	2.53134e+07	3.32466e+07	2.45789e+07	1.33933e+07	2.83868e+07	3.15523e+07	2.74237e+07	2.36032e+07
Com_920_neg	Stachyose	C24 H42 O21	666.223	1.423	665.216	No results	No results	Full match	3.57668e+07	3.98163e+07	2.33451e+07	35003633	2.98095e+07	3.73244e+07	2.68366e+07	3.46403e+07	3.74292e+07	3.29947e+07	5.20997e+07	3.08137e+07	2.6257e+07	2.67427e+07	2.61095e+07	3.31903e+07	2.6365e+07	2.58729e+07	2.74974e+07	3.34081e+07	4.91847e+07	4.34469e+07	3.49426e+07	3.52323e+07	2.88484e+07	2.92353e+07	2.84768e+07	3.57533e+07	4.55189e+07	2.74228e+07	3.73196e+07	3.4702e+07	3.29565e+07	3.36526e+07
Com_925_neg	Lactobionic acid	C12 H22 O12	358.111	1.298	357.105	No results	No results	Full match	4.13235e+07	4.02511e+07	4.76315e+07	3.14854e+07	3.78462e+07	4.41904e+07	3.48416e+07	3.08995e+07	4.93633e+07	3.54134e+07	4.20242e+07	3.72589e+07	3.89476e+07	3.41683e+07	5.05461e+07	3.02455e+07	3.22234e+07	5.05879e+07	4.36623e+07	4.26794e+07	3.80052e+07	4.04112e+07	4.57017e+07	4.02321e+07	3.41821e+07	3.48968e+07	4.42963e+07	4.12312e+07	5.50858e+07	3.42001e+07	3.36073e+07	3.56958e+07	3.7904e+07	4.05197e+07
Com_951_neg	LPC 16:0	C24 H50 N O7 P	555.354	14.96	554.346	No results	Invalid mass	No results	3.08093e+07	3.04561e+07	2.86343e+07	2.96552e+07	2.47007e+07	3.909e+07	3.0776e+07	2.93124e+07	3.52828e+07	3.60667e+07	3.1484e+07	3.42562e+07	3.3098e+07	3.22927e+07	3.88421e+07	2.14649e+07	3.90704e+07	4.24994e+07	4.23981e+07	4.73605e+07	4.05744e+07	5.26798e+07	3.07153e+07	3.65396e+07	2.64901e+07	3.67645e+07	4.48384e+07	3.15804e+07	5.19266e+07	2.8657e+07	3.41758e+07	3.39306e+07	3.21908e+07	2.89315e+07
Com_958_neg	(-)-Epicatechin gallate	C22 H18 O10	442.091	8.686	441.083	No results	Full match	Full match	1.35936e+07	1.41925e+07	2.53936e+07	1.13114e+07	2.83312e+07	1.75174e+07	4.5202e+07	1.7772e+07	2.22742e+07	1.07742e+07	2.14625e+07	1.6126e+07	1.96252e+07	3.42744e+07	4.22803e+07	1.05842e+07	2.52934e+07	1.38157e+07	7.48758e+06	1.29973e+07	1.78946e+07	2.11041e+07	1.10919e+07	1.41969e+07	1.66988e+07	8.57027e+06	3.54444e+07	7.06572e+06	9.40146e+06	7.45508e+06	1.72264e+07	1.85686e+07	1.89997e+07	1.97945e+07
Com_960_neg	PMeOH (18:2-18:2)	C40 H71 O8 P	710.49	14.014	709.482	No results	Full match	No results	572279	571386	531819	6.10031e+06	4.4504e+07	581451	512339	2.3086e+06	667945	535788	517173	482742	503228	444715	568478	455458	518884	4.03823e+06	563651	591894	505323	537424	486552	477941	504902	552486	548788	559327	642137	435031	548620	540874	513400	525124
Com_1096_neg	Nigericin	C40 H68 O11	724.469	15.313	723.462	Invalid mass	Invalid mass	No results	9.74265e+06	1.34063e+07	3.34373e+07	3.39589e+07	9.28005e+06	2.36921e+07	1.45043e+07	9.73256e+06	5.70488e+06	1.02094e+07	1.00667e+07	7.82567e+06	1.43807e+07	1.71713e+07	9.63408e+06	3.64851e+06	3.83146e+07	1.10322e+07	9.67349e+06	8.67723e+06	3.71374e+06	6.53822e+06	3.77318e+06	3.53031e+06	7.44454e+06	1.84997e+07	1.43555e+07	1.6304e+07	1.05748e+07	3.16037e+06	1.69433e+07	1.8628e+07	1.7523e+07	1.62325e+07
Com_1122_neg	2-Phenylethyl glucosinolate	C15 H21 N O9 S2	423.066	9.031	422.058	No results	No results	Full match	2.41258e+07	1.97933e+07	3.76462e+07	2.77229e+07	2.2142e+07	1.80284e+07	2.38489e+07	1.79389e+07	8.0357e+06	1.47232e+07	1.95632e+07	2.23805e+07	3.3864e+07	1.84546e+07	2.12377e+07	1.46977e+07	2.58425e+07	2.71536e+07	2.09133e+07	3.92796e+07	3.05516e+07	1.71981e+07	2.65153e+07	2.69192e+07	2.62459e+07	9.51196e+06	2.489e+07	2.56019e+07	7.60456e+06	2.36596e+07	2.51397e+07	2.26977e+07	2.17548e+07	3.00077e+07
Com_1144_neg	PI (16:0/18:3)	C43 H77 O13 P	832.511	16.305	831.504	No results	Full match	No results	1.13435e+06	39751.3	3.65307e+06	3.81191e+07	330144	2.20436e+06	1.23367e+06	36984.1	45977.9	40191.6	611458	35614.6	1.05583e+06	3.09166e+06	758926	33387.7	2.37477e+07	180153	930993	333507	130500	285243	44956.5	110261	225009	3.92003e+06	1.00339e+06	1.41707e+06	268405	354030	5.56151e+06	4.56324e+06	4.33783e+06	4.46671e+06
Com_1190_neg	Gentiopicrin	C16 H20 O9	356.111	8.499	355.104	No results	Full match	Full match	2.46951e+07	2.81424e+07	2.24947e+07	1.94673e+07	2.18451e+07	2.36548e+07	2.31835e+07	2.96341e+07	3.79595e+07	3.81695e+07	3.80862e+07	3.23697e+07	2.3141e+07	27486166	3.02971e+07	3.49015e+07	1.75081e+07	2.74733e+07	3.24356e+07	3.54144e+07	3.7642e+07	3.15608e+07	3.13327e+07	3.08974e+07	2.64457e+07	2.95079e+07	3.12765e+07	2.91261e+07	4.24027e+07	3.04299e+07	2.94764e+07	2.89997e+07	2.91174e+07	3.11335e+07
Com_1193_neg	Ethyl-β-D-glucuronide	C8 H14 O7	222.074	1.275	221.067	Full match	No results	No results	2.19304e+07	1.73261e+07	2.41522e+07	3.41027e+07	1.85154e+07	2.45987e+07	2.50767e+07	2.1596e+07	2.68795e+07	2.15708e+07	3.03872e+07	2.44997e+07	2.13709e+07	1.70466e+07	3.02059e+07	3.0833e+07	1.65189e+07	2.41507e+07	2.81203e+07	2.7987e+07	2.473e+07	2.7293e+07	3.88845e+07	3.61186e+07	3.01704e+07	2.88142e+07	2.24655e+07	2.27281e+07	3.17456e+07	2.76114e+07	2.42695e+07	2.15565e+07	2.6384e+07	37305138
Com_1201_neg	GlcADG (13:1-18:3)	C40 H66 O11	722.454	15.115	721.446	No results	Invalid mass	No results	1.20327e+07	1.74257e+07	3.46777e+07	3.06798e+07	1.27783e+07	2.61134e+07	1.57694e+07	1.18003e+07	9.8746e+06	8.77285e+06	1.29256e+07	7.89501e+06	1.71869e+07	1.53212e+07	1.64915e+07	5.96316e+06	2.8083e+07	1.2991e+07	1.05064e+07	8.8301e+06	7.00542e+06	1.08677e+07	7.48387e+06	7.76201e+06	8.35395e+06	1.52016e+07	1.34265e+07	2.00176e+07	1.16781e+07	7.00163e+06	1.6457e+07	1.58057e+07	1.80769e+07	1.68764e+07
Com_1222_neg	Timosaponin A3	C39 H64 O13	740.436	13.61	739.429	No results	No results	Full match	2.92595e+07	3.56213e+07	3.12598e+07	2.12387e+07	2.57161e+07	3.68893e+07	2.16003e+07	3.18495e+07	3.83999e+07	3.3662e+07	2.97664e+07	2.85498e+07	1.9802e+07	2.04441e+07	2.93469e+07	2.28963e+07	1.79663e+07	2.45122e+07	2.42087e+07	2.74964e+07	2.08736e+07	2.37356e+07	2.64405e+07	2.08235e+07	2.52224e+07	2.54195e+07	2.35898e+07	2.31232e+07	3.07624e+07	1.72018e+07	2.83723e+07	2.88166e+07	2.78418e+07	2.57753e+07
Com_1243_neg	Uridine monophosphate (UMP)	C9 H13 N2 O9 P	324.031	9.706	323.024	Invalid mass	No results	No results	2.60059e+07	2.54814e+07	2.13442e+07	2.15037e+07	2.51574e+07	2.6457e+07	2.5587e+07	2.99869e+07	2.72344e+07	3.91647e+07	3.07213e+07	2.70178e+07	3.54409e+07	2.86907e+07	3.68445e+07	3.07879e+07	2.98278e+07	2.96678e+07	1.23474e+07	2.88121e+07	3.07722e+07	2.75734e+07	1.89038e+07	2.46238e+07	2.75586e+07	2.86055e+07	3.73735e+07	3.02041e+07	2.16788e+07	2.36091e+07	2.66466e+07	2.66678e+07	2.85852e+07	2.93586e+07
Com_1263_neg	(+/-)9(10)-EpOME	C18 H32 O3	342.241	11.745	341.234	Invalid mass	No results	No results	3.00796e+07	2.94648e+07	2.49859e+07	2.75428e+07	2.33991e+07	2.54845e+07	2.46943e+07	2.12964e+07	2.56301e+07	2.89465e+07	2.26881e+07	2.4843e+07	2.85883e+07	1.80889e+07	3.11833e+07	2.33032e+07	2.41821e+07	3.86117e+07	2.37814e+07	2.37757e+07	2.05947e+07	1.78929e+07	1.82542e+07	1.63408e+07	2.26302e+07	2.84029e+07	3.31372e+07	3.79419e+07	3.02093e+07	1.85048e+07	2.39189e+07	2.36329e+07	2.44204e+07	2.47176e+07
Com_1288_neg	Albiflorin	C23 H28 O11	480.164	10.733	479.156	No results	No results	Full match	6.05874e+06	5.10868e+06	3.32938e+06	5.24838e+06	6.60606e+06	5.1177e+06	3.30818e+06	9.86076e+06	3.56718e+06	1.62278e+07	4.57901e+06	4.08543e+06	3.41345e+07	1.32798e+07	2.0475e+07	1.81617e+07	1.04341e+07	2.01389e+07	2.26968e+06	4.90477e+06	5.58293e+06	4.79471e+06	4.76919e+06	4.71455e+06	1.92644e+07	1.1924e+07	1.04423e+07	1.16321e+07	1.00755e+07	1.05121e+07	9.17344e+06	9.39065e+06	9.49267e+06	9.60591e+06
Com_1295_neg	Tricin O-malonylhexoside	C26 H26 O15	578.125	9.193	577.118	No results	No results	Full match	2.14777e+07	2.37085e+07	2.63589e+07	1.82164e+07	2.60817e+07	1.93403e+07	1.21355e+07	1.98189e+07	3.92154e+07	2.97364e+07	1.62082e+07	1.98137e+07	2.51121e+07	2.8946e+07	3.12238e+07	2.97575e+07	1.49654e+07	2.92139e+07	2.12494e+07	3.36526e+07	1.92909e+07	3.14863e+07	2.78701e+07	1.1284e+07	2.60671e+07	2.41851e+07	2.46796e+07	1.80073e+07	3.09962e+07	2.5441e+07	2.83149e+07	1.97965e+07	2.49961e+07	2.55587e+07
Com_1325_neg	Loganic acid	C16 H24 O10	376.137	5.985	375.13	No results	No results	Full match	2.99168e+07	2.73954e+07	2.50246e+07	2.44593e+07	2.33129e+07	23265410	2.05458e+07	2.48658e+07	3.25279e+07	2.69239e+07	2.67663e+07	3.2946e+07	2.45244e+07	2.60166e+07	3.36425e+07	2.79668e+07	2.17631e+07	2.38854e+07	1.98442e+07	2.65916e+07	3.49249e+07	2.17784e+07	2.72579e+07	2.08025e+07	2.36219e+07	2.6429e+07	2.97604e+07	2.7593e+07	2.339e+07	2.66645e+07	2.73706e+07	2.83169e+07	2.7048e+07	2.43212e+07
Com_1429_neg	Caffeic acid O-glucoside	C15 H18 O9	342.095	6.956	341.088	No results	No results	Full match	1.92336e+07	1.73064e+07	1.39168e+07	2.35966e+07	2.50847e+07	2.35392e+07	1.84058e+07	1.64814e+07	1.58611e+07	1.11853e+07	2.39926e+07	2.00558e+07	1.83676e+07	2.59206e+07	1.35309e+07	1.87989e+07	2.49138e+07	1.49051e+07	5.59509e+06	1.283e+07	1.5415e+07	2.41708e+07	1.80161e+07	2.19461e+07	1.70109e+07	1.80053e+07	1.44253e+07	2.73637e+07	1.29569e+07	2.06797e+07	17202114	2.03469e+07	2.09194e+07	1.89179e+07
Com_1435_neg	Tartaric acid	C4 H6 O6	150.016	1.196	149.009	No results	No results	Full match	2.19806e+07	2.62768e+07	2.28734e+07	2.36683e+07	2.30664e+07	2.14404e+07	2.2417e+07	2.08093e+07	2.82445e+07	2.18059e+07	2.16131e+07	2.20233e+07	2.11182e+07	2.57676e+07	2.06787e+07	17714930	2.51981e+07	3.15429e+07	2.64974e+07	2.77669e+07	2.61478e+07	2.59283e+07	2.65561e+07	2.19502e+07	2.09006e+07	2.28481e+07	2.08991e+07	25855609	3.11048e+07	1.84998e+07	2.18558e+07	2.28693e+07	2.10345e+07	2.60526e+07
Com_1450_neg	PA (18:2/18:3)	C39 H67 O8 P	694.458	16.241	693.451	No results	Full match	No results	980509	38227.4	2.83963e+06	2.87432e+07	408659	1.22404e+06	741702	36518.9	60145.8	40380.3	452717	38076.7	563724	2.07107e+06	438808	75467.4	2.13113e+07	318631	734123	264716	229219	232463	116037	104786	167478	3.17618e+06	573504	1.01343e+06	285805	270218	2.89183e+06	2.21479e+06	2.20507e+06	2.0685e+06
Com_1452_neg	Ferulaldehyde	C10 H10 O3	178.063	7.749	177.056	No results	Full match	Full match	1.77865e+07	1.72767e+07	1.39707e+07	1.95208e+07	1.40437e+07	1.75953e+07	2.05343e+07	1.96645e+07	3.66374e+07	2.19048e+07	3.02325e+07	1.96818e+07	2.13498e+07	2.24855e+07	2.39256e+07	2.7839e+07	2.33167e+07	2.94791e+07	2.21063e+07	2.7318e+07	2.74955e+07	2.34233e+07	2.67732e+07	2.26244e+07	2.39761e+07	3.01447e+07	2.78412e+07	2.94704e+07	3.05528e+07	1.91553e+07	2.01355e+07	2.31584e+07	2.3239e+07	2.43134e+07
Com_1494_neg	Prostaglandin F3α	C20 H32 O5	398.234	14.002	397.227	Invalid mass	No results	No results	1.76599e+07	1.92213e+07	1.73838e+07	1.74958e+07	1.36952e+07	1.70691e+07	1.82233e+07	1.77443e+07	2.06196e+07	1.94895e+07	1.99585e+07	1.84979e+07	1.82153e+07	1.51365e+07	2.05502e+07	1.5969e+07	2.61271e+07	2.3393e+07	2.09235e+07	2.37358e+07	1.86734e+07	1.918e+07	2.00268e+07	1.85176e+07	1.78015e+07	2.06943e+07	1.95422e+07	2.30227e+07	2.36832e+07	1.6437e+07	1.86191e+07	2.03509e+07	1.87066e+07	2.03532e+07
Com_1531_neg	1-[6-(benzyloxy)-3-(tert-butyl)-2-hydroxyphenyl]ethan-1-one	C19 H22 O3	298.161	13.624	297.153	Invalid mass	No results	No results	2.32923e+07	2.85424e+07	2.43822e+07	2.50105e+07	1.99069e+07	2.60866e+07	2.55636e+07	2.3113e+07	2.81765e+07	2.77843e+07	2.41171e+07	2.50027e+07	2.60146e+07	2.12175e+07	2.94999e+07	2.40376e+07	2.3622e+07	3.10459e+07	2.81577e+07	3.0848e+07	2.61939e+07	2.62047e+07	2.66294e+07	2.39449e+07	2.53881e+07	2.77307e+07	2.6415e+07	2.9549e+07	3.33724e+07	2.3359e+07	2.39755e+07	2.53152e+07	2.64229e+07	2.76689e+07
Com_1556_neg	Hypoxanthine-9-beta-D-Arabinofuranoside	C10 H12 N4 O5	268.08	1.272	267.072	No results	No results	Full match	1.89794e+07	1.11436e+07	1.78919e+07	1.91637e+07	1.58196e+07	1.80035e+07	1.57681e+07	1.5553e+07	2.01959e+07	1.58206e+07	2.42511e+07	1.12973e+07	1.48924e+07	1.41108e+07	1.80252e+07	2.13887e+07	1.25889e+07	1.82696e+07	1.92945e+07	2.46944e+07	2.29588e+07	2.22466e+07	2.50505e+07	2.70402e+07	2.63092e+07	2.24379e+07	1.86452e+07	2.11986e+07	2.94878e+07	2.15154e+07	1.64116e+07	1.4191e+07	1.61837e+07	2.61119e+07
Com_1569_neg	LPG 16:0	C22 H45 O9 P	484.28	14.313	483.273	No results	Full match	No results	2.55475e+07	2.69242e+07	2.49099e+07	2.10814e+07	2.0392e+07	2.357e+07	2.21912e+07	2.18694e+07	2.68146e+07	2.04287e+07	2.15213e+07	1.9049e+07	1.96217e+07	1.48362e+07	2.10822e+07	1.66529e+07	1.88245e+07	2.13117e+07	2.66073e+07	2.32134e+07	1.74907e+07	2.13192e+07	1.7671e+07	1.78468e+07	2.09143e+07	2.27759e+07	2.36526e+07	2.38465e+07	2.55386e+07	1.61832e+07	2.11133e+07	2.27164e+07	2.22593e+07	2.14275e+07
Com_1576_neg	Xanthosine	C10 H12 N4 O6	284.077	2.05	321.025	No results	Full match	Full match	1.47897e+07	9.7483e+06	1.07172e+07	2.18701e+07	1.61267e+07	9.82275e+06	1.49769e+07	7.62359e+06	5.76362e+06	7.02292e+06	1.08703e+07	1.38276e+07	1.6495e+07	1.22021e+07	9.14972e+06	5.68118e+06	2.25764e+07	9.07158e+06	4.48457e+06	1.05003e+07	1.32233e+07	8.95096e+06	6.67455e+06	1.25468e+07	1.06702e+07	9.34567e+06	1.18868e+07	1.80937e+07	4.34087e+06	2.41098e+07	1.17132e+07	1.18136e+07	1.2143e+07	1.04396e+07
Com_1606_neg	R-Notoginsenoside R2	C41 H70 O13	770.485	14.778	769.478	No results	No results	Full match	8.20218e+06	2.19003e+07	2.24995e+07	1.93078e+07	2.07263e+07	2.5018e+07	1.5626e+07	2.19017e+07	2.20701e+07	1.74463e+07	2.05198e+07	1.32572e+07	1.89834e+07	2.23426e+07	2.11494e+07	1.23056e+07	2.29038e+07	2.28853e+07	1.64344e+07	1.10458e+07	1.71291e+07	2.11622e+07	1.05639e+07	1.62437e+07	1.3547e+07	2.14947e+07	1.74261e+07	1.98199e+07	2.11522e+07	1.48601e+07	1.55469e+07	1.48773e+07	1.49771e+07	1.824e+07
Com_1660_neg	LPA 16:0	C19 H39 O7 P	410.244	14.465	409.236	No results	Full match	Full match	1.60242e+07	1.49213e+07	1.24477e+07	1.17526e+07	1.28473e+07	1.54486e+07	1.468e+07	1.63863e+07	2.03854e+07	1.65363e+07	1.95633e+07	1.54659e+07	1.78689e+07	1.48999e+07	1.82149e+07	13005539	1.42439e+07	1.34219e+07	1.8487e+07	2.63725e+07	2.0517e+07	2.65433e+07	1.61099e+07	2.04078e+07	1.75642e+07	1.51909e+07	2.01796e+07	1.57675e+07	2.47206e+07	1.55469e+07	1.6089e+07	1.57178e+07	1.55012e+07	1.84483e+07
Com_1829_neg	alpha-Asarone	C12 H16 O3	208.11	8.587	207.103	No results	No results	Full match	8.83491e+06	1.00913e+07	8.74687e+06	8.50704e+06	8.07682e+06	1.01425e+07	1.44189e+07	1.49812e+07	2.19536e+07	6.12537e+06	2.1717e+07	1.39279e+07	1.24885e+07	1.88996e+07	1.05762e+07	1.24118e+07	1.50789e+07	2.10004e+07	1.94098e+07	1.78933e+07	1.26438e+07	2.20887e+07	2.16414e+07	1.72742e+07	2.0415e+07	1.97032e+07	1.70681e+07	1.39348e+07	2.40969e+07	1.39303e+07	1.49056e+07	1.5308e+07	1.48821e+07	1.50527e+07
Com_1870_neg	Vitamin C	C6 H8 O6	176.032	1.442	175.025	No results	No results	Full match	2.15237e+07	2.93766e+06	1.74436e+07	2.02218e+07	8.99104e+06	2.06264e+07	5.10941e+06	1.7798e+07	1.57525e+07	2.36641e+07	1.86357e+07	1.69922e+07	7.88638e+06	1.22071e+07	2.03161e+07	4.57085e+06	1.32674e+07	1.28132e+07	9.44218e+06	1.56144e+07	1.74971e+07	1.94328e+07	1.75929e+07	1.4497e+07	1.9131e+07	1.50783e+07	1.07164e+07	1.06751e+07	1.32839e+07	1.39477e+07	1.30951e+07	1.69381e+07	1.58553e+07	1.73147e+07
Com_1941_neg	GlcADG (13:0-18:2)	C40 H70 O11	726.485	15.44	725.478	No results	Invalid mass	No results	3.94454e+06	4.52239e+06	1.25914e+07	1.50863e+07	3.01087e+06	8.77345e+06	5.82733e+06	3.0502e+06	2.88384e+06	2.98958e+06	3.42287e+06	2.73151e+06	5.10127e+06	5.78798e+06	5.95922e+06	1.35092e+06	1.84034e+07	3.58791e+06	3.03994e+06	2.57665e+06	2.01564e+06	3.58825e+06	1.21039e+06	1.72699e+06	2.32902e+06	9.06682e+06	5.06279e+06	5.78128e+06	3.38354e+06	1.54461e+06	7.76526e+06	7.12531e+06	7.13405e+06	6.53835e+06
Com_1947_neg	PG (16:3/18:3)	C40 H67 O10 P	738.449	14.767	737.442	No results	Full match	No results	8.78149e+06	11697111	1.86162e+07	1.23038e+07	8.50253e+06	1.35224e+07	9.73889e+06	7.86037e+06	8.48827e+06	1.03343e+07	8.41429e+06	6.49431e+06	9.60187e+06	9.55589e+06	1.10347e+07	5.43321e+06	1.41711e+07	1.1419e+07	9.79208e+06	5.15524e+06	6.67141e+06	7.74125e+06	8.3262e+06	6.77448e+06	9.05073e+06	1.24643e+07	1.19018e+07	1.16512e+07	1.0855e+07	6.14932e+06	1.2327e+07	1.14109e+07	1.06477e+07	9.69574e+06
Com_2000_neg	Naringin Dihydrochalcone	C27 H34 O14	582.196	9.638	581.189	No results	No results	Full match	1.4357e+07	1.66637e+07	1.60831e+07	1.41291e+07	1.25116e+07	1.36089e+07	1.5622e+07	1.24773e+07	1.81654e+07	1.29869e+07	1.61905e+07	1.39238e+07	1.48743e+07	1.63127e+07	1.57734e+07	1.64028e+07	1.37933e+07	1.56966e+07	1.61509e+07	1.65696e+07	1.80693e+07	1.83869e+07	1.57634e+07	1.83234e+07	1.96998e+07	1.45163e+07	1.39755e+07	1.44821e+07	1.87039e+07	1.28261e+07	1.40589e+07	1.68309e+07	1.69925e+07	1.46985e+07
Com_2057_neg	Tanshinone IIA sulfonate	C19 H17 Na O6 S	396.066	7.574	395.059	No results	No results	Full match	2.09347e+07	1.17179e+07	1.20983e+07	1.62875e+07	1.12986e+07	1.05175e+07	1.05867e+07	6.96246e+06	6.41382e+06	4.20122e+06	7.12734e+06	9.00844e+06	1.00691e+07	4.96541e+06	1.1555e+07	3.17328e+06	1.54201e+07	2.02101e+07	7.98332e+06	1.50351e+07	6.10686e+06	4.62235e+06	5.41635e+06	5.68942e+06	4.61089e+06	1.033e+07	8.55348e+06	1.32417e+07	8.20843e+06	6.57785e+06	1.19804e+07	1.1024e+07	9.12251e+06	8.72074e+06
Com_2107_neg	(+/-)12(13)-DiHOME	C18 H34 O4	296.235	13.728	295.228	Invalid mass	No results	No match	1.75125e+07	1.85684e+07	1.53443e+07	1.34576e+07	1.18844e+07	1.67369e+07	1.4025e+07	1.53601e+07	1.99523e+07	1.85817e+07	1.46385e+07	1.57769e+07	1.3521e+07	1.11838e+07	16354662	1.21148e+07	1.50515e+07	2.17351e+07	1.63783e+07	2.1943e+07	1.77018e+07	1.49199e+07	1.11515e+07	1.14442e+07	1.28922e+07	1.63661e+07	1.92066e+07	1.94657e+07	1.76728e+07	1.31324e+07	1.39173e+07	1.84281e+07	1.31269e+07	1.46835e+07
Com_2128_neg	Epicatechin-3-O-gallate	C22 H18 O10	442.091	8.55	441.083	No results	Full match	Full match	2.87692e+06	3.31766e+06	6.54075e+06	2.74624e+06	6.57693e+06	4.53538e+06	8.5521e+06	4.50081e+06	1.35871e+07	5.2857e+06	6.58911e+06	4.22611e+06	5.50636e+06	1.52687e+07	1.20079e+07	4.44979e+06	6.52587e+06	8.62396e+06	6.12083e+06	3.89345e+06	6.68884e+06	5.72947e+06	4.32848e+06	7.07086e+06	7.85304e+06	5.39283e+06	9.24909e+06	4.30386e+06	3.65123e+06	6.0951e+06	6.63766e+06	6.16821e+06	6.31948e+06	6.99759e+06
Com_2141_neg	3-Phosphoglyceric acid	C3 H7 O7 P	185.993	1.181	184.986	Full match	No results	Full match	1.33922e+07	1.56976e+07	1.31019e+07	1.5324e+07	1.31351e+07	1.13658e+07	1.52783e+07	1.32357e+07	1.68362e+07	1.26476e+07	1.39796e+07	1.3033e+07	1.21205e+07	1.47682e+07	1.08014e+07	1.1809e+07	1.62188e+07	14977116	1.36753e+07	1.47267e+07	1.87655e+07	1.80655e+07	1.58789e+07	1.43356e+07	1.35589e+07	1.24639e+07	1.03802e+07	1.57325e+07	15328515	1.00111e+07	1.24745e+07	1.46627e+07	1.08915e+07	1.66864e+07
Com_2157_neg	Salvianolic acid C	C26 H20 O10	492.108	9.83	491.101	No results	No results	Full match	8.82014e+06	9.71101e+06	9.35285e+06	8.49239e+06	8.57184e+06	6.46989e+06	1.60787e+07	5.77974e+06	1.3312e+07	1.89283e+06	1.29051e+07	3.97374e+06	7.16748e+06	7.1245e+06	8.95161e+06	6.351e+06	1.13487e+07	8.46478e+06	6.39237e+06	1.01042e+07	8.91005e+06	1.66373e+07	9.38452e+06	7.40602e+06	1.3692e+07	1.16851e+07	1.26632e+07	2.78235e+06	1.20379e+07	1.51402e+06	1.32794e+07	6.98658e+06	8.3633e+06	8.09792e+06
Com_2264_neg	PA (16:0/18:3)	C37 H67 O8 P	670.458	16.465	669.451	No results	Full match	No results	51231	38613.9	315300	1.56867e+07	185917	102399	50128.4	41271.4	47251.9	40753.5	303836	35948.4	201061	1.1076e+06	220053	34692.9	1.14704e+07	118469	532149	136130	170216	85102	65852.2	43215.4	66435.5	1.69474e+06	284761	601441	137627	144470	1.45419e+06	1.32638e+06	1.28571e+06	1.18474e+06
Com_2295_neg	N-(2-methyl-5-nitrophenyl)-N-(methylsulfonyl)methanesulfonamide	C9 H12 N2 O6 S2	262.011	7.345	261.004	Invalid mass	No results	No results	1.43921e+07	1.20992e+07	1.21869e+07	1.3608e+07	1.13446e+07	1.61765e+07	1.13612e+07	1.1549e+07	1.85814e+07	1.37275e+07	1.62847e+07	1.20372e+07	1.29453e+07	1.14527e+07	1.21559e+07	1.11223e+07	1.16e+07	1.35263e+07	1.24033e+07	1.35144e+07	1.12145e+07	1.17759e+07	1.26508e+07	1.23951e+07	1.0913e+07	1.24696e+07	1.44157e+07	1.53974e+07	1.25177e+07	1.16468e+07	1.52118e+07	1.36224e+07	1.24401e+07	1.06985e+07
Com_2302_neg	Protobioside	C45 H74 O18	902.489	13.423	901.481	No results	No results	Full match	8.92924e+06	1.40462e+07	1.18276e+07	8.22597e+06	9.68265e+06	1.62876e+07	8.66188e+06	1.3308e+07	1.69118e+07	1.45458e+07	1.26638e+07	1.05206e+07	8.21412e+06	8.04383e+06	1.13945e+07	9.14807e+06	7.28097e+06	8.89614e+06	1.05327e+07	1.12829e+07	8.98888e+06	8.96969e+06	1.03465e+07	8.84897e+06	8.85743e+06	7.91026e+06	8.08159e+06	8.46016e+06	1.02487e+07	6.86771e+06	1.00143e+07	1.12372e+07	1.08399e+07	9.9079e+06
Com_2337_neg	PA (18:2/18:2)	C39 H69 O8 P	696.474	16.556	695.467	No results	Full match	No results	40609.7	37967	1.16466e+06	1.50691e+07	177047	74277.9	32676.2	36469.4	44561.5	38991.5	230554	36770.4	276089	1.17001e+06	260710	56110.5	1.25655e+07	190955	650553	182691	115415	108139	56910.9	45913.6	55813.1	1.86078e+06	316021	629966	109635	162851	891278	1.37797e+06	1.3281e+06	1.34052e+06
Com_2409_neg	3-(3,4-dimethoxyphenethyl)-2-thioxo-1,3-thiazolan-4-one	C13 H15 N O3 S2	297.051	7.55	296.044	Invalid mass	No results	No results	1.5167e+07	1.09222e+07	4.0722e+06	1.35559e+07	3.3982e+06	8.28536e+06	8.36157e+06	6.70167e+06	1.5877e+07	7.90718e+06	9.57282e+06	7.38388e+06	9.00564e+06	2.77385e+06	1.50927e+07	6.32604e+06	8.75232e+06	1.93052e+07	7.81236e+06	1.55276e+07	1.0171e+07	9.33202e+06	8.38539e+06	6.08777e+06	3.95231e+06	1.05444e+07	1.144e+07	3.64633e+06	2.08982e+07	2.26454e+06	8.87064e+06	7.66438e+06	8.86514e+06	7.8695e+06
Com_2468_neg	Acetylharpagide	C17 H26 O11	406.148	7.777	405.14	No results	No results	Full match	675034	732286	1.30367e+06	1.16271e+06	725635	1.45427e+06	9.28144e+06	7.16597e+06	1.27267e+07	9.70139e+06	1.46816e+07	6.13049e+06	9.24857e+06	6.81263e+06	5.48397e+06	9.77748e+06	6.83545e+06	1.17977e+07	4.51355e+06	1.02697e+07	8.96273e+06	8.52603e+06	1.10204e+07	9.84758e+06	6.07124e+06	1.20923e+07	8.90605e+06	1.0452e+07	1.64888e+07	5.27804e+06	5.81344e+06	8.05555e+06	8.97746e+06	8.69696e+06
Com_2490_neg	Gibberellin A7	C19 H22 O5	330.147	8.889	329.14	Full match	No results	No match	1.30403e+07	1.11314e+07	1.22602e+07	1.37013e+07	1.13126e+07	1.2971e+07	1.17393e+07	1.25723e+07	1.41122e+07	1.02435e+07	1.45781e+07	13661693	1.18009e+07	1.21242e+07	1.29944e+07	1.35692e+07	1.20217e+07	1.61214e+07	1.4744e+07	1.55064e+07	1.50026e+07	1.41376e+07	1.3297e+07	1.29738e+07	1.35434e+07	1.40332e+07	1.29296e+07	1.40338e+07	1.70314e+07	1.09768e+07	1.22784e+07	1.26675e+07	1.33893e+07	1.3136e+07
Com_2532_neg	Methyl oleate	C19 H36 O2	296.272	15.192	295.265	No results	No results	Full match	1.30702e+07	1.31827e+07	1.19033e+07	1.09923e+07	1.01089e+07	1.21635e+07	1.0937e+07	1.23169e+07	1.75382e+07	1.42597e+07	1.26539e+07	1.34364e+07	1.40833e+07	9.04345e+06	1.45193e+07	1.24945e+07	1.0577e+07	3.78845e+06	1.34152e+07	1.67466e+07	1.36018e+07	13094083	12500108	1.29825e+07	1.27885e+07	1.40984e+07	1.37094e+07	1.28803e+07	16536866	1.06981e+07	1.10306e+07	1.14228e+07	1.21161e+07	1.2251e+07
Com_2592_neg	3-(1-pyrrolidinyl)-5-(trifluoromethyl)pyridine-2-carbothioamide	C11 H12 F3 N3 S	275.068	1.639	274.061	Invalid mass	No results	No results	9.69211e+06	7.65958e+06	9.08438e+06	9.81134e+06	7.27836e+06	6.82802e+06	1.07618e+07	8.52414e+06	1.25035e+07	8.29603e+06	8.48624e+06	1.16857e+07	9.86686e+06	1.17353e+07	9.30155e+06	9.01165e+06	1.06888e+07	1.10173e+07	1.02765e+07	6.87134e+06	1.05843e+07	7.02343e+06	7.18036e+06	8829991	8.2033e+06	1.21088e+07	1.50353e+07	9.81903e+06	1.66654e+07	1.11515e+07	8.02373e+06	9.70331e+06	1.19475e+07	6.29151e+06
Com_2604_neg	Petunidin-3-O-glucoside chloride	C22 H23 Cl O12	514.088	9.12	513.081	No results	No results	Full match	7.34969e+06	1.06224e+07	1.01746e+07	7.05588e+06	7.57347e+06	8.27342e+06	8.50977e+06	1.01816e+07	7.09539e+06	1.11221e+07	1.13517e+07	9.59358e+06	8.41118e+06	9.15416e+06	8.46213e+06	1.15708e+07	6.53753e+06	7.1833e+06	1.02104e+07	9.6815e+06	9.43887e+06	1.44512e+07	1.2858e+07	1.25068e+07	1.06502e+07	9.70841e+06	1.06085e+07	1.06656e+07	1.31929e+07	1.05743e+07	8.08473e+06	8.00502e+06	9.63465e+06	1.09862e+07
Com_2607_neg	2,3-Dinor-8-epi-prostaglandin F2α	C18 H30 O5	326.21	11.653	325.202	Full match	No results	No results	1.121e+07	9.25638e+06	7.9891e+06	9.13854e+06	7.43633e+06	9.30397e+06	7.98244e+06	8.72925e+06	1.14624e+07	9.74917e+06	1.13953e+07	9.81101e+06	1.04593e+07	7.27749e+06	1.12001e+07	9.34134e+06	8.74848e+06	1.75556e+07	6.80184e+06	1.1589e+07	9.65966e+06	7.39458e+06	7.35788e+06	4.70159e+06	8.79801e+06	1.17149e+07	1.00326e+07	6.10801e+06	1.36774e+07	9.65578e+06	1.0701e+07	9.62679e+06	9.59674e+06	9.59309e+06
Com_2612_neg	Roseoside	C19 H30 O8	386.194	9.164	385.187	No results	No results	Full match	1.11421e+07	1.03011e+07	8.84159e+06	8.03996e+06	8.85762e+06	1.10852e+07	9.07339e+06	9.18976e+06	1.64449e+07	7.87669e+06	1.10383e+07	8.92204e+06	1.02139e+07	1.03764e+07	9.32311e+06	5.83199e+06	8.77171e+06	1.13277e+07	1.2256e+07	1.5131e+07	1.40374e+07	1.29287e+07	1.32957e+07	1.35101e+07	6.39849e+06	1.03894e+07	1.02427e+07	8.09746e+06	8.81131e+06	6.33219e+06	1.33345e+07	9.87928e+06	9.64201e+06	9.58297e+06
Com_2647_neg	N-(4-chlorophenyl)-N'-(2-phenoxyphenyl)urea	C19 H15 Cl N2 O2	384.085	10.849	383.078	Invalid mass	No results	No results	1.27226e+07	1.32585e+07	1.23986e+07	7.95378e+06	1.01631e+07	1.28732e+07	7.57201e+06	1.15623e+07	1.17551e+07	1.14346e+07	1.06356e+07	7.24929e+06	5.59773e+06	6.02306e+06	7.09586e+06	5.18e+06	6.11749e+06	6.64247e+06	9.94178e+06	9.12005e+06	6.46909e+06	7.13983e+06	7.98408e+06	7.03791e+06	5.68785e+06	7.59164e+06	6.95864e+06	8.98411e+06	7.27287e+06	6.02766e+06	8.56446e+06	8.82899e+06	8.7111e+06	9.45855e+06
Com_2715_neg	methyl 2-cyano-2-[2-nitro-4-(trifluoromethyl)phenyl]acetate	C11 H7 F3 N2 O4	576.075	6.126	287.03	Invalid mass	No results	No results	4.5678e+06	6.99535e+06	8.67666e+06	5.57499e+06	6.30128e+06	8.16565e+06	4.74811e+06	7.03864e+06	7.69888e+06	7.46366e+06	8.20869e+06	1.01372e+07	2.64572e+06	4.6778e+06	5.45062e+06	2.50973e+06	4.26207e+06	8.45429e+06	1.41087e+07	1.20972e+07	1.00359e+07	7.72055e+06	4.46412e+06	5.09672e+06	2.56044e+06	5.84116e+06	8.48632e+06	9.77694e+06	15482055	8.09361e+06	5.86477e+06	6.74479e+06	7.26652e+06	8.17228e+06
Com_2727_neg	2-(Dimethylamino)Guanosine	C12 H17 N5 O5	311.122	1.351	310.114	No results	No results	Full match	7.83511e+06	8.90429e+06	1.17791e+07	1.05248e+07	6.28909e+06	6.86308e+06	7.64876e+06	8.50853e+06	6.67741e+06	5.07607e+06	1.28624e+07	7.22944e+06	9.53176e+06	346432	9.54258e+06	6.76672e+06	7.72512e+06	7.71062e+06	5.77754e+06	9.36218e+06	9.0138e+06	8.01384e+06	9.42664e+06	7.72746e+06	5.18758e+06	1.20244e+07	8.63421e+06	6.60503e+06	7.51958e+06	8.09028e+06	9.17222e+06	6.90411e+06	1.01622e+07	4.8804e+06
Com_2790_neg	PA (18:3/18:3)	C39 H65 O8 P	692.443	15.978	691.435	No results	Full match	No results	39230.3	35540.1	1.36137e+06	1.18291e+07	249919	678828	337933	35638.3	75139.9	36614.8	247875	32844	348964	837281	320153	67063.2	8.23555e+06	130030	394290	187851	158285	164954	53580.9	42613.7	89551.4	1.33015e+06	292010	586141	106706	115441	1.25632e+06	995426	1.007e+06	905538
Com_2810_neg	Phenylacetaldehyde	C8 H8 O	120.058	7.326	119.05	Full match	No results	No results	5.89332e+06	5.93235e+06	4.51769e+06	3.95496e+06	5.25015e+06	6.41916e+06	5.55919e+06	6.50605e+06	8.47691e+06	6.5088e+06	9.05296e+06	4.76697e+06	5.29951e+06	5.37489e+06	4.33425e+06	6.67999e+06	5.18907e+06	4.54046e+06	1.04981e+07	9.21068e+06	9.83574e+06	8.97774e+06	1.02406e+07	1.2113e+07	6.4468e+06	5.98764e+06	5.41296e+06	5.96466e+06	9.26261e+06	5.43124e+06	6.3547e+06	6.52477e+06	7.32539e+06	7.01537e+06
Com_2816_neg	PA (16:0/18:2)	C37 H69 O8 P	672.474	14.744	671.466	No results	Full match	No results	362662	353712	350384	796862	1.10309e+07	334529	416975	304924	429326	351237	559385	308547	325784	270564	350457	267857	333586	9.8657e+06	328923	383581	391814	315875	294650	281760	315907	343025	329722	335850	402337	276177	383721	361872	349172	348990
Com_2825_neg	LPI 18:3	C27 H47 O12 P	594.281	13.846	593.274	No results	Full match	No results	8.53255e+06	1.16791e+07	1.04807e+07	1.02339e+07	1.0474e+07	1.14052e+07	8.99994e+06	7.86442e+06	7.79902e+06	8.52057e+06	8.9857e+06	6.1192e+06	7.06913e+06	6.72316e+06	7.95345e+06	5.2756e+06	7.46198e+06	6.28849e+06	1.32994e+07	1.1822e+07	8.82022e+06	1.08915e+07	1.12663e+07	1.07778e+07	8.11016e+06	1.16962e+07	9.89245e+06	1.18792e+07	9.69544e+06	7.20012e+06	8.57456e+06	9.98176e+06	9.82669e+06	9.53968e+06
Com_2831_neg	Boc-beta-cyano-L-alanine	C9 H14 N2 O4	214.095	1.462	213.089	No results	No results	Full match	6.10289e+06	3.98243e+06	4.16845e+06	9.3413e+06	4.11533e+06	3.92156e+06	7.33253e+06	3.23125e+06	6.00599e+06	3.77379e+06	5.59646e+06	6.8641e+06	5.44319e+06	1.02777e+07	9.52073e+06	6.91764e+06	8.48219e+06	5.28647e+06	4.14807e+06	5.53957e+06	3.51204e+06	7.20301e+06	3.88783e+06	6.44306e+06	5.38668e+06	6.58254e+06	6.19568e+06	7.16418e+06	6.14794e+06	6.76959e+06	5.68835e+06	6.63028e+06	5.29451e+06	6.99862e+06
Com_2878_neg	PC (2:0/16:1)	C26 H50 N O8 P	595.349	13.354	594.342	No results	Invalid mass	No results	7.21382e+06	1.04299e+07	1.00976e+07	1.00597e+07	9.43764e+06	1.20045e+07	7.70726e+06	7.44063e+06	1.09291e+07	9.01799e+06	8.52405e+06	1.03123e+07	3.8898e+06	5.87118e+06	9.3639e+06	3.43144e+06	6.97623e+06	7.55215e+06	6.76325e+06	8.11537e+06	5.22432e+06	6.26793e+06	3.75311e+06	4.99591e+06	3.96182e+06	4.42211e+06	7.26956e+06	6.00861e+06	5.99312e+06	4.91599e+06	7.44746e+06	7.34589e+06	7.39436e+06	8.37114e+06
Com_2940_neg	Thymidine 3',5'-cyclic monophosphate	C10 H13 N2 O7 P	608.102	7.149	303.044	Invalid mass	No results	No results	4.05452e+06	5.26601e+06	6.53728e+06	3.2343e+06	3.33282e+06	5.6596e+06	2.34012e+06	4.36914e+06	4.348e+06	4.48176e+06	5.35014e+06	5.04089e+06	2.15974e+06	2.08025e+06	3.37442e+06	1.64732e+06	1.97013e+06	1.04963e+07	1.20381e+07	7.36288e+06	3.92897e+06	4.84208e+06	2.73452e+06	3.4128e+06	1.55344e+06	4.111e+06	6.25981e+06	8.00885e+06	1.62386e+07	4.44291e+06	4.0299e+06	4.62229e+06	4.09269e+06	4.48214e+06
Com_2960_neg	2'-Deoxyguanosine 5'-monophosphate (dGMP)	C10 H14 N5 O7 P	347.063	1.42	346.055	Full match	No results	Full match	6.00894e+06	5.94528e+06	4.73382e+06	6.93282e+06	5.99835e+06	6.36113e+06	4.01892e+06	4.30369e+06	6.13036e+06	5.91785e+06	6.57622e+06	4.26385e+06	4.86065e+06	3.93045e+06	4.54198e+06	2.89011e+06	4.99874e+06	3.83825e+06	7.44856e+06	1.27681e+07	1.28229e+07	8.74393e+06	7.5175e+06	5.43027e+06	3.95454e+06	4.11289e+06	4.70143e+06	6.11097e+06	7.06991e+06	7.05239e+06	5.23648e+06	5.97289e+06	5.61831e+06	7.53778e+06
Com_3001_neg	Cyanidin-3-O-glucoside	C21 H21 Cl O11	484.078	9.823	483.07	No results	No results	Full match	3.03339e+06	3.911e+06	2.99198e+06	3.46871e+06	2.71906e+06	1.85659e+06	7.68381e+06	2.13425e+06	7.02643e+06	409565	7.56601e+06	1.24167e+06	2.81923e+06	3.59955e+06	5.54164e+06	2.47089e+06	8.5661e+06	3.7715e+06	2.64271e+06	5.03854e+06	5.14408e+06	1.18324e+07	5.403e+06	4.34825e+06	8.72563e+06	7.0226e+06	8.61196e+06	1.24388e+06	8.80953e+06	327473	3.51099e+06	3.82451e+06	5.04464e+06	6.22918e+06
Com_3041_neg	7-O-Ethylmorroniside	C19 H30 O11	434.179	8.033	433.172	No results	No results	Full match	8.6995e+06	7.62212e+06	6.28161e+06	9.69208e+06	7.72233e+06	8.97856e+06	8.22361e+06	9.37657e+06	1.31218e+07	8.54628e+06	1.11176e+07	9.2615e+06	1.00395e+07	8.9723e+06	1.10723e+07	1.00176e+07	9.58862e+06	1.30242e+07	9.85962e+06	1.12693e+07	1.074e+07	9.51192e+06	1.03275e+07	9.27913e+06	8.91552e+06	1.03237e+07	1.08374e+07	1.03744e+07	1.29111e+07	9.52994e+06	8.77476e+06	9.30681e+06	9.91545e+06	9.90979e+06
Com_3052_neg	Saikosaponin B2	C42 H68 O13	780.468	15.114	779.46	No results	No results	Full match	5.62009e+06	4.56677e+06	7.99328e+06	6.55015e+06	4.04712e+06	6.88785e+06	4.86981e+06	4.24022e+06	3.40519e+06	3.61386e+06	3.82629e+06	5.05625e+06	6.68725e+06	7.42487e+06	6.154e+06	5.20976e+06	9.96843e+06	4.93719e+06	5.86243e+06	5.67701e+06	6.7196e+06	7.19737e+06	5.6042e+06	6.65081e+06	6.66593e+06	1.14808e+07	6.99155e+06	7.61138e+06	6.74673e+06	3.8166e+06	7.16755e+06	6.98973e+06	6.59816e+06	6.59013e+06
Com_3053_neg	OxPG (18:0-18:2+2O)	C42 H79 O12 P	806.519	14.671	805.512	No results	Invalid mass	No results	4.7373e+06	6.65475e+06	1.01323e+07	8.06945e+06	5.5756e+06	8.51733e+06	5.40123e+06	6.25453e+06	4.75598e+06	3.99093e+06	4.84252e+06	5.85831e+06	5.26584e+06	4.79921e+06	6.66201e+06	3.35064e+06	6.86188e+06	8.17846e+06	7.05001e+06	4.26627e+06	4.60477e+06	4.24838e+06	3.33937e+06	3.96587e+06	3.47632e+06	6.17791e+06	6.9018e+06	1.02778e+07	7.97434e+06	3.93803e+06	5.8284e+06	5.83269e+06	7.24129e+06	6.66736e+06
Com_3057_neg	Guanosine monophosphate (GMP)	C10 H14 N5 O8 P	363.059	7.03	362.052	Full match	No results	Full match	2.48007e+06	3.37743e+06	4.91891e+06	3.15527e+06	3.87937e+06	3.34708e+06	2.68615e+06	2.66003e+06	2.48319e+06	2.01177e+06	3.51836e+06	3.54271e+06	2.06817e+06	2.06441e+06	4.25276e+06	692521	3.97282e+06	6.71099e+06	9.00459e+06	4.20013e+06	2.41017e+06	2.3683e+06	2.24588e+06	2.87753e+06	1.17838e+06	3.9226e+06	6.0134e+06	1.18718e+07	7.06995e+06	4.34092e+06	4.4927e+06	3.67387e+06	3.77045e+06	4.13565e+06
Com_3061_neg	DL-Panthenol	C9 H19 N O4	205.131	6.501	204.124	No results	No results	Full match	1.72155e+06	827965	288662	415153	473287	778819	1.00112e+07	1.71627e+06	1.65136e+06	1.00474e+06	1.89905e+06	1.0467e+06	812151	766556	721125	822035	1.58128e+06	555115	785756	962592	802811	554043	672295	357791	1.09463e+06	842574	730221	2.31104e+06	828014	490154	818946	1.01061e+06	912265	891540
Com_3082_neg	Gracillin	C45 H72 O17	884.478	14.463	883.471	No results	No results	Full match	6.21082e+06	4.27957e+06	3.98711e+06	4.76079e+06	3.46551e+06	6.34498e+06	5.84925e+06	3.24284e+06	7.61527e+06	4.23381e+06	5.10893e+06	5.61154e+06	8.13755e+06	7.45025e+06	6.63385e+06	1.08268e+07	5.33655e+06	4.72909e+06	3.37713e+06	5.65176e+06	6.19224e+06	8.28014e+06	7.45117e+06	7.36277e+06	8.58736e+06	7.79678e+06	5.57849e+06	2.74356e+06	3.81605e+06	3.24957e+06	5.30012e+06	6.86622e+06	5.42994e+06	4.82433e+06
Com_3128_neg	cis,cis-Muconic acid	C6 H6 O4	142.027	1.21	141.02	Full match	No results	Full match	7.66592e+06	1.09575e+07	5.45004e+06	6.59562e+06	5.19042e+06	7.29744e+06	8.84617e+06	7.79009e+06	1.15769e+07	6.50312e+06	7.13709e+06	1.02596e+07	7.00343e+06	8.48082e+06	5.67266e+06	7.15565e+06	4.82737e+06	6.28093e+06	7.67382e+06	7.19244e+06	8.65208e+06	9.90629e+06	8.28701e+06	9.00007e+06	9.89711e+06	8.1417e+06	9.42749e+06	6.61006e+06	8.05512e+06	7.74987e+06	5.74482e+06	8.41217e+06	8.33099e+06	7.21999e+06
Com_3161_neg	Toringin	C21 H20 O9	416.113	1.422	877.225	No results	No results	Full match	2.46987e+06	4.59195e+06	2.2236e+06	2.0141e+06	2.65809e+06	5.93372e+06	3.67647e+06	4.43906e+06	8.59479e+06	5.38763e+06	6.77498e+06	4.79229e+06	2.58305e+06	3621218	5.59253e+06	3.8934e+06	879455	6.46368e+06	7.89854e+06	6.34966e+06	7.4179e+06	8.25023e+06	6.60608e+06	5.17323e+06	3.63217e+06	3.69291e+06	3.18071e+06	2.80029e+06	1.47583e+07	4.58167e+06	4.20869e+06	3.69315e+06	5.31459e+06	7.68386e+06
Com_3218_neg	D-Sorbitol	C6 H14 O6	182.079	1.36	181.072	No results	No results	Full match	7.63722e+06	9.58619e+06	7.30733e+06	6.62779e+06	6.79336e+06	9.56207e+06	6.79142e+06	6.87481e+06	1.10768e+07	8.11197e+06	9.16842e+06	8.28629e+06	7.16994e+06	6.42554e+06	7.74769e+06	6.65901e+06	8.28952e+06	1.00357e+07	1.12574e+07	9.60874e+06	8.24146e+06	8.15976e+06	7.2563e+06	8.51669e+06	7.28047e+06	7.5083e+06	7.57216e+06	1.00586e+07	1.09238e+07	7.25394e+06	6.65748e+06	7.75356e+06	9.12275e+06	7.33419e+06
Com_3293_neg	LPI 16:0	C25 H49 O12 P	572.297	14.373	571.289	No results	Full match	No match	6.23751e+06	7.13326e+06	5.76443e+06	6.05434e+06	5.60309e+06	6.72891e+06	6.05925e+06	6.44214e+06	8.0393e+06	7.52032e+06	6.47879e+06	5.49454e+06	6.68372e+06	5.427e+06	6.85861e+06	4.05376e+06	5.77741e+06	6.25934e+06	1.06453e+07	1.10505e+07	8.80766e+06	1.05042e+07	8.64811e+06	9.73132e+06	5.84472e+06	7.14018e+06	7.5338e+06	8.33401e+06	9.72585e+06	5.76573e+06	7.4442e+06	7.70309e+06	8.26429e+06	7.90089e+06
Com_3313_neg	Astragaloside IV	C41 H68 O14	784.463	14.58	783.455	No results	No results	Full match	7.26764e+06	6.78552e+06	8.70274e+06	5.1386e+06	5.42324e+06	7.78348e+06	5.33318e+06	8.83295e+06	6.77783e+06	7.65527e+06	5.36655e+06	4.221e+06	6.21914e+06	6.4905e+06	5.27328e+06	6.72678e+06	5.13755e+06	2.96058e+06	5.0886e+06	5.97665e+06	5.04019e+06	6.68611e+06	6.67326e+06	6.48215e+06	8.66193e+06	1.06997e+07	5.10657e+06	2.93179e+06	3.84865e+06	1.46351e+06	7.13484e+06	6.88332e+06	8.42251e+06	7.16596e+06
Com_3338_neg	Denin	C33 H56 O14	676.368	14.153	675.361	No results	No results	Full match	7.19517e+06	6.13475e+06	5.45893e+06	7.08535e+06	7.51711e+06	7.56484e+06	6.69144e+06	5.30708e+06	6.46975e+06	5.01421e+06	5.08505e+06	3.70812e+06	7.2996e+06	4.83386e+06	6.03178e+06	5.62996e+06	5.56165e+06	4.98751e+06	8.9927e+06	8.76362e+06	6.97686e+06	8.52797e+06	1.01093e+07	9.59653e+06	5.40264e+06	9.77772e+06	7.98892e+06	7.84589e+06	7.03362e+06	3.55915e+06	6.03445e+06	7.60661e+06	7.01047e+06	7.04843e+06
Com_3344_neg	Tryptamine	C10 H12 N2	160.1	6.474	159.093	No results	No results	Full match	6.65696e+06	6.68351e+06	6.53075e+06	9.37892e+06	4.61968e+06	5.51257e+06	8.19882e+06	7.4752e+06	7.88531e+06	6.93878e+06	8.00066e+06	7.91977e+06	5.62318e+06	7.87917e+06	7.31762e+06	8.27072e+06	8.46299e+06	7.2724e+06	2.33566e+06	4.14623e+06	3.05222e+06	3.03477e+06	3.13591e+06	5.57953e+06	6.76023e+06	7.53296e+06	6.48996e+06	6.17984e+06	7.45999e+06	7.33289e+06	5.48396e+06	6.88171e+06	7.23755e+06	6.79048e+06
Com_3389_neg	N1-methyl-5-methoxy-2-({2-[(methylamino)carbonyl]phenyl}thio)benzamide	C17 H18 N2 O3 S	160.037	1.432	365.071	Invalid mass	No results	No match	5.97861e+06	7.19242e+06	8.03366e+06	5.15242e+06	7.38119e+06	5.38432e+06	7.24403e+06	7.50036e+06	5.63035e+06	8.55744e+06	5.92869e+06	6.72014e+06	5.75734e+06	8.19853e+06	5.78269e+06	3.64249e+06	3.13416e+06	4.33091e+06	7.44145e+06	5.38574e+06	5.01878e+06	5.52813e+06	5.61996e+06	6.37703e+06	5.1594e+06	4.50159e+06	5.40724e+06	4.05158e+06	3.79561e+06	5.31872e+06	6.87925e+06	5.08167e+06	3.99635e+06	3.95654e+06
Com_3395_neg	14,15-Dehydrocrepenynic acid	C18 H28 O2	276.209	13.098	275.202	No results	No results	Full match	5.44195e+06	4.68583e+06	5.66282e+06	5.50617e+06	4.61238e+06	5.05886e+06	5.15343e+06	4.95064e+06	5.61995e+06	5.28658e+06	6.01903e+06	5.03384e+06	6.13636e+06	4.38957e+06	6.1743e+06	5.3448e+06	7.06284e+06	9.22548e+06	7.85854e+06	7.06627e+06	4.66881e+06	4.3353e+06	5.06043e+06	4.6396e+06	5.96237e+06	8.58991e+06	8.24957e+06	1.0419e+07	6.85129e+06	5.51441e+06	5.5908e+06	5.79084e+06	5.72653e+06	6.23157e+06
Com_3477_neg	Polygalaxanthone Ⅵ	C23 H26 O12	494.143	8.48	493.136	No results	No results	Full match	5.8976e+06	7.45845e+06	5.86669e+06	5.76501e+06	6.6701e+06	6.9427e+06	6.5009e+06	6.9846e+06	8.59704e+06	6.97688e+06	9.37986e+06	7.76592e+06	5.93407e+06	7.18418e+06	7.05238e+06	6.78933e+06	6.3378e+06	7.86863e+06	1.01206e+07	7.84652e+06	7.58147e+06	7.69192e+06	8.09844e+06	7.98885e+06	6.59155e+06	7.2641e+06	8.40835e+06	8.65729e+06	1.0738e+07	7.21796e+06	6.99603e+06	7.20842e+06	7.72548e+06	8.20269e+06
Com_3561_neg	2,3-dinor Prostaglandin E1	C18 H30 O5	308.199	11.65	307.192	Invalid mass	No results	No results	7.08903e+06	5.99705e+06	5.53998e+06	5.77829e+06	4.75614e+06	6.0391e+06	4.52078e+06	5.50833e+06	7.33412e+06	6.28817e+06	7.39976e+06	5.93989e+06	6.69995e+06	4.55408e+06	7.40403e+06	5.96104e+06	5.43664e+06	1.14828e+07	6.38428e+06	7.2226e+06	5.77409e+06	4.12896e+06	4.13828e+06	4.79439e+06	5.42874e+06	7.3425e+06	6.60193e+06	7.21318e+06	8.82215e+06	6.49301e+06	6.29795e+06	6.03665e+06	6.06664e+06	6.17478e+06
Com_3578_neg	ethyl 5-(3-{[(3,5-dichloroanilino)carbonyl]oxy}prop-1-ynyl)nicotinate	C18 H14 Cl2 N2 O4	392.038	0.52	391.031	Invalid mass	No results	No results	8.69775e+06	6.61349e+06	6.44119e+06	7.49655e+06	6.32557e+06	6.65104e+06	7.23023e+06	7.6667e+06	9.83379e+06	9.00414e+06	7.81792e+06	6.52033e+06	3.27086e+06	7.55791e+06	1.01353e+07	6.02783e+06	5.22574e+06	1.00592e+07	5.33557e+06	7.42918e+06	8.24501e+06	7.13593e+06	6.58204e+06	7.0547e+06	5.67021e+06	6.75036e+06	6.63781e+06	6.89911e+06	6.45129e+06	4.05784e+06	8.23006e+06	5.45925e+06	4.93753e+06	5.59217e+06
Com_3582_neg	2'-Deoxyuridine-5-monophosphate	C9 H13 N2 O8 P	616.07	8.603	615.062	Invalid mass	No results	No results	3.3961e+06	6.40743e+06	6.4626e+06	4.57565e+06	5.00889e+06	6.52965e+06	5.06284e+06	5.63262e+06	5.70335e+06	4.6926e+06	5.30911e+06	4.45755e+06	3.04182e+06	3.64553e+06	4.64916e+06	2.39772e+06	4.10978e+06	5.37513e+06	9.77103e+06	7.22058e+06	4.92065e+06	5.0357e+06	3.92225e+06	5.54102e+06	2.93968e+06	5.82271e+06	5.65129e+06	9.39794e+06	8.20435e+06	4.6821e+06	3.79701e+06	5.65648e+06	5.88589e+06	6.08308e+06
Com_3594_neg	Sodium Houttuyfonate	C14 H27 Na O5 S	330.147	9.257	329.14	No results	No results	Full match	2.11453e+06	2.53372e+06	2.47798e+06	2.0236e+06	2.17495e+06	2.62091e+06	6.66877e+06	5.78135e+06	8.16631e+06	7.19904e+06	8.08422e+06	4.56253e+06	6.40937e+06	6.80103e+06	8.0564e+06	8.88576e+06	7.06487e+06	9.25926e+06	3.02636e+06	4.34075e+06	4.64531e+06	4.00908e+06	3.84485e+06	4.07753e+06	6.18222e+06	8.98494e+06	8.99959e+06	9.50118e+06	5.69398e+06	5.63104e+06	5.09146e+06	5.80741e+06	5.95902e+06	5.3094e+06
Com_3612_neg	Eriodictyol O-malonylhexoside	C24 H24 O14	536.115	9.825	535.108	No results	No results	Full match	4.81014e+06	4.42735e+06	3.89067e+06	5.15729e+06	3.97088e+06	2.43763e+06	8.06761e+06	1.83231e+06	8.64417e+06	575144	6.40972e+06	1.8181e+06	2.78991e+06	2.95355e+06	5.57519e+06	2.17309e+06	6.34323e+06	3.28647e+06	2.31605e+06	3.71108e+06	3.91881e+06	9.1106e+06	3.84322e+06	2.37769e+06	4.82803e+06	5.40616e+06	5.69161e+06	1.38324e+06	5.72287e+06	450350	3.95908e+06	4.12998e+06	4.19458e+06	3.87376e+06
Com_3649_neg	Celastrol	C29 H38 O4	450.275	14.588	449.268	No results	No results	Full match	2.47865e+06	5.09614e+06	6.06291e+06	6.40831e+06	5.77207e+06	7.06789e+06	5.02237e+06	2419629	6.42598e+06	4.37286e+06	4.75312e+06	2.54384e+06	1.6631e+06	2.8329e+06	4.10905e+06	2.13127e+06	6.4442e+06	2.84248e+06	8.91464e+06	8.84868e+06	2.5704e+06	9.10421e+06	7.33768e+06	8.33185e+06	3.44882e+06	5.8247e+06	5878421	3.30727e+06	6.02104e+06	1.63203e+06	4.62983e+06	5.91774e+06	5.19167e+06	4.47095e+06
Com_3763_neg	3,8,9-trihydroxy-10-propyl-3,4,5,8,9,10-hexahydro-2H-oxecin-2-one	C12 H20 O5	244.131	6.732	243.124	Full match	No results	No results	6.99008e+06	6.09975e+06	4.83073e+06	4.65675e+06	4.65132e+06	5.83821e+06	4.41175e+06	5.39716e+06	6.3723e+06	4.26397e+06	6.76201e+06	7.03828e+06	5.03596e+06	5.53104e+06	6.36024e+06	5.51329e+06	5.78506e+06	7.86583e+06	8.44738e+06	6.80511e+06	6.18037e+06	8.69661e+06	5.66287e+06	5.24638e+06	4.66909e+06	5.67255e+06	5.83031e+06	6.46236e+06	7.84254e+06	4.39006e+06	5.98255e+06	5.93243e+06	5.43339e+06	6.11231e+06
Com_3792_neg	Lithospermic acid	C27 H22 O12	538.11	9.825	537.103	No results	No results	Full match	4.97839e+06	5.08119e+06	3.45857e+06	4.52769e+06	3.87574e+06	2.79217e+06	7.49114e+06	2.1077e+06	8.17573e+06	615247	5.91603e+06	1.75341e+06	3.06761e+06	2.15763e+06	4.30406e+06	2.35e+06	4.93348e+06	3.23941e+06	2.17417e+06	4.13297e+06	3.63658e+06	6.51037e+06	3.45131e+06	2.84529e+06	3.68425e+06	3.28906e+06	3.58941e+06	836184	7.38535e+06	380930	5.35398e+06	4.14119e+06	3.60063e+06	2.84688e+06
Com_3828_neg	17(S)-HpDHA	C22 H32 O4	396.2	10.392	395.193	Invalid mass	No results	No results	4.13759e+06	4.27121e+06	3.58321e+06	3.10517e+06	2.64111e+06	4.35209e+06	4.47462e+06	4.87267e+06	6.45429e+06	2.29228e+06	7.90672e+06	4.40719e+06	4.24205e+06	4.82827e+06	4.00634e+06	4.12834e+06	4.54904e+06	6.01744e+06	8.8264e+06	5.36074e+06	5.00437e+06	7.78836e+06	4.75947e+06	5.95356e+06	5.76705e+06	4.63876e+06	5.05846e+06	4.18823e+06	1.12779e+07	3.04585e+06	4.77268e+06	4.92152e+06	5.11606e+06	4.78495e+06
Com_3858_neg	Nonanoic acid	C9 H18 O2	158.131	14.528	157.124	Full match	No results	No results	6.80625e+06	5.49789e+06	1.28803e+06	1.49838e+06	1.61687e+06	3.91113e+06	1.57072e+06	1.20408e+06	1.87361e+06	6.15316e+06	1.84898e+06	3.41503e+06	1.33382e+06	948949	2.58415e+06	1.10517e+06	1.24286e+06	2.06477e+06	2.03715e+06	1.5382e+06	1.31126e+06	1.27676e+06	1.28086e+06	7.7443e+06	1.83948e+06	2.21604e+06	8.92276e+06	3.7247e+06	1.93091e+06	6.23553e+06	3.28892e+06	4.09111e+06	3.34415e+06	3.90483e+06
Com_3862_neg	LPS 18:2	C24 H44 N O9 P	521.276	14.129	520.268	No results	Full match	No results	5.73383e+06	6.17897e+06	5.72066e+06	6.02034e+06	6.80322e+06	8.01606e+06	5.16821e+06	5.19644e+06	5.47541e+06	5.38558e+06	4.6834e+06	4.44051e+06	4.0634e+06	5.10419e+06	5.9603e+06	4.4381e+06	5.2573e+06	4.47395e+06	5.95126e+06	6.50634e+06	4.47244e+06	7.55416e+06	5.35721e+06	5.53592e+06	5.01316e+06	6.32731e+06	6.81406e+06	5.58806e+06	6.25972e+06	3.28871e+06	5.29745e+06	5.51716e+06	5.36076e+06	5.2043e+06
Com_3871_neg	3-(1-cyano-1,2-dihydroisoquinolin-2-yl)-3-oxopropyl propionate	C16 H16 N2 O3	284.111	1.448	283.104	Invalid mass	No results	No results	2.86193e+06	6.06129e+06	6.06931e+06	7.00897e+06	4.57933e+06	6.96987e+06	3.94115e+06	3.83159e+06	7.1983e+06	4.72637e+06	4.63434e+06	6.32379e+06	5.76308e+06	5.42477e+06	4.76812e+06	5.32811e+06	4.78383e+06	5.40149e+06	6.37997e+06	5.85428e+06	7.91495e+06	4.98957e+06	6.06847e+06	5.70046e+06	5.23506e+06	6.17201e+06	5.98331e+06	5.27529e+06	7.55102e+06	7.12859e+06	7.40973e+06	6.51182e+06	5.04384e+06	4.97212e+06
Com_3982_neg	Hordatine B	C29 H40 N8 O5	580.31	10.122	579.303	No results	No results	Full match	3.06748e+06	2.4481e+06	3.19075e+06	2.77591e+06	2.53833e+06	3.06313e+06	5.14844e+06	5.02674e+06	9.13978e+06	4.17655e+06	6.30878e+06	4.94154e+06	5.4358e+06	6.41905e+06	4.2284e+06	5.85873e+06	5.607e+06	7.29444e+06	6.43529e+06	7.08815e+06	4.96894e+06	6.49614e+06	6.67681e+06	6.15906e+06	5.66254e+06	7.94431e+06	5.62575e+06	5.70849e+06	8.8157e+06	5.01517e+06	5.17428e+06	5.21062e+06	5.29093e+06	5.51727e+06
Com_3984_neg	L-Kynurenine	C10 H12 N2 O3	208.084	8.677	207.077	No results	No results	Full match	1.70838e+06	2.60669e+06	2.15151e+06	2.53314e+06	2.57842e+06	2.23781e+06	4.36989e+06	5.05246e+06	6.4543e+06	2.04766e+06	7.11499e+06	4.48222e+06	3.41178e+06	6.41836e+06	2.47112e+06	4.07042e+06	4.79332e+06	3.93006e+06	6.98019e+06	4.95637e+06	4.04432e+06	6.50976e+06	4.68213e+06	6.27362e+06	6.14391e+06	5.59899e+06	4.73017e+06	3.44856e+06	7.76143e+06	5.76387e+06	4.4573e+06	4.68395e+06	4.2623e+06	4.84123e+06
Com_4079_neg	OxPI (16:0-18:3+1O)	C43 H77 O14 P	848.507	15.293	847.499	No results	Full match	No results	2.12265e+06	2.33526e+06	5.12618e+06	6.9514e+06	1.44005e+06	4.14794e+06	2.36026e+06	1.55884e+06	1.3772e+06	1.61095e+06	1.84296e+06	1.60858e+06	2.57033e+06	2.9355e+06	2.50518e+06	843431	4.94206e+06	1.63193e+06	1.33773e+06	1.38703e+06	1.26451e+06	1.88089e+06	673978	1.08656e+06	1.12695e+06	2.87279e+06	2.31422e+06	1.99856e+06	1.76686e+06	1.06216e+06	3.48737e+06	3.35065e+06	3.09376e+06	2.5892e+06
Com_4130_neg	4-(benzyloxy)benzoic acid	C14 H12 O3	228.079	10.682	227.072	Full match	No results	Full match	1.77941e+06	1.33358e+06	1.48601e+06	1.24564e+06	2.03182e+06	1.59316e+06	1.64708e+06	3.14608e+06	1.61286e+06	4.57755e+06	1.57646e+06	2.01746e+06	6.99625e+06	5.80102e+06	6.07589e+06	6.30325e+06	3.82138e+06	3.89226e+06	746065	2.22346e+06	2.81769e+06	1.70397e+06	1.57534e+06	2.22315e+06	7.26769e+06	5.09976e+06	5.3427e+06	3.15257e+06	3.38288e+06	4.09044e+06	2.55452e+06	3.30842e+06	3.45041e+06	3.64385e+06
Com_4205_neg	Diacerein	C19 H12 O8	368.054	1.296	367.047	No results	No results	Full match	5.36389e+06	6.45744e+06	5.86685e+06	2.55463e+06	4.18785e+06	6.50697e+06	2.56573e+06	5.03722e+06	9.25229e+06	4.97725e+06	2.68716e+06	4.02845e+06	5.74814e+06	2.84338e+06	6.74771e+06	1.61352e+06	3.27372e+06	4.8695e+06	4.3333e+06	8.35028e+06	4.93766e+06	3.7964e+06	6.35639e+06	2.47251e+06	3.23707e+06	6.9721e+06	5.75335e+06	3.00069e+06	5.42773e+06	3.97741e+06	5.21281e+06	4.41162e+06	5.02194e+06	4.66365e+06
Com_4275_neg	Demethylzeylasteral	C29 H36 O6	480.249	13.216	479.242	No results	No results	Full match	5.70024e+06	5.20922e+06	4.73193e+06	5.80901e+06	4.71827e+06	6.83535e+06	4.41407e+06	4.35151e+06	6.01123e+06	3.95888e+06	3.95854e+06	3.68052e+06	3.43649e+06	3.1393e+06	4.78887e+06	1.85062e+06	3.85121e+06	3.95631e+06	3.29603e+06	3.39836e+06	2.12047e+06	3.80346e+06	2.83151e+06	2.57268e+06	3.10412e+06	2.62963e+06	2.82421e+06	2.764e+06	3.09232e+06	1.84897e+06	4.35038e+06	3.49234e+06	3.3083e+06	4.13884e+06
Com_4311_neg	cis-Aconitic acid	C6 H6 O6	174.017	1.11	173.009	No results	Full match	Full match	1.22272e+06	1.4692e+06	1.20043e+06	1.63477e+06	1.31118e+06	1.56178e+06	1.40573e+06	1.29934e+06	1.29994e+06	1.19482e+06	1.51439e+06	1.49388e+06	1.40713e+06	1.25828e+06	1.66618e+06	1.75157e+06	2.39713e+06	2.64817e+06	1.82804e+06	2.005e+06	2.07745e+06	1.92656e+06	1.91217e+06	1.69978e+06	2.29615e+06	1.71115e+06	1.98888e+06	2.01546e+06	9.34045e+06	1.56489e+06	1.40888e+06	1.95367e+06	2.02517e+06	2.14839e+06
Com_4332_neg	PE (18:2/18:2)	C41 H74 N O8 P	739.517	16.012	738.509	No results	Full match	No results	38726.9	34981.3	1.04012e+06	6.31332e+06	167674	554813	334760	35141.1	52687.7	36103.9	196388	41256.8	337654	589801	306864	31504.3	4.54517e+06	112638	303832	164822	115243	187071	44749.4	64882.7	128232	1.12738e+06	353964	321414	86803.6	81484	1.02826e+06	898203	815363	854490
Com_4340_neg	Curculigoside	C22 H26 O11	466.148	11.495	465.141	No results	No results	Full match	893939	895110	712221	1.0497e+06	966253	873031	752243	978311	626369	1.13345e+06	762506	838788	6.57593e+06	4.01945e+06	5.48668e+06	4.71278e+06	2.82474e+06	3.96208e+06	488573	834618	1.07509e+06	738983	872713	731379	4.76585e+06	2.85862e+06	3.09211e+06	1.53459e+06	2.48922e+06	2.39875e+06	1.90592e+06	1.90551e+06	1.97998e+06	1.87032e+06
Com_4351_neg	D-ribose 5-phosphate	C5 H11 O8 P	230.019	1.233	229.012	Full match	No results	Full match	1.92017e+06	2.96522e+06	1.75712e+06	3.32602e+06	2.78746e+06	2.64141e+06	2.54041e+06	2.6561e+06	2.84753e+06	2.12433e+06	2.01573e+06	1.85722e+06	2.72464e+06	3.44593e+06	2.48807e+06	2.74222e+06	2.13839e+06	2.00219e+06	2.83486e+06	4.40519e+06	7.25048e+06	5.19347e+06	5.01926e+06	6.48286e+06	3.85449e+06	2.1296e+06	2.36131e+06	1.84058e+06	1.60396e+06	2.65144e+06	2.50274e+06	2.46989e+06	2.58906e+06	3.16348e+06
Com_4369_neg	di-C,C-pentosyl-luteolin	C25 H26 O14	550.131	10.404	549.124	No results	No results	Full match	3.66009e+06	6.19641e+06	6.01888e+06	5.64293e+06	4.05919e+06	3.12153e+06	4.48026e+06	2.84813e+06	3.13772e+06	3.85002e+06	4.67038e+06	3.4462e+06	5.42745e+06	3.31203e+06	4.19148e+06	3.80009e+06	4.67833e+06	3.8352e+06	2.08556e+06	3.26813e+06	4.32174e+06	3.86085e+06	4.07576e+06	4.06356e+06	2.94494e+06	3.59305e+06	3.44934e+06	3.3714e+06	2.89064e+06	3.43212e+06	4.29326e+06	3.92304e+06	3.91432e+06	3.2465e+06
Com_4414_neg	Eriodictyol-7-O-glucoside	C21 H22 O11	450.117	9.568	449.11	No results	No results	Full match	4.59594e+06	2.42178e+06	3.02834e+06	2.5371e+06	2.00156e+06	2.76118e+06	2.00046e+06	2.69956e+06	3.24433e+06	2.84857e+06	3.35679e+06	3.09337e+06	2.77798e+06	2.79433e+06	3.25553e+06	2.5581e+06	2.74194e+06	8.21428e+06	2.89279e+06	2.88893e+06	3.26644e+06	2.03533e+06	2.28993e+06	1.91796e+06	1.89671e+06	2.24889e+06	3.3907e+06	2.84653e+06	3.98985e+06	2.72604e+06	2.55476e+06	3.22489e+06	3.35951e+06	3.37965e+06
Com_4566_neg	1,2,3,4,6-Pentagalloylglucose	C41 H32 O26	940.107	9.602	939.102	No results	Invalid mass	No results	4.38548e+06	3.67691e+06	4.71058e+06	4.55924e+06	4.45268e+06	4.23975e+06	5.26224e+06	4.63161e+06	3.24885e+06	3.19378e+06	4.84362e+06	4.12252e+06	5.10325e+06	5.12089e+06	3.47294e+06	3.49368e+06	5.52007e+06	3.56195e+06	3.12363e+06	6.7802e+06	4.66632e+06	4.89075e+06	3.29238e+06	5.72043e+06	1.96469e+06	3.71849e+06	4.14666e+06	4.05285e+06	2.01785e+06	4.87584e+06	4.00917e+06	4.03347e+06	3.91791e+06	2.7423e+06
Com_4584_neg	Protoporphyrin IX	C34 H34 N4 O4	562.255	11.873	561.247	Invalid mass	No results	No results	5.71497e+06	5.06552e+06	3.15317e+06	2.82975e+06	3.71976e+06	5.20981e+06	2.84853e+06	5.67925e+06	6.07656e+06	4.56669e+06	3.39358e+06	2.85304e+06	3.54426e+06	2.88443e+06	2.06881e+06	4.19851e+06	1.30847e+06	988174	3.1881e+06	5.17128e+06	3.83134e+06	6.35672e+06	6.13739e+06	4.12231e+06	4.49498e+06	2.53261e+06	2.13471e+06	1.48348e+06	3.53504e+06	1.57947e+06	3.50336e+06	3.54232e+06	3.26179e+06	3.31548e+06
Com_4589_neg	2-Ethylbutyric Acid	C6 H12 O2	116.084	8.423	115.077	No results	No results	Full match	3.81546e+06	2.63518e+06	2.85321e+06	2.63561e+06	2.39521e+06	3.60366e+06	3.99783e+06	4.28506e+06	3.84898e+06	3.33353e+06	3.01247e+06	3.43138e+06	3.03605e+06	3.22604e+06	3.93515e+06	2.81141e+06	2.27893e+06	3.4379e+06	6.60686e+06	4.74756e+06	4.81468e+06	4.96453e+06	4.04347e+06	3.88396e+06	4.20613e+06	3.23145e+06	4.57653e+06	3.70449e+06	6.0102e+06	3.30802e+06	4.42475e+06	2.68986e+06	4.14622e+06	3.80176e+06
Com_4601_neg	Secoisolariciresinol diglucoside	C32 H46 O16	686.28	9.441	685.273	No results	No results	Full match	2.66732e+06	2.29001e+06	1.82404e+06	3.46882e+06	2.24658e+06	2.71617e+06	3.24607e+06	3.56616e+06	5.83986e+06	2.87846e+06	4.44739e+06	3.02745e+06	5.46217e+06	4.05619e+06	3.83181e+06	3.93339e+06	5.42569e+06	6.98576e+06	4.3015e+06	6.66587e+06	5.07007e+06	4.80298e+06	5.20905e+06	4.75744e+06	3.85098e+06	6.09791e+06	4.58816e+06	6.50279e+06	5.83726e+06	3.45917e+06	3.62644e+06	3.75879e+06	3.89218e+06	3.92935e+06
Com_4623_neg	alpha-Nicotinamide adenine dinucleotide	C21 H27 N7 O14 P2	663.11	2.151	662.102	No results	No results	Full match	5.59688e+06	5.06173e+06	4.89458e+06	5.6944e+06	5.36226e+06	4.90081e+06	3.98718e+06	4.58407e+06	5.47477e+06	5.37796e+06	5.02892e+06	3.80324e+06	5.58178e+06	3.22856e+06	5.56537e+06	3.83487e+06	4.84911e+06	5.84475e+06	5.80585e+06	7.31044e+06	5.28066e+06	6.10994e+06	4.98187e+06	5.85228e+06	3.99684e+06	4.79611e+06	4.48005e+06	4.71936e+06	5.80592e+06	4.13922e+06	4.96914e+06	5.50765e+06	4.58006e+06	4.65871e+06
Com_4665_neg	Baohuoside II	C26 H28 O10	500.169	8.589	499.162	No results	No results	Full match	2.9087e+06	3.11544e+06	2.50698e+06	2.48493e+06	2.36125e+06	2.7925e+06	3.2424e+06	3.82623e+06	6.55345e+06	1.85334e+06	5.59689e+06	3.63456e+06	2.97589e+06	3.51596e+06	3.06632e+06	2.38285e+06	3.90891e+06	5.24343e+06	5.54082e+06	4.34062e+06	2.79661e+06	5.91199e+06	4.62192e+06	3.36616e+06	4.16288e+06	4.62016e+06	3.62398e+06	2.55698e+06	8.25394e+06	2.02624e+06	4.36056e+06	4.5289e+06	3.26241e+06	3.18482e+06
Com_4670_neg	16-Hydroxyhexadecanoic acid	C16 H32 O3	272.235	14.075	271.228	Full match	No results	No results	4.45883e+06	4.81875e+06	5.43261e+06	4.59062e+06	3.82065e+06	4.39679e+06	4.48153e+06	4.53898e+06	5.74782e+06	5.57953e+06	5.52661e+06	4.80509e+06	5.28596e+06	3.46643e+06	5.53909e+06	4.0994e+06	5.00586e+06	7.45595e+06	5.42036e+06	6.02923e+06	4.80253e+06	4.88191e+06	4.52785e+06	4.69928e+06	4.6384e+06	5.07938e+06	5.13344e+06	5.03421e+06	5.91695e+06	4.71364e+06	4.74646e+06	4.82908e+06	5.29145e+06	5.04309e+06
Com_4689_neg	Plantagoside	C21 H22 O12	466.112	8.387	465.105	No results	No results	Full match	3.9726e+06	4.02162e+06	4.25161e+06	3.03254e+06	3.89701e+06	4.04204e+06	3.70901e+06	4.06727e+06	5.75881e+06	6.15861e+06	5.22029e+06	4.72944e+06	3.91717e+06	4.66479e+06	5.34924e+06	4.88232e+06	3.24171e+06	5.87898e+06	5.21279e+06	5.27634e+06	5.40488e+06	3.73291e+06	5.26663e+06	5.09194e+06	4.67353e+06	4.73449e+06	5.53239e+06	5.72391e+06	5.66451e+06	5.27156e+06	4.25898e+06	4.76357e+06	4.8635e+06	4.62742e+06
Com_4718_neg	Sibiricose A5	C22 H30 O14	518.164	8.303	517.157	No results	No results	Full match	1.8627e+06	1.67815e+06	1.40032e+06	1.34049e+06	1.07285e+06	1.4554e+06	1.6781e+06	1.943e+06	4.06002e+06	2.7603e+06	4.2662e+06	2.98187e+06	3.06948e+06	2.98167e+06	4.20653e+06	2.08857e+06	2.38433e+06	7.41702e+06	2.48344e+06	2.54733e+06	2.5115e+06	2.09319e+06	2.60194e+06	1.97468e+06	2.44149e+06	2.90047e+06	3.7047e+06	4.94993e+06	4.35105e+06	3.27111e+06	2.32204e+06	2.57766e+06	2.63609e+06	2.96237e+06
Com_4805_neg	8-O-acetyl shanzhiside methyl ester	C19 H28 O12	448.158	6.51	447.151	No results	No results	Full match	4.88663e+06	5.21126e+06	4.34021e+06	3.03672e+06	5.0997e+06	5.38831e+06	3.70464e+06	5.01668e+06	4.1528e+06	6.06567e+06	5.26011e+06	3.67105e+06	2.92356e+06	3.13297e+06	4.08759e+06	3.78888e+06	1.70641e+06	3.23482e+06	2.62461e+06	3.82229e+06	3.99245e+06	1.99188e+06	2.82226e+06	3.29036e+06	4.17199e+06	2.32472e+06	2.78313e+06	3.78473e+06	4.12801e+06	3.2275e+06	4.71484e+06	3.72812e+06	3.14525e+06	3.28082e+06
Com_4908_neg	PEtOH (18:3-18:3)	C41 H69 O8 P	720.486	15.302	719.479	No results	Invalid mass	No results	1.55632e+06	1.74742e+06	3.38176e+06	3.51738e+06	1.37378e+06	2.84121e+06	2.11606e+06	1.5127e+06	1.00077e+06	1.70961e+06	2.3194e+06	1.17447e+06	2.4276e+06	2.51342e+06	2.53533e+06	441152	4.95534e+06	1.98843e+06	2.27523e+06	2.76426e+06	2.14973e+06	3.10773e+06	1.54651e+06	1.49932e+06	2.05351e+06	4.24091e+06	2.96762e+06	2.74539e+06	2.43145e+06	1.22858e+06	2.26089e+06	2.69841e+06	3.03295e+06	2.7691e+06
Com_4961_neg	2-Isopropylmalic acid	C7 H12 O5	176.069	1.835	175.061	No results	No results	Full match	2.65269e+06	2.66758e+06	4.20912e+06	4.6528e+06	4.05982e+06	5.41638e+06	4.41659e+06	4.09518e+06	4.52637e+06	3.15285e+06	3.02584e+06	3.09805e+06	4.35862e+06	3.09824e+06	2.65995e+06	2.29882e+06	2.93624e+06	4.82995e+06	4.4618e+06	3.08398e+06	4.38177e+06	4.89822e+06	5.01153e+06	2.95158e+06	2.16168e+06	3.03982e+06	3.1052e+06	2.72752e+06	4.70503e+06	3.02916e+06	4.32979e+06	3.49163e+06	4.14579e+06	4.13571e+06
Com_5140_neg	trans-3,5-Dimethoxy-4-hydroxycinnamaldehyde	C11 H12 O4	208.074	3.56	207.066	No results	No results	Full match	3.94132e+06	3.74664e+06	3.80088e+06	2.46749e+06	2.92391e+06	3.13242e+06	3.12212e+06	4.36897e+06	4.33006e+06	4.05796e+06	5.10425e+06	3.56072e+06	2.2312e+06	2.97473e+06	3.04219e+06	3.35887e+06	2.79432e+06	3.7096e+06	4.76094e+06	4.14235e+06	3.6346e+06	3.89704e+06	4.4744e+06	3.57921e+06	4.38982e+06	3.80216e+06	3.58903e+06	3.47816e+06	5.62361e+06	3.67092e+06	3.25337e+06	3.5776e+06	3.70948e+06	3.82661e+06
Com_5168_neg	PE (18:2/18:3)	C41 H72 N O8 P	737.501	15.776	736.493	No results	Full match	No results	490571	285407	1.03566e+06	4.80925e+06	265133	735532	374639	91375.4	127451	71199.8	273841	112390	494068	623800	447560	104375	3.09933e+06	215499	393719	327522	284435	451884	164216	188594	210095	1.19199e+06	493891	330490	226980	163382	1.07553e+06	1.01639e+06	989894	857657
Com_5174_neg	Isoquercitrin	C21 H20 O12	464.096	7.074	463.088	No results	Full match	Full match	2.96304e+06	3.17431e+06	3.80423e+06	2.44293e+06	3.61711e+06	2.99551e+06	4.59541e+06	3.31085e+06	6.67269e+06	2.42394e+06	3.83668e+06	3.35205e+06	2.66471e+06	3.25289e+06	5.12352e+06	2.29293e+06	3.58928e+06	2.252e+06	2.36742e+06	2.51711e+06	3.42642e+06	2.21508e+06	1.81364e+06	2.49207e+06	2.1715e+06	1.93104e+06	5.18512e+06	3.56849e+06	2.03951e+06	1.97377e+06	3.18922e+06	2.82893e+06	3.33652e+06	2.69119e+06
Com_5175_neg	Azelaic acid	C9 H16 O4	188.105	5.23	187.098	Full match	No results	Full match	4.28343e+06	3.72958e+06	2.17068e+06	4.04723e+06	2.83482e+06	2.88247e+06	4.5949e+06	2.08909e+06	4.52795e+06	3.56411e+06	4.87451e+06	3.85395e+06	3.22902e+06	2.82984e+06	5.67748e+06	3.77541e+06	3.55072e+06	4.06309e+06	3.25837e+06	3.97819e+06	3.6362e+06	4.16348e+06	3.28126e+06	4.8015e+06	2.85051e+06	2.97862e+06	4.24332e+06	3.35227e+06	3.74501e+06	2.78671e+06	3.48545e+06	5.08793e+06	4.32527e+06	4.58073e+06
Com_5274_neg	15(R),19(R)-Hydroxy prostaglandin F1α	C20 H36 O6	744.495	16.353	743.488	Invalid mass	No match	No results	37733.7	34101	31657.1	4.63835e+06	32197.5	34071.4	33178.1	33515.5	41118.8	35961.1	53577.3	32303.8	125387	362989	71240.9	30968.2	3.0265e+06	38369.8	141509	52915.6	32960.9	30810.5	32010.5	31455.1	31439.6	525587	136475	142418	38842.5	55575	465524	407314	351544	493956
Com_5432_neg	Protectin D1	C22 H32 O4	720.458	14.685	719.451	Invalid mass	No results	No results	2.65275e+06	2.78247e+06	4.28014e+06	4.0969e+06	2.02282e+06	3.68024e+06	2.17719e+06	2.74659e+06	1.91039e+06	2.80567e+06	2.75401e+06	2.44866e+06	2.77726e+06	3.6358e+06	2.8847e+06	1.66984e+06	3.20082e+06	1.89392e+06	2.40469e+06	3.14169e+06	3.74206e+06	4.14662e+06	2.36008e+06	3.33226e+06	2.64383e+06	2.51711e+06	2.97122e+06	3.2829e+06	4.25758e+06	3.04784e+06	2.44922e+06	2.79537e+06	2.6046e+06	2.56048e+06
Com_5531_neg	5-chloro-2,8-dimethyl-4-[(3-nitro-2-pyridyl)oxy]quinoline	C16 H12 Cl N3 O3	658.118	8.573	657.111	Invalid mass	No results	No results	699071	1.02775e+06	1.49774e+06	1.1894e+06	1.49607e+06	1.60397e+06	1.43583e+06	2.67069e+06	5.03625e+06	2.57072e+06	2.20347e+06	2.57948e+06	1.26031e+06	2.56683e+06	1.91585e+06	3.02965e+06	1.14333e+06	2.43567e+06	4.96659e+06	2.51044e+06	2.13536e+06	649363	2.95916e+06	2.39533e+06	1.5003e+06	2.56909e+06	3.43539e+06	2.68918e+06	5.56532e+06	1.17948e+06	1.66875e+06	1.78933e+06	2.27892e+06	2.24762e+06
Com_5571_neg	Pseudoginsenoside-RT5	C36 H62 O10	654.436	15.054	653.428	No results	No results	Full match	4.69317e+06	2.42939e+06	2.63469e+06	4.28957e+06	1.91887e+06	2.80603e+06	2.73624e+06	2.11316e+06	2.66033e+06	1.75113e+06	2.27549e+06	1.55188e+06	2.04624e+06	2.55343e+06	2.34244e+06	1.42617e+06	3.6313e+06	1.86715e+06	3.21936e+06	2.56984e+06	3.06332e+06	2.65111e+06	2.59968e+06	3.90373e+06	2.81425e+06	3.47329e+06	2.86142e+06	4.8173e+06	3.69211e+06	1.7987e+06	1.93365e+06	2.74942e+06	2.34494e+06	3.35274e+06
Com_5748_neg	Yangonin	C15 H14 O4	258.089	10.346	257.082	No results	No results	Full match	1.18102e+06	1.21725e+06	910057	1.34611e+06	1.57596e+06	1.27133e+06	1.20767e+06	2.30363e+06	1.34832e+06	3.14388e+06	1.5647e+06	1.10391e+06	4.18395e+06	2.06432e+06	2.85954e+06	2.12136e+06	3.86854e+06	3.00902e+06	737886	1.72837e+06	1.88459e+06	1.67469e+06	1.58029e+06	1.47281e+06	2.34154e+06	2.7056e+06	3.00007e+06	3.3115e+06	1.19994e+06	1.94657e+06	1.54958e+06	1.71695e+06	2.0019e+06	2.44129e+06
Com_5812_neg	4-Hydroxy-3- methoxyphenylglycol sulfate	C9 H12 O7 S	264.027	7.786	263.02	Invalid mass	No results	No results	2.53972e+06	3.70939e+06	3.41881e+06	2.38038e+06	3.32799e+06	3.32143e+06	2.83893e+06	3.82863e+06	3.58615e+06	3.61667e+06	3.86823e+06	4.0954e+06	3.65695e+06	3.00594e+06	2.27127e+06	3.63631e+06	2.70564e+06	3.04709e+06	4.58398e+06	3.87493e+06	3.73571e+06	3.154e+06	3.17623e+06	3.16524e+06	2.55866e+06	3.29024e+06	3.6351e+06	3.56482e+06	2.46027e+06	3.67736e+06	3.27507e+06	3.13408e+06	3.21844e+06	3.2634e+06
Com_5813_neg	Isoliquiritin apioside	C26 H30 O13	550.17	10.069	549.162	No results	No results	Full match	376110	262609	380987	523739	335943	353338	453069	529668	745574	406228	1.07974e+06	453849	2.14011e+06	1.31159e+06	2.13683e+06	1.10471e+06	2.15719e+06	5.34768e+06	452199	932285	782080	631090	520462	481547	2.88118e+06	3.40916e+06	1.88431e+06	1.18694e+06	3.26372e+06	1.32766e+06	1.03239e+06	1.03674e+06	1.18892e+06	1.26352e+06
Com_5814_neg	LPS 18:3	C24 H42 N O9 P	519.26	13.865	518.253	No results	Full match	No results	3.17662e+06	3.02182e+06	3.25693e+06	2.87395e+06	3.77699e+06	3.86733e+06	2.55779e+06	2.37332e+06	2.49969e+06	3.00452e+06	2.02594e+06	1.95538e+06	2.37896e+06	2.29356e+06	3.09278e+06	2.17623e+06	2.51257e+06	2.18559e+06	2.72901e+06	3.46387e+06	2.42166e+06	3.36023e+06	3.1174e+06	3.09662e+06	2.43141e+06	3.53092e+06	3.08922e+06	2.78805e+06	3.09364e+06	1.90092e+06	2.70833e+06	2.90005e+06	2.72594e+06	2.62397e+06
Com_5839_neg	(-)-Catechin Gallate	C22 H18 O10	442.092	1.461	441.083	No results	No results	Full match	4.6218e+06	3.03879e+06	1.76344e+06	3.46172e+06	3.08954e+06	2.3064e+06	2.38527e+06	2.90123e+06	3.71244e+06	3.00536e+06	2.8317e+06	904537	1.20018e+06	2.06126e+06	3.54506e+06	2.86315e+06	2.69774e+06	3.62369e+06	2.67965e+06	4.06657e+06	1.23334e+06	2.87563e+06	2.88053e+06	2.02355e+06	3.04885e+06	2.86119e+06	1.0383e+06	3.06707e+06	3.36597e+06	1.18991e+06	2.43684e+06	2.65287e+06	3.07121e+06	2.75034e+06
Com_5957_neg	4-Hydroxyphenylpyruvic acid	C9 H8 O4	180.042	7.771	179.035	No results	No results	Full match	3.54977e+06	2.8079e+06	2.95968e+06	2.99121e+06	2.06783e+06	2.8207e+06	3.38078e+06	2.70445e+06	4.71226e+06	2.45698e+06	3.81916e+06	3.02438e+06	3.15474e+06	2.8428e+06	3.3677e+06	2.80954e+06	3.11288e+06	3.95693e+06	3.53322e+06	3.48339e+06	3.30916e+06	3.0601e+06	4.1217e+06	2.50606e+06	3.09713e+06	3.81697e+06	3.84001e+06	3.44773e+06	4.42579e+06	2.53547e+06	2.74231e+06	3.27104e+06	3.50412e+06	3.30371e+06
Com_5961_neg	Procyanidin B1	C30 H26 O12	578.143	7.773	577.135	No results	Full match	Full match	669567	755776	1.20966e+06	675522	1.01891e+06	623506	2.80571e+06	883584	2.58477e+06	616654	1.15258e+06	514030	830794	1.64973e+06	4.54762e+06	412841	1.96019e+06	760604	363486	603266	950117	662088	519868	888449	444493	732660	1.44044e+06	340348	283407	398523	812716	835296	1.11785e+06	932088
Com_5966_neg	Sinapyl Alcohol	C11 H14 O4	210.089	7.789	209.082	No results	No results	Full match	3.6406e+06	3.09241e+06	2.65601e+06	3.15747e+06	2.64056e+06	2.33106e+06	3.56989e+06	3.31376e+06	4.20354e+06	1.89985e+06	4.02303e+06	3.01427e+06	3.09984e+06	3.10061e+06	3.52889e+06	2.74367e+06	3.27097e+06	4.03034e+06	3.58451e+06	4.46318e+06	3.59321e+06	3.32814e+06	2.78608e+06	2.27436e+06	3.99293e+06	3.4395e+06	2.99391e+06	3.86458e+06	4.82398e+06	3.02024e+06	2.90293e+06	3.3643e+06	3.61598e+06	3.30319e+06
Com_6023_neg	4-Methylumbelliferyl glucuronide	C16 H16 O9	352.08	6.5	351.072	Full match	No results	Full match	1.4316e+06	1.23707e+06	1.68304e+06	617223	1.93711e+06	1.86819e+06	1.44028e+06	1.29309e+06	2.74937e+06	1.8438e+06	2.56446e+06	2.05172e+06	1.12634e+06	2.35694e+06	1.31273e+06	1.35667e+06	976744	2.73683e+06	3.23449e+06	1.16431e+06	948020	709304	1.54486e+06	1.49763e+06	1.00295e+06	1.09313e+06	1.98298e+06	1.61522e+06	5.49949e+06	1.15569e+06	1.51656e+06	1.43692e+06	1.58843e+06	1.47908e+06
Com_6052_neg	Octanedioic acid	C8 H14 O4	174.089	2.137	173.082	No results	No results	Full match	4.32997e+06	3.7656e+06	3.02734e+06	3.64959e+06	2.40104e+06	3.38053e+06	3.28547e+06	3.62168e+06	3.91679e+06	3.11399e+06	3.65489e+06	3.78335e+06	3.50871e+06	3.0444e+06	3.80271e+06	3.31351e+06	2.95743e+06	2.83823e+06	3.17282e+06	2.8883e+06	3.45415e+06	3.91171e+06	2.53363e+06	3.32863e+06	3.44789e+06	3.65499e+06	3.80441e+06	3.48169e+06	3.89124e+06	3.04062e+06	3.46658e+06	3.64806e+06	3.41321e+06	3.38746e+06
Com_6116_neg	Cantharidin	C10 H12 O4	196.074	8.95	195.066	No results	No results	Full match	3.22984e+06	2.71289e+06	2.80745e+06	3.01362e+06	3.26473e+06	3.03915e+06	3.01487e+06	2.62639e+06	3.91572e+06	2.89942e+06	3.7709e+06	3.3715e+06	3.81399e+06	3.24384e+06	3.15172e+06	3.47974e+06	2.46521e+06	4.44253e+06	4.1571e+06	3.825e+06	3.95448e+06	3.36971e+06	3.47159e+06	3.40405e+06	3.90074e+06	3.76989e+06	3.59577e+06	3.13528e+06	3.92479e+06	3.06779e+06	3.33044e+06	3.63764e+06	3.28175e+06	3.50956e+06
Com_6121_neg	Swertiamarin	C16 H22 O10	374.121	6.62	373.114	No results	No results	Full match	2.39051e+06	1.89058e+06	1.54983e+06	2.30827e+06	2.04598e+06	2.91933e+06	2.79913e+06	2.97001e+06	4.27903e+06	3.54189e+06	3.85047e+06	2.29086e+06	2.743e+06	2.58038e+06	2.39528e+06	2.7503e+06	2.93601e+06	3.44593e+06	2.16725e+06	3.84018e+06	3.18669e+06	3.07502e+06	3.26692e+06	3.02717e+06	3.24593e+06	3.34279e+06	2.86967e+06	3.45028e+06	3.97173e+06	2.98657e+06	3.42288e+06	3.12201e+06	3.9046e+06	3.05415e+06
Com_6140_neg	Quercetin-3,4'-O-di-beta-glucopyranoside	C27 H30 O17	626.146	9.155	625.138	No results	No results	Full match	4.23755e+06	2.44369e+06	1.76239e+06	2.11721e+06	2.42726e+06	2.1886e+06	2.19596e+06	2.65244e+06	3.57253e+06	2.14399e+06	1.96425e+06	2.36371e+06	2.52974e+06	1.79985e+06	3.23534e+06	3.41885e+06	1.76181e+06	3.4771e+06	1.99392e+06	2.47486e+06	1.95887e+06	1.83677e+06	2.14475e+06	1.46789e+06	2.26489e+06	2.07599e+06	2.3494e+06	1.44247e+06	2.09237e+06	1.19698e+06	2.46236e+06	2.50576e+06	2.15938e+06	1.93413e+06
Com_6148_neg	OxPC (16:0-20:4+4O(1Cyc))	C44 H80 N O12 P	905.564	14.314	904.557	No results	Invalid mass	No results	2.55346e+06	3.06524e+06	3.15293e+06	2.05947e+06	2.26664e+06	3.56723e+06	2.54497e+06	2.56058e+06	3.50727e+06	3.34839e+06	3.28803e+06	3.75102e+06	2.65647e+06	2.85561e+06	3.45074e+06	1.55258e+06	2.26273e+06	3.76178e+06	1.38964e+06	2.37442e+06	1.78748e+06	2.01687e+06	1.58635e+06	1.42697e+06	2.28336e+06	1.47351e+06	2.37768e+06	1.87468e+06	2.32417e+06	2.14538e+06	2.40377e+06	2.80619e+06	2.51995e+06	2.13207e+06
Com_6209_neg	OxPG (16:0-18:2+2O)	C40 H75 O12 P	778.501	15.153	777.494	No results	Full match	No results	1.20201e+06	2.53078e+06	3.03844e+06	2.68086e+06	3.37498e+06	2.56762e+06	2.71594e+06	1.25993e+06	2.08953e+06	2.18486e+06	2.67613e+06	1.92517e+06	2.07431e+06	2.92253e+06	2.77221e+06	1.0734e+06	3.36409e+06	2.02406e+06	1.6518e+06	1.73837e+06	1.80238e+06	3.42872e+06	1.07011e+06	1.26387e+06	1.66642e+06	2.03659e+06	2.61242e+06	599491	2.8107e+06	1.35263e+06	2.10358e+06	2.50416e+06	2.38372e+06	2.42572e+06
Com_6236_neg	D-Erythrose 4-phosphate	C4 H9 O7 P	200.009	1.217	199.001	No results	No results	Full match	1.9874e+06	3.02692e+06	1.80163e+06	3.54203e+06	2.36592e+06	1.10705e+06	2.02511e+06	2.0939e+06	2.12822e+06	1.87093e+06	1.74379e+06	2.23248e+06	1.85101e+06	1.60308e+06	1.51419e+06	1.60662e+06	1.44572e+06	1.5095e+06	1.26889e+06	1.94549e+06	2.9264e+06	3.00606e+06	2.89749e+06	2.47923e+06	1.02396e+06	1553546	1.50767e+06	1.58725e+06	1.55537e+06	1.94871e+06	1.92145e+06	1.97914e+06	1.91627e+06	1.47426e+06
Com_6249_neg	Pentadecanoic Acid	C15 H30 O2	288.23	11.547	287.223	Invalid mass	No results	No results	2.6822e+06	2.27201e+06	3.30634e+06	1.68601e+06	1.66467e+06	1.80604e+06	2.7421e+06	2.99453e+06	2.84933e+06	1.71504e+06	2.40903e+06	3.64979e+06	1.39028e+06	1.5978e+06	1.9538e+06	1.53412e+06	1.38941e+06	2.63027e+06	3.10128e+06	2.69845e+06	2.26583e+06	3.005e+06	1.53647e+06	1.59829e+06	1.72246e+06	1.77451e+06	3.05073e+06	2.44721e+06	4.18691e+06	1.25308e+06	2.33367e+06	2.24906e+06	2.27915e+06	2.17205e+06
Com_6253_neg	N epsilon-(1-Carboxymethyl)-L-lysine	C8 H16 N2 O4	204.111	1.425	203.104	No results	No results	Full match	1.6026e+06	1.24377e+06	1.71455e+06	1.81462e+06	1.10229e+06	1.37916e+06	868934	1.27185e+06	2.68585e+06	1.3607e+06	1.48642e+06	2.2653e+06	1.72134e+06	3.13732e+06	2.65598e+06	2.01469e+06	1.30176e+06	1.68254e+06	2.405e+06	1.55503e+06	2.40672e+06	2.41539e+06	1.43051e+06	2.26517e+06	1.00487e+06	1.94407e+06	1.14764e+06	1.33206e+06	4.00592e+06	1.52345e+06	1.6302e+06	2.20279e+06	1.52538e+06	1.76123e+06
Com_6353_neg	Pyridoxal 5'-Phosphate	C8 H10 N O6 P	247.024	7.753	246.017	No results	No results	Full match	2.85691e+06	3.18546e+06	2.36965e+06	2.30039e+06	2.20743e+06	3.56697e+06	2.30593e+06	2.68223e+06	4.22971e+06	2.75163e+06	3.49348e+06	2.74662e+06	2.82877e+06	2.01038e+06	2.63665e+06	2.93178e+06	2.60115e+06	3.95372e+06	3.01338e+06	3.71379e+06	3.3311e+06	2.95124e+06	2.8678e+06	2.70035e+06	2.60345e+06	3.52372e+06	3.30097e+06	3.31726e+06	5.02032e+06	2.41604e+06	2.75953e+06	2.62591e+06	2.65326e+06	2.7355e+06
Com_6367_neg	GlcADG (18:1-18:1)	C45 H80 O11	796.572	15.481	795.565	No results	Full match	No results	3.4154e+06	3.4188e+06	2.61473e+06	2.4148e+06	2.77901e+06	2.78487e+06	2.55095e+06	2.72874e+06	4.05815e+06	2.85139e+06	2.99491e+06	2.62483e+06	3.36171e+06	2.74037e+06	3.83217e+06	3.03605e+06	2.57725e+06	3.66358e+06	3.78765e+06	4.00699e+06	3.2682e+06	2.46958e+06	2.56095e+06	2.79859e+06	3.64061e+06	3.30532e+06	3.10078e+06	3.08184e+06	4.51445e+06	2.22718e+06	3.0739e+06	3.38073e+06	3.12296e+06	2.92182e+06
Com_6392_neg	OxPC (16:0-20:4+3O(2Cyc))	C44 H80 N O11 P	889.568	14.637	888.561	No results	Invalid mass	No results	1.72127e+06	2.28156e+06	1.91598e+06	1.37634e+06	1.54277e+06	2.51547e+06	1.72791e+06	1.46615e+06	2.37727e+06	2.11743e+06	2.3322e+06	3.50946e+06	1.94124e+06	1.95522e+06	1.85601e+06	1.24174e+06	1.37165e+06	2.74641e+06	892032	999638	1.73393e+06	1.32888e+06	826603	840149	1.27351e+06	1.08329e+06	1.70349e+06	1.01836e+06	2.36745e+06	1.54128e+06	1.98126e+06	2.10336e+06	2.09169e+06	1.81818e+06
Com_6433_neg	Bruceine D	C20 H26 O9	410.158	6.704	409.151	No results	No results	Full match	2.08857e+06	2.35055e+06	2.29577e+06	3.35324e+06	1.78671e+06	1.72108e+06	2.43403e+06	1.85573e+06	2.86514e+06	2.4147e+06	2.24624e+06	2.24533e+06	2.13601e+06	2.68934e+06	3.26494e+06	2.75093e+06	2.10559e+06	2.91638e+06	2.60002e+06	2.70869e+06	2.18358e+06	1.5752e+06	3.00518e+06	1.88646e+06	2.53064e+06	2.9203e+06	2.54567e+06	2.3514e+06	3.22752e+06	1.9039e+06	2.54849e+06	2.01428e+06	1.79335e+06	2.27241e+06
Com_6510_neg	Thymine	C5 H6 N2 O2	126.043	1.358	125.036	No results	No results	Full match	3.44205e+06	2.99965e+06	2.42113e+06	1.80398e+06	2.37111e+06	3.06393e+06	2.57654e+06	2.75659e+06	4.58197e+06	2.49358e+06	2.51834e+06	2.32463e+06	2.23609e+06	1.51745e+06	2.44752e+06	2.82107e+06	1.44483e+06	2.20743e+06	1.69337e+06	3.40844e+06	3.05295e+06	2.56001e+06	2.65065e+06	1.85716e+06	3.05988e+06	2.68376e+06	2.55938e+06	2.57923e+06	2.79532e+06	2.15648e+06	2.38839e+06	2.63502e+06	2.58282e+06	2.80176e+06
Com_6621_neg	2-[(3-methylbenzo[b]thiophen-2-yl)carbonyl]benzoic acid	C17 H12 O3 S	296.053	6.677	295.046	Invalid mass	No results	No results	2.33175e+06	2.67909e+06	2.85618e+06	1.80322e+06	2.3468e+06	2.8922e+06	1.43139e+06	2.8242e+06	2.8275e+06	3.65049e+06	2.32463e+06	2.90441e+06	2.06708e+06	2.64021e+06	2.49488e+06	2.27386e+06	1.69851e+06	1.94351e+06	3.24472e+06	2.32135e+06	2.23529e+06	1.7406e+06	2.73469e+06	2.07511e+06	2.6233e+06	2.47912e+06	2.47415e+06	2.65901e+06	2.02048e+06	2.6162e+06	2.77528e+06	2.54891e+06	2.17156e+06	2.62264e+06
Com_6655_neg	D-Pantethine	C22 H42 N4 O8 S2	554.238	9.252	553.231	Invalid mass	No results	No results	3.1618e+06	1.91406e+06	2.25274e+06	2.50359e+06	2.12641e+06	3.32866e+06	774898	2.46483e+06	2.94659e+06	1.98987e+06	3.31002e+06	2.57312e+06	2.73327e+06	2.51837e+06	2.40914e+06	2.85432e+06	2.59331e+06	3.02721e+06	2.34762e+06	3.58221e+06	3.3571e+06	3.07142e+06	2.89297e+06	3.17334e+06	2.59465e+06	2.08159e+06	2.84168e+06	2.96154e+06	2.79418e+06	2.44665e+06	2.36778e+06	2.66492e+06	2.60026e+06	2.44536e+06
Com_6858_neg	Trolox	C14 H18 O4	250.121	10.565	249.113	Full match	No results	No results	81519.2	274125	142248	86818.2	81024.9	478104	157156	93362.9	171420	160825	477671	538453	337132	93013.6	759155	80543	75998.7	96492.5	154492	255144	137017	362237	278280	278033	1.76908e+06	3.38326e+06	357988	104579	640910	1.47804e+06	446294	403811	404157	507659
Com_7002_neg	LPC 18:1	C26 H52 N O7 P	581.37	14.943	580.363	No results	Invalid mass	No results	1.28688e+06	1.78556e+06	1.74254e+06	1.59379e+06	1.41068e+06	2.08992e+06	1.69857e+06	906566	2.11047e+06	1.12792e+06	929704	904978	1.01145e+06	957193	859829	745791	1.00066e+06	1.07997e+06	1.97986e+06	2.86011e+06	1.88687e+06	3.18999e+06	1.89138e+06	2.22286e+06	989949	1.50697e+06	1.53731e+06	723189	1.87348e+06	385384	1.36274e+06	1.72224e+06	1.40984e+06	1.80586e+06
Com_7161_neg	Polygalaxanthone Ⅴ	C26 H30 O15	582.158	7.749	581.152	No results	No results	Full match	1.76008e+06	1.21256e+06	2.00892e+06	1.30422e+06	1.93704e+06	1.46004e+06	2.3971e+06	1.88791e+06	1.96922e+06	2.7916e+06	1.73264e+06	2.38771e+06	1.58946e+06	2.478e+06	3.1141e+06	1.67901e+06	1.73402e+06	2.30584e+06	1.51606e+06	2.10933e+06	2.04566e+06	1.3305e+06	1.70908e+06	1.62819e+06	2.00733e+06	1.46693e+06	3.19588e+06	1.50686e+06	1.19049e+06	1.15979e+06	1.5606e+06	1.87181e+06	2.03956e+06	2.09703e+06
Com_7218_neg	OxPC (16:0-20:5+3O(2Cyc))	C44 H78 N O11 P	887.553	14.664	886.546	No results	Invalid mass	No results	1.45036e+06	2.7673e+06	2.64744e+06	1.78789e+06	1.5971e+06	2.75914e+06	2.02804e+06	1.96741e+06	2.28882e+06	2.60722e+06	2.81582e+06	2.14183e+06	1.80764e+06	2.26063e+06	2.4647e+06	1.49701e+06	1.46693e+06	2.83904e+06	1.02974e+06	1.7156e+06	2.32692e+06	1.98913e+06	1.04818e+06	1.21871e+06	1.48955e+06	1.17813e+06	2.07986e+06	1.32502e+06	2.06747e+06	1.66506e+06	1.95364e+06	2.05927e+06	2.14437e+06	1.65303e+06
Com_7239_neg	Aminophylline	C16 H24 N10 O4	420.2	9.478	419.193	No results	No results	Full match	686125	666661	718379	518928	357177	812764	1.13569e+06	843407	1.78067e+06	388142	2.26315e+06	993461	1.01702e+06	1.87792e+06	925307	1.10228e+06	1.08543e+06	2.06113e+06	3.12436e+06	1.6325e+06	1.55499e+06	2.21937e+06	1.78052e+06	1.78482e+06	1.71841e+06	1.39216e+06	1.4326e+06	991607	2.41353e+06	707079	1.35022e+06	1.33805e+06	1.33954e+06	1.22182e+06
Com_7259_neg	OxPI (16:0-18:1+1O(1Cyc))	C43 H79 O14 P	850.522	15.421	849.514	No results	Full match	No results	613889	650042	1.63416e+06	2.71148e+06	426983	1.32848e+06	767904	153058	403258	401538	490813	505395	739420	984023	750774	218391	1.63051e+06	500595	452152	420403	354656	612844	224467	249239	303440	1.00644e+06	744033	578289	596162	324322	1.25617e+06	1.27364e+06	1.07099e+06	984321
Com_7314_neg	Maltotriitol	C18 H34 O16	506.185	1.409	505.177	No results	No results	Full match	2.24129e+06	1.15702e+06	1.17647e+06	1.44912e+06	1.94239e+06	2.20532e+06	1.62866e+06	1.29777e+06	2.63645e+06	1.61772e+06	2.22953e+06	2.12492e+06	1.58493e+06	1.37926e+06	1.67945e+06	1.96963e+06	1.69308e+06	2.71911e+06	1.70743e+06	1.62844e+06	3.12702e+06	1.247e+06	1.87753e+06	1.41179e+06	1.11332e+06	1.90826e+06	1.76659e+06	2.09795e+06	3.24438e+06	1.79683e+06	1.92397e+06	1.63577e+06	1.9856e+06	1.71101e+06
Com_7363_neg	4-Hydroxymephenytoin	C12 H14 N2 O3	234.1	11.599	467.193	No results	No results	Full match	684523	1.2224e+06	1.66342e+06	695234	1.49236e+06	1.2409e+06	1.27574e+06	1.07593e+06	703728	1.1678e+06	1.39299e+06	1.22485e+06	915795	1.63751e+06	628115	735543	649249	659555	1.44301e+06	835353	931445	1.1387e+06	1.14675e+06	1.59518e+06	1.38222e+06	983857	569524	970727	3.86378e+06	1.42636e+06	1.1834e+06	1.11822e+06	1.27093e+06	1.27714e+06
Com_7405_neg	lactucopicrin	C23 H22 O7	410.137	2.145	409.13	No results	No results	Full match	1.62341e+06	1.4328e+06	1.76584e+06	2.4414e+06	1.3591e+06	990335	2.23334e+06	1.3595e+06	1.30655e+06	1.17505e+06	1.96017e+06	1.82498e+06	1.32389e+06	2.32497e+06	1.95826e+06	1.99439e+06	1.70963e+06	1.36353e+06	412918	464676	899329	453935	535119	869720	954956	1.32711e+06	1.83555e+06	1.40222e+06	1.38766e+06	2.18114e+06	1.22787e+06	1.46149e+06	1.91451e+06	1.45827e+06
Com_7434_neg	Gallocatechin gallate	C22 H18 O11	458.086	6.952	457.079	No results	No results	Full match	1.75187e+06	1.3501e+06	2.50667e+06	736641	1.36988e+06	1.4043e+06	1.54696e+06	1.29505e+06	1.88999e+06	2.0466e+06	1.74846e+06	1.18992e+06	782914	1.10291e+06	2.15506e+06	974252	1.28138e+06	1.38981e+06	774952	856207	1.01414e+06	944973	673400	701500	1.00036e+06	430495	2.67761e+06	1.042e+06	629439	403582	1.13133e+06	1.38043e+06	1.33633e+06	1.28698e+06
Com_7475_neg	Lipoic acid	C8 H14 O2 S2	206.042	1.112	205.035	Invalid mass	No results	No results	2.22092e+06	2.03272e+06	2.15041e+06	2.31422e+06	1.90335e+06	2.66804e+06	2.1186e+06	2.36494e+06	2.57106e+06	2.28014e+06	2.48075e+06	2.19154e+06	1.90029e+06	1.9369e+06	2.0304e+06	2.39919e+06	1.91053e+06	1.91731e+06	1.92156e+06	2.35745e+06	2.56586e+06	2.71194e+06	2.65419e+06	2.65272e+06	2.54834e+06	2.47121e+06	2.09498e+06	2.04244e+06	2.55749e+06	2.3232e+06	1.86631e+06	2.25495e+06	2.22979e+06	2.49609e+06
Com_7581_neg	Phosphoenolpyruvic acid	C3 H5 O6 P	167.983	1.189	166.975	No results	No results	Full match	1.48552e+06	1.74622e+06	1.57091e+06	1.4173e+06	1.8015e+06	569817	1.97678e+06	1.26467e+06	1.94514e+06	1.7599e+06	1.65468e+06	1.00997e+06	1.89847e+06	1.69979e+06	810143	1.15915e+06	2.36865e+06	1.473e+06	1.01632e+06	1.28928e+06	2.05922e+06	1.41363e+06	1.87238e+06	1.13722e+06	1.23742e+06	1.41468e+06	1.37392e+06	1.79819e+06	1.324e+06	1.26118e+06	1.11822e+06	1.54426e+06	1.39071e+06	1.68844e+06
Com_7617_neg	2-[2-(2,3,4-trifluorophenyl)hydrazono]malononitrile	C9 H3 F3 N4	224.032	6.922	223.025	Invalid mass	No results	No results	821205	1.38147e+06	1.63786e+06	852352	1.34774e+06	969465	707549	1.0684e+06	1.05901e+06	810312	1.1711e+06	347641	473322	448276	810851	488630	1.0008e+06	775134	2.84253e+06	1.17845e+06	389492	507729	972969	929142	430502	1.39808e+06	1.2963e+06	2.60889e+06	969953	645657	1.24699e+06	1.11614e+06	1.22234e+06	1.02713e+06
Com_7640_neg	N-{6-[4-(tert-butyl)phenoxy]-3-pyridinyl}-4-(trifluoromethyl)benzamide	C23 H21 F3 N2 O2	414.153	10.278	413.146	Invalid mass	No results	No results	331784	738671	604789	455155	512629	549786	1.2473e+06	1.11139e+06	1.55552e+06	247739	2.24903e+06	964722	1.00407e+06	2.19157e+06	605278	1.12039e+06	1.25251e+06	1.38315e+06	2.14684e+06	1.35241e+06	869307	1.92348e+06	2.0346e+06	1.81815e+06	2.44712e+06	1.46664e+06	1.64902e+06	873497	2.48138e+06	1.15751e+06	1.07835e+06	1.20814e+06	1.31811e+06	1.33132e+06
Com_7693_neg	Oleuropein	C25 H32 O13	540.185	8.777	539.177	No results	No results	Full match	1.01635e+06	936787	1.1704e+06	992430	739989	976242	846273	1.3416e+06	1.67374e+06	1.03501e+06	2.07974e+06	1.18177e+06	1.10188e+06	1.40728e+06	1.30924e+06	1.68236e+06	1.0305e+06	1.45944e+06	1.84939e+06	1.50673e+06	1.40631e+06	1.79711e+06	1.54319e+06	1.78257e+06	1.55839e+06	1.47586e+06	1.52215e+06	1.62294e+06	2.01402e+06	1.17871e+06	2.33356e+06	2.04552e+06	2.64744e+06	2.30744e+06
Com_7742_neg	OxPG (16:0-18:3+1O)	C40 H73 O11 P	760.49	15.315	759.483	No results	Full match	No results	609486	552021	1.63913e+06	1.76044e+06	557435	1.16212e+06	639927	433099	376088	483153	460019	496569	800730	860719	810091	252924	2.29276e+06	532376	456177	484828	362166	662357	269663	263772	372134	365559	667246	589905	683047	368239	908142	1.08522e+06	876274	777982
Com_7802_neg	PMeOH (13:1-18:2)	C35 H63 O8 P	642.435	14.992	641.428	No results	Invalid mass	No results	1.71554e+06	1.30628e+06	1.83872e+06	2.00165e+06	664797	1.40408e+06	1.38212e+06	1.02053e+06	1.07609e+06	1.14285e+06	1.05468e+06	1.21169e+06	1.20001e+06	1.21321e+06	1.10452e+06	875041	1.63087e+06	937989	2.49334e+06	1.86076e+06	1.64171e+06	1.74263e+06	1.39168e+06	1.4073e+06	1.4633e+06	2.68943e+06	1.1924e+06	1.61357e+06	1.82421e+06	1.47148e+06	1.37148e+06	1.54478e+06	1.59694e+06	1.53589e+06
Com_7845_neg	19(R)-Hydroxy-prostaglandin E2	C20 H32 O6	350.213	14.296	349.206	Invalid mass	No results	No results	587868	424915	175440	187312	254009	218411	354478	309041	261830	250730	188753	252168	192299	229552	257809	377174	470280	300060	609150	286759	247971	376517	874587	539173	2.14902e+06	1.12399e+06	1.62821e+06	2.66817e+06	1.20936e+06	555819	412270	665802	760902	668090
Com_7948_neg	LPG 18:3	C24 H43 O9 P	506.265	13.896	505.257	No results	Full match	No results	1.67584e+06	2.45388e+06	1.93922e+06	2.0422e+06	2.15925e+06	2.32047e+06	1.93882e+06	1.46402e+06	1.74783e+06	1.83087e+06	1.63022e+06	1.29592e+06	1.38975e+06	1.27048e+06	1.72158e+06	1.0494e+06	1.36139e+06	1.32971e+06	2.07577e+06	2.20186e+06	1.53626e+06	2.08578e+06	2.13237e+06	1.93931e+06	1.69943e+06	2.14654e+06	1.90609e+06	2.05128e+06	2.17618e+06	1.48925e+06	1.63256e+06	1.9706e+06	1.97383e+06	2.02236e+06
Com_8190_neg	Trigoneoside Xb	C45 H76 O19	902.489	13.885	901.482	Invalid mass	No results	No match	2.04998e+06	1.64212e+06	1.47401e+06	2.10446e+06	1.64228e+06	1.70504e+06	1.79922e+06	1.98863e+06	2.13127e+06	1.81647e+06	2.05496e+06	1.15669e+06	1.56409e+06	1.82832e+06	1.8218e+06	1.87781e+06	1.95773e+06	1.74194e+06	2.09521e+06	2.2205e+06	2.12907e+06	2.37877e+06	2.28383e+06	2.02588e+06	1.9451e+06	2.4347e+06	1.99143e+06	1.6347e+06	2.37481e+06	1.43899e+06	2.02319e+06	1.82678e+06	1.99495e+06	1.67687e+06
Com_8257_neg	OxPC (16:0-20:5+4O(2Cyc))	C44 H78 N O12 P	903.548	14.17	902.54	No results	Invalid mass	No results	1.75142e+06	1.89626e+06	1.66075e+06	627457	1.45642e+06	2.0698e+06	1.3121e+06	1.49063e+06	2.77512e+06	1.81698e+06	2.14935e+06	2.18619e+06	1.41645e+06	1.17543e+06	2.10265e+06	1.28429e+06	1.28198e+06	2.84341e+06	1.42176e+06	1.45314e+06	797268	1.31034e+06	1.18934e+06	459192	1.58632e+06	632856	1.23333e+06	1.61947e+06	1.32817e+06	1.39572e+06	1.50844e+06	1.9593e+06	2.18489e+06	1.73545e+06
Com_8280_neg	3,14-dihydro-15-keto-tetranor Prostaglandin E2	C16 H26 O5	280.171	13.892	279.164	Invalid mass	No results	No results	287304	271170	267668	239296	249717	354748	257608	222357	379828	295875	387479	287818	242210	285827	363147	213549	325973	292634	361100	2.74912e+06	222092	253733	231547	197118	244165	281058	405353	459497	299804	232669	267765	262313	313846	344281
Com_8341_neg	Benzyl 6-O-beta-D-glucopyranosyl-beta-D-glucopyranoside	C19 H28 O11	432.163	9.159	431.156	Full match	No results	No results	1.75146e+06	1.23129e+06	2.01396e+06	1.32087e+06	988090	1.20289e+06	1.8601e+06	1.70731e+06	1.88993e+06	667196	1.07367e+06	1.22737e+06	1.82603e+06	1.82724e+06	2.06079e+06	1.43697e+06	1.80114e+06	2.02813e+06	1.54532e+06	1.45177e+06	1.63476e+06	1.1878e+06	1.34494e+06	1.76513e+06	1.452e+06	1.54553e+06	1.69626e+06	2.0321e+06	2.00411e+06	1.47711e+06	1.7832e+06	1.52793e+06	1.35665e+06	1.85934e+06
Com_8387_neg	Dihydroroseoside	C19 H32 O8	388.21	9.512	387.203	Full match	No results	No results	1.0399e+06	1.38653e+06	1.20672e+06	752013	968890	1.15494e+06	1.06122e+06	1.57524e+06	1.63991e+06	1.44596e+06	1.71287e+06	1.77115e+06	1.13058e+06	1.83665e+06	1.28737e+06	1.6067e+06	929166	1.43125e+06	2.09093e+06	1.46109e+06	2.16992e+06	1.90318e+06	1.92905e+06	1.747e+06	1.45025e+06	1.60181e+06	1.68731e+06	1.58415e+06	2.53825e+06	1.66701e+06	1.40717e+06	1.53969e+06	1.61523e+06	1.44457e+06
Com_8389_neg	Sinapyl aldehyde	C11 H12 O4	208.074	9.438	207.066	No results	Full match	Full match	1.21706e+06	1.09443e+06	857425	897500	954531	971789	1.30673e+06	1.27046e+06	1.07559e+06	887862	1.42731e+06	996188	1.3171e+06	1.26838e+06	1.26733e+06	1.18333e+06	1.95929e+06	1.3746e+06	700537	1.1922e+06	971366	719816	677551	860468	990600	1.47222e+06	1.27649e+06	1.51727e+06	1.15433e+06	908934	920715	1.09013e+06	938805	1.53561e+06
Com_8396_neg	(3R)-4,4-Dimethyl-2-oxotetrahydro-3-furanyl beta-D-glucopyranoside	C12 H20 O8	338.122	5.966	337.115	Invalid mass	No results	No results	1.37681e+06	1.12593e+06	1.15025e+06	1.30131e+06	1.0538e+06	1.3697e+06	1.48631e+06	1.64485e+06	2.69693e+06	1.54965e+06	1.98702e+06	2.1299e+06	1.10419e+06	1.57734e+06	1.09645e+06	1.52574e+06	1.18109e+06	1.39911e+06	1.63668e+06	1.53574e+06	1.41646e+06	1.71811e+06	1.58813e+06	1.2778e+06	1.45572e+06	1.06231e+06	1.35664e+06	1.4026e+06	2.46664e+06	1.03525e+06	1.58957e+06	1.78867e+06	1.62304e+06	1.61473e+06
Com_8419_neg	Cistanoside F	C21 H28 O13	488.151	13.029	487.144	No results	No results	Full match	309403	537461	91416.4	74523.7	430209	76010.2	151618	707222	553179	76613.7	88466.8	822360	100487	1.82445e+06	1.01995e+06	1.38014e+06	1.80347e+06	1.94842e+06	99800.3	1.75632e+06	87201.3	102806	1.72195e+06	1.34437e+06	1.49473e+06	1.37595e+06	1.03735e+06	1.01462e+06	132478	429072	1.03995e+06	1.52498e+06	828674	730846
Com_8443_neg	Paeonol	C9 H10 O3	166.063	9.35	165.056	No results	No results	Full match	1.47296e+06	1.41854e+06	1.13827e+06	1.4861e+06	1.3124e+06	1.52938e+06	1.68355e+06	1.42218e+06	1.9042e+06	1.57174e+06	1.57447e+06	1.40453e+06	1.70877e+06	1.51237e+06	1.63771e+06	1.73081e+06	1.60284e+06	2.15403e+06	1.70403e+06	1.51534e+06	1.92357e+06	1.61384e+06	1.80444e+06	1.72823e+06	1.87939e+06	1.916e+06	2.39307e+06	1.21017e+06	1.96442e+06	1.56685e+06	1.43356e+06	1.93016e+06	1.91962e+06	1.48954e+06
Com_8470_neg	3-O-p-coumaroyl shikimic acid O-hexoside	C22 H26 O12	482.143	7.447	481.136	No results	No results	Full match	1.20805e+06	918495	1.2002e+06	976804	1.30545e+06	1.34273e+06	1.20199e+06	1.4984e+06	1.7265e+06	1.1124e+06	1.52814e+06	1.34544e+06	1.02329e+06	1.80642e+06	1.18055e+06	1.03284e+06	1.41823e+06	1.89075e+06	2.30644e+06	1.20117e+06	977960	1.25942e+06	1.7103e+06	957921	1.1168e+06	1.05231e+06	1.68706e+06	1.21274e+06	1.76304e+06	964641	1.1953e+06	1.30976e+06	1.51812e+06	1.57437e+06
Com_8482_neg	Sattabacin	C13 H18 O2	206.131	8.686	205.124	No results	No results	Full match	1.41167e+06	1.26695e+06	1.17156e+06	1.12071e+06	253113	1.08722e+06	1.28327e+06	1.32657e+06	838160	1.08171e+06	1.5869e+06	1.26143e+06	1.36903e+06	1.76335e+06	1.16545e+06	1.55746e+06	1.47736e+06	2.44268e+06	1.84099e+06	1.98032e+06	2.26248e+06	2.22736e+06	1.74759e+06	2.01622e+06	1.06408e+06	1.5674e+06	1.38171e+06	1.91118e+06	2.11205e+06	1.1527e+06	1.69191e+06	1.37319e+06	1.81912e+06	1.36003e+06
Com_8488_neg	Raddeanin A	C47 H76 O16	896.516	14.102	895.508	No results	No results	Full match	1.49849e+06	1.48765e+06	1.95027e+06	1.30257e+06	1.632e+06	2.02987e+06	1.26315e+06	1.14961e+06	1.49363e+06	903368	1.17872e+06	1.42008e+06	1.30604e+06	1.10324e+06	1.57284e+06	807921	1.42748e+06	1.78453e+06	1.66056e+06	1.22848e+06	1.05944e+06	1.09148e+06	970976	750011	896016	2.12562e+06	1.20362e+06	1.98135e+06	2.0475e+06	1.10031e+06	1.25156e+06	1.76713e+06	1.57739e+06	1.59703e+06
Com_8493_neg	(-)-secoisolariciresinol	C20 H26 O6	362.174	10.057	361.166	No results	No results	Full match	1.58537e+06	1.2152e+06	1.37461e+06	1.73e+06	1.26977e+06	1.58213e+06	1.40592e+06	1.31704e+06	1.55109e+06	1.15632e+06	1.97204e+06	1.5572e+06	1.54571e+06	1.79525e+06	1.733e+06	1.57852e+06	1.7125e+06	2.04495e+06	1.85181e+06	1.99686e+06	2.15659e+06	1.49076e+06	1.64368e+06	1.77473e+06	1.72487e+06	1.59711e+06	1.77768e+06	1.87159e+06	2.06947e+06	1.75468e+06	1.56193e+06	1.78071e+06	1.65865e+06	1.62732e+06
Com_8697_neg	5-O-Methylvisammioside	C22 H28 O10	452.169	8.169	451.162	No results	No results	Full match	1.3482e+06	1.39131e+06	1.33502e+06	1.23028e+06	1.22326e+06	1.33661e+06	1.28292e+06	1.47137e+06	2.14156e+06	1.45835e+06	1.92118e+06	1.28508e+06	1.81101e+06	1.66838e+06	1.78962e+06	1.74061e+06	1.44012e+06	2.22459e+06	1.71752e+06	1.77395e+06	1.96053e+06	1.49962e+06	2.07514e+06	1.30452e+06	1.32733e+06	1.52399e+06	2.07293e+06	1.84428e+06	2.58075e+06	1.44368e+06	1.75973e+06	1.94784e+06	1.6829e+06	1.34699e+06
Com_8745_neg	Vanillyl alcohol	C8 H10 O3	154.063	6.166	153.056	Full match	No results	Full match	1.70422e+06	1.83763e+06	1.50239e+06	1.36434e+06	1.52833e+06	2.01351e+06	1.37501e+06	1.45782e+06	1.97008e+06	1.72474e+06	1.79521e+06	1.76574e+06	1.27372e+06	1.68249e+06	2.13582e+06	1.80543e+06	1.36228e+06	2.25584e+06	1.17876e+06	2.05258e+06	1.86016e+06	1.23316e+06	1.88116e+06	1.60667e+06	1.60526e+06	1.61509e+06	1.61746e+06	1.77002e+06	1.8767e+06	1.71419e+06	1.49089e+06	1.76742e+06	1.88506e+06	1.63734e+06
Com_8826_neg	Timosaponin BII	C45 H76 O19	920.499	14.249	919.492	No results	No results	Full match	989346	967590	1.02343e+06	1.8273e+06	815560	718985	1.42244e+06	1.42836e+06	1.70414e+06	1.01964e+06	1.14916e+06	1.53753e+06	1.77505e+06	1.61668e+06	1.59596e+06	1.60745e+06	1.38262e+06	1.67522e+06	1.17489e+06	1.52836e+06	1.3036e+06	2.01701e+06	1.73945e+06	1.53886e+06	1.49556e+06	2.11781e+06	1.4972e+06	1.35319e+06	1.316e+06	1.21703e+06	1.66278e+06	851321	1.41017e+06	1.38963e+06
Com_8899_neg	PA (18:0/18:2)	C39 H73 O8 P	700.505	15.953	699.498	No results	Full match	No results	51131.5	48232.7	44903.4	188168	1.7443e+06	47276	66515.7	46691.8	57294.5	47163.5	391008	55556.6	49004.4	39697.8	182512	68247	41716.3	1.95242e+06	45975.5	50915.4	292001	43261.3	43529	42792.5	42571.6	45777.5	46301.1	43754.9	58482.6	39168.7	60529.8	46656.8	44224.7	45666.6
Com_8993_neg	Narasin	C43 H72 O11	764.522	15.147	763.514	Invalid mass	No results	No results	517750	328365	952417	1.33516e+06	284694	806918	667139	323987	398899	406585	554217	412091	572846	537696	636127	146523	1.71824e+06	315399	360154	447118	345806	532135	165517	282691	369569	1.20462e+06	742754	534512	357229	320918	559170	582565	557802	556264
Com_9085_neg	Tricin 4'-O-beta-guaiacylglycerol	C27 H14 O11	514.052	6.188	513.045	No results	No results	Full match	985946	1.10605e+06	1.71113e+06	865480	813051	1.08633e+06	591681	1.08594e+06	1.05511e+06	1.02894e+06	1.01914e+06	553409	1.06927e+06	590457	708891	891222	1.01892e+06	966442	1.4245e+06	941559	963877	776407	883307	1.01136e+06	683030	914216	781895	1.53677e+06	688079	580335	1.01868e+06	1.13425e+06	838814	1.22164e+06
Com_9119_neg	H-Gly-Pro-OH	C7 H12 N2 O3	172.085	1.417	171.078	No results	No results	Full match	1.14425e+06	999414	941729	1.01351e+06	947001	950818	993045	1.11226e+06	1.34781e+06	1.13159e+06	1.0029e+06	1.08993e+06	1.0578e+06	1.13561e+06	1.15694e+06	891679	1.09747e+06	1.19149e+06	1.48675e+06	1.00897e+06	1.38588e+06	1.26965e+06	1.4308e+06	1.12877e+06	1.20726e+06	1.1028e+06	1.09759e+06	1.47002e+06	2.03295e+06	1.049e+06	1.23226e+06	1.10901e+06	1.04579e+06	1.95897e+06
Com_9459_neg	PMeOH (17:0-18:2)	C39 H73 O8 P	700.505	15.706	699.497	No results	Full match	No results	61349.1	53808.6	51889.9	101835	1.54558e+06	54634.4	50864.3	54707.4	68834.8	56133.3	282789	50365.2	55093.5	46334.2	57583.8	49309.4	49715.6	2.15123e+06	53617.4	58158.6	118977	51613.6	49039.6	47328.1	48809.3	56584.1	55356.2	53528.8	63097.7	47758.8	78639.8	51818.5	52402.4	53270.5
Com_9467_neg	PA (18:0/18:3)	C39 H71 O8 P	698.49	15.262	697.482	No results	Full match	No results	127359	123444	117436	152141	1.54378e+06	118871	106351	107626	151566	124655	121329	110673	113597	103816	129886	110240	113162	2.02947e+06	119703	127925	204451	111683	103548	106840	108985	127864	119380	117512	148357	103189	121139	121000	121997	118967
Com_9533_neg	Scopoletin	C10 H8 O4	192.042	1.174	237.041	No results	No results	Full match	1.19124e+06	1.47737e+06	1.06277e+06	1.01214e+06	1.1048e+06	1.35387e+06	939798	1.37647e+06	1e+06	1.44963e+06	1.12527e+06	1.21007e+06	967377	698010	1.03858e+06	1.26522e+06	1.0177e+06	1.17904e+06	1.85171e+06	1.57599e+06	1.16683e+06	901068	1.41365e+06	1.02749e+06	1.1696e+06	1.49435e+06	1.35604e+06	1.22201e+06	1.32686e+06	1.08697e+06	1.15111e+06	1.30033e+06	1.04574e+06	1.23845e+06
Com_9595_neg	Verbenalin	C17 H24 O10	388.137	9.018	387.13	No results	No results	Full match	682653	687141	1.40842e+06	538518	835976	1.12358e+06	1.24603e+06	1.20936e+06	1.39346e+06	1.12673e+06	1.64769e+06	1.19932e+06	698069	1.41952e+06	1.14369e+06	1.37901e+06	579318	1.32857e+06	1.07131e+06	929280	858900	1.09239e+06	1.09474e+06	894698	1.38973e+06	1.19894e+06	905855	1.06937e+06	1.82328e+06	1.02982e+06	1.33188e+06	1.19995e+06	1.21381e+06	1.27987e+06
Com_9859_neg	PMeOH (15:0-18:3)	C37 H67 O8 P	670.458	16.346	669.451	No results	Full match	No results	42142.7	40278.1	36063.6	1.5111e+06	34733.8	38052.5	37054.8	37431.6	46587.2	40162.9	36408.6	36078.3	37879	128311	63391.2	34586.7	1.37445e+06	44653.7	37718.4	43680.5	37368.4	34410.6	35010.3	34448.7	35113.2	261669	53965.6	83711.5	44897.9	31993.6	206683	153437	159663	147234
Com_9885_neg	LPA 18:0	C21 H43 O7 P	438.275	14.857	437.267	No results	Full match	Full match	477983	439074	426965	384993	462945	665840	719190	564657	461634	654590	795674	647706	671837	559423	643696	506447	672030	663698	901755	1.13423e+06	874257	1.65446e+06	708559	1.0094e+06	807311	609235	936543	446931	1.26501e+06	604293	453335	585275	569692	708174
Com_9893_neg	Androsin	C15 H20 O8	328.116	7.453	327.109	No results	No results	Full match	875664	1.18832e+06	699521	905281	795720	1.38385e+06	1.15229e+06	978694	2.0693e+06	694829	1.58215e+06	844291	1.03118e+06	1.16374e+06	1.05677e+06	1.19239e+06	1.09021e+06	1.45188e+06	912126	1.30046e+06	1.15999e+06	1.29265e+06	1.49845e+06	1.33339e+06	1.36046e+06	1.11856e+06	1.35518e+06	1.47545e+06	1.50277e+06	889980	1.16913e+06	1.26036e+06	1.06537e+06	1.19213e+06
Com_9929_neg	p-Mulegone	C10 H18 O	154.136	11.983	153.129	No results	No results	Full match	1.1204e+06	740809	1.0805e+06	1.37295e+06	852607	1.0859e+06	760239	683549	747206	707187	791333	721482	649604	1.21474e+06	880802	636009	1.15686e+06	763312	989307	898677	563155	855146	780304	844549	1.58925e+06	1.3101e+06	1.1125e+06	850391	1.07872e+06	967776	772302	874631	922508	957386
Com_9987_neg	O-Feruloyl 4-hydroxylcoumarin	C19 H14 O6	338.077	5.325	337.07	No results	No results	Full match	606801	557642	496877	639209	420641	611591	635419	593637	766514	683941	775709	466039	606374	444131	925113	802261	570879	921368	762315	1.00674e+06	1.05875e+06	740074	962606	576308	788661	993129	935732	1.11283e+06	1.65841e+06	1.39023e+06	598031	682359	632517	934245
Com_10072_neg	Irigenin	C18 H16 O8	360.085	8.387	359.077	No results	No results	Full match	485570	883104	995628	595151	680063	847403	324797	445303	434783	620076	709259	397530	204815	285453	467608	189102	536947	558018	1.66811e+06	933301	292337	519134	280234	480287	246113	693985	677284	1.28221e+06	980453	570183	547388	546237	700355	627128
Com_10080_neg	Sepiapterin	C9 H11 N5 O3	237.087	8.677	236.08	No results	No results	Full match	374083	388868	443714	308607	206350	399521	838266	657277	1.20783e+06	290762	1.40301e+06	651824	621258	1.18572e+06	655759	686367	760358	837612	1.07812e+06	1.11334e+06	705878	1.25384e+06	1.56259e+06	1.06944e+06	1.4517e+06	938649	944404	718931	1.52989e+06	577513	771856	846456	593527	883474
Com_10210_neg	Inositol	C6 H12 O6	180.071	7.928	179.064	No results	Invalid mass	No results	604567	777573	558413	532484	778654	982876	606154	738757	1.3093e+06	600613	1.49372e+06	778827	933691	792506	1.1249e+06	584297	767001	1.34223e+06	711572	1.58552e+06	993057	1.00442e+06	923875	697780	799212	1.18223e+06	1.05873e+06	717999	830527	905497	775473	892377	1.04872e+06	1.12633e+06
Com_10388_neg	Corylin	C20 H16 O4	320.105	2.156	319.097	No results	No results	Full match	1.37852e+06	823655	990169	573046	835280	790004	691954	502466	946160	632498	1.08759e+06	944786	522493	621876	850196	351030	698798	926687	1.00864e+06	734063	652839	421838	492359	537547	337446	676782	926192	677329	2.00318e+06	413443	1.09895e+06	763793	759905	759204
Com_10433_neg	N'-(4-chlorobenzoyl)-3-[4-(trifluoromethoxy)phenyl]acrylohydrazide	C17 H12 Cl F3 N2 O3	768.098	9.374	383.042	Invalid mass	No results	No results	519808	697769	356994	920856	413012	496287	852515	601423	842192	99120.1	709270	232036	539771	542258	704554	414477	807699	947870	217910	512355	899761	1.49332e+06	717618	725448	1.17384e+06	776372	671476	449468	58327.1	269820	390959	594807	514143	713987
Com_10498_neg	PC (22:6e/18:3)	C48 H80 N O7 P	873.574	14.943	872.568	No results	Invalid mass	No results	725097	807731	1.29317e+06	1.00997e+06	621122	1.28723e+06	849605	552217	620317	679118	826580	1.26548e+06	684097	646224	793694	557243	695554	884638	388576	506010	727502	548590	157268	184020	208531	498227	717846	410146	751712	561776	660580	864547	685331	777171
Com_10566_neg	GlcADG (16:0-18:3)	C43 H74 O11	766.524	16.316	765.517	No results	Full match	No results	41036.5	38892	36614.8	1.32091e+06	34388.8	38131.2	33278.7	36184.6	44983.9	39322.8	35048.4	34844.7	36575.5	116569	38680	32338.9	999191	43117	36302.7	42177.3	37684	34865.1	33805.5	33776.1	33166.5	159815	36828.7	34235.7	47171.4	30892.6	131393	150202	96688.8	194545
Com_10644_neg	6-Paradol	C17 H26 O3	278.188	12.47	277.181	No results	No results	Full match	654534	467153	216000	224634	308039	306716	354798	373605	622883	251722	566754	408906	364268	177887	511243	249209	203137	473183	302623	520973	363091	408154	332334	290002	551858	1.05696e+06	424509	317632	513873	1.22674e+06	343557	391998	409021	355563
Com_10728_neg	5-Hydroxymethyluracil	C5 H6 N2 O3	142.038	1.396	283.068	No results	No results	Full match	692551	1.22784e+06	609032	1.27864e+06	568843	926465	588805	711826	426966	1.12655e+06	790458	632536	550748	713630	809298	548505	933541	606397	832234	813541	970915	726201	624572	628572	334195	737926	741594	771983	690557	706397	651512	857756	1.02553e+06	942392
Com_10759_neg	Asiaticoside	C48 H78 O19	958.515	14.004	957.509	No results	No results	Full match	743130	1.03062e+06	1.07423e+06	540062	959949	1.34218e+06	626205	807619	936845	898881	963584	994627	827306	846198	841845	828566	957137	1.02001e+06	1.03171e+06	792699	801096	734417	765889	673809	828076	963682	790401	1.10014e+06	1.40285e+06	717833	871889	922161	1.00581e+06	918725
Com_10920_neg	Lysopa 18:0	C21 H43 O7 P	438.275	14.73	437.268	No results	No results	Full match	673149	634073	561967	467078	621393	967676	670735	759600	1.12729e+06	743917	675823	647383	771191	575096	1.03445e+06	512481	1.16552e+06	1.00033e+06	1.12593e+06	1.21672e+06	959156	1.09586e+06	747112	855330	708006	1.10612e+06	1.14814e+06	881139	988329	483253	738670	805616	839575	882657
Com_10961_neg	PMeOH (16:0-18:1)	C38 H73 O8 P	688.505	15.908	687.498	No results	Full match	No results	64886.4	59161.6	54554.3	60065.7	1.05112e+06	56583.9	52208.1	57271.6	73349.8	58458.3	156070	53763.4	55900.4	48692.8	96929.1	53463.3	50046.4	1.63034e+06	55939.1	65355	103111	53063.7	52583.7	50782	51499	56150.1	55876.2	55964.6	65028.9	48855.5	59807.3	56000.5	54279	54650.2
Com_10988_neg	Neohesperidin dihydrochalcone	C28 H36 O15	612.207	10.066	611.199	No results	No results	Full match	158731	121618	134684	297768	120066	96077.3	319328	269185	298756	360532	374428	287836	1.26217e+06	677712	1.02494e+06	667003	1.03823e+06	1.36545e+06	302954	544352	723269	266352	248383	278372	692613	888399	1.10818e+06	829131	984289	503357	385249	577943	592425	606785
Com_11044_neg	Polygalaxanthon VIII	C25 H28 O15	568.143	8.35	567.135	No results	No results	Full match	406369	376240	718580	1.00578e+06	954418	253103	603998	535777	398496	283244	464120	759920	595022	846111	608589	448193	797428	425374	629468	482432	541802	370260	441979	703312	561453	694364	747802	625078	272641	1.12589e+06	690060	692112	625090	663837
Com_11076_neg	PE (18:3/18:3)	C41 H70 N O8 P	735.485	15.555	734.478	No results	Full match	No results	136616	88261.6	145445	1.18857e+06	65411.7	169119	141834	57462.8	68112	24697.9	92021	22219.1	169936	131180	144943	21559.8	657877	70131.9	123707	104248	151997	155211	56883	78292.7	67623.5	245780	116420	94536.1	98580.8	36908	331257	233334	228451	206247
Com_11144_neg	N-Caffeoylagmatine	C14 H20 N4 O3	292.153	8.308	291.145	No results	No results	Full match	89909.9	99546.2	103043	97631.1	100389	97458.2	101594	100233	105354	103632	102222	96164.1	93440.9	102459	94711.9	77463.6	96993.9	95314.7	1.34371e+06	114144	100966	102689	91012.6	106371	92193.6	99241.9	103729	113667	1.13732e+06	189141	103586	108866	171160	113969
Com_11208_neg	PMeOH (16:1-18:3)	C38 H67 O8 P	682.458	16.218	681.451	No results	Full match	No results	63047.9	58875.1	54395.3	1.15142e+06	53057.7	56682.7	52521.2	56243.8	70837.6	62190.9	54935	54620.6	57179	65793.3	59939	53838.6	1.01624e+06	66660.4	55419.3	66178.2	57829.3	55361.1	52387.8	51871.3	53862	170067	58317.1	84774.7	70209.8	47801.8	141854	105955	73503.2	115493
Com_11229_neg	Forskolin	C22 H34 O7	410.229	11.001	409.222	No results	No results	Full match	1.01373e+06	922804	643632	665836	671569	910879	783433	893531	977567	923542	1.0306e+06	904509	864667	627217	910202	800541	759422	1.19722e+06	1.31597e+06	963884	850650	640213	708131	613447	789782	989446	978806	1.19564e+06	1.45221e+06	707055	700729	785477	805139	911353
Com_11260_neg	(2S)-4-Oxo-2-phenyl-3,4-dihydro-2H-chromen-7-yl beta-D-glucopyranoside	C21 H22 O8	448.142	12.705	447.135	Invalid mass	No results	No results	977189	930988	679571	763018	788985	738948	596520	737864	912265	717762	877802	738583	1.18843e+06	641729	831394	675576	661767	1.23559e+06	778346	755419	1.01671e+06	947667	731890	811337	721702	868790	744872	831361	1.22194e+06	783117	874289	878863	936591	824689
Com_11347_neg	Estrone sulfate	C18 H22 O5 S	368.128	8.45	367.12	Invalid mass	No results	No match	447600	535551	579928	425133	383717	514606	773603	711882	1.05863e+06	408284	1.1482e+06	915689	642605	958997	452992	631524	777115	879743	1.27887e+06	1.05917e+06	760903	876430	1.01785e+06	786453	1.00778e+06	826691	566287	627873	1.19556e+06	708170	1.10176e+06	913333	750572	789083
Com_11744_neg	11-Dehydro thromboxane B2	C20 H32 O6	404.205	10.257	403.198	Invalid mass	No results	No results	533873	628392	326986	357227	353593	459260	429534	460340	679745	442784	597949	332424	538506	589306	304337	450036	279615	326560	1.16894e+06	517800	405765	572199	513173	378280	432549	442203	421032	575805	1.21328e+06	496854	402724	486123	517499	436910
Com_12086_neg	S-Adenosyl-methionine	C22 H30 N6 O8 S2	570.156	9.884	569.148	No results	No results	Full match	647938	501794	326985	790721	467748	192336	796500	306896	884396	125262	687826	339620	484547	350757	597094	300024	842142	892173	353272	480554	541017	1.03782e+06	306674	335612	930153	673831	526422	360391	874085	146362	589227	525151	398368	444642
Com_12254_neg	Geranyl monophosphate	C10 H19 O4 P	234.102	11.584	233.095	No results	No results	Full match	704255	560541	695302	574156	675146	699241	630533	564722	830039	975480	751935	846715	486484	645557	432160	514203	857576	711884	525249	910342	930115	737695	590453	582020	493143	398530	560818	574891	540027	521351	562785	643778	591330	616856
Com_12334_neg	MGDG (18:2/18:3)	C45 H76 O10	836.567	15.811	835.559	No results	Invalid mass	No results	53169.5	48408.7	45478.4	56190.6	836259	47521.3	44124.8	46823.9	60243.7	49561.1	48705	44021.2	45935.4	40381.7	72936.6	45021.7	43347.8	171201	46431.3	54480.4	47385.5	44636.4	42580.9	43187.6	43949.6	47867.9	71301.8	46173.4	56460.3	40325.1	47623.8	46974.1	47156	47006.3
Com_12357_neg	PMeOH (16:0-16:0)	C36 H71 O8 P	662.49	15.703	661.483	No results	Full match	No results	56687.7	49720.1	47947.3	49958.2	752901	50483.2	45812.2	50550.6	63604.6	51868.2	172192	46538.4	50907.4	42813.7	53208.5	45562.8	45938.2	1.17755e+06	49543.5	53739.6	125166	47692	45313.5	43732	45100.7	52284.8	51150.2	49461.6	58303.5	44130	53206.4	47881.3	48420.8	49222.9
Com_12549_neg	Sibiricose A6	C23 H32 O15	548.175	8.312	547.168	No results	No results	Full match	276064	284229	409941	255941	113732	289453	258112	306693	516815	310179	470626	472399	507261	656400	818281	331922	395068	1.11821e+06	408599	554291	385113	334256	489993	366749	434441	497536	568848	547555	378468	373555	436939	390338	338690	548068
Com_12626_neg	3-Hydroxy-glabrol	C25 H28 O5	408.195	14.128	407.187	No results	No results	Full match	562123	534286	510345	654014	496808	627086	502865	507417	746227	718725	652122	709963	615818	459972	787386	640471	732119	842104	720123	1.06694e+06	614694	861653	789147	803621	648282	638962	703342	638154	911063	702582	524742	587754	701635	805336
Com_13079_neg	DL-m-Tyrosine	C9 H11 N O3	181.074	7.389	180.067	No results	No results	Full match	474817	543616	505570	414720	450048	570482	438470	737379	691319	531116	717866	429763	376971	640242	365842	468770	548449	403697	534611	588956	604615	442187	557655	509849	563563	545045	717411	645472	509993	602867	380671	403567	548252	543973
Com_13246_neg	9-Hydroxy-(10E,12Z,15Z)-Octadecatrienoic Acid	C18 H30 O3	294.22	14.195	293.213	No results	No results	Full match	580484	562916	461705	519730	435844	649027	408978	482117	607895	559471	557536	659468	568992	371560	535980	391176	424988	918734	509980	706880	482454	548519	510813	421213	425235	428472	606745	559225	698409	471237	651397	718367	516742	644098
Com_13252_neg	Isomaltose	C12 H22 O11	342.117	0.691	341.109	No results	No results	Full match	5390.41	6191.96	3998.15	2815.72	3915.63	4633.97	10162.3	9270.01	3430.27	4481.71	4311.44	3973.42	6871.33	4331.86	10879.2	8496.29	8251.72	7902.98	4910.85	4976.76	1348.51	6699.62	737509	5884.9	1415.25	4487.78	5570.49	4389.46	10932.9	1120.4	4479.83	4333.55	2822.25	5697.82
Com_13305_neg	Coixol	C8 H7 N O3	165.042	5.063	164.035	No results	No results	Full match	419333	256660	311478	12053.7	373865	107615	646330	11121.3	316519	21025.6	444977	306098	11476.2	10838.1	29383.5	20955.2	22739.2	13295.1	244461	245413	169621	10583	488962	401551	262580	12502	12804.3	243395	434276	560554	300509	273373	190362	398492
Com_13762_neg	Pseudoephedrine	C10 H15 N O	165.116	5.285	164.109	No results	No results	Full match	67757.5	490797	513271	82052.4	300441	238385	63013.8	431482	441887	336284	538125	335086	38417.8	44339.1	629587	594685	313730	251805	368311	297004	488769	403445	507025	71177.7	395051	265361	423807	379786	516621	543470	388739	514200	328088	319610
Com_13768_neg	PA (20:1/18:3)	C41 H73 O8 P	724.512	14.897	723.504	No results	Invalid mass	No results	319221	243330	555781	497199	179940	459077	214724	255806	147137	249204	244609	247608	311351	155961	405051	68640.4	394899	172415	504327	142981	225936	161361	110359	227632	146551	406734	252391	547454	269535	131592	264557	317304	468306	315594
Com_13917_neg	D-Myo-inositol 4-monophosohate	C6 H13 O9 P	260.03	1.706	259.023	No results	No results	Full match	400059	441985	397952	360944	468435	445682	506974	415996	755613	473282	525463	503823	368919	409182	434341	459837	334314	671445	300418	399558	396905	248277	426544	442274	235593	334621	264377	329272	392957	335291	390355	470560	290211	405375
Com_14216_neg	Valepotriate	C22 H30 O8	422.194	10.207	421.187	No results	No results	Full match	294114	368516	228973	467869	261463	339050	290521	345855	411726	268596	224973	346691	286938	343232	431407	348503	394857	486734	428391	401397	420065	377936	300623	290979	239877	296354	404660	407031	637055	344376	373518	385996	397977	351811
Com_14314_neg	Thromboxane B3	C20 H32 O6	368.223	14.184	367.216	Invalid mass	No results	No results	119801	110897	76325.8	88903.9	88206.4	103510	94740.1	76794.8	170186	108747	96998.1	88502.5	124112	101804	109243	111765	123567	112866	106316	576460	82739.7	155236	102414	111072	125628	164873	125480	161571	96878.6	119886	99544.6	118322	129365	176835
Com_14390_neg	3-Furoic acid	C5 H4 O3	112.016	7.567	269.029	No results	No results	Full match	319349	199919	324132	418629	264903	333362	209506	290076	282565	342812	172753	191420	201622	157239	180883	187354	254543	415719	314630	407058	262513	309127	259736	231704	157413	232566	219094	266698	360041	204772	251730	243284	307247	234782
Com_14517_neg	Bergenin	C14 H16 O9	328.08	7.978	327.073	No results	No results	Full match	156522	169711	138945	104877	95747.9	62492.9	85185.6	137533	96948.3	172216	402268	186757	78375.6	84325.1	82381.3	80461.7	65343.5	60576.8	77958.1	61298.7	66291.1	149925	132695	137970	81179.3	107370	60338.3	85378.7	122099	71010.5	62135.8	62702.9	62498.3	66760
Com_2_neg	2-Methylpentanedioic acid	C6 H10 O4	146.058	1.434	191.056	No results	No results	Full match	20245302804	20322580237	19679735790	22041098262	20004091605	18688958055	19916780706	20150276101	2692122534	18634713049	18838849158	19487279130	18022229045	18536479156	21874642229	23157721431	14851504331	17932180779	16819642623	1706949443	21165939189	20189638384	20703980826	21686363719	22020743559	18899491364	18160902335	15794700093	22489056938	19350798804	18849356527	18720766846	19078127964	19928784136
Com_414_neg	N,5-Bis(3-nitrophenyl)oxazol-2-amine	C15 H10 N4 O5	326.064	1.421	325.056	Full match	No results	No results	1.15701e+08	8.76494e+07	1.14579e+08	9.53746e+07	9.15855e+07	9.78516e+07	9.95236e+07	1.1257e+08	1.12385e+08	124136540	1.00642e+08	1.11189e+08	1.26588e+08	1.02115e+08	1.17124e+08	1.31719e+08	8.06627e+07	111527757	125758165	1.26733e+08	1.20424e+08	9.18918e+07	1.1225e+08	1.12398e+08	1.06437e+08	1.10874e+08	1.04767e+08	1.04971e+08	9.20867e+07	116123739	1.15076e+08	1.15364e+08	1.04986e+08	1.082e+08
Com_170_neg	Yuheinoside	C16 H24 O9	360.142	7.515	359.135	No results	No results	Full match	2.11647e+08	190005287	1.92375e+08	1.31199e+08	1.8754e+08	2.31806e+08	1.60988e+08	2.26995e+08	3.62169e+08	2.36748e+08	286146677	230176797	2.17554e+08	2.78523e+08	2.44612e+08	1.76395e+08	1.88146e+08	2.86631e+08	400970439	3.93802e+08	2.69258e+08	3.24326e+08	3.56679e+08	3.42722e+08	2.19038e+08	6.37456e+07	2.94749e+08	2.41153e+08	2.67463e+08	2.31917e+08	2.32891e+08	2.33419e+08	2.37621e+08	2.61283e+08
Com_125_neg	Bilobalide	C15 H18 O8	326.1	7.325	325.093	No results	Full match	Full match	2.14488e+08	2.64704e+08	2.11138e+08	1.85483e+08	2.47991e+08	2.48926e+08	2.35654e+08	2.80783e+08	2.98495e+08	2.47997e+08	3.56644e+08	2.33554e+08	2.25787e+08	2.61129e+08	1.79656e+08	2.71693e+08	2.09483e+08	1.98369e+08	4.47999e+08	4.04869e+08	4.25214e+08	4.38575e+08	4.77357e+08	5.21008e+08	2.67108e+08	256404205	2.29002e+08	2.39438e+08	3.84646e+08	2.71028e+08	3.05917e+08	2.83192e+08	2.83974e+08	3.03987e+08
Com_321_neg	Juglalin	C20 H18 O10	418.09	10.075	417.083	Full match	No results	Full match	1.05041e+08	1.31215e+08	6.33766e+07	9.53252e+07	1.01568e+08	5.68601e+07	1.46502e+08	7.04891e+07	1.20852e+08	2.40354e+07	1.28145e+08	4.04041e+07	6.32933e+07	5.66944e+07	1.24793e+08	5.58091e+07	1.37065e+08	1.24484e+08	8.5402e+07	109182212	1.10451e+08	185645361	1.10291e+08	7.92312e+07	1.41854e+08	1.47078e+08	1.46535e+08	2.92539e+07	1.89085e+08	1.73015e+07	9.1813e+07	9.44613e+07	9.95583e+07	1.07032e+08
Com_659_neg	O-Phosphorylethanolamine	C2 H8 N O4 P	141.019	7.577	140.012	Full match	No results	Full match	4.95012e+07	3.82054e+07	4.21877e+07	4.27733e+07	4.2496e+07	4.58969e+07	4.57412e+07	3.27312e+07	3.62695e+07	3.18253e+07	3.89893e+07	4.43942e+07	5.25543e+07	3.77369e+07	4.56812e+07	2.83279e+07	6.81113e+07	6.96165e+07	4.32988e+07	5.22933e+07	4.18203e+07	3.97558e+07	4.1626e+07	4.32751e+07	4.11833e+07	5.60223e+07	5.53123e+07	7.32248e+07	4.40879e+07	6.07984e+07	4.16477e+07	4.41287e+07	4.79139e+07	5.20173e+07
Com_68_neg	alpha-Ketoglutaric acid	C5 H6 O5	146.022	1.23	191.02	No results	No results	Full match	2.48826e+08	3.27728e+08	242854018	148569425	290714257	3.17087e+08	274194358	3.04212e+08	3.20467e+08	2.86239e+08	2.70545e+08	2.49166e+08	2.46513e+08	2.35013e+08	2.99011e+08	2.91065e+08	2.96214e+08	4.72815e+08	3.05787e+08	2.25811e+08	3.12778e+08	3.4888e+08	2.66888e+08	2.46545e+08	3.99178e+08	318548448	3.08195e+08	285950132	1668170282	242722199	3.26605e+08	3.26205e+08	3.87144e+08	3.86872e+08
Com_192_neg	Sequoyitol	C7 H14 O6	194.079	1.424	193.072	No results	No results	Full match	2.87539e+08	2.19659e+08	201707744	2.6469e+08	1.94596e+08	230061950	2.3706e+08	2.23163e+08	2.64508e+08	2.03495e+08	267943259	2.40825e+08	1.96085e+08	265642898	2.70474e+08	1.63397e+08	2.1522e+08	2.83851e+08	2.19433e+08	2.67079e+08	3.01594e+08	2.27523e+08	1.89659e+08	2.54091e+08	2.19092e+08	2.49113e+08	2.30212e+08	2.13444e+08	203929784	1.97677e+08	2.24455e+08	2.58702e+08	2.46386e+08	2.215e+08
Com_143_neg	Ferulic acid O-hexoside	C16 H20 O9	356.111	7.95	355.104	No results	No results	Full match	3.23854e+08	2.89959e+08	2.29727e+08	3.82036e+08	3.05605e+08	2.86067e+08	3.35885e+08	2.65123e+08	2.62613e+08	2.12199e+08	3.31224e+08	3.23541e+08	3.45057e+08	3.68034e+08	3.70061e+08	2.93618e+08	3.78314e+08	328653068	1.04881e+08	3.1503e+08	3.65359e+08	2.682e+08	2.70199e+08	2.58595e+08	3.01782e+08	2.98481e+08	3.02029e+08	3.74534e+08	1.60294e+08	3.51432e+08	2.96788e+08	2.88525e+08	3.05e+08	3.21617e+08
Com_526_neg	13(S)-HOTrE	C18 H30 O3	294.22	13.126	293.212	Full match	No results	Full match	1.00491e+08	9.05048e+07	9.30727e+07	8.36581e+07	7.10394e+07	8.63221e+07	7.51958e+07	7.56468e+07	7.96134e+07	7.71792e+07	8.03129e+07	6.07598e+07	6.74194e+07	4.49113e+07	7.37654e+07	5.53792e+07	7.25947e+07	1.04935e+08	9.09154e+07	7.36092e+07	5.78881e+07	45498040	5.08351e+07	4.67907e+07	7.67284e+07	8.79884e+07	8.03388e+07	1.04266e+08	8.54057e+07	7.13679e+07	7.09641e+07	7.19944e+07	7.30533e+07	7.44075e+07
Com_8262_neg	6-Hydroxymethylherniarin	C11 H10 O4	206.058	7.944	205.051	No results	No results	Full match	1.99027e+06	1.31284e+06	1.42632e+06	1.88967e+06	1.33664e+06	1.30368e+06	1.50449e+06	1.23533e+06	1.6602e+06	1.22023e+06	1.56116e+06	1.32434e+06	1.66122e+06	1.54883e+06	2.52139e+06	1.66353e+06	1.57233e+06	2.02308e+06	1.09428e+06	1.69753e+06	1.53915e+06	1.43215e+06	1.48144e+06	1.25469e+06	1.50374e+06	1.30231e+06	1.59657e+06	1.3314e+06	989439	1.38639e+06	1.43669e+06	1.22704e+06	1.87733e+06	1.58803e+06
Com_4_neg	Methyl gallate	C8 H8 O5	184.037	7.577	183.03	No results	Full match	Full match	6948637145	5889945633	6919581211	6869748824	6419551483	6860346340	6909965350	5738798267	5210544601	4763509996	5889761926	6289794601	7376499479	6015895912	6085968342	3820879970	8681502490	8312029949	6522176756	7172862459	5792850199	5138970451	5801422703	5992085429	5263975191	7265473492	7504599475	8882796957	5673646088	7796173160	6164601983	6250647426	6447150890	7352780772
Com_279_neg	Chelidonic acid	C7 H4 O6	184.001	1.254	182.994	No results	No results	Full match	9.86335e+07	120302235	8.3507e+07	1.44841e+08	1.13452e+08	1.25069e+08	116663315	1.31506e+08	1.29449e+08	9.40344e+07	1.06883e+08	1.17433e+08	1.13819e+08	1.46861e+08	1.2429e+08	202146804	8.83402e+07	1.11248e+08	1.07089e+08	1.25543e+08	1.61824e+08	1.6441e+08	149609317	1.93487e+08	1.74755e+08	1.19676e+08	1.10634e+08	9.17423e+07	1.14144e+08	1.15311e+08	1.06793e+08	1.15259e+08	1.18599e+08	1.37034e+08
Com_631_neg	Ursolic acid	C30 H48 O3	456.361	14.947	455.353	Full match	No results	Full match	6.10608e+06	1.52243e+07	1.33721e+07	1.14884e+07	1.01267e+07	8.74608e+06	2.1787e+07	1.81599e+07	2.38628e+07	4.78159e+06	2.03844e+07	7.18578e+06	6.64492e+07	2.95982e+07	3.33013e+07	2.93467e+07	7.19494e+07	4.37245e+07	4.92037e+07	3.26708e+07	2.18821e+07	5.17145e+07	2.99814e+07	3.07841e+07	4.46671e+07	4.54136e+07	4.46037e+07	1.0747e+07	5.67245e+07	1.1797e+07	2.66708e+07	2.76728e+07	2.64413e+07	2.70946e+07
Com_1677_neg	2-Aminoethylphosphonate	C2 H8 N O3 P	125.024	7.578	124.017	No results	No results	Full match	2.41763e+07	1.79665e+07	2.23461e+07	2.19054e+07	2.24486e+07	1.63897e+07	1.70667e+07	1.66457e+07	1.53203e+07	1.33702e+07	1.77754e+07	1.76313e+07	2.06792e+07	1.62141e+07	2.2235e+07	9.7958e+06	2.08546e+07	2.51779e+07	1.64653e+07	2.15889e+07	1.67471e+07	1.69919e+07	1.49274e+07	1.47035e+07	1.39452e+07	2.25584e+06	2.17822e+07	2.58818e+07	1.62041e+07	1.85635e+07	1.95911e+07	1.94527e+07	1.72894e+07	1.9917e+07
Com_1012_neg	Ziyuglycoside II	C35 H56 O8	604.398	13.181	603.391	No results	No results	Full match	478504	112779	213602	60394.7	425537	256996	503168	1.20572e+06	2.92567e+06	1.91865e+06	1.73221e+06	530066	4.66723e+07	3.40513e+07	8.86244e+06	1.90926e+07	1.20101e+07	1.75474e+07	7.49039e+06	2.95725e+06	3.06478e+06	3.03382e+06	8.52339e+06	3.81623e+06	1.97621e+07	1.45798e+07	2.19672e+07	2.96673e+06	28962017	5.58189e+06	8.70986e+06	9.14547e+06	8.9705e+06	8.48505e+06
Com_1287_neg	N-[(-)-Jasmonoyl]-(L)-Isoleucine	C18 H29 N O4	323.21	11.619	322.203	No results	No results	Full match	1.27273e+07	1.2919e+07	6.90215e+06	1.07563e+07	9.12908e+06	1.31894e+07	1.32809e+07	1.66404e+07	2.30564e+07	1.56489e+07	2.38905e+07	2.17801e+07	2.58426e+07	2.70823e+07	2.84851e+07	1.91861e+07	2.24917e+07	2.39529e+07	1.73377e+07	1.88273e+07	1.96566e+07	3.60468e+07	1.72746e+07	1.58548e+07	1.93812e+07	2.18908e+07	2.1628e+07	2.79996e+07	2.69642e+07	1.27262e+07	1.95951e+07	1.85484e+07	1.94127e+07	1.95742e+07
Com_1653_neg	Toosendanin	C30 H38 O11	574.242	9.296	573.235	No results	No results	Full match	1.59695e+07	1.35542e+07	1.38153e+07	1.76821e+07	1.28756e+07	1.50318e+07	1.96056e+07	2.07662e+07	2.90121e+07	2.08401e+07	2.16903e+07	1.75436e+07	2.21612e+07	1.99141e+07	2.35718e+07	2.53144e+07	2.29292e+07	3.06603e+07	1.70687e+07	2.23525e+07	2.10068e+07	1.82302e+07	2.32627e+07	1.87587e+07	2.42466e+07	2.73572e+07	2.75899e+07	2.05187e+07	2.59574e+07	1.75868e+07	1.95391e+07	2.11867e+07	1.96411e+07	2.06266e+07
Com_2028_neg	Uracil	C4 H4 N2 O2	112.027	1.334	111.02	No results	No results	Full match	9.95762e+06	8.18783e+06	7.38176e+06	1.50747e+07	9.73113e+06	8.09471e+06	1.2832e+07	1.01703e+07	3.81946e+06	7.75764e+06	9.69015e+06	1.49127e+07	1.21993e+07	1.21594e+07	1.97356e+07	1.54889e+07	1.73415e+07	2.21232e+07	1.30678e+07	1.28791e+07	1.6593e+07	1.41309e+07	1.12529e+07	1.40557e+07	1.05335e+07	1.28743e+07	1.40292e+07	1.39577e+07	1.44248e+07	1.04929e+07	1.03613e+07	1.29727e+07	1.62283e+07	1.33749e+07
Com_7994_neg	Tricin 5-O-hexoside	C23 H24 O12	492.128	9.245	491.12	No results	No results	Full match	804540	850762	819286	770609	1.02736e+06	995455	808875	1.06843e+06	1.58485e+06	1.44331e+06	2.12058e+06	1.40261e+06	1.29705e+06	2.00818e+06	1.71501e+06	1.74804e+06	1.16038e+06	2.26545e+06	1.09363e+06	1.43396e+06	1.86354e+06	1.26861e+06	1.12257e+06	1.41943e+06	1.55382e+06	1.66194e+06	2.12284e+06	1.85286e+06	1.97766e+06	1.56262e+06	1.24634e+06	1.38535e+06	1.38503e+06	1.64289e+06
Com_834_neg	Salicylic acid O-glucoside	C13 H16 O8	300.085	6.391	299.077	No results	No results	Full match	2.8437e+07	2.12173e+07	1.51546e+07	4.70889e+07	2.35848e+07	2.61557e+07	3.08202e+07	2.41937e+07	2.92466e+07	1.44491e+07	3.08477e+07	2.99336e+07	3.98386e+07	3.77164e+07	3.34503e+07	2.88163e+07	5.20811e+07	3.24488e+07	1.16228e+07	3.53879e+07	3.98515e+07	2.92594e+07	2.91696e+07	3.37875e+07	3.29779e+07	3.80253e+07	2.83224e+07	5.26918e+07	2.1392e+07	3.63518e+07	2.83546e+07	3.13445e+07	3.24934e+07	3.39817e+07
Com_13585_neg	(R)-3-Hydroxy myristic acid	C14 H28 O3	244.204	13.221	243.197	Full match	No results	No results	532615	486582	475273	395251	287821	512790	476585	448497	453096	597668	447176	542486	413544	413831	577894	570445	455925	532797	471666	541901	719224	527723	378532	470719	450838	446421	547036	554692	560847	525908	449706	472553	466205	516762
Com_1347_neg	3,4-Dihydroxybenzaldehyde	C7 H6 O3	138.032	1.281	137.025	No results	No results	Full match	2.83968e+07	2.19439e+07	2.91113e+07	2.28266e+07	2.32987e+07	2.73367e+07	2.13414e+07	2.65858e+07	2.52908e+07	2.45481e+07	3.03438e+07	3.24365e+07	2.03644e+07	2.1951e+07	2.16424e+07	2.62857e+07	1.67042e+07	2.03602e+07	1.86904e+07	2.70777e+07	2.34897e+07	1.92909e+07	3.02636e+07	2.33539e+07	2.60462e+07	2.28041e+07	2.03507e+07	2.01774e+07	2.11542e+07	2.63022e+07	2.54165e+07	2.345e+07	2.33316e+07	2.75412e+07
Com_1659_neg	Calceolarioside B	C23 H26 O11	478.148	9.651	477.141	No results	No results	Full match	1.8823e+07	1.68152e+07	1.47703e+07	1.51525e+07	1.43254e+07	1.60508e+07	1.6218e+07	1.76525e+07	2.98382e+07	2.41663e+07	2.4938e+07	1.92653e+07	1.84215e+07	1.84868e+07	2.26014e+07	1.91479e+07	1.7092e+07	3.21113e+07	2.60393e+07	2.87091e+07	2.52543e+07	1.78585e+07	2.41463e+07	1.98652e+07	1.97823e+07	2.30113e+07	2.61101e+07	2.70049e+07	3.53761e+07	1.75105e+07	2.0592e+07	2.16207e+07	2.14003e+07	2.15597e+07
Com_617_neg	Xylitol	C5 H12 O5	152.069	1.381	133.051	No results	No results	Full match	8.15406e+07	5.36385e+07	7.5676e+07	5.83491e+07	6.21763e+07	5.63248e+07	4.87224e+07	5.10929e+07	7.05532e+07	5.11472e+07	7.65216e+07	6.14215e+07	6.35932e+07	5.56528e+07	6.91695e+07	5.08666e+07	5.73897e+07	6.76998e+07	7.69286e+07	7.31622e+07	7.38764e+07	7.04498e+07	7.86152e+07	6.79852e+07	5.24353e+07	6.72114e+07	7.23611e+07	6.24484e+07	8.61224e+07	4.78661e+07	6.02933e+07	5.92951e+07	6.51649e+07	6.95743e+07
Com_390_neg	7-O-Methylmangiferin	C20 H20 O11	436.101	8.898	435.093	No results	No results	Full match	6.97804e+07	6.3177e+07	9.30959e+07	7.98046e+07	1.0606e+08	8.76949e+07	132158590	7.16769e+07	8.05339e+07	7.99861e+07	9.38118e+07	7.31973e+07	7.43048e+07	1.01022e+08	1.37225e+08	6.01275e+07	1.1284e+08	7.6475e+07	6.24676e+07	7.7934e+07	8.66614e+07	6.67737e+07	5.54775e+07	6.68086e+07	6.39067e+07	6.79557e+07	1.16316e+08	6.48893e+07	4.35958e+07	6.66522e+07	8.03179e+07	8.09706e+07	8.6745e+07	8.75891e+07
Com_3626_neg	Syringenone	C17 H24 O9	372.143	7.79	371.135	No results	No results	Full match	9.18453e+06	7.8704e+06	7.36128e+06	7.24011e+06	5.65515e+06	7.13562e+06	6.85541e+06	6.40094e+06	7.83303e+06	3.82427e+06	7.16035e+06	5.52088e+06	4.9962e+06	5.75748e+06	6.21138e+06	5.47096e+06	6.35084e+06	7.22048e+06	6.11807e+06	6.52353e+06	5.4705e+06	6.0436e+06	4.65109e+06	4.6326e+06	5.10286e+06	5.38345e+06	4.97682e+06	5.12175e+06	8.56709e+06	2.93093e+06	8.72302e+06	5.77366e+06	5.09801e+06	4.69831e+06
Com_4390_neg	Procyanidin B2	C30 H26 O12	578.143	6.683	577.136	No results	Full match	Full match	717936	911637	2.47619e+06	1.21904e+06	2.43472e+06	1.06016e+06	4.70415e+06	1.26981e+06	4.67148e+06	791563	2.49283e+06	881134	2.00976e+06	3.16965e+06	7.35457e+06	1.09698e+06	4.06546e+06	1.65493e+06	298017	843728	1.91891e+06	1.53631e+06	537863	1.26302e+06	1.228e+06	1.27464e+06	2.85512e+06	593294	353636	619564	1.84444e+06	1.39401e+06	2.27487e+06	2.43838e+06
Com_676_neg	Gluconolactone	C6 H10 O6	178.048	1.23	177.041	No results	No results	Full match	4.82967e+07	5.87389e+07	3.28516e+07	4.08524e+07	5.16914e+07	5.21686e+07	4.63467e+07	5.86007e+07	6.30761e+07	5.07528e+07	5.33966e+07	4.63832e+07	3.91706e+07	3.79556e+07	4.86175e+07	4.61337e+07	4.36873e+07	3.43495e+07	3.74457e+07	6.52678e+07	6.38247e+07	7.59299e+07	6.573e+07	6.97083e+07	5.92824e+07	5.00062e+07	4.59009e+07	4.33923e+07	4.88717e+07	4.16075e+07	4.80078e+07	4.74874e+07	5.43701e+07	5.47013e+07
Com_6053_neg	Isosinensetin	C20 H20 O7	372.121	9.022	371.113	No results	No results	Full match	1.70032e+06	1.99108e+06	2.31355e+06	1.68445e+06	1.7058e+06	1.83417e+06	1.83131e+06	2.17556e+06	2.89184e+06	1.93046e+06	2.44618e+06	2.18895e+06	2.04544e+06	3.30597e+06	2.19235e+06	2.41731e+06	1.47848e+06	2.81472e+06	2.15473e+06	2.1938e+06	1.86097e+06	1.6947e+06	2.25055e+06	1.55901e+06	2.47667e+06	1.73834e+06	2.31727e+06	1.57213e+06	2.00801e+06	1.78281e+06	1.80363e+06	1.99739e+06	1.97417e+06	2.15677e+06
Com_2622_neg	Polyphyllin VI	C39 H62 O13	738.422	13.643	737.414	No results	No results	Full match	6.46114e+06	7.14113e+06	3.45921e+06	5.85719e+06	3.94521e+06	8.06952e+06	6.81542e+06	6.12211e+06	9.76692e+06	8.73187e+06	7.18787e+06	9.26119e+06	5.44366e+06	7.1938e+06	8.69162e+06	1.36193e+07	2.89039e+06	1.0316e+07	2.98646e+06	5.44375e+06	6.54621e+06	6.50742e+06	7.80613e+06	4.54483e+06	1.08157e+07	4.40945e+06	4.72325e+06	3.28771e+06	2.02625e+06	3.4988e+06	3.83995e+06	6.55584e+06	8.36598e+06	6.27591e+06
Com_3055_neg	Rhein 8-Glucoside	C21 H18 O11	446.085	10.503	445.078	No results	No results	Full match	5.06929e+06	7.86843e+06	9.32993e+06	6.92847e+06	8.34233e+06	5.62529e+06	5.41735e+06	8.21292e+06	7.91062e+06	6.30703e+06	1.00128e+07	7.07125e+06	4.52434e+06	7.29853e+06	5.98935e+06	3.66725e+06	5.41237e+06	7.91179e+06	1.1475e+07	9.81799e+06	6.40717e+06	8.82418e+06	6.2959e+06	9.47205e+06	5.38477e+06	4.62996e+06	9.1519e+06	1.01782e+07	9.69368e+06	9.8838e+06	6.21218e+06	7.83813e+06	8.15473e+06	8.82015e+06
Com_4627_neg	Propylparaben	C10 H12 O3	180.079	8.818	179.072	No results	No results	Full match	3.74131e+06	3.25816e+06	3.64052e+06	4.63289e+06	3.42468e+06	3.7585e+06	4.226e+06	4.03669e+06	4.93358e+06	3.99493e+06	5.99047e+06	3.84013e+06	4.90305e+06	4.92235e+06	3.76515e+06	5.25907e+06	2.78551e+06	5.86087e+06	3.97184e+06	3.5968e+06	4.22669e+06	3.30192e+06	3.60144e+06	3.94613e+06	5.03267e+06	5.34125e+06	4.62219e+06	4.02065e+06	5.45963e+06	3.72732e+06	3.66252e+06	4.39723e+06	4.87543e+06	4.09983e+06
Com_934_neg	Procyanidin A3	C30 H24 O12	576.127	9.191	575.119	No results	No results	Full match	4.63627e+07	4.23943e+07	3.3386e+07	3.47545e+07	3.43015e+07	4.2274e+07	2.8671e+07	3.96413e+07	5.98715e+07	5.04133e+07	4.2109e+07	4.05413e+07	3.13145e+07	3.3868e+07	4.46162e+07	5.11483e+07	2.83348e+07	5.75612e+07	5.32307e+07	4.96141e+07	4.13547e+07	3.83382e+07	4.54895e+07	3.62437e+07	3.9988e+07	4.09104e+07	4.52216e+07	34981643	6.52551e+07	3.30542e+07	4.13941e+07	4.20398e+07	4.02701e+07	4.00333e+07
Com_1977_neg	Quercetin-O-glucoside	C21 H20 O12	464.096	8.909	463.088	No results	No results	Full match	1.30045e+07	1.64092e+07	1.82016e+07	1.54403e+07	1.42652e+07	1.45555e+07	1.26803e+07	1.32648e+07	1.36967e+07	1.25441e+07	1.62594e+07	1.04632e+07	6.79643e+06	9.50821e+06	1.07118e+07	6.01362e+06	1.12831e+07	1.12642e+07	1.51443e+07	1.58504e+07	1.09785e+07	1.0961e+07	8.23774e+06	1.06284e+07	6.59393e+06	1.17608e+07	1.30577e+07	1.75171e+07	1.28262e+07	1.19578e+07	1.20127e+07	1.22907e+07	1.2778e+07	1.5298e+07
Com_5320_neg	Geraniin	C41 H28 O27	952.084	9.217	951.077	No results	Full match	Full match	1.98463e+06	3.77184e+06	4.07836e+06	2.59388e+06	4.31705e+06	2.74659e+06	2.33498e+06	1.67622e+06	3.72415e+06	3.1118e+06	3.61414e+06	2.20915e+06	1.48739e+06	2.01878e+06	2.37061e+06	1.75046e+06	2.27892e+06	1.56732e+06	3.37325e+06	2.99639e+06	1.89447e+06	2.25864e+06	1.76343e+06	2.64726e+06	1.90141e+06	2.67677e+06	2.82484e+06	3.65971e+06	2.33986e+06	2.38412e+06	2.01931e+06	2.93095e+06	2.9264e+06	3.89628e+06
Com_2161_neg	Dodecanedioic acid	C12 H22 O4	230.152	8.868	229.145	Full match	No results	Full match	1.01358e+07	8.12154e+06	6.90783e+06	6.24502e+06	6.41019e+06	8.74422e+06	7.41604e+06	9.36495e+06	1.02741e+07	5.50388e+06	1.46715e+07	1.12488e+07	7.86554e+06	8.21965e+06	1.13781e+07	8.61685e+06	9.99696e+06	1.38464e+07	1.54233e+07	9.90552e+06	7.76948e+06	1.84212e+07	6.80874e+06	7.92309e+06	7.43646e+06	8.40273e+06	1.10611e+07	9.90738e+06	1.2627e+07	5.14669e+06	9.08932e+06	9.28385e+06	9.59992e+06	9.25087e+06
Com_7012_neg	Salidroside	C14 H20 O7	300.121	8.332	299.114	No results	No results	Full match	2.33149e+06	2.28107e+06	1.59366e+06	2.12873e+06	1.8093e+06	2.13149e+06	2.16329e+06	1.96598e+06	3.26211e+06	1.85616e+06	3.04344e+06	2.20529e+06	2.2087e+06	2.23899e+06	2.28497e+06	2.05625e+06	2.46902e+06	3.00628e+06	2.76252e+06	3.18642e+06	3.03451e+06	2.84538e+06	2.51699e+06	2.49714e+06	2.07255e+06	2.58001e+06	2.37675e+06	2.59572e+06	2.8999e+06	1.8477e+06	2.28388e+06	2.30975e+06	2.41549e+06	2.42952e+06
Com_928_neg	2-Deoxy-D-galactose	C6 H12 O5	164.069	1.378	163.061	No results	No results	Full match	4.58155e+07	4.29462e+07	3.35581e+07	4.73053e+07	3.93253e+07	3.94966e+07	3.96194e+07	3.74002e+07	4.62634e+07	3.89144e+07	4.40075e+07	4.31193e+07	4.12551e+07	42390591	3.73764e+07	4.69359e+07	3.67787e+07	4.24621e+07	3.68703e+07	4.93268e+07	5.74178e+07	5.07231e+07	4.27669e+07	4.86147e+07	4.1905e+07	4.58627e+07	3.83643e+07	4.33843e+07	3.40652e+07	3.79984e+07	4.00346e+07	4.36885e+07	4.38515e+07	4.17329e+07
Com_5476_neg	LysoPC 15:0	C23 H48 N O7 P	481.317	14.959	480.31	No results	No results	Full match	2.56599e+06	2.75658e+06	2.2309e+06	2.54355e+06	2.00049e+06	3.18218e+06	2.54891e+06	2.42096e+06	3.25675e+06	3.34379e+06	2.7436e+06	3.19923e+06	2.92422e+06	2.91754e+06	3.25594e+06	1.98937e+06	3.42289e+06	3.76853e+06	3.81846e+06	4.77474e+06	3.61979e+06	4.83508e+06	2.83891e+06	3.08405e+06	2.1195e+06	2.96889e+06	3.74776e+06	2.67562e+06	4.44563e+06	2.17201e+06	2.88883e+06	2.6935e+06	2.38605e+06	2.66146e+06
Com_2404_neg	(+)-Catechin	C15 H14 O6	290.079	8.035	289.072	No results	No results	Full match	1.41227e+06	1.55154e+06	2.97431e+06	3.55176e+06	3.74591e+06	2.91753e+06	8.65831e+06	2.43227e+06	2.01788e+07	3.8738e+06	2.69341e+06	1.29998e+06	5.747e+06	1.25913e+07	8.12198e+06	3.9038e+06	3.39125e+06	3.44884e+06	1.45764e+06	1.85631e+06	4.98487e+06	1.92594e+06	2.05608e+06	4.88863e+06	5.98748e+06	6.98199e+06	3.81073e+06	1.83758e+06	883088	2.69609e+06	3.94537e+06	4.19351e+06	4.13921e+06	5.23727e+06
Com_2370_neg	Genipin	C11 H14 O5	208.074	3.912	207.066	Invalid mass	No results	No match	1.20755e+07	9.66274e+06	1.12398e+07	6.9274e+06	8.84675e+06	10230316	9.23839e+06	1.13553e+07	1.36561e+07	1.1902e+07	1.55399e+07	1.04995e+07	8.58317e+06	8.36206e+06	8.84831e+06	9.59135e+06	8.56383e+06	1.12724e+07	1.33191e+07	1.18644e+07	1.01833e+07	1.14544e+07	1.0882e+07	1.07347e+07	1.29133e+07	1.08675e+07	1.12326e+07	1.08109e+07	1.56208e+07	9.79556e+06	1.09146e+07	1.05633e+07	1.11177e+07	1.16604e+07
Com_282_neg	Quercetin 3-alpha-L-arabinofuranoside (Avicularin)	C20 H18 O11	434.085	9.693	433.078	No results	No results	Full match	1.10535e+08	1.1096e+08	1.02986e+08	9.04081e+07	118524606	8.25901e+07	1.83576e+08	8.69672e+07	1.42001e+08	4.38609e+07	1.52908e+08	7.51181e+07	8.08619e+07	1.08505e+08	1.35739e+08	7.5243e+07	1.23791e+08	1.10996e+08	1.26129e+08	1.08276e+08	1.12183e+08	1.96226e+08	9.20467e+07	9.29813e+07	1.67808e+08	9.73638e+07	1.72162e+08	3.80419e+07	1.49052e+08	2.9515e+07	1.07006e+08	107262534	1.11361e+08	1.11346e+08
Com_13114_neg	3-[3-(beta-D-Glucopyranosyloxy)-2-methoxyphenyl]propanoic acid	C16 H22 O9	358.127	10.86	357.119	Full match	No results	Full match	404373	531159	417206	499833	372362	387092	447819	479709	679330	403428	594267	737710	625861	457570	650183	429756	499189	662940	381662	694156	728841	606856	592763	545235	481567	505081	643605	588179	483436	378047	597538	476380	412777	622765
Com_5387_neg	4-O-p-Coumaroylquinic acid	C16 H18 O8	338.101	7.527	337.093	No results	No results	Full match	2.78952e+06	3.03189e+06	2.78871e+06	2.41244e+06	2.94228e+06	2.99465e+06	3.33878e+06	3.15914e+06	6.26168e+06	4.68453e+06	3.51989e+06	3.08695e+06	2.42869e+06	3.709e+06	2.31647e+06	4.06987e+06	1.87472e+06	3.09981e+06	4.03254e+06	3.5525e+06	4.53499e+06	2.40765e+06	2.74192e+06	4.49883e+06	2.79428e+06	2.94738e+06	3.31056e+06	3.0379e+06	6.17202e+06	3.49586e+06	3.80117e+06	3.65681e+06	2.57756e+06	2.59348e+06
Com_2516_neg	(+)-Dihydrojasmonic acid	C12 H20 O3	212.142	10.967	211.134	No results	No results	Full match	1.26582e+07	8.73164e+06	7.91876e+06	6.75843e+06	6.60491e+06	7.93995e+06	6.52207e+06	6.34004e+06	7.95773e+06	8.03253e+06	7.95836e+06	8.07967e+06	1.08236e+07	7.40567e+06	8.04848e+06	9.63487e+06	9.61362e+06	8.61497e+06	8.97466e+06	1.06372e+07	9.55878e+06	7.12833e+06	8.70514e+06	7.89946e+06	1.44775e+07	9.47606e+06	9.82842e+06	9275345	1.01047e+07	7.531e+06	8.97597e+06	8.85881e+06	8.46082e+06	9.47312e+06
Com_228_neg	Glutaric Acid	C5 H8 O4	132.043	1.368	131.035	No results	No results	Full match	2.17363e+08	232488166	1.80274e+08	2.27768e+08	173789634	1.77277e+08	1.34905e+08	2.1937e+08	1.93608e+08	2.33063e+08	1.70897e+08	135116325	1.57494e+08	1.2094e+08	1.93415e+08	2.22354e+08	1.4223e+08	7.62253e+07	1.10577e+08	1.61556e+08	2.41176e+08	1.81455e+08	2.12177e+08	1.99773e+08	2.63717e+08	2.15506e+08	1.1883e+08	1.83537e+08	1.794e+08	1.40649e+08	1.77403e+08	2.04536e+08	2.03366e+08	2.08399e+08
Com_4845_neg	2'-Hydroxygenistein	C15 H10 O6	286.048	11.28	285.041	No results	No results	Full match	2.27033e+06	2.56151e+06	1.03807e+06	1.95586e+06	1.66768e+06	881451	3.30479e+06	1.72678e+06	3.29066e+06	576736	4.0331e+06	1.36584e+06	1.40286e+06	1.71058e+06	2.73266e+06	1.46131e+06	3.28965e+06	3.37399e+06	2.26092e+06	2.75203e+06	3.94329e+06	5.85122e+06	3.64445e+06	2.31782e+06	2.89729e+06	4.45729e+06	4.05142e+06	1.16973e+06	4.48625e+06	584419	2.57275e+06	2.55095e+06	2.58702e+06	2.71765e+06
Com_3722_neg	Limocitrin O-hexoside	C23 H24 O13	508.121	8.606	507.114	No results	No results	Full match	4.51529e+06	3.66327e+06	3.81808e+06	3.72342e+06	3.41262e+06	4.56342e+06	3.37174e+06	4.86984e+06	5.8911e+06	4.34794e+06	7.80857e+06	5.03619e+06	4.95271e+06	4.10158e+06	4.42318e+06	3.34349e+06	4.29532e+06	1.00938e+07	9.21145e+06	6.36183e+06	5.43031e+06	4.60178e+06	4.68807e+06	4.73653e+06	3.53009e+06	5.02242e+06	6.18834e+06	5.96204e+06	8.19008e+06	4.07005e+06	5.22071e+06	5.04044e+06	5.45202e+06	5.09776e+06
Com_1180_neg	1-O-Feruloyl quinic acid	C17 H20 O9	368.111	6.415	367.104	No results	No results	Full match	3.24068e+07	3.29104e+07	3.17947e+07	2.36796e+07	2.70957e+07	3.21923e+07	2.73469e+07	3.51873e+07	3.08889e+07	2.98254e+07	3.85761e+07	2.93145e+07	2.48277e+07	2.80884e+07	1.94434e+07	2.13878e+07	2.72089e+07	2.56491e+07	2.31997e+07	1.8315e+07	1.61948e+07	2.38766e+07	1.68981e+07	2.49875e+07	2.30067e+07	2.66553e+07	2.32818e+07	3.0868e+07	3.19913e+07	2.59389e+07	3.17377e+07	2.93681e+07	2.74655e+07	2.65995e+07
Com_9548_neg	Madecassoside	C48 H78 O20	974.508	13.62	973.502	No results	No results	Full match	996358	1.32157e+06	1.55494e+06	614986	883533	1.34911e+06	452852	927871	1.47605e+06	1.02285e+06	1.21173e+06	1.13437e+06	1.10435e+06	998180	1.32418e+06	1.00857e+06	457584	1.33872e+06	1.18376e+06	976581	482286	965721	1.25572e+06	970990	688824	1.21998e+06	941225	1.2121e+06	1.54916e+06	829565	1.0821e+06	1.05328e+06	1.13838e+06	1.08318e+06
Com_1729_neg	Guanosine 3',5'-Cyclic Monophosphate	C10 H12 N5 O7 P	345.046	2.032	344.039	No results	No results	Full match	5.72099e+06	4.13854e+06	6.69511e+06	3.51789e+06	4.01935e+06	5.58188e+06	4.7431e+06	7.28248e+06	1.01844e+07	5.98536e+06	7.209e+06	7.60088e+06	5.81696e+06	6.4869e+06	8.04088e+06	5.50042e+06	6.12517e+06	2.27001e+07	2.60968e+07	1.33834e+07	1.03011e+07	6.12941e+06	1.0541e+07	5.73162e+06	5.47286e+06	1.09173e+07	1.59141e+07	1.84811e+07	3.15294e+07	8.35313e+06	6.89817e+06	7.61873e+06	9.71123e+06	1.07202e+07
Com_3665_neg	Arabidopyl ketoadipic acid	C15 H14 O9	338.062	1.355	337.055	No results	No results	Full match	6.86471e+06	7.88549e+06	5.49992e+06	5.22533e+06	6.76319e+06	7.49872e+06	4.83233e+06	6.93166e+06	9.84078e+06	9.45868e+06	7.04089e+06	5.89402e+06	4.84336e+06	4.6157e+06	7.90762e+06	5.26573e+06	3.2896e+06	5.3099e+06	6.03635e+06	7.78457e+06	5.11327e+06	6.82606e+06	6.27883e+06	6.22208e+06	7.8653e+06	6.34996e+06	5.33484e+06	5.39885e+06	7.5943e+06	5.61273e+06	5.68265e+06	6.51122e+06	7.66831e+06	6.35366e+06
Com_7145_neg	Pseuoginsenoside F11	C42 H72 O14	800.493	14.908	799.486	No results	No results	Full match	1.44289e+06	851093	1.24241e+06	1.53707e+06	969396	928780	1.36323e+06	1.0789e+06	432472	1.13603e+06	1.17767e+06	1.17373e+06	1.97787e+06	1.76834e+06	1.34791e+06	1.35601e+06	2.65641e+06	1.29943e+06	1.35094e+06	1.41727e+06	1.38895e+06	950741	1.00124e+06	1.80159e+06	1.35441e+06	2.22173e+06	2.05723e+06	1.8839e+06	1.66686e+06	917217	1.42842e+06	1.44711e+06	1.42079e+06	709058
Com_5820_neg	LysoPE 18:2 (2n isomer)	C23 H44 N O7 P	477.286	14.143	476.279	No results	No results	Full match	2.60962e+06	2.68995e+06	2.20565e+06	3.98635e+06	2.5708e+06	2.38561e+06	2.34901e+06	1.90736e+06	2.1729e+06	2.0015e+06	2.28175e+06	1.95571e+06	2.55284e+06	2.42024e+06	2.6467e+06	2.4351e+06	2.72544e+06	2.37606e+06	3.89711e+06	3.29819e+06	4.43786e+06	3.57367e+06	3.42505e+06	3.79573e+06	2.73616e+06	2.93815e+06	3.14241e+06	3.41724e+06	3.29564e+06	1.9844e+06	2.77319e+06	2.7988e+06	2.75258e+06	2.98713e+06
Com_7062_neg	3',4',5'-Tricetin 5-O-hexoside	C24 H26 O12	506.143	8.947	505.136	No results	No results	Full match	1.27032e+06	1.54045e+06	1.18438e+06	1.125e+06	1.20146e+06	1.44004e+06	1.37491e+06	1.675e+06	2.59595e+06	1.88566e+06	2.54983e+06	1.74835e+06	1.28507e+06	1.57908e+06	1.65019e+06	1.67461e+06	1.32976e+06	3.13415e+06	2.95363e+06	2.30075e+06	1.87038e+06	1.89002e+06	2.06262e+06	1.75936e+06	1.61328e+06	2.06224e+06	2.22653e+06	2.64774e+06	4.16993e+06	1.6465e+06	1.93376e+06	1.61293e+06	2.00761e+06	1.83189e+06
Com_2517_neg	Kaji-ichigoside F1	C36 H58 O10	650.404	11.893	649.397	No results	No results	Full match	7.44485e+06	8.58282e+06	6.84053e+06	5.36671e+06	7.95495e+06	6.28003e+06	1.27289e+07	1.26647e+07	1.48206e+07	5.64216e+06	9.44348e+06	7.21047e+06	5.91026e+06	1.20769e+07	7.06268e+06	9.93974e+06	9.06059e+06	5.82252e+06	8.09312e+06	6.2357e+06	6.95186e+06	1.38467e+07	8.49602e+06	8.44557e+06	9.41282e+06	7.98937e+06	8.24847e+06	5.75257e+06	9.45721e+06	4.48899e+06	1.06813e+07	9.1771e+06	7.57875e+06	7.24523e+06
Com_3403_neg	Caffeic aldehyde	C9 H8 O3	164.048	2.128	163.04	No results	No results	Full match	8.10365e+06	6.01907e+06	7.60355e+06	8.53088e+06	6.97858e+06	5.50955e+06	8.69833e+06	6.86966e+06	6.54141e+06	7.42454e+06	7.34218e+06	8.22977e+06	5.90346e+06	8.15316e+06	9.41013e+06	8.45692e+06	5.93223e+06	6.05827e+06	2.9779e+06	3.6116e+06	3.86529e+06	3.8652e+06	2.85517e+06	4.79852e+06	6.72591e+06	5.47714e+06	6.11334e+06	5.72831e+06	6.30889e+06	7.85287e+06	6.24299e+06	5.90864e+06	4.83769e+06	6.46693e+06
Com_4068_neg	Rosavin	C20 H28 O10	428.169	7.478	427.161	No results	Full match	Full match	2.03281e+06	4.29547e+06	4.10755e+06	4.18457e+06	3.76898e+06	3.9342e+06	5.26506e+06	4.12645e+06	6.84408e+06	2.10165e+06	7.35474e+06	3.76082e+06	4.27104e+06	6.07058e+06	3.05484e+06	3.64472e+06	5.05134e+06	3.72042e+06	6.4036e+06	3.8324e+06	3.45875e+06	6.06594e+06	4.2424e+06	5.02991e+06	5.20591e+06	7.7483e+06	3.64985e+06	4.48485e+06	4.96502e+06	3.26092e+06	5.29849e+06	5.1492e+06	4.01208e+06	3.88262e+06
Com_99_neg	Apigenin C-pentoside	C20 H18 O9	402.095	9.842	401.088	No results	No results	Full match	374768145	4.18374e+08	2.85522e+08	3.62157e+08	3.51518e+08	2.32816e+08	6.07751e+08	2.37758e+08	5.84799e+08	102638908	4.87078e+08	1.76896e+08	2.55544e+08	2.51256e+08	4.26673e+08	2.19293e+08	4.99533e+08	3.61893e+08	2.74596e+08	4.03594e+08	4.25606e+08	7.15768e+08	3.76102e+08	2.91139e+08	5.08208e+08	5.67636e+08	3.4898e+08	1.62183e+08	630242121	8.84612e+07	3.49297e+08	365591843	3.7238e+08	3.80373e+08
Com_2901_neg	2-Hydroxyisocaproic Acid	C6 H12 O3	132.079	2.123	131.072	No results	No results	Full match	9.87777e+06	9.99738e+06	7.59312e+06	1.11463e+07	7.44897e+06	8.69748e+06	9.05479e+06	1.02277e+07	11831818	1.17032e+07	1.02104e+07	8.37159e+06	8.28701e+06	8.71519e+06	9.18644e+06	1.05121e+07	1.07031e+07	9.36191e+06	7.4442e+06	9.76395e+06	8.98235e+06	1.1645e+07	1.00495e+07	9.43885e+06	8.84661e+06	9.41823e+06	9.70399e+06	8.28741e+06	9.51021e+06	7.42202e+06	9.16394e+06	9.33262e+06	8.93879e+06	9.36136e+06
Com_2893_neg	methyl oxo pentanoate	C6 H10 O3	130.063	5.895	129.056	No results	No results	Full match	1.2945e+07	1.17676e+07	1.03459e+07	1.06785e+07	1.02333e+07	1.10539e+07	8.68724e+06	9.09009e+06	1.14136e+07	9.9531e+06	1.10934e+07	9.59373e+06	8.54297e+06	8.33488e+06	9.31262e+06	9.07703e+06	8.06895e+06	1.40265e+07	1.00548e+07	1.09874e+07	1.09332e+07	1.00057e+07	9.75074e+06	9.74514e+06	8.51835e+06	1.22198e+07	1.22737e+07	1.27482e+07	1.325e+07	1.06456e+07	1.00142e+07	9.44679e+06	1.00432e+07	1.18832e+07
Com_5145_neg	Dihydrothymine	C5 H8 N2 O2	128.059	1.345	127.051	No results	No results	Full match	3.59306e+06	2.43298e+06	2.22321e+06	3.14627e+06	2.31264e+06	2.7154e+06	2.54159e+06	2.83577e+06	2.65613e+06	2.40966e+06	3.50419e+06	2.99245e+06	2.0795e+06	3.05247e+06	3.11648e+06	2.15874e+06	2.90866e+06	3.39613e+06	4.20805e+06	4.33982e+06	5.65089e+06	2.709e+06	1.9454e+06	3.49918e+06	2.08428e+06	2.61877e+06	2.67072e+06	3.84418e+06	3.23613e+06	2.51694e+06	2.06371e+06	3.15061e+06	3.27115e+06	3.63149e+06
Com_7546_neg	Tracheloside	C27 H34 O12	550.205	9.51	549.198	No results	No results	Full match	2.14229e+06	2.33851e+06	1.92358e+06	1.50665e+06	2.11802e+06	2.32558e+06	2.08187e+06	2.22131e+06	2.66034e+06	2.10623e+06	2.65201e+06	2.21042e+06	1.81953e+06	2.09293e+06	2.13092e+06	1.87696e+06	1.82253e+06	2.63897e+06	2.72641e+06	3.18797e+06	2.09344e+06	2.26629e+06	2.15092e+06	2.27412e+06	2.00282e+06	2.06393e+06	2.26461e+06	2.7573e+06	3.34415e+06	1.89725e+06	2.05679e+06	2.2385e+06	2.00319e+06	2.19295e+06
Com_10414_neg	Tricin 4'-O-(beta-guaiacylglyceryl) ether 5-O-hexoside	C33 H36 O16	688.201	9.216	687.194	No results	No results	Full match	727699	887788	659062	509693	863462	798863	991820	793281	1.30596e+06	972694	887915	625063	823351	629653	765097	1.08536e+06	709660	824696	1.56272e+06	1.13208e+06	699403	732224	1.28675e+06	748479	960346	1.19512e+06	953155	976394	663971	638992	1.0101e+06	789598	977448	760468
Com_7188_neg	Steviolbioside	C32 H50 O13	642.326	12.256	641.318	No results	No results	Full match	2.44653e+06	2.21104e+06	1.84773e+06	2.39992e+06	1.72218e+06	1.94838e+06	2.21249e+06	2.34806e+06	3.05052e+06	2.00644e+06	2.31668e+06	1.91573e+06	2.5576e+06	2.45774e+06	1.92331e+06	2.40055e+06	2.0238e+06	2.07267e+06	1.70834e+06	1.96206e+06	1.95327e+06	2.09669e+06	2.26091e+06	1.78453e+06	2.1014e+06	1.89906e+06	2.0162e+06	1.78271e+06	2.17265e+06	1.91516e+06	1.94233e+06	2.03151e+06	2.14559e+06	2.07743e+06
Com_2333_neg	Prunin	C21 H22 O10	434.122	8.893	433.115	No results	No results	Full match	5.8258e+06	6.2092e+06	9.46346e+06	8.25735e+06	1.02377e+07	8.43927e+06	1.44601e+07	7.47153e+06	8.01015e+06	7.06052e+06	1.03648e+07	7.81031e+06	7.61239e+06	1.19379e+07	1.50651e+07	5.86556e+06	1.30977e+07	8.22531e+06	7.10948e+06	8.22634e+06	9.28279e+06	8.11701e+06	6.13616e+06	8.2083e+06	7.56637e+06	7.69483e+06	1.39488e+07	7.75186e+06	5.35173e+06	7.64922e+06	8.20156e+06	8.25413e+06	9.2281e+06	1.00766e+07
Com_12856_neg	1,11-Undecanedicarboxylic acid	C13 H24 O4	244.168	11.282	243.16	No results	No results	Full match	515240	518834	536922	480001	462320	573879	561799	549776	824532	515893	594910	511572	467260	618743	798634	805898	528861	590754	594662	687960	546502	801017	611102	570786	590612	516669	591169	443294	602741	475158	464290	509284	563712	555146
Com_8288_neg	3,4,5-Trimethoxycinnamic acid	C12 H14 O5	238.084	10.731	237.077	No results	No results	Full match	1.05661e+06	663900	1.20028e+06	760932	675138	642897	678760	639689	891495	786689	774964	548027	892605	658557	1.33714e+06	527914	992090	1.87832e+06	2.41704e+06	1.13341e+06	504302	464064	807676	567095	767609	1.33057e+06	1.41749e+06	1.5264e+06	1.09111e+06	721781	870334	892756	946930	955563
Com_6388_neg	Hexadecanedioic acid	C16 H30 O4	286.215	11.472	285.208	No results	No results	Full match	2.56397e+06	1.9075e+06	3.28388e+06	1.33184e+06	1.3872e+06	1.43982e+06	2.5461e+06	1.95732e+06	2.53209e+06	1.61895e+06	1.77378e+06	2.12125e+06	1.00847e+06	1.22801e+06	1.46238e+06	1.34175e+06	1.00223e+06	1.46659e+06	1.96945e+06	2.20584e+06	2.03961e+06	2.94464e+06	1.37289e+06	1.5225e+06	1.76553e+06	1.43667e+06	1.96169e+06	1.70832e+06	2.36608e+06	1.13299e+06	1.66724e+06	1.90166e+06	1.67489e+06	2.10679e+06
Com_5862_neg	Ademetionine	C15 H22 N6 O5 S	398.137	9.348	397.129	No results	No results	Full match	1.34123e+06	2.23808e+06	1.4604e+06	2.04947e+06	2.1185e+06	1.7772e+06	2.44368e+06	1.54886e+06	4.27837e+06	244521	2.25288e+06	587433	1.14062e+06	1.4317e+06	2.00613e+06	1.31503e+06	3.10073e+06	3.33196e+06	1.5618e+06	3.05906e+06	2.46116e+06	4.32583e+06	3.09551e+06	644574	2.81784e+06	2.65923e+06	2.20312e+06	904131	5.3626e+06	392358	3.99143e+06	2.91307e+06	2.06751e+06	2.17634e+06
Com_2767_neg	Carnosol	C20 H26 O4	330.182	13.798	329.175	No results	No results	Full match	9.26447e+06	7.38941e+06	7.62898e+06	7.20766e+06	6.65559e+06	9.06395e+06	6.51084e+06	6.44893e+06	8.72857e+06	8.02573e+06	7.69738e+06	7.32004e+06	6.42668e+06	5.63001e+06	7.67474e+06	4.54256e+06	6.73859e+06	7.12867e+06	1.1241e+07	1.3238e+07	9.97149e+06	1.3164e+07	9.07768e+06	1.01064e+07	7.28758e+06	1.01295e+07	9.24795e+06	6.79241e+06	1.26715e+07	8.50584e+06	6.96926e+06	8.44358e+06	9.5494e+06	9.1463e+06
Com_22_pos	Hexadecanamide	C16 H33 N O	255.255	15.107	256.263	Full match	No results	No results	2567647813	3622327252	3200115172	3539328285	2531268749	3551825499	2186066898	1995160978	1851787086	1232683414	2964545179	2195516645	3143891725	2637948223	1892306723	1562899167	3088925202	1909606833	3095832970	1754135214	1814736275	2572080681	1893418349	1622427193	1398603536	2189795063	2182856034	2837741179	2684644223	3020857018	3962038311	3680100670	3713075411	3586043322
Com_28_pos	octadec-9-ynoic acid	C18 H32 O2	262.229	13.797	263.236	Invalid mass	No results	No results	1108244300	1229452512	1172454781	1212068034	1432985935	9.12857e+08	1168741447	1243396257	9.23046e+08	3008221801	1169162619	9.65628e+08	1215073846	1043666092	1723651247	8.39341e+08	650588029	1046640748	2524997325	1232055112	4.83323e+08	910108260	8.14e+08	6.38528e+08	923911095	1207207709	2185530278	3430251684	1747887949	2167548601	1264704490	1495223830	1257170137	1245917552
Com_30_pos	Palmitic Acid	C16 H32 O2	273.266	12.527	274.273	Invalid mass	No results	No match	8.43024e+08	783112442	7.46577e+08	6.44792e+08	8.49701e+08	6.71581e+08	8.07308e+08	7.45999e+08	1115183164	3215487412	1139370728	2639148189	6.66735e+08	4.99973e+08	1584375198	8.61385e+08	6.2129e+08	1343759516	1590227380	8.68678e+08	5.56026e+08	7.60299e+08	9.85378e+08	1293070656	1636097586	1957057676	3442285948	2723013556	1195030738	2279301192	1630370313	1569452646	1479822601	1593513963
Com_72_pos	L-Valine	C5 H11 N O2	117.079	1.492	118.086	Full match	No results	Full match	9.52392e+08	8.78117e+08	9.32942e+08	1426671580	9.20137e+08	7.4637e+08	1391871641	8.68641e+08	1020276064	7.53474e+08	8.88981e+08	1065083057	8.44226e+08	1255634079	1413444154	1057936562	1282546061	9.83687e+08	6.48244e+08	8.43172e+08	1416710940	8.06003e+08	7.35148e+08	1096853093	1133335962	9.40067e+08	9.27609e+08	9.93966e+08	1107780714	1067479737	9.19965e+08	9.41918e+08	1165302957	9.84644e+08
Com_74_pos	Phosphocholine	C5 H14 N O4 P	183.065	1.354	184.073	No results	Full match	No results	5.13129e+08	9.13921e+08	7.34853e+08	1277781527	6.62928e+08	5.62339e+08	1004199225	1025308875	8.53633e+08	6.24976e+08	7.52433e+08	6.73283e+08	9.23517e+08	8.41585e+08	7.82394e+08	1258163958	8.54278e+08	6.43523e+08	544280031	6.66498e+08	1345514971	1250989057	1203216246	1218418314	1571248679	1011636790	6.60456e+08	6.73586e+08	7.43521e+08	9.09468e+08	819084168	8.90574e+08	6.06249e+08	8.57231e+08
Com_87_pos	Stearoyl Ethanolamide	C20 H41 N O2	309.302	15.752	310.31	Invalid mass	No results	No results	3.87466e+08	6.49803e+08	7.36229e+08	1211413750	393526284	899128408	4.32946e+08	3.11528e+08	3.08714e+08	3.28876e+08	6.20182e+08	3.20069e+08	8.05201e+08	7.74216e+08	3.32635e+08	2.01675e+08	8.40792e+08	2.86356e+08	1123466732	2.62408e+08	2.23293e+08	467743954	2.39666e+08	1.75437e+08	1.27698e+08	3.83439e+08	669303335	1039543218	4.33329e+08	7.90117e+08	1227840576	1163124029	1225616618	1139189269
Com_103_pos	6-Methylquinoline	C10 H9 N	143.073	7.109	144.08	Full match	No results	No results	8.45416e+08	7.58288e+08	8.39939e+08	1017338768	8.6543e+08	7.31e+08	1033025533	9.77127e+08	9.10972e+08	7.82147e+08	929715559	9.78782e+08	9.13648e+08	9.75611e+08	9.6381e+08	1090501840	1077594494	9.50394e+08	374373836	5.83083e+08	6.20461e+08	5.59267e+08	5.59301e+08	7.98028e+08	9.60344e+08	8.47204e+08	8.57241e+08	7.44894e+08	8.66408e+08	1031380748	7.75557e+08	833952358	8.35409e+08	8.44241e+08
Com_121_pos	D-threo-Isocitric acid	C6 H8 O7	192.026	1.563	193.033	No results	No results	Full match	1.39728e+08	1.11163e+08	1.65633e+08	7.30429e+07	1.16728e+08	1.59377e+08	7.55226e+07	1.30393e+08	1.58783e+08	1.74812e+08	1.47075e+08	1.1932e+08	9.0486e+07	80690432	9.98931e+07	7.4876e+07	1.30521e+08	3.23526e+08	3.22257e+08	1.58565e+08	1.22744e+08	9.12058e+07	1.16035e+08	8.11249e+07	1.12193e+08	1.44801e+08	1.6274e+08	1.78098e+08	1082187074	8.83845e+07	1.28452e+08	139944944	1.49867e+08	1.61144e+08
Com_139_pos	Ecgonine methyl ester	C10 H17 N O3	199.12	8.401	200.128	Full match	No results	No results	5.60164e+08	278849517	6.93586e+08	5.81807e+08	580518705	575150111	6.57434e+08	6.38516e+08	4.84967e+08	4.31754e+08	6.43086e+08	8.64339e+08	593857648	7.3309e+08	5.68938e+08	6.6552e+08	5.45172e+08	8.1909e+08	6.58182e+08	6.80141e+08	7.27814e+08	637864625	5.20742e+08	7.58844e+08	5.41927e+08	4.80555e+08	5.60263e+08	5.59035e+08	6.96078e+08	6.6049e+08	5.76566e+08	5.90571e+08	6.11136e+08	5.63728e+08
Com_151_pos	3-Hydroxy-3-Methylpentane-1,5-Dioic Acid	C6 H10 O5	162.052	0.622	145.049	No results	No results	Full match	1.85171e+08	1.96893e+08	2.19855e+08	2.06601e+08	310833014	2.83203e+08	2.31172e+08	3.00364e+08	337359371	2.30952e+08	2.80338e+08	2.58313e+08	2.63137e+08	2.32141e+08	2.89593e+08	2.62174e+08	3.21707e+08	3.47307e+08	2.07691e+08	2.26376e+08	3.03072e+08	3.12898e+08	332884791	3.30253e+08	3.6634e+08	3.38392e+08	7.2208e+08	2.62321e+08	2.89282e+08	1.95958e+08	1.18119e+08	2.31223e+08	1.44368e+08	2.40346e+08
Com_211_pos	Geranylacetone	C13 H22 O	194.167	11.131	195.174	No results	No results	Full match	1.37414e+08	2.19163e+08	2.07744e+08	185192982	1.92579e+08	177848561	3.45529e+08	380133857	4.76991e+08	9.24948e+07	3.88558e+08	2.60746e+08	2.42098e+08	4.81942e+08	2.32134e+08	3.6449e+08	3.11567e+08	3.63546e+08	4.6887e+08	3.7951e+08	351357280	5.48261e+08	4.30905e+08	4.30755e+08	4.62576e+08	3.31508e+08	3.04372e+08	2.08404e+08	6.03854e+08	2.50442e+08	3.43543e+08	303504782	3.09237e+08	2.73212e+08
Com_236_pos	Stearamide	C18 H37 N O	283.287	15.636	284.294	Full match	No results	No results	1.7462e+08	2.82824e+08	2.78972e+08	4.44947e+08	1.61598e+08	3.98514e+08	1.58644e+08	1.53152e+08	155104130	8.30055e+07	2.7256e+08	1.51972e+08	3.30606e+08	3.25665e+08	1.26129e+08	9.35831e+07	3.37552e+08	1.17832e+08	3.31602e+08	1.12119e+08	1.30599e+08	2.03633e+08	9.87025e+07	7.22999e+07	4.51493e+07	1.56562e+08	2.01275e+08	3.36153e+08	1.91965e+08	2.62875e+08	4.70191e+08	4.51461e+08	4.38275e+08	4.49329e+08
Com_240_pos	(2R,3S,4S,5R,6R)-2-(hydroxymethyl)-6-(2-phenylethoxy)oxane-3,4,5-triol	C14 H20 O6	301.152	9.342	302.159	Invalid mass	No results	No results	3.1481e+08	3.80503e+08	2.85966e+08	4.54491e+08	3.41415e+08	2.56086e+08	3.18274e+08	2.42481e+08	3.27732e+08	8.66942e+07	2.78148e+08	1.8633e+08	2.2568e+08	2.25585e+08	233358416	2.00637e+08	3.38662e+08	2.52105e+08	1.60943e+08	2.55397e+08	2.94042e+08	3.53639e+08	2.96893e+08	2.12472e+08	3.28744e+08	2.79755e+08	1.8393e+08	1.90808e+08	2.82331e+08	1.11838e+08	3.34591e+08	2.48792e+08	2.21599e+08	1.78489e+08
Com_259_pos	2,3-dihydroxypropyl 12-methyltridecanoate	C17 H34 O4	302.24	14.919	303.248	Invalid mass	No results	No results	3.30789e+08	3.67242e+08	3.58743e+08	3.55837e+08	3.46849e+08	3.76834e+08	3.28985e+08	3.01256e+08	3.36311e+08	3.57029e+08	3.91105e+08	354453397	3.59231e+08	3.1403e+08	3.64044e+08	3.11571e+08	271599722	3.68657e+08	4.0791e+08	3.79061e+08	3.32916e+08	4.29407e+08	3.25678e+08	2.93709e+08	3.4305e+08	3.81941e+08	3.50984e+08	3.76478e+08	4.3082e+08	363704702	3.75628e+08	3.76478e+08	3.991e+08	4.16299e+08
Com_260_pos	PC (16:2e/2:0)	C26 H50 N O7 P	519.332	14.616	520.339	No results	Full match	Full match	2.79051e+08	291525838	3.63904e+08	3.547e+08	374639920	4.41601e+08	4.1815e+08	3.46571e+08	3.0951e+08	1.63328e+08	2.54689e+08	3.12474e+08	2.40614e+08	400352795	3.66075e+08	2.65823e+08	3.78145e+08	3.08068e+08	2.58636e+08	3.1972e+08	3.71771e+08	4.28541e+08	2.71504e+08	3.55058e+08	323853717	3.30726e+08	4.00052e+08	2.14308e+08	269410007	1.4391e+08	2.82772e+08	2.92803e+08	3.50274e+08	2.95604e+08
Com_261_pos	Ribulose-5-phosphate	C5 H11 O8 P	230.018	1.418	231.025	No results	No results	Full match	3.05814e+08	2.28798e+08	3.7468e+08	1.04517e+08	2.96706e+08	1.63305e+08	1.88708e+08	2.79444e+08	3.3098e+08	4.43672e+08	251808823	2.38431e+08	2.04511e+08	1.92913e+08	2.17531e+08	1.6481e+08	1.58202e+08	2.92098e+08	3.59918e+08	3.06277e+08	2.26697e+08	2.28974e+08	2.84857e+08	2.12241e+08	2.31469e+08	2.5462e+08	2.62702e+08	2.2885e+08	3.98172e+08	2.13086e+08	210751902	2.27136e+08	2.30348e+08	2.15854e+08
Com_279_pos	Catechol	C6 H6 O2	110.037	1.443	111.044	No results	No results	Full match	3.12862e+08	3.51216e+08	3.94204e+08	2.49014e+08	369622704	358239790	3.17071e+08	4.11803e+08	3.59542e+08	3.06201e+08	3.29379e+08	3.35071e+08	309474326	365133174	3.70191e+08	4.02834e+08	2.65359e+08	2.7868e+08	332311278	350319122	1.85732e+08	4.2549e+08	4.54363e+08	4.31047e+08	4.60441e+08	3.8804e+08	3.25781e+08	2.51996e+08	3.56006e+08	3.26321e+08	2.99196e+08	3.46447e+08	349333052	3.31448e+08
Com_285_pos	Linoleoyl ethanolamide	C20 H37 N O2	323.281	14.303	324.289	Full match	No results	No results	1.13237e+08	1.33108e+08	9.58542e+07	1.09152e+08	1.19466e+08	6.16059e+07	1.21599e+08	1.07581e+08	8.58664e+07	4.06144e+08	1.12929e+08	9.25993e+07	1.40903e+08	9.58403e+07	1.70732e+08	1.00755e+08	4.05089e+07	113957916	3.69436e+08	1.13494e+08	3.77423e+07	8.85833e+07	6.20184e+07	4.64092e+07	7.1786e+07	1.16316e+08	334085853	3.42927e+08	1.78129e+08	2.96686e+08	1.5586e+08	1.55809e+08	156079010	1.29304e+08
Com_308_pos	Palmitoleic Acid	C16 H30 O2	138.104	13.771	139.111	Invalid mass	No results	No results	3.43631e+08	3.32103e+08	3.2728e+08	2.92127e+08	2.70589e+08	2.82222e+08	2.56676e+08	2.72835e+08	2.36508e+08	2.66602e+08	2.546e+08	2.15717e+08	2.40372e+08	156832317	2.16412e+08	5.52256e+07	287493656	2.95515e+08	2.35986e+08	2.53347e+08	224730986	1.95604e+08	2.23781e+08	1.86524e+08	2.99368e+08	2.83507e+08	2.21315e+08	3.47929e+08	2.24729e+08	2.17564e+08	2.4064e+08	2.25156e+08	2.18716e+08	2.24563e+08
Com_332_pos	9-Oxo-ODE	C18 H30 O3	294.219	14.034	295.226	Full match	No results	Full match	3.38398e+08	3.30731e+08	2.70041e+08	2.50335e+08	2.32179e+08	291152258	2.55357e+08	2.49971e+08	2.91904e+08	2.08024e+08	2.86425e+08	268974611	2.97503e+08	2.33333e+08	2.4526e+08	2.75491e+08	3.3831e+08	3.5899e+08	2.42587e+08	3.57942e+08	3.61666e+08	2.67971e+08	2.72843e+08	2.31044e+08	2.98584e+08	2.90146e+08	2.16765e+08	2.76423e+08	3.04293e+08	2.36942e+08	2.40896e+08	2.30534e+08	2.66218e+08	2.60996e+08
Com_340_pos	2-Amino-1,3,4-octadecanetriol	C18 H39 N O3	317.292	12.535	318.299	Full match	No results	Full match	1.10331e+08	1.10051e+08	6.44214e+07	5.68593e+07	8.37956e+07	9.76147e+07	7.00332e+07	5.86039e+07	1.00892e+08	2.7103e+08	1.16665e+08	3.42091e+08	5.93265e+07	4.4609e+07	1.64439e+08	6.9197e+07	5.66677e+07	1.40679e+08	8.99314e+07	7.39474e+07	5.26065e+07	7.9706e+07	7.65449e+07	1.85514e+08	2.07793e+08	2.1182e+08	2.91128e+08	2.33235e+08	9.99272e+07	1.68521e+08	1.59445e+08	1.66212e+08	1.63113e+08	1.6286e+08
Com_341_pos	DNH	C14 H20 N6 O7	384.139	10.276	385.146	Full match	No results	No results	5.89125e+07	6.391e+07	7.0304e+07	5.58551e+07	6.7084e+07	1.04553e+08	112535723	1.45805e+08	1.75491e+08	7.73052e+07	252752574	1.58458e+08	1.52752e+08	2.88791e+08	1.02675e+08	1.70544e+08	1.72245e+08	4.3111e+07	3.10047e+08	287105623	2.80571e+08	2.87457e+08	3.75456e+08	3.48785e+08	255198006	1.7218e+08	1.64804e+08	1.94417e+08	2.33946e+08	2.28348e+08	103577557	1.56055e+08	1.93871e+08	1.93976e+08
Com_364_pos	Ala-gly	C5 H10 N2 O3	146.069	1.344	147.076	No results	No results	Full match	1.65325e+08	1.79952e+08	1.67314e+08	2.90822e+08	181575468	1.38289e+08	2.45553e+08	1.85092e+08	1.43792e+08	1.62725e+08	1.98086e+08	2.24364e+08	1.39572e+08	2.25966e+08	2.04248e+08	2.47222e+08	1.97004e+08	1.02918e+08	1.59425e+08	171806758	3.60922e+08	2.37311e+08	2.58618e+08	2.98823e+08	2.20534e+08	1.62314e+08	1.19241e+08	1.62925e+08	1.32424e+08	2.23036e+08	1.69448e+08	1.78774e+08	1.72141e+08	1.69834e+08
Com_374_pos	MAG (18:2)	C21 H38 O4	354.276	15.005	355.282	No results	No results	Full match	1.6041e+08	1.95646e+08	1.67485e+08	1.70195e+08	1.66383e+08	1.78665e+08	1.68528e+08	1.43504e+08	1.54796e+08	1.46139e+08	1.06718e+08	1.63928e+08	2.01557e+08	159269433	1.8807e+08	2.40949e+08	2.30615e+08	2.62322e+08	1.12506e+08	1.30276e+08	1.96817e+08	1.65362e+08	1.8904e+08	1.80505e+08	3.2511e+08	2.93109e+08	1.93321e+08	2.74028e+08	1.37713e+08	1.26426e+08	8.09882e+07	1.55674e+08	1.93364e+08	1.69494e+08
Com_404_pos	Prolylleucine	C11 H20 N2 O3	103.082	1.427	229.154	Invalid mass	No results	No results	2.0834e+08	2.27332e+08	1.59871e+08	1.60163e+08	2.15275e+08	2.23087e+08	1.51074e+08	2.19565e+08	2.63846e+08	2.65568e+08	2.47726e+08	1.87795e+08	1.8499e+08	2.00394e+08	1.73023e+08	2.21258e+08	200398809	2.07123e+08	2.0007e+08	2.84735e+08	2.90499e+08	2.41262e+08	2.96723e+08	262540097	1.95113e+08	1.97958e+08	194012374	2.29654e+08	2.6499e+08	1.87101e+08	1.76787e+08	2.04651e+08	1.91808e+08	2.07063e+08
Com_414_pos	N-Acetylornithine	C7 H14 N2 O3	157.073	1.422	158.081	Invalid mass	Invalid mass	No match	1.75224e+08	1.73102e+08	188041001	2.35855e+08	1.7687e+08	1.44669e+08	2.03471e+08	2.35512e+08	2.43948e+08	1.71783e+08	2.05697e+08	1.98675e+08	185375697	2.25806e+08	2.52214e+08	2.41125e+08	1.75621e+08	2.12094e+08	147588067	298744679	266645411	2.28437e+08	2.336e+08	2.86101e+08	1.88062e+08	2.42093e+08	1.75098e+08	1.80227e+08	1.97659e+08	1.92179e+08	1.83752e+08	1.7827e+08	1.95238e+08	1.88106e+08
Com_425_pos	PC (14:0e/2:0)	C24 H50 N O7 P	495.331	14.956	496.338	No results	Full match	Full match	1.35342e+08	1.58104e+08	1.44185e+08	1.53072e+08	1.37667e+08	1.81321e+08	1.45165e+08	1.44451e+08	1.57057e+08	1.47276e+08	1.61555e+08	1.75329e+08	1.56013e+08	1.67553e+08	1.57086e+08	1.1385e+08	2.15256e+08	1.75749e+08	1.76437e+08	2.22056e+08	2.65687e+08	2.69354e+08	1.56208e+08	1.89104e+08	1.52574e+08	1.84707e+08	1.89114e+08	1.4608e+08	2.01022e+08	133471246	1.69451e+08	1.59845e+08	1.63133e+08	161612748
Com_449_pos	(-)-Caryophyllene oxide	C15 H24 O	220.182	11.64	221.189	Full match	No results	No results	1.58272e+08	1.64817e+08	1.78043e+08	1.16168e+08	1.4999e+08	1.41234e+08	1.36481e+08	1.3843e+08	1.47475e+08	9.60898e+07	165746945	1.33113e+08	1.26268e+08	1.44509e+08	1.3407e+08	1.55915e+08	1.41158e+08	1.39478e+08	1.67751e+08	1.73596e+08	1.86383e+08	2.13608e+08	2.07703e+08	1.68655e+08	2.53086e+08	1.6059e+08	1.09516e+08	1.22593e+08	1.82343e+08	1.27975e+08	1.55727e+08	1.38323e+08	150216094	1.46337e+08
Com_457_pos	Aminopurine	C5 H5 N5	135.054	2.806	136.062	No results	No results	Full match	1.36577e+08	1.12759e+08	6.1729e+07	1.05128e+08	8.82522e+07	1.16321e+08	7.35755e+07	109688324	1.39218e+08	9.60371e+07	156946553	1.04534e+08	9.13486e+07	7.02564e+07	1.00101e+08	7.95268e+07	1.08231e+08	1.32382e+08	1.82823e+08	2.48122e+08	1.54932e+08	1.7872e+08	1.64007e+08	170003741	1.06376e+08	1.27272e+08	1.16607e+08	1.14812e+08	1.727e+08	1.25165e+08	1.12933e+08	121473763	1.16699e+08	1.12968e+08
Com_479_pos	D-(+)-Melezitose	C18 H32 O16	504.167	1.411	505.173	No results	No results	Full match	2.09927e+08	2.21468e+08	1.58305e+08	1.55767e+08	1.9441e+08	1.55035e+08	1.46638e+08	148250231	1.35025e+08	170677842	1.25202e+08	1.3937e+08	1.39549e+08	1.11767e+08	1.35528e+08	1.18878e+08	1.40393e+08	1.1793e+08	6.76859e+07	1.07008e+08	1.15883e+08	9.4592e+07	1.30946e+08	8.43071e+07	1.74884e+08	1.08256e+08	1.23626e+08	9.95789e+07	5.3929e+07	9.85763e+07	1.64162e+08	1.41874e+08	1.42395e+08	149690035
Com_504_pos	Brevifolincarboxylic acid	C13 H8 O8	292.021	7.843	293.028	No results	Full match	No results	1.30866e+08	1.6374e+08	167649992	1.00394e+08	150774925	1.82003e+08	1.08284e+08	1.71368e+08	162349466	153116339	1.55173e+08	1.48694e+08	1.20228e+08	1.29403e+08	1.08806e+08	1.56783e+08	105058007	1.46649e+08	1.86164e+08	1.44233e+08	153771687	1.45057e+08	1.51541e+08	1.49651e+08	1.29983e+08	1.23299e+08	1.31942e+08	1.273e+08	177803904	1.19064e+08	1.30431e+08	1.37871e+08	1.38404e+08	1.31508e+08
Com_508_pos	Prednisolone tebutate	C27 H38 O6	458.266	12.085	459.273	Full match	No results	No results	8.1844e+07	9.13676e+07	8.32053e+07	1.07875e+08	9.90713e+07	1.00831e+08	1.21665e+08	1.08128e+08	1.10725e+08	7.24001e+07	1.25766e+08	8.71648e+07	9.96523e+07	1.16648e+08	8.38209e+07	1.02817e+08	1.23826e+08	9.99579e+07	1.20896e+08	1.07101e+08	1.41187e+08	2.04063e+08	1.38274e+08	1.50819e+08	8.97705e+07	1.29282e+08	1.0661e+08	1.00715e+08	1.06714e+08	1.23111e+08	7.0065e+07	9.50268e+07	1.28297e+08	1.13504e+08
Com_543_pos	2,4-Dimethylbenzaldehyde	C9 H10 O	134.073	12.274	135.08	Full match	No results	No results	2.21524e+07	1.15281e+08	1.16081e+08	1.10104e+08	1.26851e+08	1.18282e+08	1.10688e+08	1.14846e+08	1.41166e+08	1.07578e+08	1.4832e+08	1.22914e+08	1.37376e+08	121979916	1.31049e+08	1.54383e+08	1.66861e+08	1.60048e+08	1.24857e+08	1.57074e+08	2.00081e+08	1.8367e+08	1.92181e+08	1.82478e+08	171629527	1.4653e+08	1.18982e+08	1.23386e+08	1.79261e+08	108594588	9.64103e+07	1.2916e+08	1.53993e+08	1.65243e+08
Com_544_pos	Avicularin	C20 H18 O11	434.083	9.64	435.091	Full match	No results	Full match	8.9317e+07	8.57743e+07	85491756	8.44468e+07	1.10668e+08	6.20965e+07	1.65818e+08	6.50055e+07	9.31225e+07	1.96691e+07	1.07121e+08	39806901	5.6664e+07	8.09956e+07	9.69039e+07	6.09313e+07	1.28621e+08	7.14122e+07	5.82166e+07	7.7569e+07	1.03884e+08	131318875	8.42925e+07	6.91624e+07	1.29746e+08	7.46421e+07	1.08155e+08	2.20247e+07	9.95505e+07	2.95441e+06	8.67203e+07	7.87149e+07	7.97892e+07	7.0029e+07
Com_561_pos	MAG (18:3)	C21 H36 O4	352.26	14.71	353.267	No results	No results	Full match	1.2834e+08	136770186	1.22949e+08	1.32392e+08	1.39041e+08	1.20016e+08	1.33815e+08	1.17214e+08	1.29321e+08	9.40033e+07	8.80461e+07	1.24658e+08	1.46258e+08	114828510	1.14631e+08	1.75628e+08	1.5148e+08	1.68013e+08	6.97519e+07	9.53956e+07	1.20666e+08	8.81731e+07	1.15316e+08	8.90581e+07	1.90475e+08	152643154	1.31719e+08	1.26248e+08	1.04947e+08	7.73403e+07	1.14646e+08	1.05165e+08	1.2057e+08	1.10428e+08
Com_581_pos	alpha-Ionone	C13 H20 O	192.151	10.541	193.158	No results	No results	Full match	2.24754e+07	3.38643e+07	4.05532e+07	3.59767e+07	3.58422e+07	3.98638e+07	7.08147e+07	1.0071e+08	1.08617e+08	1.65393e+07	1.14469e+08	7.58328e+07	6.20417e+07	1.3864e+08	4.48451e+07	1.00802e+08	7.83089e+07	8.69617e+07	1.56681e+08	9.50703e+07	9.833e+07	1.32544e+08	1.23343e+08	1.27057e+08	1.27929e+08	8.30265e+07	7.71426e+07	6.12005e+07	1.62462e+08	7.33338e+07	8.20536e+07	7.84156e+07	8.34451e+07	8.13776e+07
Com_612_pos	Phenylglyoxylic acid	C8 H6 O3	150.031	7.763	151.039	No results	No results	Full match	9.88201e+07	1.00056e+08	8.85382e+07	1.13995e+08	9.50913e+07	118381450	123302750	1.30579e+08	1.5478e+08	1.15921e+08	1.47324e+08	117507914	1.19272e+08	1.29689e+08	1.12522e+08	1.42022e+08	1.44415e+08	1.29116e+08	1.01268e+08	1.25092e+08	145254705	1.31563e+08	138870948	1.32708e+08	1.37152e+08	1.35251e+08	1.21218e+08	1.2199e+08	1.17994e+08	1.07123e+08	1.1402e+08	1.21194e+08	1.12836e+08	1.10974e+08
Com_618_pos	4-Ethylphenol	C8 H10 O	122.073	12.27	123.08	No results	No results	Full match	1.40408e+08	1.40796e+08	1.43276e+08	1.27791e+08	133314192	1.4764e+06	1.08507e+08	1.20238e+08	1.31816e+08	1.0284e+08	124594995	1.00035e+08	1.09382e+08	9.74038e+07	1.03573e+08	1.18185e+08	1.21716e+08	1.10958e+08	9.31158e+07	2.27061e+07	1.39165e+08	1.21017e+08	1.21809e+08	1.27231e+08	1.07006e+08	9.51619e+07	8.5347e+07	8.45367e+07	1.16348e+08	6.65527e+07	1.45518e+08	112744561	1.11144e+08	6.24737e+07
Com_648_pos	gamma-Glutamylleucine	C11 H20 N2 O5	260.136	7.957	261.144	No results	Full match	Full match	1.02291e+08	8.60466e+07	1.12134e+08	1.32765e+08	1.22781e+08	1.01545e+08	4.29978e+07	6.21973e+07	2.87116e+07	6.72217e+07	3.71901e+07	5.43197e+07	7.05728e+07	5.68894e+07	5.01034e+07	5.67666e+07	4.85097e+07	5.80852e+07	3.82067e+07	3.56427e+07	4.79284e+07	3.67458e+07	4.41435e+07	5.30327e+07	6.29719e+07	5.035e+07	3.93449e+07	4.25797e+07	54696165	7.22711e+07	5.87896e+07	5.90907e+07	6.10276e+07	6.0037e+07
Com_658_pos	DL-Arginine	C6 H14 N4 O2	157.084	1.311	158.092	Invalid mass	Invalid mass	No results	6.20034e+07	6.75773e+07	6.59217e+07	1.29907e+08	8.6253e+07	6.59096e+07	1.20168e+08	9.07494e+07	8.24454e+07	5.75553e+07	1.04263e+08	9.79322e+07	6.50179e+07	1.08067e+08	7.65487e+07	1.08671e+08	9.49586e+07	7.41375e+07	6.61552e+07	5.89054e+07	7.90232e+07	8.57237e+07	8.19952e+07	9.14395e+07	1.35094e+08	9.42554e+07	8.43892e+07	1.04206e+08	8.01578e+07	1.20092e+08	7.65553e+07	7.6078e+07	9.27504e+07	9.48403e+07
Com_670_pos	Artesunate	C19 H28 O8	384.177	8.667	407.166	No results	No results	Full match	5.19704e+07	4.50596e+07	6.3384e+07	5.21527e+07	6.1484e+07	6.47512e+07	5.60148e+07	5.56891e+07	5.55191e+07	4.16627e+07	5.78724e+07	5.28991e+07	104106302	8.8157e+07	6.64408e+07	7.9004e+07	1.3005e+08	1.45876e+08	8.85563e+07	7.33263e+07	4.81588e+07	3.84392e+07	8.2569e+07	8.45233e+07	7.6099e+07	8.96089e+07	7.95303e+07	1.04418e+08	6.59441e+07	7.09414e+07	6.10213e+07	6.88384e+07	7.415e+07	7.05041e+07
Com_673_pos	Cuminaldehyde	C10 H12 O	148.089	12.879	149.096	Full match	No results	No results	6.32092e+07	7.99667e+07	8.2768e+07	7.03367e+07	2.65085e+07	7.48808e+07	8.07062e+07	8.23502e+07	9.50311e+07	7.10098e+07	1.08304e+08	8.78147e+07	7.84091e+07	8.32093e+07	9.8735e+07	1.04894e+08	1.10905e+08	1.19496e+08	8.8533e+07	1.06193e+08	1.46316e+08	1.27694e+08	1.45792e+08	1.29854e+08	1.30818e+08	9.49135e+07	7.86701e+07	8.75403e+07	120910702	7.54059e+07	6.71388e+07	9.42237e+07	1.04224e+08	1.12743e+08
Com_711_pos	Glabrolide	C30 H44 O4	468.323	12.239	469.33	No results	Full match	No results	2.30318e+07	3.05594e+07	2.69566e+07	2.81384e+07	1.87289e+07	2.7496e+07	5.15219e+07	3.3922e+07	9.68504e+07	6.3378e+07	5.31082e+07	5.20079e+07	5.9435e+07	4.25502e+07	4.81812e+07	4.40552e+07	4.71367e+07	8.06586e+07	1.18202e+08	9.79391e+07	1.262e+08	8.35916e+07	1.03752e+08	1.04504e+08	6.01026e+07	5.09169e+07	6.40518e+07	7.38805e+07	1.39143e+08	5.10105e+07	6.1301e+07	5.74805e+07	6.35959e+07	5.61108e+07
Com_743_pos	Carbofuran	C12 H15 N O3	221.104	10.931	222.112	Full match	No results	No results	1.71158e+07	1.53927e+07	1.6995e+07	1.43447e+07	1.68441e+07	2.03809e+07	1.57372e+07	1.40764e+07	1.90178e+07	1.46933e+07	2.28475e+07	1.22675e+07	2.17255e+07	1.77652e+07	1.73804e+07	1.64729e+07	2.19159e+07	1.73248e+07	1.15561e+08	2.54831e+07	2.98462e+07	1.94849e+07	1.92342e+07	1.47656e+07	1.87404e+07	1.99132e+07	1.28303e+07	1.72593e+07	6.27965e+07	1.14296e+07	2.14812e+07	2.09418e+07	2.06094e+07	1.84028e+07
Com_744_pos	Stiripentol	C14 H18 O3	216.114	10.432	217.122	Invalid mass	No results	No results	4.80026e+07	6.54646e+07	7.48044e+07	4.4494e+07	5.96475e+07	6.1603e+07	6.76482e+07	9.90019e+07	9.02812e+07	2.93135e+07	9.59389e+07	8.0477e+07	5.61785e+07	9.02211e+07	4.29079e+07	7.30177e+07	5.17875e+07	6.48158e+07	1.15385e+08	8.09201e+07	7.36431e+07	9.20839e+07	1.03901e+08	1.0284e+08	8.91174e+07	6.44457e+07	6.06211e+07	5.00015e+07	1.12793e+08	5.90936e+07	7.28758e+07	7.36045e+07	7.34248e+07	5.90133e+07
Com_756_pos	4-amino-2-(4-chlorophenyl)-6-(methylthio)pyrimidine-5-carbonitrile	C12 H9 Cl N4 S	276.026	6.677	277.033	Invalid mass	No results	No results	1.03949e+08	9.78571e+07	9.90827e+07	9.05354e+07	9.44531e+07	8.17055e+07	7.48599e+07	1.10944e+08	8.61481e+07	1.00066e+08	8.36952e+07	9.17588e+07	8.03925e+07	107250887	7.22666e+07	8.72097e+07	8.63041e+07	8.12525e+07	9.74991e+07	7.35522e+07	9.63546e+07	5.67691e+07	1.06545e+08	9.08196e+07	7.60904e+07	8.25083e+07	6.01908e+07	6.46018e+07	6.2223e+07	5.66796e+07	9.66106e+07	8.18452e+07	8.01345e+07	6.832e+07
Com_777_pos	3-(3,4-dihydroxyphenyl)propanoic acid	C9 H10 O4	164.047	7.696	165.054	Invalid mass	No match	No match	9.41278e+07	9.07706e+07	7.16422e+07	1.09107e+08	9.96825e+07	8.24249e+07	8.29039e+07	7.68012e+07	4.57148e+07	3.23473e+07	6.01597e+07	7.11944e+07	9.20376e+07	8.07623e+07	4.79638e+07	5.97944e+07	1.01916e+08	4.25974e+07	1.88931e+07	5.05446e+07	7.05104e+07	6.98211e+07	5.75445e+07	6.30558e+07	5.50065e+07	4.71991e+07	3.87024e+07	5.9963e+07	2.33271e+07	5.67592e+07	7.82158e+07	6.35378e+07	6.47333e+07	4.4924e+07
Com_866_pos	Triptolide	C20 H24 O6	360.156	10.274	361.163	Full match	No results	Full match	4.11616e+07	5.27759e+07	4.57278e+07	5.25305e+07	4.68686e+07	5.83457e+07	6.3875e+07	73597562	8.18787e+07	5.34036e+07	9.9416e+07	7.07779e+07	6.79307e+07	8.21645e+07	5.92496e+07	7.27849e+07	9.4257e+07	7.125e+07	7.33279e+07	7.92313e+07	8.65825e+07	9.08084e+07	9.99799e+07	1.06848e+08	9.43475e+07	9.23077e+07	7.06067e+07	8.60771e+07	8.93876e+07	8.60857e+07	6.48489e+07	7.46804e+07	8.06334e+07	6.87349e+07
Com_868_pos	m-Cresol	C7 H8 O	108.057	10.434	109.064	No results	No results	Full match	4.11997e+07	5.67261e+07	6.50624e+07	3.85744e+07	5.13811e+07	5.30519e+07	5.77141e+07	8.44931e+07	7.79838e+07	2.53789e+07	8.12516e+07	6.90624e+07	4.86709e+07	7.76477e+07	3.71485e+07	6.28794e+07	4.45512e+07	5.65025e+07	9.81312e+07	6.93027e+07	6.34579e+07	7.75696e+07	8.95512e+07	8.90331e+07	7.81361e+07	5.45012e+07	5.26846e+07	4.32504e+07	9.63702e+07	4.942e+07	6.21751e+07	6.34405e+07	6.34233e+07	5.03939e+07
Com_884_pos	1-Aminocyclopropanecarboxylic acid	C4 H7 N O2	101.047	1.346	102.055	No results	No results	Full match	5.82461e+07	6.30677e+07	5.35494e+07	8.60081e+07	6.91174e+07	3.42647e+07	7.60814e+07	7.3564e+07	5.1014e+07	6.40065e+07	5.52834e+07	5.93628e+07	7.90864e+07	7.50693e+07	7.93748e+07	3.75085e+07	9.603e+07	6.64562e+07	5.87301e+07	6.06354e+07	1.05736e+08	8.86983e+07	8.13731e+07	9.32346e+07	7.82023e+07	9.06237e+07	7.28806e+07	7.75323e+07	8.04996e+07	6.53247e+07	6.72378e+07	7.13995e+07	7.57965e+07	7.25709e+07
Com_898_pos	N,N-Dimethylsphingosine	C20 H41 N O2	327.313	13.572	328.32	Full match	No results	No results	6.61539e+07	7.53061e+07	9.17782e+07	8.83516e+07	8.43439e+07	9.48573e+07	8.50606e+07	1.0193e+08	9.32842e+07	6.27442e+07	8.24423e+07	8.5623e+07	9.31787e+07	7.0666e+07	8.06395e+07	9.3365e+07	7.65326e+07	8.91676e+07	6.75747e+07	8.24938e+07	8.64545e+07	7.26558e+07	8.24302e+07	7.63258e+07	7.81561e+07	5.69059e+07	5.73893e+07	6.29029e+07	6.79064e+07	5.3097e+07	6.62906e+07	8.28785e+07	7.03076e+07	4.66737e+07
Com_962_pos	Maslinic acid	C30 H48 O4	494.336	14.466	495.343	Invalid mass	No results	No results	713109	1.64757e+06	568217	1.05481e+06	1.1021e+06	607222	4.24319e+06	2.01049e+07	2.06516e+07	1.2729e+06	4.2579e+06	3.55693e+06	8.9399e+07	5.97932e+07	2.68872e+07	4.62758e+07	4.86227e+07	3.72105e+07	9.50972e+06	7.25679e+06	7.98864e+06	1.36578e+07	9.12239e+06	6.18225e+06	4.12743e+07	2.91852e+07	1.84342e+07	5.48246e+06	3.39128e+07	18591077	1.98747e+07	1.44432e+07	2.18839e+07	1.51616e+07
Com_977_pos	Phytolaccagenin	C31 H48 O7	532.337	13.045	533.345	No results	No results	Full match	6.73472e+06	1.14539e+07	2.06843e+07	1.32896e+07	1.91094e+07	1.91081e+07	3.39398e+07	3.37654e+07	4.02665e+07	9.17284e+06	4.16467e+07	1.58043e+07	1.69039e+07	7.98333e+07	1.46594e+07	3.20545e+07	2.55303e+07	2.38859e+07	2.88598e+07	2.34557e+07	2.3506e+07	4.58754e+07	5.3045e+07	4.09626e+07	5.77429e+07	4.22406e+07	1.5466e+07	3.47583e+07	3.56614e+07	2.92426e+07	2.04672e+07	2.71751e+07	2.32775e+07	2.27822e+07
Com_988_pos	Quinone	C6 H4 O2	108.021	1.42	109.028	No results	No results	Full match	3.06366e+07	5.32808e+07	5.85281e+07	5.98415e+07	2.11355e+07	8.88478e+07	3.16412e+07	3.22031e+07	3.77829e+07	3.68689e+07	3.74567e+07	3.47546e+07	2.84902e+07	1.52708e+07	3.8868e+07	6.5443e+07	3.5412e+07	2.49151e+07	2.14816e+07	3.87384e+07	3.52688e+07	3.02961e+07	3.3286e+07	3.89831e+07	8.33126e+07	4.09258e+07	2.89798e+07	2.67325e+07	2.10769e+07	2.74551e+07	3.43298e+07	2.83881e+07	3.95995e+07	2.8315e+07
Com_1000_pos	2-{1-[2-(1-benzothiophen-5-ylamino)-2-oxoethyl]cyclohexyl}acetic acid	C18 H21 N O3 S	331.125	2.295	332.132	Full match	No results	No match	6.92584e+07	7.19781e+07	6.53505e+07	6.60713e+07	6.34866e+07	7.75569e+07	6.13922e+07	8.03855e+07	9.54196e+07	6.11775e+07	7.83012e+07	5.63822e+07	7.19877e+07	5.1673e+07	6.62969e+07	7.23868e+07	8.1489e+07	7.41994e+07	7.69189e+07	8.5804e+07	81459313	7.73874e+07	8.83635e+07	9.00494e+07	6.90552e+07	8.57052e+07	6.65794e+07	7.92467e+07	7.72118e+07	7.18005e+07	4.92004e+07	6.63158e+07	6.471e+07	6.44565e+07
Com_1010_pos	6-Hydroxynicotinic acid	C6 H5 N O3	139.026	1.465	140.034	No results	No results	Full match	6.1719e+07	4.84377e+07	7.30554e+07	1.61509e+07	2.96608e+07	5.08316e+07	2.46398e+07	3.05855e+07	4.32836e+07	4.73874e+07	4.06811e+07	4.17992e+07	3.15735e+07	3.10189e+07	3.58064e+07	2.4833e+07	2.68964e+07	4.22412e+07	8.08055e+07	5.64812e+07	3.29611e+07	3.63845e+07	4.50524e+07	2.78611e+07	4.05295e+07	4.02107e+07	3.9631e+07	2.98205e+07	9.45888e+07	3.23273e+07	4.0471e+07	3.85301e+07	3.19417e+07	4.20494e+07
Com_1037_pos	4-(2-furyl)-2-[(3-nitro-2-pyridyl)thio]pyrimidine	C13 H8 N4 O3 S	300.035	1.466	301.042	Invalid mass	No results	No results	5.88407e+07	4.43896e+07	7.11078e+07	1.33039e+07	27674392	4.89065e+07	2.14467e+07	2.81223e+07	3.9746e+07	4.60391e+07	3.7985e+07	3.97611e+07	2.90892e+07	2.75149e+07	3.23427e+07	2.30134e+07	2.41225e+07	3.88061e+07	7.85871e+07	5.26975e+07	2.93493e+07	3.29595e+07	4.19358e+07	2.42557e+07	3.8138e+07	3.7419e+07	3.71521e+07	2.77806e+07	9.19756e+07	2.96626e+07	37943383	3.53717e+07	3.14692e+07	3.95055e+07
Com_1069_pos	PC (5:0/13:1)	C26 H50 N O8 P	535.326	13.341	536.334	No results	Full match	No results	4.21169e+07	6.673e+07	7.28264e+07	6.74562e+07	6.86821e+07	8.14451e+07	5.31409e+07	5.26266e+07	5.68571e+07	4.79254e+07	5.5695e+07	6.9818e+07	2.70913e+07	4.34491e+07	5.25459e+07	2.80906e+07	5.59219e+07	4.95875e+07	3.7139e+07	5.10014e+07	3.92058e+07	5.03831e+07	3.03545e+07	4.27685e+07	2.69382e+07	3.19424e+07	4.6302e+07	3.5799e+07	3.38151e+07	3.20474e+07	4.14095e+07	4.36053e+07	4.78326e+07	4.95768e+07
Com_1121_pos	Levulinic acid	C5 H8 O3	116.047	1.417	134.081	No results	No results	Full match	4.30254e+07	4.76437e+07	5.33105e+07	5.52964e+07	4.45224e+07	4.52073e+07	5.61279e+07	5.9745e+07	5.17073e+07	4.79574e+07	6.00388e+07	6.03358e+07	5.40953e+07	6.36944e+07	7.51337e+07	6.85724e+07	5.14922e+07	6.62503e+07	5.02218e+07	5.72432e+07	8.02418e+07	5.25708e+07	5.26561e+07	6.26155e+07	6.57334e+07	5.38191e+07	6.41822e+07	5.26799e+07	6.47584e+07	5.63275e+07	5.18184e+07	5.24664e+07	5.3584e+07	5.50716e+07
Com_1161_pos	Octyl hydrogen phthalate	C16 H22 O4	278.151	10.725	279.158	Full match	No results	No results	4.74192e+07	5.64065e+07	3.97446e+07	3.31154e+07	5.03391e+07	5.66518e+07	4.29875e+07	5.16652e+07	6.05849e+07	5.4201e+07	5.55023e+07	5.18423e+07	4.4886e+07	4.98035e+07	4.7069e+07	5.033e+07	4.06465e+07	4.97124e+07	5.47361e+07	6.9647e+07	7.69613e+07	6.41246e+07	7.21867e+07	7.77837e+07	4.70758e+07	5.14526e+07	4.66074e+07	4.75066e+07	4.90998e+07	4.86301e+07	4.76268e+07	4.66633e+07	5.09256e+07	5.10514e+07
Com_1164_pos	4-Acetamidobutyric Acid	C6 H11 N O3	145.073	1.412	146.081	No results	No results	Full match	2.51488e+07	2.9673e+07	2.27522e+07	6.77793e+07	2.59673e+07	1.46483e+07	3.29071e+07	3.29147e+07	3.12148e+07	2.03065e+07	3.15069e+07	3.83246e+07	3.26374e+07	4.24267e+07	1.59381e+07	4.29972e+07	3.98845e+07	2.90006e+07	2.30058e+07	3.35773e+07	5.67839e+07	3.70761e+07	3.35344e+07	4.45865e+07	2.52802e+07	4.3769e+07	3.23484e+07	3.02795e+07	3.54999e+07	2.69313e+07	2.84966e+07	2.83878e+07	3.06616e+07	2.8548e+07
Com_1190_pos	Patchouli alcohol	C15 H26 O	222.197	14.599	223.205	No results	No results	Full match	4.14527e+07	3.68275e+07	3.60799e+07	4.44817e+07	4.32765e+07	3.81716e+07	4.88787e+07	4.1526e+07	3.9847e+07	6.47543e+07	4.79596e+07	3.39013e+07	5.22444e+07	51315875	5.64899e+07	3.95826e+07	1.9233e+07	4.62006e+07	6.72167e+07	5.65377e+07	1.91125e+07	4.62958e+07	2.85327e+07	2.2158e+07	3.96083e+07	3.4964e+07	5.52454e+07	5.1068e+07	5.7036e+07	4.60032e+07	4.08546e+07	3.91022e+07	4.13037e+07	3.84681e+07
Com_1237_pos	p-Anisaldehyde	C8 H8 O2	136.052	5.992	137.059	No results	No results	Full match	6.24375e+07	5.78424e+07	5.37747e+07	46782697	6.01767e+07	6.04718e+07	3.89011e+07	5.52834e+07	1.42783e+07	5.82916e+07	5.64623e+07	6.63725e+07	4.68617e+07	5.53409e+07	5.74982e+07	6.66165e+07	4.20577e+07	5.22599e+07	3.77866e+07	6.07369e+07	7.20274e+07	3.81144e+07	5.83507e+07	5.3398e+07	4.94271e+07	5.64144e+07	4.31481e+07	3.64442e+07	3.132e+07	4.06271e+07	5.8582e+07	5.09809e+07	4.52423e+07	4.94013e+07
Com_1246_pos	Valerophenone	C11 H14 O	162.104	10.592	163.111	Full match	No results	No results	2.07674e+07	2.45777e+07	2.47203e+07	2.23179e+07	2.46786e+07	3.13482e+07	3.80597e+07	3.65278e+07	4.87093e+07	1.75952e+07	5.30809e+07	3.40505e+07	3.05621e+07	5.2967e+07	2.99423e+07	3.53304e+07	4.09825e+07	5.74846e+07	6.36005e+07	4.76301e+07	3.54303e+07	6.04619e+07	6.16469e+07	5.11668e+07	5.64083e+07	5.15007e+07	3.92848e+07	3.5614e+07	6.11128e+07	4.07656e+07	3.85414e+07	3.11058e+07	4.74536e+07	3.50938e+07
Com_1251_pos	Bicine	C6 H13 N O4	163.084	1.393	164.092	Full match	No results	Full match	1.95575e+07	2.4262e+07	1.80833e+07	6.25591e+07	2.00458e+07	8.09988e+06	2.75048e+07	2.74935e+07	2.36298e+07	1.57985e+07	2.569e+07	3.15502e+07	25439426	3.37804e+07	1.35857e+07	3.57547e+07	3.4629e+07	2.32785e+07	1.62932e+07	2.54946e+07	4.71164e+07	2.78993e+07	2.43583e+07	3.58188e+07	1.92094e+07	3.76102e+07	6.89604e+06	2.58165e+07	2.09314e+07	2.39968e+07	2.28925e+07	2.19199e+07	2.3482e+07	2.25099e+07
Com_1269_pos	(3beta,9xi)-3-(beta-D-Glucopyranosyloxy)-14-hydroxycard-20(22)-enolide	C29 H44 O9	514.313	14.345	515.32	Invalid mass	No results	No results	4.52796e+07	4.41065e+07	3.60594e+07	4.85074e+07	4.88269e+07	4.78996e+07	4.4651e+07	4.67501e+07	3.56427e+07	2.18543e+07	3.3058e+07	2.88707e+07	4.114e+07	4.02868e+07	3.38534e+07	3.8027e+07	4.60702e+07	3.17971e+07	4.7214e+07	5.38368e+07	4.21832e+07	6.62625e+07	5.58202e+07	6.90973e+07	5.14024e+07	6.8091e+07	4.52518e+07	3.70874e+07	3.42348e+07	2.52046e+07	4.02725e+07	4.35596e+07	4.55211e+07	4.20949e+07
Com_1283_pos	O1-morpholinocarbonyl-3-(trifluoromethyl)-1-benzenecarbohydroximamide	C13 H14 F3 N3 O3	355.058	2.584	356.065	Invalid mass	No results	No results	6.17176e+07	5.44212e+07	4.74426e+07	6.08441e+07	5.64652e+07	4.77817e+07	5.22981e+07	4.11549e+07	2.76225e+07	2.82475e+07	3.31942e+07	4.188e+07	4.89382e+07	1.58002e+07	4.50556e+07	3.73097e+07	5.85608e+07	3.09836e+07	1.66449e+07	4.23683e+07	5.91165e+07	4.56446e+07	4.37914e+07	4.88038e+07	5.12553e+07	4.57081e+07	4.05096e+07	4.83624e+07	1.5757e+07	4.70717e+07	4.62128e+07	3.95915e+07	4.54001e+07	4.58183e+07
Com_1301_pos	Valylproline	C10 H18 N2 O3	214.131	2.04	215.138	Full match	No results	Full match	37337899	4.23279e+07	4.5439e+07	5.99496e+07	3.89081e+07	4.24435e+07	4.09991e+07	5.34395e+07	4.07962e+07	3.31378e+07	5.06442e+07	5.01675e+07	5.04968e+07	4.59813e+07	3.98128e+07	4.63956e+07	4.31336e+07	5.97537e+07	5.22897e+07	5.43823e+07	6.78631e+07	5.15379e+07	5.61398e+07	4.89416e+07	6.03017e+07	5.00871e+07	4.7912e+07	4.71864e+07	5.11777e+07	4.63934e+07	4.5456e+07	4.20174e+07	4.3424e+07	4.01734e+07
Com_1318_pos	Pterosin G	C14 H18 O3	234.125	10.432	235.132	No results	No results	Full match	2.40868e+07	3.59446e+07	3.91882e+07	2.30913e+07	3.17328e+07	3.20962e+07	3.6533e+07	4.96058e+07	4.50116e+07	1.65101e+07	4.92926e+07	4.20903e+07	2.91776e+07	4.74033e+07	2.2299e+07	3.83677e+07	2.60952e+07	3.41609e+07	59980704	4.16246e+07	3.95126e+07	5.21986e+07	5.54745e+07	5.19617e+07	4.41779e+07	3.34285e+07	3.18496e+07	2.78657e+07	5.77082e+07	3.85461e+07	3.81581e+07	3.74351e+07	3.78887e+07	3.14749e+07
Com_1325_pos	Linoleic acid	C18 H32 O2	280.239	13.319	281.246	No results	No results	Full match	1.36819e+07	2.00106e+07	1.63937e+07	1.77414e+07	2.25869e+07	1.18773e+07	1.93673e+07	1.79938e+07	1.16848e+07	5.30089e+07	2.18622e+07	1.55277e+07	1.46151e+07	1.64621e+07	2.81414e+07	1.16552e+07	6.01047e+06	2.10556e+07	5.41253e+07	1.81565e+07	5.30944e+06	1.55788e+07	8.69214e+06	7.62941e+06	9.55539e+06	1.40414e+07	5.61707e+07	5.71531e+07	2.69775e+07	4.45297e+07	2.45214e+07	2.54224e+07	1.89289e+07	2.46738e+07
Com_1353_pos	2,4-dichlorobenzaldehyde 1-methyl-1-(6-methylpyridazin-3-yl)hydrazone	C13 H12 Cl2 N4	316.021	7.194	317.028	Invalid mass	No results	No results	2.12496e+07	3.3918e+07	3.10639e+07	2.64187e+07	3.53963e+07	3.6929e+07	3.35089e+07	4.69996e+07	4.14256e+07	4.5962e+07	4.26935e+07	3.93748e+07	4.5024e+07	3.35631e+07	3.73773e+07	5.93444e+07	2.99605e+07	2.24559e+07	5.64633e+07	4.92596e+07	3.19778e+07	2.82946e+07	6.68602e+07	3.93781e+07	5.63276e+07	4.92945e+07	3.51612e+07	3.84559e+07	4.08146e+07	2.98245e+07	2.16607e+07	3.9079e+07	2.62692e+07	2.88236e+07
Com_1386_pos	L-Alanyl-L-proline	C8 H14 N2 O3	169.073	1.42	170.08	Invalid mass	No results	No results	2.64952e+07	3.4159e+07	3.1926e+07	3.26907e+07	3.38842e+07	3.46525e+07	3.89452e+07	3.98874e+07	4.0464e+07	3.31343e+07	4.01747e+07	3.64511e+07	3.85493e+07	3.49412e+07	4.05241e+07	3.62488e+07	3.04088e+07	6.50036e+07	3.64512e+07	5.35199e+07	5.20734e+07	3.96239e+07	4.21221e+07	3.05603e+07	3.83991e+07	3.02058e+07	3.26617e+07	3.05996e+07	3.60314e+07	3.2776e+07	3.3917e+07	3.68409e+07	3.71378e+07	3.3297e+07
Com_1412_pos	Cycloleucine	C6 H11 N O2	129.079	1.817	130.086	No results	No results	Full match	3.85001e+07	5.59068e+07	5.8173e+07	3.58691e+07	4.31565e+07	2.70969e+07	2.23708e+07	3.27705e+07	3.2041e+07	1.574e+07	3.71583e+07	4.50215e+07	3.36058e+07	4.18702e+07	44518782	5.05796e+07	1.85351e+07	3.11752e+07	3.58923e+07	3.92713e+07	4.96786e+07	2.2075e+07	2.66581e+07	3.0869e+07	1.06775e+07	1.98303e+07	2.97024e+07	3.54575e+07	2.80488e+07	2.55744e+07	3.27459e+07	3.22833e+07	3.50469e+07	3.58863e+07
Com_1426_pos	ethyl 1-(4-acetyl-2-aminophenyl)piperidine-4-carboxylate	C16 H22 N2 O3	290.162	9.543	291.169	Full match	No results	No results	3.09517e+07	2.56404e+07	3.52343e+07	3.29898e+07	3.18793e+07	3.38708e+07	3.40189e+07	3.54371e+07	4.80862e+07	2.01159e+07	3.23275e+07	2.64142e+07	3.77745e+07	2.40666e+07	3.85289e+07	2.35135e+07	3.81794e+07	6.33865e+07	2.63946e+07	3.88028e+07	2.89418e+07	3.5001e+07	2.45282e+07	3.03341e+07	2.85889e+07	4.04882e+07	2.57545e+07	2.97111e+07	2.58045e+07	3.27657e+07	3.11301e+07	3.15354e+07	3.31414e+07	2.99644e+07
Com_1427_pos	ethyl 2-{[(1-methyl-3-propyl-1H-pyrazol-4-yl)carbonyl]amino}acetate	C12 H19 N3 O3	253.141	2.507	254.148	Invalid mass	No results	No results	2.37609e+07	1.99084e+07	2.67776e+07	3.01628e+07	2.37803e+07	1.9302e+07	2.88238e+07	1.55109e+07	2.3226e+07	1.12037e+07	2.09557e+07	1.55777e+07	2.35683e+07	2.24006e+07	2.62394e+07	1.5241e+07	5.66286e+07	2.98414e+07	1.54264e+07	1.41223e+07	1.34634e+07	1.04322e+07	1.62073e+07	2.00488e+07	1.34393e+07	2.80507e+07	2.34658e+07	3.3246e+07	1.49253e+07	1.72861e+07	2.24174e+07	2.16673e+07	1.88088e+07	2.07051e+07
Com_1445_pos	delta-Tridecalactone	C13 H24 O2	212.177	11.888	213.184	No results	No results	Full match	7.69318e+06	1.40848e+07	1.06194e+07	9.20226e+06	1.04675e+07	9.92807e+06	2.04878e+07	1.78398e+07	2.9741e+07	7.19694e+06	2.8899e+07	2.20894e+07	1.44467e+07	3.12955e+07	1.96629e+07	2.43036e+07	2.24158e+07	3.31191e+07	5.16193e+07	3.53416e+07	3.71292e+07	5.48987e+07	4.23024e+07	4.07799e+07	4.24172e+07	2.97619e+07	3.35923e+07	1.40962e+07	6.38433e+07	2.08144e+07	2.09765e+07	2.28102e+07	2.45706e+07	2.39426e+07
Com_1484_pos	2-(2,4-dihydroxyphenyl)-3,5,7-trihydroxy-4H-chromen-4-one	C15 H10 O7	324.019	13.483	325.026	Invalid mass	No results	No results	583331	287020	274811	460952	277656	592601	253638	540920	498894	238795	734991	214514	547730	588945	523315	620420	632456	1.07178e+06	5.14654e+07	674873	676355	808124	404765	672611	1.65203e+06	522267	497388	692432	6.16775e+07	466844	3.14155e+06	3.19723e+06	3.13053e+06	2.75305e+06
Com_1496_pos	2-Oxoadipic acid	C6 H8 O5	160.037	1.439	143.034	No results	No results	Full match	3.13438e+07	4.97711e+07	3.51721e+07	3.68292e+07	3.80186e+07	4.81731e+07	1.31573e+07	4.2129e+07	3.77669e+07	3.98207e+07	3.98988e+07	3.69702e+07	3.88728e+07	4.78131e+07	3.275e+07	4.99496e+07	3.58504e+07	3.18761e+07	2.86121e+07	1.88619e+07	4.64154e+07	4.13174e+07	6.02193e+07	4.1636e+07	4.50476e+07	4.37706e+07	3.29097e+07	3.16493e+07	3.58727e+07	2.84246e+07	2.63382e+07	3.36324e+07	3.26842e+07	4.04151e+07
Com_1498_pos	Sulforidazine	C21 H26 N2 O2 S2	402.151	8.417	403.158	Invalid mass	No results	No results	5.28433e+07	5.02747e+07	4.51545e+07	4.89548e+07	3.94777e+07	4.63748e+07	4.65975e+07	4.29449e+07	5.57366e+07	3.51396e+07	4.52864e+07	3.07757e+07	4.17334e+07	3.54452e+07	3.44529e+07	3.72631e+07	5.34675e+07	4.23387e+07	3.93834e+07	4.29362e+07	4.97432e+07	4.54024e+07	3.09452e+07	3.53734e+07	3.72511e+07	4.2224e+07	3.49502e+07	3.37183e+07	4.74451e+07	2.34659e+07	5.15936e+07	4.17428e+07	3.53633e+07	2.88505e+07
Com_1500_pos	3-(4-hydroxy-3-methoxyphenyl)propanoic acid	C10 H12 O4	178.062	9.111	179.07	Invalid mass	No match	No match	3.7503e+07	4.21712e+07	4.35696e+07	3.94121e+07	4.35201e+07	4.04551e+07	4.41833e+07	4.8097e+07	4.07833e+07	4.50275e+07	4.59154e+07	4.48172e+07	4.47894e+07	4.54748e+07	3.88279e+07	5.96952e+07	3.99538e+07	4.75079e+07	3.72345e+07	4.56426e+07	4.76808e+07	4.47996e+07	4.92066e+07	4.89127e+07	5.36157e+07	5.03864e+07	3.786e+07	4.47323e+07	4.6491e+07	4.57116e+07	4.08925e+07	4.11471e+07	4.07134e+07	4.12308e+07
Com_1505_pos	N-Oleoyl Glycine	C20 H37 N O3	339.276	14.037	340.283	No results	No results	Full match	3.8267e+07	3.13106e+07	4.06207e+07	3.53142e+07	3.10134e+07	4.0967e+07	3.14592e+07	3.73985e+07	4.38239e+07	3.37324e+07	4.09543e+07	3.3065e+07	4.1784e+07	3.56746e+07	3.03371e+07	4.27555e+07	5.31391e+07	4.98688e+07	3.32639e+07	4.27619e+07	5.8924e+07	4.0092e+07	3.65966e+07	4.19563e+07	4.20302e+07	3.47853e+07	3.35691e+07	4.12674e+07	4.98065e+07	3.23968e+07	2.96883e+07	2.91644e+07	3.97198e+07	3.49512e+07
Com_1514_pos	13-HPODE	C18 H32 O4	312.229	13.443	295.226	No results	No results	Full match	5.75118e+07	4.99396e+07	4.36751e+07	3.28712e+07	3.55745e+07	4.12263e+07	2.95054e+07	3.68148e+07	3.44117e+07	3.59986e+07	4.29453e+07	3.94399e+07	3.13248e+07	3.0312e+07	3.30395e+07	2.8647e+07	3.22727e+07	3.77195e+07	3.50004e+07	5.00319e+07	4.27194e+07	3.00977e+07	3.27255e+07	2.92047e+07	3.48418e+07	3.29127e+07	3.30664e+07	3.84449e+07	3.82201e+07	3.63372e+07	3.84075e+07	3.31099e+07	3.15263e+07	2.91499e+07
Com_1536_pos	HPK	C17 H28 N6 O4	380.216	13.353	381.223	Full match	No results	No results	1.49044e+07	3.06555e+07	2.78932e+07	2.11211e+07	3.28068e+07	2.54418e+07	3.45597e+07	3.87205e+07	4.87185e+07	1.19845e+07	4.06208e+07	2.94847e+07	2.17425e+07	4.83684e+07	2.35061e+07	4.23146e+07	2.62772e+07	2.12062e+07	3.71543e+07	3.14727e+07	2.48451e+07	4.67583e+07	3.40722e+07	3.68497e+07	4.96121e+07	4.99785e+07	3.01103e+07	2.22356e+07	9.07599e+06	4.20134e+07	2.39968e+07	27774059	3.51204e+07	3.57301e+07
Com_1573_pos	3-Methoxycinnamic acid	C10 H10 O3	160.052	7.777	161.059	Invalid mass	No results	No match	4.32442e+07	4.53637e+07	4.84836e+07	4.31942e+07	4.57982e+07	4.20576e+07	4.35908e+07	4.83374e+07	3.69869e+07	2.42869e+07	4.31906e+07	3.96433e+07	3.66337e+07	4.72876e+07	3.64868e+07	3.9603e+07	4.76685e+07	3.89335e+07	4.39268e+07	4.34594e+07	4.32318e+07	4.58051e+07	3.93685e+07	3.84606e+07	4.46109e+07	3.75474e+07	3.28288e+07	3.4212e+07	3.9313e+07	3.50963e+07	3.83651e+07	3.79196e+07	3.69941e+07	3.45223e+07
Com_1590_pos	N6-Acetyl-L-lysine	C8 H16 N2 O3	171.089	1.432	172.096	Invalid mass	Invalid mass	No results	4.044e+07	3.46234e+07	3.82107e+07	4.50216e+07	3.70025e+07	2.93006e+07	4.87049e+07	3.63246e+07	3.61903e+07	2.75452e+07	3.76295e+07	4.14441e+07	3.57654e+07	4.55387e+07	4.51023e+07	4.31039e+07	3.67847e+07	3.50614e+07	2.06256e+07	4.23623e+07	4.94422e+07	3.10355e+07	3.19807e+07	4.30924e+07	4.0011e+07	3.40703e+07	2.74214e+07	2.8472e+07	3.27709e+07	3.65469e+07	3.21839e+07	3.08882e+07	3.31825e+07	3.31472e+07
Com_1607_pos	(5Z)-3-aminonon-5-enoic acid	C9 H17 N O2	171.125	14.263	172.133	Full match	No results	No results	2.38487e+07	2.47878e+07	4.95298e+06	4.37854e+06	9.5909e+06	2.35799e+07	5.63333e+06	6.3139e+06	5.54663e+06	3.99513e+07	8.3097e+06	2.06549e+07	5.34519e+06	5.34282e+06	1.46548e+07	5.32299e+06	5.04386e+06	8.19379e+06	1.60113e+07	7.88814e+06	3.97554e+06	7.35242e+06	5.00267e+06	2.55606e+07	1.08538e+07	1.13162e+07	4.82996e+07	2.88979e+07	6.9482e+06	3.8636e+07	1.79856e+07	1.61542e+07	1.57628e+07	1.55217e+07
Com_1628_pos	Abscisic acid glucose ester	C21 H30 O9	426.187	7.726	427.195	No results	No results	Full match	4.86594e+07	4.65901e+07	3.88548e+07	3.87108e+07	4.53762e+07	5.15292e+07	3.90606e+07	3.58774e+07	5.5272e+07	2.80858e+07	1.65362e+07	4.28981e+07	3.22234e+07	3.98787e+07	3.38553e+07	3.52065e+07	3.32162e+07	4.37697e+07	3.54562e+07	4.36728e+07	3.74763e+07	4.15455e+07	3.96327e+07	3.67636e+07	3.6064e+07	3.24832e+07	3.31638e+07	3.18686e+07	3.1947e+07	2.78991e+07	4.75516e+07	3.59517e+07	3.50981e+07	3.07046e+07
Com_1665_pos	Monocrotaline	C16 H23 N O6	154.064	11.46	326.162	Invalid mass	No results	No results	86818.4	2.22139e+06	487209	79098.8	82055.8	1.0313e+07	833050	89234.9	884736	2.2316e+06	1.12477e+07	2.33971e+06	6.77705e+06	647299	9.18279e+06	149135	529339	1.12856e+06	3.19982e+06	4.33901e+06	899252	3.82458e+06	3.76669e+06	2.88199e+06	2.07639e+07	5.18866e+07	2.9603e+06	719928	8.7157e+06	3.33628e+07	5.96267e+06	5.917e+06	5.88194e+06	5.48793e+06
Com_1670_pos	5α-Dihydrotestosterone	C19 H30 O2	290.224	14.256	291.231	Full match	No results	No results	2.75911e+07	3.82142e+07	4.88581e+07	1.86865e+07	3.40929e+07	3.5351e+07	2.6943e+07	3.3926e+07	2.32424e+07	2.15456e+07	2.51789e+07	1.75355e+07	2.38114e+07	2.00257e+07	2.94005e+07	15638892	4.50599e+07	2.60907e+07	2.81339e+07	2.11954e+07	1.76378e+07	1.82909e+07	2.65958e+07	2.56966e+07	2.26152e+07	3.29647e+07	2.13516e+07	4.33894e+07	1.8433e+07	1.49503e+07	2.58317e+07	22899563	2.14182e+07	2.12946e+07
Com_1701_pos	Apo-13-zeaxanthinone	C18 H26 O2	274.193	13.754	275.2	No results	No results	Full match	3.3923e+07	3.21023e+07	3.07987e+07	3.62846e+07	2.99109e+07	3.2855e+07	34670593	3.33839e+07	2.8638e+07	2.70414e+07	2.92898e+07	3.00485e+07	4.07937e+07	3.35366e+07	3.77874e+07	4.05188e+07	47091152	4.02572e+07	2.56922e+07	3.5796e+07	3.44266e+07	2.93974e+07	3.85408e+07	3.36679e+07	4.87992e+07	4.26761e+07	2.78353e+07	3.02688e+07	2.61538e+07	2.223e+07	3.43271e+07	3.05914e+07	3.37517e+07	2.66017e+07
Com_1705_pos	N-(9-oxodecyl)acetamide	C12 H23 N O2	196.145	13.771	197.152	Invalid mass	No results	No match	2.42332e+07	2.15129e+07	1.27294e+07	1.87548e+07	1.67335e+07	1.18419e+07	2.04541e+07	1.70922e+07	1.58137e+07	4.85875e+07	1.91133e+07	1.99711e+07	2.53642e+07	1.67475e+07	3.18045e+07	2.10851e+07	5.33196e+06	1.90009e+07	3.21155e+07	2.2076e+07	6.33257e+06	1.5206e+07	1.11088e+07	8.77561e+06	1.04936e+07	1.85977e+07	4.16953e+07	2.9193e+07	2.9899e+07	3.55878e+07	2.41162e+07	2.29033e+07	2.29008e+07	1.90115e+07
Com_1709_pos	4-Hydroxybenzoic acid	C7 H6 O3	156.042	6.136	157.049	Invalid mass	Invalid mass	No results	3.88383e+07	3.73158e+07	4.66544e+07	3.05596e+07	3.72295e+07	3.32914e+07	3.59579e+07	4.00245e+07	3.63482e+07	3.45868e+07	3.502e+07	3.8107e+07	3.61716e+07	3.83916e+07	3.68288e+07	4.93873e+07	3.3551e+07	3.63747e+07	3.80706e+07	4.03086e+07	4.76505e+07	3.81562e+07	4.19188e+07	4.4727e+07	3.75184e+07	3.2659e+07	2.94655e+07	2.67847e+07	2.69305e+07	4.2872e+07	3.48251e+07	3.41767e+07	3.74464e+07	3.647e+07
Com_1724_pos	Demethylnobiletin	C20 H20 O8	388.115	10.146	389.122	No results	No results	Full match	8.14371e+06	8.07225e+06	7.07857e+06	7.99101e+06	8.92344e+06	8.42293e+06	7.30099e+06	7.58272e+06	6.61256e+06	1.00825e+07	8.19033e+06	8.76853e+06	4.40926e+07	3.58747e+07	4.77504e+07	4.51413e+07	2.66435e+07	3.53865e+07	4.11252e+06	8.04479e+06	1.33198e+07	7.703e+06	8.54886e+06	8.95666e+06	5.32412e+07	2.37669e+07	2.70937e+07	1.46041e+07	2.44218e+07	2.28688e+07	1.72584e+07	1.80277e+07	1.71914e+07	1.74271e+07
Com_1746_pos	Chikusetsusponin Iva	C42 H66 O14	794.442	14.737	795.45	No results	No results	Full match	2.25133e+07	7.08184e+06	5.51591e+06	2.26673e+07	1.26978e+07	7.97564e+06	1.86186e+07	2.46916e+07	1.01643e+07	1.33987e+07	5.06291e+06	2.33644e+07	3.07737e+07	4.27664e+07	2.59474e+07	4.22289e+07	2.76524e+07	1.99175e+07	5.3733e+06	1.62983e+07	1.223e+07	2.91342e+07	3.88935e+07	2.17904e+07	3.77552e+07	3.11234e+07	9.65338e+06	8.38699e+06	1.64929e+07	1.3023e+07	1.61265e+07	8.16358e+06	1.5976e+07	1.06804e+07
Com_1766_pos	4-Guanidinobutanoic acid	C5 H11 N3 O2	145.085	1.426	146.092	No results	No results	Full match	2.56514e+07	2.16456e+07	4.57379e+07	2.92254e+07	3.29178e+07	2.24293e+07	2.36915e+07	4.10983e+07	3.7833e+07	2.88711e+07	2.89703e+07	3.35538e+07	3.13416e+07	2.83303e+07	3.54864e+07	2.702e+07	2.58053e+07	4.37036e+07	4.23852e+07	4.0836e+07	3.73378e+07	3.48485e+07	3.91277e+07	3.71142e+07	3.88307e+07	3.32151e+07	2.81069e+07	3.62559e+07	4.36465e+07	2.67848e+07	2.37959e+07	2.17799e+07	3.28322e+07	2.73769e+07
Com_1767_pos	S-Adenosylmethionine	C15 H22 N6 O5 S	188.077	1.362	399.142	Invalid mass	Invalid mass	No results	2.18723e+07	2.07717e+07	2.11007e+07	2.99105e+07	2.48956e+07	2.82598e+07	3.18728e+07	2.98796e+07	4.45886e+07	3.4201e+07	3.15739e+07	2.30257e+07	3.9421e+07	1.37969e+07	3.46169e+07	3.14809e+07	3.70286e+07	2.82337e+07	2.45777e+07	3.34307e+07	5.54835e+07	4.20482e+07	4.53795e+07	4.17014e+07	8.94056e+06	4.05077e+07	1.91153e+07	1.9837e+07	1.51615e+07	1.70138e+07	3.49886e+07	3.29306e+07	3.15265e+07	2.08279e+07
Com_1792_pos	Cotoin	C14 H12 O4	244.073	10.144	245.08	No results	Full match	Full match	9.21215e+06	8.82048e+06	9.46615e+06	1.01406e+07	1.00067e+07	7.79722e+06	6.98012e+06	1.16232e+07	5.99538e+06	1.00008e+07	6.43174e+06	7.15524e+06	4.51929e+07	3.31426e+07	4.15158e+07	3.84999e+07	2.56967e+07	3.05167e+07	2.91391e+06	6.76381e+06	1.05394e+07	5.80982e+06	6.33332e+06	6.69099e+06	3.72077e+07	2.01975e+07	1.77513e+07	1.11756e+07	1.99374e+07	1.511e+07	2.04176e+07	1.57571e+07	1.45118e+07	1.2091e+07
Com_1793_pos	Docosahexaenoic Acid	C22 H32 O2	345.263	14.303	346.27	Invalid mass	No results	No results	8.16958e+06	1.15346e+07	8.83189e+06	1.0525e+07	1.12033e+07	5.48462e+06	1.2281e+07	9.55943e+06	6.38644e+06	3.81598e+07	9.11142e+06	9.69138e+06	1.36179e+07	1.00564e+07	1.78463e+07	9.26901e+06	3.23914e+06	1.23592e+07	41276130	1.14244e+07	2.55237e+06	9.47187e+06	5.49233e+06	4.41716e+06	7.12508e+06	1.34596e+07	4.02458e+07	4.17372e+07	1.902e+07	2.78477e+07	1.34346e+07	1.53886e+07	1.33493e+07	1.50479e+07
Com_1823_pos	AL 8810 Methyl ester	C25 H33 F O4	438.222	11.272	439.229	Invalid mass	No results	No results	1.98434e+07	2.24422e+07	1.93026e+07	1.69498e+07	2.26212e+07	2.38382e+07	1.88875e+07	2.44962e+07	3.24624e+07	1.61291e+07	3.86275e+07	2.53123e+07	2.46752e+07	3.94595e+07	2.3016e+07	27862928	3.03336e+07	3.15575e+07	3.65264e+07	3.05512e+07	3.23849e+07	4.68802e+07	4.00707e+07	3.69382e+07	3.88816e+07	3.77828e+07	2.60538e+07	3.43969e+07	4.18464e+07	2.92801e+07	1.8135e+07	2.77467e+07	2.81312e+07	3.09974e+07
Com_1837_pos	2,4-dihydroxyheptadec-16-en-1-yl acetate	C19 H36 O4	350.244	13.507	351.251	Invalid mass	No results	No match	2.14587e+07	3.31842e+07	3.41715e+07	3.53694e+07	2.78635e+07	2.54452e+07	3.08778e+07	2.64128e+07	2.21743e+07	1.99641e+07	2.87445e+07	2.30549e+07	3.15114e+07	2.55997e+07	3.04645e+07	2.41288e+07	3.8746e+07	3.05497e+07	1.98263e+07	1.97936e+07	2.0532e+07	1.76633e+07	2.13148e+07	1.87613e+07	2.59641e+07	2.78386e+07	2.41757e+07	4.05567e+07	2.0528e+07	2.20487e+07	2.90863e+07	2.47503e+07	2.23046e+07	2.19574e+07
Com_1851_pos	N-[2-chloro-6-(trifluoromethoxy)phenyl]-2,2-dimethylpropanamide	C12 H13 Cl F3 N O2	295.057	1.31	296.065	Full match	No results	No results	1.07918e+07	1.25961e+07	1.47186e+07	1.39074e+07	1.16583e+07	1.02182e+07	1.78777e+07	1.09522e+07	1.76253e+07	8910115	1.37721e+07	1.06682e+07	1.44606e+07	1.59686e+07	6.08124e+06	1.13069e+07	1.74342e+07	2.37081e+07	4.19279e+07	1.79426e+07	2.45652e+07	2.21409e+07	3.35361e+07	3.16742e+07	1.17172e+07	1.69095e+07	1.4772e+07	1.91736e+07	2.7509e+07	1.81364e+07	2.16594e+07	1.90743e+07	1.90137e+07	1.98326e+07
Com_1869_pos	(11E,15Z)-9,10,13-trihydroxyoctadeca-11,15-dienoic acid	C18 H32 O5	350.206	12.992	351.213	Invalid mass	No results	No results	3.4076e+07	2.63225e+07	2.81415e+07	2.74518e+07	2.669e+07	3.08744e+07	2.21771e+07	2.12973e+07	2.79635e+07	2.96912e+07	2.48915e+07	3.09587e+07	2.37384e+07	1.80004e+07	3.38402e+07	2.75154e+07	2.87038e+07	4.65776e+07	2.63895e+07	2.89249e+07	4.05132e+07	1.92375e+07	2.41564e+07	2.23596e+07	3.20037e+07	2.92621e+07	3.30018e+07	3.64666e+07	3.31201e+07	2.81744e+07	2.22437e+07	2.3246e+07	3.26044e+07	3.42941e+07
Com_1892_pos	Dihydromyricetin	C15 H12 O8	320.049	1.429	321.057	No results	Invalid mass	No results	2.67578e+07	2.15268e+07	2.43606e+07	7.43349e+06	1.94612e+07	2.8074e+07	1.30426e+07	2.76499e+07	2.59992e+07	4.23859e+07	3.0808e+07	1.94016e+07	1.63251e+07	1.59388e+07	1.48773e+07	1.54138e+07	1.01857e+07	2.5145e+07	2.99113e+07	3.27129e+07	2.57216e+07	2.29653e+07	2.4837e+07	1.8281e+07	2.5612e+07	2.09484e+07	1.91428e+07	2.21192e+07	4.29188e+07	1.85776e+07	2.00293e+07	1.76662e+07	1.76214e+07	1.84226e+07
Com_1930_pos	N1-[4-(trifluoromethyl)phenyl]-2-phenylbutanamide	C17 H16 F3 N O	307.113	5.465	308.12	Invalid mass	No results	No results	3.83016e+07	4.37615e+07	3.88737e+07	3.43893e+07	3.57912e+07	3.48861e+07	2.38995e+07	1.98645e+07	1.57369e+07	1.4457e+07	2.19344e+07	2.17968e+07	1.79218e+07	1.3944e+07	1.47223e+07	1.41049e+07	1.76083e+07	1.67604e+07	2.39364e+07	2.10854e+07	2.72268e+07	2.4425e+07	3.36827e+07	2.72101e+07	1.95618e+07	1.62224e+07	1.00497e+07	9.38819e+06	1.8668e+07	1.67241e+07	2.94514e+07	2.02494e+07	2.10549e+07	2.21777e+07
Com_2014_pos	3-{[(4-chlorophenyl)sulfonyl]methyl}-N'-hydroxybenzenecarboximidamide	C14 H13 Cl N2 O3 S	324.031	1.291	325.038	Invalid mass	No results	No results	1.38971e+07	1.19135e+07	1.25511e+07	1.44341e+07	1.53651e+07	1.69818e+07	1.61489e+07	1.94649e+07	2.28237e+07	1.04123e+07	1.45846e+07	2.11307e+07	1.75618e+07	1.86545e+07	2.14642e+07	1.4647e+07	1.96142e+07	4.26852e+07	2.13421e+07	1.81021e+07	2.06052e+07	1.74733e+07	1.71006e+07	1.7853e+07	1.53435e+07	2.55212e+07	2.04757e+07	2.06062e+07	3.70206e+07	1.81805e+07	1.76351e+07	1.59527e+07	2.08211e+07	1.8086e+07
Com_2040_pos	2,6-Di-tert-butyl-1,4-benzoquinone	C14 H20 O2	220.146	12.595	221.153	Full match	No results	No results	2.06348e+07	2.77915e+07	2.36944e+07	1.56757e+07	2.11981e+07	2.03986e+07	2.5749e+07	3.68849e+07	3.28583e+07	2.42122e+07	1.51526e+07	2.86083e+07	3.54513e+07	1.58263e+07	2.72831e+07	3.89412e+07	3.08708e+07	4.20366e+07	1.74795e+07	1.3381e+07	1.95477e+07	6.56902e+06	1.70713e+07	1.07639e+07	3.53575e+07	3.1008e+07	2.19789e+07	2.31186e+07	2.08809e+07	1.65947e+07	2.4908e+07	1.9037e+07	2.07687e+07	1.94356e+07
Com_2048_pos	Ligustilide	C12 H14 O2	190.099	10.595	191.106	No results	Full match	Full match	1.45542e+07	1.7127e+07	1.59033e+07	9.30956e+06	1.55736e+07	1.38271e+07	1.98689e+07	2.63268e+07	2.24833e+07	1.0992e+07	2.66204e+07	1.55565e+07	1.59134e+07	2.88679e+07	1.26566e+07	2.12844e+07	2.47972e+07	2.8488e+07	2.15497e+07	2.28242e+07	1.8469e+07	4.06724e+07	2.98754e+07	2.63651e+07	3.1493e+07	3.2654e+07	2.24073e+07	1.83224e+07	3.37774e+07	2.18258e+07	2.01386e+07	2.14694e+07	2.23079e+07	1.78402e+07
Com_2057_pos	Pachymic acid	C33 H52 O5	528.38	14.886	529.388	No results	Full match	No results	1.77436e+07	1.11944e+07	2.23688e+07	2.24627e+07	2.66092e+07	2.28518e+07	1.16102e+07	2.90873e+07	3.01355e+07	2.45242e+07	2.64227e+07	3.12522e+07	3.64617e+07	2.58235e+07	2.64701e+07	1.90458e+07	1.39508e+07	3.18982e+07	1.49026e+07	3.20688e+07	3.89784e+07	4.04973e+07	3.05913e+07	2.95191e+07	3.30215e+07	32195384	2.24913e+07	2.48667e+07	2.6702e+07	2.10421e+07	2.21283e+07	2.58279e+07	2.80262e+07	2.40233e+07
Com_2067_pos	1,4-dihydroxyheptadec-16-en-2-yl acetate	C19 H36 O4	368.254	13.707	369.262	Invalid mass	No results	No results	2.90645e+07	3.1696e+07	2.46015e+07	2.91067e+07	2.88466e+07	2.77878e+07	3.15944e+07	2.97855e+07	2.78751e+07	2.64848e+07	2.71905e+07	2.73796e+07	3.09625e+07	2.9144e+07	3.48563e+07	3.13832e+07	3.70654e+07	3.36843e+07	1.95067e+07	2.16854e+07	2.4354e+07	2.21728e+07	1.85003e+07	2.00253e+07	2.89038e+07	2.62954e+07	2.73122e+07	2.79979e+07	1.89087e+07	2.35937e+07	2.59398e+07	2.40909e+07	2.20108e+07	2.75764e+07
Com_2072_pos	Troxerutin	C33 H42 O19	780.178	15.127	781.185	Invalid mass	No results	No results	1.61909e+07	2.10982e+07	1.50156e+07	1.73512e+07	1.68702e+07	1.69725e+07	3.58695e+07	1.76863e+07	2.70417e+07	1.58666e+07	3.04663e+06	1.89247e+07	1.76585e+07	1.83958e+07	1.90889e+07	2.65092e+06	1.85232e+07	1.93757e+07	1.57655e+07	1.98819e+07	2.09483e+07	2.40143e+07	1.82919e+07	2.22247e+06	2.27695e+07	1.60848e+07	1.6225e+07	1.51043e+07	2.1745e+07	1.83994e+07	1.36557e+07	1.6577e+07	1.53636e+07	1.62919e+07
Com_2079_pos	R-1 Methanandamide phosphate	C23 H40 N O5 P	904.498	14.697	905.505	Invalid mass	No results	No results	2.58957e+07	2.88406e+07	3.12836e+07	3.11014e+07	2.40944e+07	3.09549e+07	2.6102e+07	3.46194e+07	2.65212e+07	2.2792e+07	3.20258e+07	3.76993e+07	2.40842e+07	2.86611e+07	2.67129e+07	2.7473e+07	2.72256e+07	2.32878e+07	2.15774e+07	2.93335e+07	3.16497e+07	3.43531e+07	2.68622e+07	2.8792e+07	2.3922e+07	2.78468e+07	2.32874e+07	1.87449e+07	2.49552e+07	2.82691e+07	2.23979e+07	2.43157e+07	2.68026e+07	2.38542e+07
Com_2092_pos	Epigallocatechin	C15 H14 O7	306.075	1.414	307.082	No results	Full match	Full match	1.57328e+07	1.75107e+07	2.63588e+07	1.78865e+07	1.66543e+07	2.20863e+07	1.62377e+07	2.17363e+07	1.51133e+07	2.41546e+07	2.20435e+07	1.98473e+07	1.74542e+07	1.70371e+07	1.98257e+07	1.41179e+07	2.48013e+07	3.14592e+07	3.34397e+07	3.07408e+07	3.03726e+07	3.967e+07	3.1012e+07	3.35997e+07	1.93846e+07	2.64813e+07	1.62372e+07	2.79304e+07	3.9359e+07	1.75308e+07	2.05603e+07	1.85323e+07	2.2451e+07	2.10391e+07
Com_2110_pos	Palmitoylethanolamide	C18 H37 N O2	299.281	14.034	300.288	No results	No results	Full match	2.29465e+07	2.3646e+07	1.92214e+07	2.00893e+07	2.75402e+07	1.84046e+07	2.41337e+07	2.1386e+07	2.29623e+07	3.45488e+07	2.53297e+07	2.3184e+07	2.24325e+07	2.31123e+07	2.98462e+07	2.08807e+07	1.24581e+07	2.62606e+07	2.69705e+07	3.23535e+07	1.08262e+07	2.46844e+07	1.85466e+07	1.63996e+07	2.0466e+07	2.14821e+07	3.2778e+07	3.41467e+07	3.5439e+07	3.00642e+07	2.14995e+07	2.14455e+07	2.67256e+07	2.37769e+07
Com_2144_pos	Griffonilide	C8 H8 O4	168.042	6.756	169.049	No results	No results	Full match	3.87796e+07	2.82276e+07	2.92691e+07	2.16442e+07	1.742e+07	1.3297e+07	1.54599e+07	2.51421e+07	1.7963e+07	23431402	3.42029e+07	1.99817e+07	1.54844e+07	1.92264e+07	1.71196e+07	1.53048e+07	3.54732e+07	1.59698e+07	1.09001e+07	1.68769e+07	2.13792e+07	1.5417e+07	1.79454e+07	18627585	1.52395e+07	1.38723e+07	1.27524e+07	1.18002e+07	1.12044e+07	1.39904e+07	1.54475e+07	1.36632e+07	1.37956e+07	1.51023e+07
Com_2157_pos	2-Hydroxy-6-Aminopurine	C5 H5 N5 O	151.049	3.864	152.056	No results	No results	Full match	2.63544e+07	3.8572e+07	2.21131e+07	3.33683e+07	3.2537e+07	2.56844e+07	1.62312e+07	1.98809e+07	2.15129e+07	2.81704e+07	2.19958e+07	1.94863e+07	26726148	1.77609e+07	2.21647e+07	2.6055e+07	2.41881e+07	2.97496e+07	2.50542e+07	2.91943e+07	2.84509e+07	3.2419e+07	2.37447e+07	4.5808e+06	1.79002e+07	2.37277e+07	1.68608e+07	2.7384e+07	29284444	2.12395e+07	2.98e+07	2.25332e+07	2.80298e+07	2.43076e+07
Com_2162_pos	Diacetoxyscirpenol	C19 H26 O7	406.161	10.281	389.157	Invalid mass	No results	No results	2.00421e+07	2.52106e+07	2.00679e+07	2.26787e+07	2.03535e+07	2.93637e+07	2.86833e+07	2.33715e+07	2.64391e+07	1.93371e+07	2.64257e+07	1.87694e+07	1.94979e+07	3.29042e+07	1.75274e+07	2.5859e+07	2.56402e+07	2.36579e+07	8.46479e+06	1.03201e+07	3.80096e+07	2.24962e+07	1.24907e+07	1.05912e+07	2.31906e+07	2.45976e+07	2.02925e+07	2.31389e+07	2.37303e+07	2.18641e+07	2.46501e+07	2.14447e+07	2.09598e+07	1.84292e+07
Com_2180_pos	4-Hydroxycoumarin	C9 H6 O3	162.031	8.597	163.039	No results	No results	Full match	2.31455e+07	3.80366e+07	2.71511e+07	2.07529e+07	2.89326e+07	3.11994e+07	2.56808e+07	2.91083e+07	2.17997e+07	2.75782e+07	3.06007e+07	2.68597e+07	2.06681e+07	2.79717e+07	1.98363e+07	2.73034e+07	1.81409e+07	1.55889e+07	1.99727e+07	1.84218e+07	2.50107e+07	3.45105e+07	2.78251e+07	3.76513e+07	2.42149e+07	1.88135e+07	1.72759e+07	2.40313e+07	2.45403e+07	2.36838e+07	2.57514e+07	2.47951e+07	2.36419e+07	2.35585e+07
Com_2193_pos	7-(2-hydroxypropan-2-yl)-1,4a-dimethyl-decahydronaphthalen-1-ol	C15 H28 O2	222.197	15.233	223.204	Invalid mass	No results	No results	2.35052e+07	2.73083e+07	3.34386e+07	3.34453e+07	2.32172e+07	3.04681e+07	23390548	1.94357e+07	1.79868e+07	1.59815e+07	2.60011e+07	2.28861e+07	2.8203e+07	2.18326e+07	1.95478e+07	1.74894e+07	2.7137e+07	2.02003e+07	2.96826e+07	2.15645e+07	1.76805e+07	2.52532e+07	1.86658e+07	1.92711e+07	1.81359e+07	2.15627e+07	2.29148e+07	2.90091e+07	2.89033e+07	2.57246e+07	2.86908e+07	3.14869e+07	3.43462e+07	2.89844e+07
Com_2259_pos	7-(3,4-dihydroxyphenyl)-5-hydroxy-1-(4-hydroxyphenyl)heptan-3-one	C19 H22 O5	312.135	8.86	313.142	Invalid mass	No results	No results	27686608	2.71036e+07	3.24653e+07	2.72768e+07	2.84279e+07	1.02796e+07	2.93927e+07	2.45647e+07	2.7408e+07	1.69158e+07	3.32806e+07	2.66388e+07	2.95708e+07	2.97364e+07	2.32836e+07	3.1472e+07	2.63637e+07	2.66542e+07	9.04139e+06	9.3146e+06	3.84585e+07	5.92846e+06	3.29713e+07	3.48747e+07	3.52239e+07	2.59583e+07	2.74353e+07	2.22052e+07	9.3094e+06	2.86425e+07	2.39031e+07	2.47435e+07	2.37155e+07	2.41628e+07
Com_2261_pos	10-Nitrolinoleate	C18 H31 N O4	307.211	12.753	308.219	Invalid mass	No results	No results	1.66229e+07	1.51675e+07	2.82272e+06	2.80754e+06	4.50832e+06	1.19584e+07	3.17414e+06	3.51387e+06	3.32879e+06	2.22742e+07	4.58648e+06	1.40614e+07	3.86107e+06	3.42116e+06	9.1009e+06	2.76151e+06	3.09922e+06	4.15463e+06	1.12711e+07	4.808e+06	821913	3.20286e+06	3.40676e+06	2.126e+07	7.20892e+06	6.91455e+06	3.23448e+07	1.45303e+07	4.29975e+06	2.27528e+07	7.4901e+06	9.01116e+06	9.97617e+06	1.05833e+07
Com_2278_pos	para-methoxy-Butyryl fentanyl-d7	C24 H25 [2]H7 N2 O2	387.297	12.622	388.304	Invalid mass	No results	No results	2.83319e+07	2.94559e+07	2.9337e+07	2.44881e+07	2.68873e+07	2.77771e+07	2.21108e+07	2.21781e+07	2.52764e+07	1.77748e+07	2.58762e+07	2.06231e+07	2.7879e+07	2.08104e+07	2.94573e+07	2.93072e+07	2.92178e+07	1.64884e+07	2.16699e+07	2.87668e+07	3.36369e+07	2.59709e+07	2.30734e+07	2.09777e+07	3.7621e+07	3.23206e+07	2.08135e+07	3.13022e+07	2.86643e+07	1.57208e+07	2.07967e+07	1.07408e+07	2.56822e+07	2.36073e+07
Com_2344_pos	4-{3-[(3,4-dihydroxyphenyl)methyl]-2-methylbutyl}benzene-1,2-diol	C18 H22 O4	324.131	8.557	325.138	Invalid mass	No results	No results	2.33189e+07	2.52168e+07	2.44364e+07	2.42934e+07	2.42379e+07	2.42271e+07	2.85004e+07	2.89952e+07	3.24965e+07	2.25639e+07	3.07047e+07	2.35972e+07	2.7548e+07	2.89754e+07	2.52583e+07	2.88561e+07	3.05513e+07	2.50266e+07	2.39466e+07	3.2085e+07	3.40142e+07	3.3628e+07	3.57955e+07	3.18897e+07	2.84804e+07	2.81854e+07	2.24492e+07	2.57112e+07	2.74418e+07	2.39804e+07	2.77564e+07	2.6224e+07	2.57572e+07	2.30969e+07
Com_2371_pos	1,4-dihydroxy-1,4-dimethyl-7-(propan-2-ylidene)-decahydroazulen-6-one	C15 H24 O3	269.198	11.084	270.205	Invalid mass	No results	No results	1.37486e+07	1.27422e+07	1.71473e+06	1.75804e+06	3.82709e+06	1.24602e+07	2.23664e+06	2.0966e+06	2.4255e+06	2.33398e+07	3.9383e+06	1.32627e+07	2.14296e+06	1.63589e+06	7.20545e+06	1.93368e+06	2.39115e+06	3.11932e+06	1.06727e+07	2.4418e+06	1.66751e+06	2.34837e+06	2.21229e+06	1.85637e+07	7.20165e+06	4.52423e+06	3.04519e+07	1.62721e+07	2.8414e+06	2.0149e+07	7.94836e+06	7.22017e+06	7.18731e+06	8.89373e+06
Com_2474_pos	Folinic acid	C20 H23 N7 O7	435.209	6.611	436.216	Invalid mass	No results	No results	1.94541e+07	2.60714e+07	2.4413e+07	2.90643e+07	2.3241e+07	2.36325e+07	1.95012e+07	1.56734e+07	1.63203e+07	1.64058e+07	2.13382e+07	2.03755e+07	1.91962e+07	2.40253e+07	1.75586e+07	1.81421e+07	1.96065e+07	2.05466e+07	2.51417e+07	2.02697e+07	3.12125e+07	2.37069e+07	2.4784e+07	2.67333e+07	2.06856e+07	1.5849e+07	1.59011e+07	1.9674e+07	2.1421e+07	2.51135e+07	2.09579e+07	2.09446e+07	2.13457e+07	2.17533e+07
Com_2505_pos	Wulignan A1	C20 H22 O5	342.145	8.903	343.153	No results	No results	Full match	2.71705e+07	2.54612e+07	2.87557e+07	2.62886e+07	3.06569e+07	2.63568e+07	2.61053e+07	2.23967e+07	2.41377e+07	1.49298e+07	2.93621e+07	2.68862e+07	2.48329e+07	2.70706e+07	2.10406e+07	2.79636e+07	2.5155e+07	2.73758e+07	2.88485e+07	2.23806e+07	30543571	2.81364e+07	2.70678e+07	2.96386e+07	2.88698e+07	2.46046e+07	2.15356e+07	2.15184e+07	2.69751e+07	2.41994e+07	2.58589e+07	2.37081e+07	2.35362e+07	1.81969e+07
Com_2510_pos	Phenmetrazine	C11 H15 N O	177.115	6.459	178.122	Full match	No results	No results	2.74167e+07	2.61708e+07	2.36404e+07	2.09578e+07	2.24332e+07	2.75719e+07	1.58317e+07	2.2779e+07	2.74538e+07	1.67965e+07	2.00896e+07	1.24015e+07	2.15544e+07	1.17533e+07	2.15947e+07	1.62865e+07	2.40319e+07	2.23335e+07	2.03486e+07	2.66475e+07	1.75993e+07	2.24414e+07	2.5177e+07	2.47402e+07	1.68149e+07	3.15391e+07	1.74919e+07	2.09107e+07	1.73041e+07	1.38213e+07	2.07548e+07	2.17418e+07	2.07638e+07	1.97767e+07
Com_2512_pos	gamma,gamma-Dimethylallyl pyrophosphate	C5 H12 O7 P2	246.006	1.145	247.013	No results	No results	Full match	1.75748e+07	1.811e+07	1.45942e+07	2.24351e+07	2.71971e+07	2.24882e+07	2.28529e+07	1.84026e+07	2.85644e+07	2.01862e+07	3.96931e+06	2.73099e+07	3.00183e+07	2.62551e+07	1.66075e+07	1.57505e+07	4.15677e+06	2.20869e+07	1.66181e+07	3.16191e+07	2.93112e+07	2.87515e+07	2.83359e+07	1.55061e+07	4.58941e+06	2.97396e+07	2.64471e+07	2.6157e+07	2.83147e+07	2.55419e+07	1.14528e+07	1.84226e+07	1.88151e+07	2.63832e+07
Com_2548_pos	2-Hydroxy-2-methyl-3-buten-1-yl beta-D-glucopyranoside	C11 H20 O7	281.144	9.853	282.151	Invalid mass	No results	No results	9.33187e+06	6.28826e+06	6.30849e+06	2.02827e+07	5.21412e+06	3.90854e+06	1.18534e+07	5.80619e+06	4.45137e+06	3.42925e+06	4.82339e+06	4.31557e+06	1.67361e+07	1.00285e+07	2.966e+07	8.42844e+06	2.81431e+07	6.36922e+06	3.84418e+06	4.82664e+06	3.9947e+06	4.57954e+06	4.36427e+06	5.49819e+06	5.46451e+06	9.58807e+06	8.30343e+06	6.42761e+06	4.33247e+06	5.02261e+06	5.69806e+06	5.72757e+06	5.70112e+06	5.05384e+06
Com_2622_pos	(2E)-3-(3,4-dimethoxyphenyl)prop-2-enoic acid	C11 H12 O4	190.062	9.138	191.07	Invalid mass	No match	No match	1.66482e+07	1.81531e+07	1.7673e+07	1.83841e+07	2.13525e+07	2.12623e+07	2.12184e+07	2.17015e+07	1.82368e+07	1.47571e+07	2.6933e+07	2.37357e+07	1.90603e+07	2.08619e+07	1.62301e+07	2.23781e+07	2.44105e+07	2.21148e+07	2.25069e+07	2.49579e+07	2.93849e+07	2.35396e+07	2.38102e+07	2.91725e+07	2.3158e+07	2.31151e+07	1.93418e+07	2.64522e+07	2.90596e+07	2.31642e+07	1.81231e+07	2.1201e+07	2.28878e+07	1.97329e+07
Com_2649_pos	Isophorone	C9 H14 O	138.104	14.911	139.111	Full match	No results	No results	2.00869e+07	2.32105e+07	2.16933e+07	2.3269e+07	2.08425e+07	2.51854e+07	2.21359e+07	2.04654e+07	1.96919e+07	2.18734e+07	2.27142e+07	2.12304e+07	2.56095e+07	2.14218e+07	2.29734e+07	1.01878e+07	1.87356e+07	2.19226e+07	2.7195e+07	2.35039e+07	1.73393e+07	2.73973e+07	1.79356e+07	1.63738e+07	1.99557e+07	1.91374e+07	2.21725e+07	2.36609e+07	2.22043e+07	2.22218e+07	2.42148e+07	2.40032e+07	2.17874e+07	2.45561e+07
Com_2666_pos	Jasmone	C11 H16 O	164.12	12.118	165.127	Full match	No results	No results	2.96502e+07	2.47865e+07	2.49315e+07	1.74554e+07	2.03632e+07	2.0493e+07	2.1227e+07	2.51436e+07	2.03926e+07	1.68477e+07	1.80465e+07	1.9512e+07	2.20981e+07	1.12634e+07	1.66206e+07	1.97277e+07	1.86685e+07	2.59793e+07	1.89637e+07	1.35718e+07	1.4298e+07	1.0137e+07	1.40543e+07	1.07974e+07	2.73592e+07	2.06516e+07	1.81735e+07	1.78409e+07	1.79318e+07	1.44279e+07	1.89945e+07	1.8338e+07	1.88929e+07	1.79482e+07
Com_2689_pos	Skimmin	C15 H16 O8	324.083	8.595	325.091	No results	Full match	Full match	2.00214e+07	2.72346e+07	2.2044e+07	1.77121e+07	2.52463e+07	2.60799e+07	2.26817e+07	2.57573e+07	1.98212e+07	2.14924e+07	2.69561e+07	2.0201e+07	1.92271e+07	2.29596e+07	1.35333e+07	2.32228e+07	1.77831e+07	1.70999e+07	1.79907e+07	2.07344e+07	2.31106e+07	2.90211e+07	2.40514e+07	2.92695e+07	2.27455e+07	1.81041e+07	1.63385e+07	2.13525e+07	2.08495e+07	1.88489e+07	2.28763e+07	2.00931e+07	1.98655e+07	2.04043e+07
Com_2696_pos	N-(9H-Purin-6-ylcarbamoyl)threonine	C10 H12 N6 O4	280.093	12.274	281.101	No results	No results	Full match	2.8276e+07	2.60361e+07	2.3631e+07	2.28869e+07	2.49477e+07	2.31844e+07	2.09969e+07	1.95012e+07	2.35529e+07	1.79027e+07	2.14315e+07	1.66971e+07	2.05141e+07	1.73266e+07	1.72408e+07	2.15696e+07	2.13996e+07	2.11203e+07	1.6312e+07	1.90577e+07	2.31018e+07	2.0618e+07	2.1498e+07	2.06998e+07	1.95047e+07	1.66856e+07	1.49757e+07	1.43351e+07	1.77387e+07	1.22553e+07	26964873	2.02631e+07	1.90028e+07	1.73609e+07
Com_2759_pos	Isoeugenyl acetate	C12 H14 O3	206.094	8.682	207.101	Full match	No results	Full match	2.86317e+07	5.26814e+06	6.66974e+06	3.33757e+06	3.93824e+06	4.45586e+06	3.78923e+06	3.37787e+06	4.01809e+06	7.48805e+06	3.55289e+06	3.60121e+06	2.61383e+06	3.54129e+06	3.46027e+06	3.49695e+06	2.60791e+06	2.91193e+07	4.18307e+06	5.40667e+06	1.92405e+06	5.39434e+06	7.16657e+06	5.51465e+06	4.22429e+06	1.99662e+06	2.54389e+06	2.29898e+06	3.05369e+06	2.93546e+06	4.37285e+06	3.85151e+06	3.6209e+06	3.86073e+06
Com_2804_pos	N3,N4-Dimethyl-L-arginine	C8 H18 N4 O2	202.142	1.406	203.149	Invalid mass	Invalid mass	No results	2.31639e+07	1.84264e+07	1.85401e+07	1.85847e+07	2.19587e+07	1.90118e+07	2.47014e+07	2.37515e+07	2.32595e+07	2.25291e+07	1.86868e+07	2.40003e+07	1.92814e+07	2.15997e+07	2.64495e+07	2.1348e+07	2.31739e+07	2.65629e+07	1.42204e+07	1.32441e+07	1.56788e+07	1.61044e+07	1.46011e+07	1.87664e+07	2.48655e+07	2.18394e+07	2.13045e+07	1.86702e+07	2.26464e+07	2.36378e+07	1.81137e+07	2.05451e+07	1.89296e+07	1.89138e+07
Com_2805_pos	Cocamidopropyl betaine	C19 H38 N2 O3	342.287	13.54	343.294	No results	No results	Full match	1.82136e+07	1.14083e+07	9.17291e+06	10116037	1.31585e+07	1.27934e+07	2.25684e+07	1.30743e+07	1.20216e+07	2.00225e+07	1.24931e+07	13458263	1.19041e+07	9.18926e+06	1.22017e+07	1.13911e+07	1.3372e+07	1.4555e+07	1.83878e+07	1.78236e+07	1.43873e+07	1.40885e+07	1.39026e+07	1.11258e+07	1.83197e+07	1.5379e+07	1.59281e+07	2.44266e+07	1.7087e+07	1.61946e+07	1.34187e+07	1.40703e+07	1.35126e+07	1.42879e+07
Com_2834_pos	2-Methoxyresorcinol	C7 H8 O3	140.047	7.593	141.054	Full match	No results	Full match	1.41683e+07	1.13506e+07	1.38675e+07	1.32834e+07	1.42343e+07	1.74271e+07	1.43063e+07	1.11776e+07	1.18533e+07	9.53371e+06	1.31429e+07	1.45552e+07	1.67405e+07	1.36611e+07	9.41226e+06	1.14819e+07	2.53716e+07	1.27437e+07	1.18797e+07	1.91642e+07	1.53418e+07	1.28455e+07	1.41404e+07	1.21323e+07	1.36126e+07	2.21522e+07	1.28263e+07	1.73777e+07	1.1016e+07	1.39264e+07	9.61838e+06	1.54216e+07	8.56768e+06	1.33213e+07
Com_2854_pos	N6,N6,N6-Trimethyl-L-lysine	C9 H20 N2 O2	188.151	1.26	189.159	Invalid mass	Invalid mass	No results	1.54571e+07	1.42416e+07	1.20402e+07	2.46406e+07	1.77201e+07	1.27952e+07	1.98061e+07	1.57813e+07	1.42115e+07	1.01801e+07	1.18379e+07	1.83729e+07	1.77564e+07	1.08557e+07	1.79707e+07	1.77857e+07	1.79641e+07	1.52394e+07	1.07461e+07	1.5455e+07	1.75379e+07	1.19325e+07	1.81394e+07	1.74641e+07	1.2145e+07	1.7241e+07	1.40512e+07	9.07027e+06	1.17875e+07	1.3152e+07	1.48469e+07	1.5442e+07	1.43325e+07	1.4002e+07
Com_2892_pos	D,L-Camphor	C10 H16 O	152.12	15.235	153.127	Full match	No results	Full match	1.73264e+07	2.18418e+07	2.16652e+07	2.1809e+07	1.44434e+07	2.24709e+07	1.47106e+07	1.69947e+07	1.40783e+07	1.03568e+07	1.84492e+07	1.45127e+07	1.61494e+07	1.61e+07	1.26594e+07	14696348	2.16995e+07	1.3298e+07	2.20836e+07	1.07837e+07	1.58709e+07	1.74952e+07	1.16345e+07	1.41916e+07	1.19808e+07	15949049	1.54e+07	1.62395e+07	1.88275e+07	1.69792e+07	2.49517e+07	2.15906e+07	2.30564e+07	1.98585e+07
Com_2900_pos	L-Citrulline	C6 H13 N3 O3	175.095	1.354	176.102	No results	No results	Full match	2.19319e+07	1.82715e+07	1.69889e+07	2.41701e+07	2.11823e+07	1.574e+07	1.87005e+07	1.4798e+07	1.35579e+07	8.92716e+06	9.27672e+06	1.43329e+07	1.45617e+07	1.80758e+07	2.23784e+07	2.28576e+07	1.11093e+07	1.84307e+07	1.53441e+07	1.25976e+07	2.32157e+07	1.75244e+07	1.5007e+07	2.0857e+07	1.90457e+07	1.41664e+07	1.26967e+07	1.66773e+07	1.28548e+07	1.39082e+07	1.33021e+07	1.63959e+07	1.60718e+07	1.40788e+07
Com_3013_pos	(2E,4E)-N-(2-methylpropyl)dodeca-2,4-dienamide	C16 H29 N O	251.224	13.184	252.231	Full match	No results	No results	7.39975e+06	7.74145e+06	3.02224e+06	6.7818e+06	7.55049e+06	3.50635e+06	7.10416e+06	148924	7.26562e+06	2.35813e+07	6.65149e+06	2.5238e+06	7.00754e+06	6.9896e+06	1.1659e+07	6.30842e+06	3.1195e+06	9.42864e+06	1.56237e+07	8.58594e+06	2.06767e+06	5.61964e+06	4.52273e+06	3.45162e+06	4.61855e+06	6.50761e+06	2.15895e+07	2.24325e+07	1.29888e+07	2.16339e+07	1.09228e+07	1.09047e+07	12495055	8.56157e+06
Com_3027_pos	1-(4-chlorophenyl)-3-hydroxy-1,2-dihydroquinoxalin-2-one	C14 H9 Cl N2 O2	272.039	1.406	273.047	Invalid mass	No results	No results	2.42852e+07	1.30684e+07	2.15498e+07	7.81321e+06	1.50785e+07	1.61431e+07	1.05115e+07	1.34974e+07	1.07958e+07	2.43351e+07	1.27317e+07	1.10241e+07	1.3495e+07	9.37933e+06	1.27296e+07	7.01742e+06	9.57439e+06	1.65103e+07	1.65684e+07	1.56708e+07	1.40478e+07	1.1239e+07	1.33336e+07	1.02948e+07	9.83052e+06	1.22303e+07	1.52833e+07	1.56e+07	2.05432e+07	9.77502e+06	1.1295e+07	1.22285e+07	1.28114e+07	1.13281e+07
Com_3031_pos	Oleanolic acid	C30 H48 O3	438.349	15.112	439.356	Invalid mass	No results	No match	1.84623e+06	5.88704e+06	5.43369e+06	4.38222e+06	3.86348e+06	2.55899e+06	5.98743e+06	6.01421e+06	1.06204e+07	759350	6.43722e+06	1.42821e+06	9.97327e+06	5.86087e+06	8.02455e+06	6.01683e+06	2.3532e+07	1.36765e+07	1.6516e+07	9.48324e+06	6.9972e+06	2.09734e+07	9.75104e+06	1.26324e+07	1.48665e+07	1.35338e+07	1.13456e+07	2.66297e+06	1.30726e+07	4.72153e+06	6.66835e+06	6.73629e+06	1.01365e+07	8.5682e+06
Com_3055_pos	LPC(1-acyl 18:3)	C26 H48 N O7 P	517.316	14.97	518.323	No results	No results	Full match	4.79409e+06	1.97273e+07	9.49489e+06	1.50185e+07	9.19611e+06	5.22097e+06	3.68353e+06	1.23139e+07	4.2148e+06	3.94013e+06	3.80804e+06	5.32321e+06	4.42758e+06	4.72401e+06	5.16989e+06	3.82459e+06	10036741	2.60238e+07	1.54819e+07	6.47069e+06	1.48375e+07	6.28994e+06	4.17733e+06	4.60893e+06	4.0531e+06	5.45015e+06	5.31833e+06	4.01518e+06	1.0592e+06	2.99919e+06	4.42464e+06	3.85707e+06	4.76136e+06	4.16537e+06
Com_3062_pos	Muramic acid	C9 H17 N O7	269.109	1.359	270.117	Invalid mass	No results	No results	1.28921e+07	1.41889e+07	8.64324e+06	2.26423e+07	1.25138e+07	1.3069e+07	1.22917e+07	1.25931e+07	1.13404e+07	9.01017e+06	1.29473e+07	1.34317e+07	1.13419e+07	1.30426e+07	1.4201e+07	1.93995e+07	1.3282e+07	5.5869e+06	5.89899e+06	1.11153e+07	1.49671e+07	1.32585e+07	1.12062e+07	1.45512e+07	1.6869e+07	1.1557e+07	8.20611e+06	1.12073e+07	6.56928e+06	1.12268e+07	1.15322e+07	5.94888e+06	1.17286e+07	10403072
Com_3068_pos	Sedanolide	C12 H18 O2	194.13	12	195.137	Full match	No results	Full match	2.20512e+07	1.99835e+07	1.6453e+07	1.59439e+07	1.72078e+07	1.74268e+07	1.58417e+07	1.93209e+07	1.68458e+07	1.57035e+07	1.57315e+07	1.7735e+07	1.6281e+07	1.35172e+07	1.71214e+07	1.82441e+07	1.92128e+07	2.58885e+07	1.80009e+07	1.63513e+07	1.7379e+07	1.41178e+07	1.40261e+07	1.2421e+07	1.75178e+07	1.76021e+07	1.65701e+07	2.00496e+07	3.79079e+06	1.10436e+07	1.57285e+07	1.65751e+07	1.58838e+07	1.32468e+07
Com_3153_pos	D-(+)-Maltose	C12 H22 O11	364.097	15.833	365.104	Invalid mass	No results	No results	1.65517e+07	1.93653e+07	1.44114e+07	1.83489e+07	1.40172e+07	2.23056e+07	2.16975e+07	2.34613e+07	2.17903e+07	1.44424e+07	1.62001e+07	1.51842e+07	1.46343e+07	1.47839e+07	1.25747e+07	1.73155e+07	1.40718e+07	1.40934e+07	1.09924e+07	1.42466e+07	1.38455e+07	1.08003e+07	1.30365e+07	1.34137e+07	1.1858e+07	1.25925e+07	9.16904e+06	7.7037e+06	8.66876e+06	9.87351e+06	1.67235e+07	1.50742e+07	9.02967e+06	1.0327e+07
Com_3158_pos	lupinine	C10 H19 N O	169.146	14.912	170.153	No results	No results	Full match	1.76539e+07	1.97189e+07	1.94788e+07	2.0178e+07	1.86177e+07	2.26365e+07	1.63947e+07	1.7865e+07	1.73477e+07	1.78664e+07	2.09991e+07	1.75743e+07	1.98572e+07	1.71723e+07	1.89597e+07	1.69402e+07	1.49706e+07	1.68976e+07	2.20643e+07	1.76691e+07	1.5019e+07	2.11034e+07	1.57798e+07	1.33634e+07	1.79199e+07	1.79509e+07	1.94238e+07	2.08907e+07	2.20055e+07	1.9494e+07	2.01794e+07	1.88258e+07	2.11446e+07	2.09315e+07
Com_3159_pos	Methyl cinnamate	C10 H10 O2	162.068	7.899	163.075	Full match	No results	Full match	2.05113e+07	2.05477e+07	1.73895e+07	1.9837e+07	1.95212e+07	1.94193e+07	1.72444e+07	17104985	1.70845e+07	1.59877e+07	1.63494e+07	1.88593e+07	2.04722e+07	1.93086e+07	1.6313e+07	2.37376e+07	2.0295e+07	1.84542e+07	2.20593e+07	2.06255e+07	2.30528e+07	2.17215e+07	2.2638e+07	1.88051e+07	1.99702e+07	1.85251e+07	1.73116e+07	1.92009e+07	1.99856e+07	1.81354e+07	1.97725e+07	1.92685e+07	1.78254e+07	1.72862e+07
Com_3185_pos	(5-L-Glutamyl)-L-amino acid	C8 H14 N2 O5	218.089	1.424	219.096	No results	No results	Full match	1.4441e+07	1.78394e+07	1.87828e+07	1.26766e+07	1.28623e+07	1.64117e+07	1.3547e+07	1.94323e+07	1.58246e+07	1.27523e+07	1.51978e+07	1.93122e+07	1.37435e+07	1.08919e+07	1.84143e+07	1.95732e+07	1.64489e+07	1.38754e+07	1.88313e+07	2.15834e+07	2.2063e+07	2.23959e+07	2.34687e+07	2.45887e+07	2.05301e+07	1.4248e+07	1.4477e+07	1.35492e+07	2.03648e+07	1.79312e+07	1.81056e+07	1.88746e+07	1.23637e+07	1.52103e+07
Com_3241_pos	N-p-Coumaroylspermidine	C16 H25 N3 O2	291.195	14.744	292.203	No results	No results	Full match	1.18724e+07	1.6645e+07	1.45956e+07	1.65971e+07	1.20271e+07	1.2665e+07	9.76979e+06	6.47573e+06	1.78265e+07	2.23193e+07	1.09822e+07	8.3166e+06	1.42585e+07	5.51978e+06	3.74588e+06	7.53619e+06	8.05906e+06	1.36248e+07	1.33354e+07	9.21389e+06	6.59299e+06	1.09029e+07	4.21171e+06	4.41511e+06	1.09398e+07	9.83485e+06	7.11762e+06	7.91763e+06	1.10161e+07	8.16721e+06	8.14371e+06	1.44274e+07	9.2401e+06	1.35577e+07
Com_3274_pos	Thymol	C10 H14 O	150.104	10.726	151.112	No results	No results	Full match	7.64932e+06	7.74825e+06	2.16961e+07	7.30207e+06	1.00732e+07	8.2311e+06	9.39748e+06	7.32776e+06	8.37529e+06	8.54692e+06	1.00736e+07	6.85699e+06	8.51422e+06	1.83607e+07	9.87349e+06	9.30609e+06	1.34336e+07	8.56018e+06	1.14865e+07	9.32158e+06	1.39554e+07	1.05001e+07	1.11238e+07	9.38387e+06	1.71212e+07	8.74643e+06	8.02161e+06	1.41533e+07	9.35068e+06	6.86738e+06	6.65276e+06	6.14222e+06	8.24164e+06	8.8519e+06
Com_3281_pos	Benzoic Acid	C7 H6 O2	122.037	10.931	123.044	No results	No results	Full match	3.48529e+06	2.78755e+06	2.71293e+06	2.15892e+06	2.69771e+06	3.99289e+06	2.1243e+06	2.30281e+06	1.35753e+06	2.37947e+06	3.2746e+06	2.02957e+06	2.97613e+06	2.30155e+06	2.36895e+06	2.36673e+06	2.93808e+06	2.68448e+06	2.10181e+07	3.97705e+06	4.85818e+06	2.6635e+06	3.46882e+06	2.26367e+06	2.63304e+06	2.72147e+06	1.9433e+06	2.19016e+06	1.08945e+07	1.64247e+06	3.95209e+06	3.12463e+06	3.14625e+06	3.17214e+06
Com_3313_pos	Mesaconitine	C33 H45 N O11	631.297	10.271	632.305	No results	No results	Full match	1.18696e+07	1.38014e+07	1.25294e+07	1.69628e+07	1.28089e+07	1.4444e+07	1.62772e+07	1.69152e+07	14611878	1.24573e+07	1.95558e+07	1.5352e+07	1.67917e+07	1.64419e+07	1.58365e+07	2.11177e+07	2.02575e+07	1.9318e+07	1.35273e+07	1.71171e+07	1.872e+07	1.91758e+07	2.01566e+07	1.90333e+07	1.9251e+07	2.26231e+07	1.73226e+07	1.92642e+07	2.32621e+07	1.47731e+07	1.58695e+07	1.46163e+07	1.66709e+07	1.48288e+07
Com_3427_pos	2-(2-carboxy-2-methylpropyl)-4,6-dimethylbenzoic acid	C14 H18 O4	250.119	10.14	251.126	Full match	No results	No results	6.35798e+06	1.0474e+07	8.09998e+06	7.67977e+06	8.54132e+06	9.92507e+06	1.34828e+07	1.8138e+07	1.64819e+07	6.73548e+06	1.77892e+07	1.29052e+07	1.0627e+07	1.53824e+07	8.00007e+06	1.34232e+07	1.3198e+07	1.27199e+07	1.97858e+07	1.51981e+07	1.52893e+07	2.0132e+07	1.59065e+07	1.97131e+07	1.65791e+07	14812054	1.2739e+07	1.09002e+07	1.90213e+07	1.53065e+07	1.13127e+07	1.24533e+07	1.23473e+07	1.31956e+07
Com_3429_pos	Creatine	C4 H9 N3 O2	131.069	1.406	132.077	No results	No results	Full match	2.12558e+06	1.65516e+06	2.91182e+06	1.75164e+06	2.26252e+06	2.25556e+06	2.68809e+06	3.69653e+06	2.72709e+06	2.40312e+06	2.64769e+06	2.14752e+06	2.41377e+06	1.69039e+06	4.45928e+06	1.22791e+07	2.0005e+06	3.6319e+06	2.65044e+06	2.93087e+06	2.30748e+06	8.50175e+06	5.16e+06	1.71992e+06	3.09288e+06	3.11596e+06	3.15456e+06	1.81293e+06	2.26246e+06	2.96951e+06	1.55297e+07	1.82444e+07	1.90057e+07	1.93077e+07
Com_3435_pos	Pterosin B	C14 H18 O2	218.13	7.695	219.137	No results	No results	Full match	1.67947e+07	1.65325e+07	1.42583e+07	1.4571e+07	1.66596e+07	1.86025e+07	1.468e+07	1.36987e+07	2.22358e+07	1.14164e+07	1.99303e+07	15621241	1.2872e+07	15149513	1.37648e+07	1.47105e+07	1.3089e+07	1.80628e+07	1.55907e+07	1.74094e+07	1.49063e+07	1.80588e+07	1.59633e+07	1.55514e+07	1.48088e+07	1.40182e+07	1.3737e+07	1.32072e+07	1.32068e+07	9.60186e+06	1.58205e+07	1.42566e+07	1.36396e+07	1.30344e+07
Com_3540_pos	5-OxoETE	C20 H30 O3	318.216	14.358	319.223	Invalid mass	No results	No results	1.51988e+07	1.52032e+07	1.33656e+07	1.19581e+07	1.25224e+07	1.52882e+07	1.39016e+07	1.5591e+07	1.68423e+07	9.86439e+06	1.56524e+07	1.55581e+07	1.59118e+07	1.37687e+07	1.66923e+07	1.52193e+07	1.88098e+07	2.00802e+07	1.90151e+07	2.25503e+07	2.0529e+07	1.70312e+07	1.67395e+07	1.54809e+07	2.08751e+07	1.93692e+07	1.61036e+07	1.8324e+07	1.8533e+07	1.76743e+07	1.19309e+07	1.60514e+07	1.57712e+07	1.65393e+07
Com_3551_pos	2-Anisic acid	C8 H8 O3	134.037	12.812	135.044	Invalid mass	No results	No results	1.25647e+07	4.37785e+06	4.01147e+06	2.98172e+06	7.93572e+06	3.34256e+06	1.31925e+06	5.33329e+06	1.28982e+06	7.78439e+06	1.33005e+06	1.47854e+06	1.97827e+07	1.038e+07	9.0138e+06	1.5042e+07	3.00177e+06	6.96517e+06	370486	1.38948e+06	2.73986e+06	1.0171e+06	1.11585e+06	1.34456e+06	1.5629e+07	6.56221e+06	6.18367e+06	2.88727e+06	3.44673e+06	3.16711e+06	5.68961e+06	4.35485e+06	4.85464e+06	3.94077e+06
Com_3552_pos	Toddalolactone	C16 H20 O6	308.125	10.351	639.24	No results	No results	Full match	1.1548e+07	1.01728e+07	1.03597e+07	1.0841e+07	1.09054e+07	1.52047e+07	1.32659e+07	1.36619e+07	1.90834e+07	9.35372e+06	1.85367e+07	1.41714e+07	7.3437e+06	9.34537e+06	1.40743e+07	1.54899e+07	1.60558e+07	1.8053e+07	1.65721e+07	1.83107e+07	1.90294e+07	1.72812e+07	1.27317e+07	2.08195e+07	2.21293e+07	1.97157e+07	1.42989e+07	1.61373e+07	2.02151e+07	1.58068e+07	1.42145e+07	1.4215e+07	1.45306e+07	1.39536e+07
Com_3567_pos	Praeruptorin B	C24 H26 O7	426.167	9.66	427.175	No results	No results	Full match	6.49367e+06	7.08236e+06	6.28691e+06	1.17844e+07	7.32842e+06	9.29405e+06	1.26084e+07	1.18913e+07	1.35414e+07	7.872e+06	1.35828e+07	9.84082e+06	9.7157e+06	1.22019e+07	9.91016e+06	2.14526e+07	1.34592e+07	2.85332e+06	8.18446e+06	1.1754e+07	2.02816e+07	1.43509e+07	1.45764e+07	1.85705e+07	1.77091e+07	1.28557e+07	9.25986e+06	2.09558e+06	8.64248e+06	1.01347e+07	6.32999e+06	9.18983e+06	1.23355e+07	1.26909e+07
Com_3625_pos	Cytidine	C9 H13 N3 O5	243.086	10.888	244.094	Full match	No results	Full match	1.51232e+06	1.29172e+06	1.58815e+06	1.49363e+06	1.5926e+06	2.60412e+06	1.95039e+06	1.64344e+06	2.61403e+06	1.60165e+06	2.69326e+06	1.01882e+06	3.15199e+06	2.30932e+06	2.47778e+06	2.19575e+06	524788	2.80035e+06	1.86743e+07	4.10259e+06	4.80096e+06	3.36812e+06	2.17841e+06	2.69145e+06	2.75982e+06	3.70611e+06	2.19049e+06	2.90452e+06	1.21311e+07	1.67461e+06	1.65163e+06	3.06083e+06	3.50262e+06	3.56601e+06
Com_3668_pos	(+)-Camphor	C10 H16 O	152.12	11.636	153.127	No results	No results	Full match	1.31681e+07	1.19592e+07	1.47199e+07	1.13806e+07	1.2462e+07	1.23262e+07	1.22776e+07	1.13727e+07	1.23951e+07	8.08025e+06	1.31413e+07	1.08313e+07	9.55221e+06	1.26192e+07	9.7029e+06	1.20207e+07	1.0684e+07	1.00571e+07	1.49515e+07	1.5117e+07	1.4608e+07	1.71645e+07	1.5899e+07	1.43724e+07	2.14584e+07	1.21478e+07	1.02388e+07	9.42333e+06	1.56822e+07	9.61993e+06	1.28037e+07	1.20255e+07	1.33456e+07	1.12154e+07
Com_3704_pos	Guaiacol	C7 H8 O2	124.052	5.816	107.049	No results	No results	Full match	1.33166e+07	1.58174e+07	1.87573e+07	1.64101e+07	1.19254e+07	9.52087e+06	1.42129e+07	1.41936e+07	1.12847e+07	1.06345e+07	1.11638e+07	1.36162e+07	1.09244e+07	1.22186e+07	9.33462e+06	1.2019e+07	1.19715e+07	1.17377e+07	6.22579e+06	5.46498e+06	9.52504e+06	1.08533e+07	12505216	8.50289e+06	1.04686e+07	1.05599e+07	8.54218e+06	8.94101e+06	1.27201e+07	1.18341e+07	1.19718e+07	6.89476e+06	1.10744e+07	1.32888e+07
Com_3763_pos	Vitamin B3	C6 H6 N2 O	122.048	1.435	123.055	No results	No results	Full match	1.42145e+07	1.41979e+07	1.13755e+07	8.68888e+06	1.27192e+07	9.1394e+06	9.07345e+06	7.50504e+06	1.3853e+07	1.04519e+07	1.41464e+07	8.48906e+06	2.05917e+06	13242320	1.46126e+07	9.12994e+06	1.81402e+07	1.05409e+07	1.28073e+07	1.89441e+07	2.14242e+07	1.88769e+07	1.49752e+07	1.21877e+07	1.12236e+07	1.12476e+07	1.07937e+07	7.94099e+06	1.19877e+07	1.09008e+07	8.66729e+06	8.48335e+06	1.01096e+07	7.43034e+06
Com_3781_pos	TKK	C16 H33 N5 O5	375.251	14.803	376.258	Invalid mass	No results	No results	4.02271e+06	8.44246e+06	1.0514e+07	3.62838e+06	18902448	7.88547e+06	8.81306e+06	3.15075e+06	4.69867e+06	4.17166e+06	5.04421e+06	4.08255e+06	5.71268e+06	7.59472e+06	8.41085e+06	4.12041e+06	5.1183e+06	5.60823e+06	5.07977e+06	6.13063e+06	4.21762e+06	7.67851e+06	3.07966e+06	5.57724e+06	5.59132e+06	7.88743e+06	1.02499e+07	4.81748e+06	3.34095e+06	3.71472e+06	2.54242e+06	3.04813e+06	2.06378e+06	2.7962e+06
Com_3837_pos	4-Ethylbenzaldehyde	C9 H10 O	134.073	10.726	135.08	Full match	No results	No results	1.4045e+07	1.58295e+07	1.16044e+07	7.53575e+06	1.30958e+07	1.66429e+07	1.14655e+07	1.41656e+07	1.85306e+07	1.39301e+07	1.55481e+07	1.51335e+07	1.19831e+07	1.61035e+07	1.2235e+07	1.3242e+07	9.60191e+06	1.30156e+07	1.53839e+07	1.86921e+07	2.07133e+07	1.73287e+07	1.99693e+07	1.96884e+07	1.22542e+07	1.09422e+07	1.18636e+07	1.25468e+07	1.16676e+07	1.23483e+07	1.48571e+07	1.40213e+07	1.33544e+07	1.2018e+07
Com_3853_pos	TriacetonaMine	C9 H17 N O	155.131	14.91	156.138	No results	No results	Full match	1.32354e+07	1.4805e+07	1.42096e+07	1.43595e+07	1.29295e+07	1.61536e+07	1.27919e+07	1.33656e+07	1.27497e+07	1.42284e+07	1.53949e+07	1.24645e+07	1.60405e+07	1.40081e+07	1.3825e+07	2.02698e+06	1.19578e+07	1.42783e+07	1.74665e+07	1.48944e+07	1.05618e+07	1.58683e+07	1.1182e+07	9.68821e+06	1.54898e+07	1.25826e+07	1.41371e+07	1.57189e+07	1.44989e+07	1.39306e+07	1.5661e+07	1.52509e+07	1.55411e+07	1.50821e+07
Com_3886_pos	Neocnidilide	C12 H18 O2	194.13	14.265	195.137	No results	No results	Full match	9.72477e+06	9.06842e+06	750239	914044	2.24288e+06	7.88762e+06	1.42909e+06	1.28369e+06	1.47939e+06	1.65025e+07	2.12157e+06	6.92022e+06	1.26734e+06	1.11872e+06	2.93742e+06	957759	1.40294e+06	1.99419e+06	3.79199e+06	1.30313e+06	1.06593e+06	1.37371e+06	1.12161e+06	10117187	2.79695e+06	2.64487e+06	1.69776e+07	7.67928e+06	1.53875e+06	1.34098e+07	5.3696e+06	3.87185e+06	5.05765e+06	4.40505e+06
Com_3923_pos	GRH	C14 H24 N8 O4	368.196	12.313	369.203	Invalid mass	No results	No results	4.62156e+06	5.24343e+06	4.99804e+06	3.77692e+06	4.32006e+06	5.74986e+06	4.99876e+06	6.01256e+06	5.97627e+06	1.78986e+07	4.75415e+06	7.16144e+06	5.35028e+06	4.32811e+06	7.20155e+06	5.38443e+06	7.46675e+06	1.25106e+07	9.2201e+06	8.79499e+06	8.42628e+06	5.97198e+06	5.43851e+06	4.34387e+06	5.12402e+06	6.80629e+06	8.7951e+06	9.79319e+06	1.15126e+07	6.02806e+06	5.39496e+06	6.14473e+06	6.87262e+06	7.17668e+06
Com_3934_pos	Prostaglandin E2-1-glyceryl ester	C23 H38 O7	408.247	13.763	409.255	Invalid mass	No results	No results	8.14446e+06	8.15022e+06	5.05907e+06	9.84931e+06	6.11251e+06	8.43303e+06	7.2128e+06	8.4436e+06	1.16762e+07	7.42339e+06	1.01471e+07	1.23215e+07	1.63744e+07	1.0337e+07	1.50087e+07	1.92712e+07	1.58388e+07	1.77381e+07	4.42196e+06	9.90203e+06	1.08265e+07	8.87279e+06	1.01617e+07	6.62793e+06	1.95937e+07	1.32299e+07	7.51611e+06	8.42891e+06	8.0567e+06	8.19234e+06	6.47335e+06	9.80177e+06	1.21835e+07	1.02865e+07
Com_3965_pos	N-[(4-hydroxy-3-methoxyphenyl)methyl]-8-methylnonanamide	C18 H29 N O3	307.214	12.442	308.221	Full match	No results	Full match	5.12245e+06	7.25855e+06	4.29221e+06	4.65018e+06	5.75923e+06	3.56001e+06	5.32636e+06	4.38528e+06	3.98316e+06	1.57348e+07	7.01701e+06	4.39679e+06	5.3517e+06	4.2909e+06	8.23506e+06	3.79862e+06	1.86375e+06	7.4625e+06	1.68803e+07	5.46446e+06	1.97375e+06	3.58295e+06	2.84177e+06	2.767e+06	3.21162e+06	4.8175e+06	1.43713e+07	1.17533e+07	8.10175e+06	1.3279e+07	8.26072e+06	7.17179e+06	7.88638e+06	7.58752e+06
Com_3983_pos	1-adamantyl(piperidino)methanone	C16 H25 N O	247.19	14.166	248.197	Invalid mass	No results	No results	4.9369e+06	4.72013e+06	4.10022e+06	5.14116e+06	5.58517e+06	4.88313e+06	4.48972e+06	5.54226e+06	6.55707e+06	1.43773e+07	6.84603e+06	6.2167e+06	6.13955e+06	5.35249e+06	7.41818e+06	5.57343e+06	3.28917e+06	6.66035e+06	1.67866e+07	6.37234e+06	3.45091e+06	7.95536e+06	5.70455e+06	5.01614e+06	6.66943e+06	6.12397e+06	1.46392e+07	1.52139e+07	7.34303e+06	1.19683e+07	6.66366e+06	6.96142e+06	5.82712e+06	7.92212e+06
Com_4007_pos	Tyrosol	C8 H10 O2	138.068	10.431	139.075	No results	No results	Full match	7.17235e+06	1.16683e+07	1.17743e+07	6.13529e+06	8.50053e+06	8.83222e+06	1.06578e+07	1.40946e+07	1.27213e+07	4.93962e+06	1.25659e+07	1.22584e+07	6.97221e+06	1.10876e+07	6.78827e+06	1.14639e+07	8.20638e+06	9.42141e+06	1.66784e+07	1.0062e+07	1.17584e+07	1.50105e+07	1.48341e+07	1.53776e+07	1.21386e+07	8.3351e+06	8.42505e+06	7.64201e+06	1.53287e+07	9.25489e+06	1.07966e+07	9.99361e+06	1.12477e+07	7.86547e+06
Com_4039_pos	Caprolactam	C6 H11 N O	113.084	14.912	114.091	Full match	No results	No results	1.14321e+07	1.42412e+07	1.34623e+07	1.15849e+07	1.09655e+07	1.08758e+07	1.1722e+07	1.12252e+07	9.15632e+06	1.50663e+07	5.93148e+06	1.22359e+07	1.15655e+07	1.30638e+07	1.39171e+07	8.71338e+06	1.03308e+07	1.4562e+07	1.65214e+07	1.35524e+07	1.06939e+07	1.8181e+07	8.53919e+06	9.54975e+06	1.33944e+07	1.18696e+07	1.41452e+07	1.1988e+07	1.59867e+07	1.28265e+07	1.19358e+07	1.09869e+07	1.57417e+07	1.11344e+07
Com_4055_pos	Senkyunolide A	C12 H16 O2	192.114	11.055	193.122	No results	Full match	Full match	1.25683e+07	1.00797e+07	1.19544e+07	1.01303e+07	7.96522e+06	1.04664e+07	8.94655e+06	8.92941e+06	1.3566e+07	7.39278e+06	1.66438e+07	1.00513e+07	9.73165e+06	1.09537e+07	8.05747e+06	8.98695e+06	1.19445e+07	1.37013e+07	1.64042e+07	1.53814e+07	1.34069e+07	1.28065e+07	1.28555e+07	1.29514e+07	9.50822e+06	1.1543e+07	1.06637e+07	8.46092e+06	1.31645e+07	9.76933e+06	1.30378e+07	1.16898e+07	1.30528e+07	9.95923e+06
Com_4149_pos	2,5-bis(4-hydroxy-3-methoxyphenyl)-3,4-dimethyloxolan-3-ol	C20 H24 O6	342.145	9.45	343.153	Invalid mass	No results	No match	8.46185e+06	8.22254e+06	7.48856e+06	9.46658e+06	9.30052e+06	1.33364e+07	1.27036e+07	1.19227e+07	1.64884e+07	8.7203e+06	1.37922e+07	1.16037e+07	1.47805e+07	1.5109e+07	1.07001e+07	1.46378e+07	1.59748e+07	1.73859e+07	1.33935e+07	1.54865e+07	1.64443e+07	1.43222e+07	1.66139e+07	1.46505e+07	1.69776e+07	1.54728e+07	1.39399e+07	1.35483e+07	1.51781e+07	1.37147e+07	1.18121e+07	1.28625e+07	1.16383e+07	1.3376e+07
Com_4153_pos	KMH	C17 H30 N6 O4 S	396.192	12.88	397.199	Invalid mass	No results	No results	1.49986e+07	1.76756e+07	1.43391e+07	1.28389e+07	1.48361e+07	1.10126e+07	1.25907e+07	1.40825e+07	1.65791e+07	1.07601e+07	1.32708e+07	1.18045e+07	1.36516e+07	1.06444e+07	1.24442e+07	1.3177e+07	1.37952e+07	1.53928e+07	1.06122e+07	1.27564e+07	1.47959e+07	1.41996e+07	1.64435e+07	1.35887e+07	1.40874e+07	1.02752e+07	8.83299e+06	9.01804e+06	1.2706e+07	7.76202e+06	1.5801e+07	1.37921e+07	1.2572e+07	1.06032e+07
Com_4223_pos	Thymopentin	C30 H49 N9 O9	679.368	11.818	680.376	No results	No results	Full match	1.22471e+07	1.73693e+07	1.26544e+07	1.13169e+07	1.31049e+07	1.4561e+07	9.98139e+06	1.7231e+07	1.67071e+07	8.18242e+06	1.05069e+07	6.84788e+06	1.09119e+07	1.29538e+07	8.40645e+06	1.23878e+07	6.22498e+06	7.0279e+06	6.91781e+06	1.02347e+07	1.21661e+07	1.081e+07	1.14561e+07	6.51882e+06	1.5028e+07	1.12774e+07	6.81023e+06	4.73669e+06	7.66316e+06	6.53553e+06	9.70809e+06	1.12277e+07	8.83973e+06	8.87005e+06
Com_4231_pos	2-Hydroxy-4-methoxybenzaldehyde	C8 H8 O3	152.047	12.174	153.054	No results	Full match	Full match	1.43465e+07	1.65346e+07	1.61348e+07	1.04362e+07	1.42614e+07	1.37909e+07	8.25509e+06	4.89674e+06	1.13865e+07	9.10575e+06	1.3432e+07	7.10936e+06	1.14875e+07	7.85811e+06	9.65307e+06	1.20219e+07	7.60341e+06	7.10292e+06	8.55933e+06	9.07024e+06	1.30742e+07	1.06974e+07	1.14208e+07	8.80371e+06	1.08025e+07	1.04558e+07	1.04178e+07	9.39001e+06	8.63081e+06	6.71621e+06	9.97781e+06	1.03228e+07	1.05982e+07	9.45111e+06
Com_4252_pos	4-(Diethylamino)salicylaldehyde	C11 H15 N O2	193.107	9.231	194.114	Invalid mass	No results	No results	5.38077e+06	3.59005e+06	34646	76585.1	2.00887e+06	2.71824e+06	29642.3	855837	90457.2	1.1131e+07	1.66702e+06	3.93476e+06	185778	34568.5	41043.6	32272.6	647179	191088	4.62254e+06	2.26458e+06	33619.8	34880.1	63315.7	1.06693e+07	92105.7	2.05238e+06	2.84167e+06	7.77033e+06	168137	1.44625e+07	2.33574e+06	3.84645e+06	4.80585e+06	5.03983e+06
Com_4280_pos	L-5-Hydroxytryptophan	C11 H12 N2 O3	220.084	4.291	221.091	No results	No results	Full match	9.32142e+06	1.09963e+07	1.12548e+07	1.19634e+07	1.15996e+07	1.29739e+07	1.27758e+07	1.5806e+07	1.41595e+07	8.459e+06	1.04691e+07	1.16867e+07	1.02928e+07	1.41956e+07	1.05921e+07	1.20838e+07	1.11859e+07	1.35157e+07	9.8353e+06	1.06112e+07	1.15942e+07	1.03952e+07	1.10518e+07	1.75018e+07	1.31558e+07	1.03847e+07	1.32312e+07	1.28732e+07	1.17529e+07	1.30245e+07	1.32556e+07	1.30468e+07	9.15409e+06	1.2918e+07
Com_4307_pos	Przewaquinone A	C19 H18 O4	310.119	9.229	311.126	No results	No results	Full match	5.18692e+06	4.05314e+06	4.2697e+06	1.974e+06	4.3375e+06	2.3541e+06	1.69679e+06	2.45769e+06	9.30825e+06	3.86278e+06	4.45443e+06	3.80648e+06	2.94696e+06	5.14848e+06	2.58556e+06	2.22648e+06	7.91621e+06	7.52892e+06	1.27648e+06	4.42508e+06	5.89207e+06	5.01151e+06	4.91864e+06	2.24508e+06	1.78114e+07	7.93768e+06	2.32848e+06	5.12821e+06	5.35677e+06	2.28335e+06	2.50791e+06	2.86158e+06	3.51434e+06	3.73282e+06
Com_4364_pos	3-hydroxy-2-octylpentanedioic acid	C13 H24 O5	242.151	12.118	243.158	Invalid mass	No results	No results	1.64763e+07	1.59677e+07	1.54573e+07	1.1406e+07	1.16343e+07	1.26171e+07	1.08841e+07	1.57786e+07	1.37644e+07	9.75347e+06	9.83143e+06	1.24498e+07	1.30506e+07	6.89509e+06	1.01498e+07	1.23299e+07	1.11761e+07	1.53644e+07	1.13447e+07	7.65594e+06	8.50647e+06	5.37797e+06	7.57711e+06	4.7085e+06	1.52322e+07	1.274e+07	1.15911e+07	1.03038e+07	1.03826e+07	9.35632e+06	7.99964e+06	9.91984e+06	1.18874e+07	1.02396e+07
Com_4469_pos	Gossypol	C30 H30 O8	518.194	9.075	519.201	No results	No results	Full match	2.83187e+06	3.29131e+06	3.63654e+06	3.7318e+06	3.98261e+06	1.54909e+07	4.21683e+06	5.02998e+06	5.08798e+06	3.46656e+06	7.05257e+06	5.56618e+06	5.17936e+06	5.3145e+06	2.77061e+06	1.15216e+07	4.85024e+06	5.32141e+06	1.36102e+07	1.36226e+07	4.59113e+06	5.42998e+06	3.89677e+06	5.56108e+06	5.37448e+06	5.61183e+06	4.77904e+06	4.63541e+06	4.86495e+06	4.34434e+06	4.25477e+06	5.58052e+06	6.15446e+06	5.71942e+06
Com_4511_pos	12,13-EODE	C18 H32 O3	296.234	14.766	297.242	No results	No results	Full match	9.96093e+06	1.59565e+07	1.00696e+07	1.10036e+07	1.1318e+07	1.28328e+07	9.81661e+06	1.25287e+07	1.20997e+07	1.17441e+07	1.2416e+07	1.25247e+07	1.48631e+07	8.35595e+06	1.34827e+07	8.61642e+06	9.99954e+06	1.48817e+07	1.44406e+07	1.26667e+07	12280672	1.43177e+07	1.19608e+07	1.60412e+07	1.41274e+07	1.32154e+07	1.1202e+07	1.06188e+07	1.42469e+07	1.17601e+07	1.10225e+07	9.69959e+06	1.09988e+07	1.19517e+07
Com_4520_pos	Salvianolic acid D	C20 H18 O10	418.091	7.505	419.097	No results	No results	Full match	3.13828e+06	3.68007e+06	5.76323e+06	2.9657e+06	5.00561e+06	4.09008e+06	1.12734e+07	3.71352e+06	7.89046e+06	2.64987e+06	6.47851e+06	3.90621e+06	6.07215e+06	8.69677e+06	1.50309e+07	3.70654e+06	9.61276e+06	3.64004e+06	2.48036e+06	3.62359e+06	5.76661e+06	4.3688e+06	3.59314e+06	6.11085e+06	4.37368e+06	3.18011e+06	7.41862e+06	2.43883e+06	2.33078e+06	2.55273e+06	3.55376e+06	2.56791e+06	5.13591e+06	5.14697e+06
Com_4559_pos	1,3-Diphenylacetone	C15 H14 O	210.103	10.728	211.111	Full match	No results	No results	9.35164e+06	1.15721e+07	9.12349e+06	6.02672e+06	1.08332e+07	1.37657e+07	9.1261e+06	1.03374e+07	1.70122e+07	1.04977e+07	1.10221e+07	9.6533e+06	7.49463e+06	8.76075e+06	8.69309e+06	9.54072e+06	6.60794e+06	9.14598e+06	1.17708e+07	1.25035e+07	1.3424e+07	1.24121e+07	1.14599e+07	1.35791e+07	9.04599e+06	9.29158e+06	7.93217e+06	8.08236e+06	9.32064e+06	9.44899e+06	1.08329e+07	9.95324e+06	9.72341e+06	7.98325e+06
Com_4568_pos	N6-Succinyl Adenosine	C14 H17 N5 O8	383.106	6.694	384.113	No results	No results	Full match	1.20342e+07	1.18143e+07	1.34312e+07	1.24671e+07	1.23985e+07	1.33647e+07	1.36793e+07	1.4583e+07	1.319e+07	1.0621e+07	1.2708e+07	1.16932e+07	1.15637e+07	1.30077e+07	1.05754e+07	1.17148e+07	1.35645e+07	1.11844e+07	1.32696e+07	1.31735e+07	1.60996e+07	9.02808e+06	1.62137e+07	1.59052e+07	1.21521e+07	1.0694e+07	9.8315e+06	1.10832e+07	1.18899e+07	1.09805e+07	1.3323e+07	1.12123e+07	1.20874e+07	1.21634e+07
Com_4572_pos	N-Stearoyl taurine	C20 H41 N O4 S	426.312	13.786	427.319	Invalid mass	No results	No results	371293	424376	355048	353227	358680	324274	428525	3.87274e+06	4.20939e+06	594512	725360	642743	1.47554e+07	1.10204e+07	6.69722e+06	9.65768e+06	8.68245e+06	5.86442e+06	1.59219e+06	650511	1.13495e+06	1.60655e+06	3.86354e+06	1.57324e+06	9.86635e+06	5.74793e+06	3.97255e+06	597646	8.34176e+06	5.6068e+06	4.14795e+06	4.75189e+06	5.17635e+06	4.39294e+06
Com_4579_pos	(2R,3S,4S,5R,6R)-2-(hydroxymethyl)-6-(propan-2-yloxy)oxane-3,4,5-triol	C9 H18 O6	222.109	5.601	223.116	Invalid mass	No results	No results	7.16718e+06	9.53885e+06	7.53702e+06	6.41651e+06	6.2098e+06	7.24578e+06	1.38193e+07	7.22583e+06	1.23651e+07	5.04453e+06	14329876	1.14705e+07	1.08179e+07	1.05688e+07	1.154e+07	1.1463e+07	9.80452e+06	1.23972e+07	8.94569e+06	1.5014e+07	1.43434e+07	1.12697e+07	1.40561e+07	1.09829e+07	1.5348e+07	6.55782e+06	1.21459e+07	1.06755e+07	1.39283e+07	8.97229e+06	1.05737e+07	6.68539e+06	9.54999e+06	1.04974e+07
Com_4600_pos	Lapachol	C15 H14 O3	242.093	12.814	243.101	No results	No results	Full match	7.99704e+06	2.72588e+06	3.08772e+06	2.59002e+06	5.56037e+06	3.00073e+06	938848	4.02083e+06	1.32087e+06	3.35964e+06	660825	1.47651e+06	1.46206e+07	8.36482e+06	6.92946e+06	1.16385e+07	3.18486e+06	6.89097e+06	186132	1.62327e+06	2.14155e+06	696614	1.00172e+06	1.14888e+06	1.38458e+07	6.58213e+06	5.50743e+06	2.59636e+06	4.21693e+06	3.39033e+06	2.73989e+06	3.62925e+06	4.15662e+06	3.83338e+06
Com_4608_pos	5-[4-(phenylsulfonyl)phenyl]-1H-pyrazole	C15 H12 N2 O2 S	284.06	2.005	285.068	Invalid mass	No results	No results	1.08819e+07	8.82271e+06	9.47777e+06	7.3694e+06	9.28037e+06	1.13918e+07	5.60034e+06	6.1306e+06	7.22111e+06	4.87996e+06	7.95086e+06	7.86203e+06	7.1597e+06	4.99885e+06	2.23319e+06	5.62773e+06	5.02358e+06	5.93634e+06	1.40376e+07	1.0421e+07	9.57582e+06	9.64919e+06	1.00497e+07	8.65358e+06	7.94877e+06	5.38923e+06	5.44332e+06	4.57317e+06	1.27204e+07	5.87466e+06	7.07097e+06	8.3897e+06	6.33723e+06	6.98428e+06
Com_4619_pos	Dihydrokavain	C14 H16 O3	232.109	11.873	233.116	No results	No results	Full match	1.20986e+06	3.14031e+06	1.4463e+06	989817	1.00184e+06	3.83818e+06	1.36111e+06	1.09655e+06	1.44472e+06	1.29442e+06	3.11924e+06	3.86203e+06	2.71148e+06	855272	4.05056e+06	698799	997755	881272	1.55553e+06	1.84384e+06	1.25962e+06	3.30224e+06	2.16472e+06	2.0034e+06	1.07528e+07	1.52674e+07	2.38707e+06	1.02467e+06	3.36828e+06	7.76069e+06	3.1712e+06	3.09967e+06	2.24432e+06	2.56698e+06
Com_4657_pos	Biotin	C10 H16 N2 O3 S	488.186	9.821	489.193	Invalid mass	No results	No results	2.52939e+06	3.36119e+06	3.25453e+06	1.97252e+06	3.85339e+06	5.06413e+06	5.73336e+06	8.16161e+06	8.18262e+06	4.13233e+06	1.07582e+07	6.83134e+06	6.7546e+06	9.98405e+06	4.49144e+06	8.20517e+06	7.69492e+06	3.04158e+06	1.38779e+07	1.13021e+07	1.34468e+07	9.96773e+06	1.36927e+07	6.4387e+06	1.17445e+07	7.73365e+06	6.96363e+06	7.14661e+06	9.14375e+06	1.13145e+07	4.50579e+06	6.72408e+06	5.79395e+06	8.48257e+06
Com_4672_pos	6-(3-hydroxybutan-2-yl)-5-(hydroxymethyl)-4-methoxy-2H-pyran-2-one	C11 H16 O5	210.089	9.94	211.096	Invalid mass	No match	No match	9.87989e+06	9.61817e+06	9.29474e+06	1.08071e+07	1.08014e+07	9.72061e+06	1.16591e+07	1.34981e+07	1.19417e+07	1.02154e+07	1.15275e+07	1.12307e+07	1.15639e+07	1.06171e+07	8.84717e+06	1.22359e+07	1.11198e+07	1.33244e+07	1.13347e+07	1.08073e+07	1.3671e+07	1.09429e+07	1.57189e+07	1.17257e+07	1.10259e+07	1.37203e+07	1.06201e+07	1.19398e+07	1.36663e+07	1.13388e+07	1.08327e+07	1.33208e+07	1.02198e+07	9.49315e+06
Com_4681_pos	(-)-Arctigenin	C21 H24 O6	372.156	9.91	373.163	No results	No results	Full match	5.58967e+06	4.59603e+06	6.48356e+06	7.16458e+06	6.35174e+06	5.80258e+06	7.05668e+06	9.97027e+06	1.01424e+07	9.05184e+06	8.91659e+06	8.2461e+06	9.69647e+06	1.2986e+07	8.30234e+06	1.05252e+07	9.06939e+06	1.01858e+07	9.6492e+06	7.28182e+06	1.17676e+07	1.08629e+07	1.16864e+07	1.14297e+07	9.13402e+06	1.02137e+07	7.4243e+06	8.08028e+06	8.71776e+06	1.04546e+07	7.05608e+06	9.5818e+06	9.30123e+06	6.83978e+06
Com_4683_pos	(2E)-1-(2-hydroxy-3,4,5,6-tetramethoxyphenyl)-3-phenylprop-2-en-1-one	C19 H20 O6	326.114	8.152	327.122	Invalid mass	No results	No results	9.83997e+06	1.1001e+07	1.00544e+07	8.87811e+06	1.138e+07	1.12219e+07	1.11536e+07	1.14978e+07	12112150	7.03925e+06	1.19842e+07	1.20081e+07	1.0817e+07	1.25993e+07	9.3342e+06	1.19494e+07	1.12249e+07	1.20946e+07	1.02472e+07	1.07792e+07	1.28901e+07	1.07929e+07	1.27793e+07	1.10731e+07	1.59825e+07	1.10865e+07	1.12696e+07	1.04539e+07	1.49989e+07	1.0962e+07	1.01265e+07	1.0669e+07	1.11506e+07	1.05865e+07
Com_4690_pos	N-Acetylsphingosine	C20 H39 N O3	363.273	13.789	364.281	Invalid mass	No results	No results	3.45899e+06	4.25063e+06	2.20213e+06	2.41179e+06	2.74794e+06	1.67038e+06	3.16006e+06	3.32609e+06	2.36906e+06	1.43725e+07	2.89037e+06	2.93275e+06	3.07824e+06	2.11688e+06	4.91243e+06	2.25088e+06	863950	3.36787e+06	7.23333e+06	3.16565e+06	1.198e+06	2.14799e+06	1.76449e+06	1.3731e+06	1.54927e+06	4.39158e+06	1.24064e+07	1.25739e+07	5.58546e+06	8.29761e+06	3.5317e+06	4.5262e+06	3.29323e+06	3.97719e+06
Com_4693_pos	N-Acetylcaprolactam	C8 H13 N O2	155.094	8.065	156.102	No results	Full match	Full match	8.46748e+06	6.82382e+06	5.07121e+06	3.38794e+06	4.16897e+06	2.85099e+06	3.43509e+06	2.60375e+06	2.81172e+06	1.27823e+07	3.44055e+06	6.47748e+06	3.297e+06	3.2561e+06	4.62025e+06	3.03831e+06	2.44513e+06	3.99543e+06	4.18265e+06	3.88048e+06	2.93989e+06	3.43135e+06	4.34353e+06	6.53274e+06	4.32271e+06	2.41938e+06	1.34891e+07	7.49784e+06	3.69701e+06	9.74247e+06	6.3545e+06	5.24391e+06	5.55243e+06	5.08786e+06
Com_4703_pos	Thromboxane B2-biotin	C35 H60 N4 O7 S	702.397	13.317	703.404	Invalid mass	No results	No results	5.13202e+06	6.66111e+06	6.89092e+06	8.45923e+06	7.22862e+06	6.75994e+06	7.95847e+06	6.67901e+06	6.69825e+06	4.44919e+06	7.73785e+06	8.97876e+06	5.82217e+06	6.76278e+06	6.50801e+06	5.97711e+06	8.05738e+06	8.2448e+06	6.75026e+06	8.3755e+06	5.75111e+06	5.34432e+06	5.74276e+06	5.33927e+06	5.187e+06	1.93176e+06	9.09917e+06	9.31915e+06	5.53039e+06	1.27038e+07	6.01552e+06	5.90239e+06	6.15287e+06	5.87649e+06
Com_4756_pos	5-(tert-butyl)-2-methyl-N-(5-methyl-3-isoxazolyl)-3-furamide	C14 H18 N2 O3	284.11	1.426	285.117	Invalid mass	No results	No results	8.8693e+06	7.11843e+06	9.54636e+06	6.81063e+06	1.01308e+07	9.49631e+06	7.36164e+06	9.61249e+06	7.03933e+06	9.13163e+06	1.36618e+07	6.75803e+06	8.52949e+06	7.24387e+06	8.10924e+06	8.52577e+06	5.59987e+06	6.62837e+06	6.54233e+06	1.18417e+07	1.17599e+07	1.11544e+07	1.18448e+07	1.21133e+07	8.45014e+06	9.65371e+06	6.92553e+06	6.01582e+06	8.49718e+06	6.74439e+06	9.02025e+06	5.76946e+06	1.00688e+07	6.25752e+06
Com_4780_pos	PC (6:0/13:1)	C27 H52 N O8 P	549.349	13.043	550.357	No results	Invalid mass	No results	677785	1.0623e+06	3.68646e+06	1.39941e+06	1.81506e+06	2.12455e+06	4.67968e+06	4.37183e+06	4.54103e+06	817256	6.0801e+06	2.1499e+06	2.71835e+06	1.2672e+07	1.86836e+06	8.45597e+06	4.6956e+06	3.01908e+06	3.85937e+06	3.81619e+06	3.59607e+06	5.59037e+06	1.01319e+07	6.56621e+06	1.08766e+07	6.24654e+06	1.68566e+06	3.58517e+06	5.95697e+06	4.71026e+06	2.76906e+06	3.20673e+06	3.86359e+06	3.63e+06
Com_4846_pos	1-(3,4-dimethoxyphenyl)ethan-1-one oxime	C10 H13 N O3	195.089	5.92	196.096	Full match	No results	No results	1.23595e+07	1.1317e+07	9.70778e+06	1.2901e+07	6.07999e+06	5.52353e+06	7.96977e+06	7.84913e+06	1.06419e+07	8.66715e+06	9.78158e+06	1.18287e+07	7.47186e+06	7.95512e+06	7.41018e+06	6.73938e+06	1.33955e+07	1.37293e+07	1.24566e+07	6.56579e+06	7.26593e+06	9.53528e+06	1.01464e+07	5.84944e+06	6.75841e+06	4.63732e+06	6.78591e+06	5.83874e+06	6.6602e+06	4.79593e+06	9.20297e+06	8.44974e+06	1.10075e+07	5.69767e+06
Com_4847_pos	LNK	C16 H31 N5 O5	373.235	11.512	374.242	Invalid mass	No results	No results	308860	3.05037e+06	1.43503e+06	256371	303066	5.96201e+06	1.8816e+06	388644	970838	1.29664e+06	5.50963e+06	4.33316e+06	3.23078e+06	630366	4.27739e+06	284297	800203	700104	1.32698e+06	2.61356e+06	2.39947e+06	6.3105e+06	3.4765e+06	4.29423e+06	1.21465e+07	1.25856e+07	2.55983e+06	570506	3.80833e+06	1.22803e+07	3.53592e+06	2.65768e+06	2.66086e+06	2.65625e+06
Com_4857_pos	N-Acetyl-L-leucine	C8 H15 N O3	173.105	8.038	174.112	No results	No results	Full match	7.59324e+06	5.65187e+06	4.26665e+06	2.07967e+06	3.03594e+06	2.0497e+06	2.4012e+06	1.89519e+06	1.73245e+06	1.16283e+07	2.44837e+06	4.85302e+06	2.20349e+06	1.98896e+06	3.83492e+06	1.9523e+06	1.46708e+06	2.72592e+06	5.61503e+06	2.82863e+06	1.57431e+06	2.67499e+06	3.61665e+06	5.93375e+06	1.81495e+06	1.82266e+06	1.29777e+07	6.798e+06	2.67844e+06	9.22193e+06	5.35138e+06	4.46158e+06	4.67495e+06	4.66188e+06
Com_4858_pos	Lawsone	C10 H6 O3	174.031	9.158	175.038	No results	Full match	Full match	1.09722e+07	9.7872e+06	1.0581e+07	8.5966e+06	9.93847e+06	9.20392e+06	8.39286e+06	1.18438e+07	1.2794e+07	9.7527e+06	9.15951e+06	8.89883e+06	1.12352e+07	1.07409e+07	1.21771e+07	1.49282e+07	9.19081e+06	1.43891e+07	1.08472e+07	1.13989e+07	1.14258e+07	8.37949e+06	1.41923e+07	1.11668e+07	1.37603e+07	1.18735e+07	9.59387e+06	8.43939e+06	8.20269e+06	7.71974e+06	9.88175e+06	9.67377e+06	1.00097e+07	9.83229e+06
Com_4873_pos	N-(1,3-benzodioxol-5-yl)-2-methyl-5-(piperidinosulfonyl)-3-furamide	C18 H20 N2 O6 S	392.107	9.244	393.114	Invalid mass	No results	No results	2.575e+06	1.63939e+06	2.59447e+06	1.15017e+06	1.72299e+06	3.05605e+06	2.01842e+06	4.263e+06	7.18446e+06	2.10614e+06	3.21223e+06	4.5348e+06	3.60553e+06	4.37004e+06	3.22778e+06	2.99655e+06	2.36198e+06	1.49042e+07	1.31585e+07	7.47529e+06	5.7839e+06	2.22257e+06	5.99965e+06	2.89426e+06	4.41679e+06	5.62864e+06	6.49828e+06	5.3635e+06	8.89403e+06	2.20826e+06	3.58587e+06	4.12467e+06	5.09662e+06	5.23464e+06
Com_4880_pos	4-methoxy-6-(prop-2-en-1-yl)-2H-1,3-benzodioxole	C11 H12 O3	192.078	9.347	193.085	Full match	No results	Full match	1.23858e+07	1.2162e+07	1.03757e+07	9.16381e+06	1.02662e+07	1.16072e+07	9.41769e+06	1.18069e+07	1.0891e+07	8.88428e+06	9.63572e+06	1.07871e+07	1.05015e+07	1.07324e+07	9.32084e+06	1.04219e+07	1.19582e+07	1.08628e+07	9.52521e+06	9.36154e+06	1.31289e+07	1.1287e+07	1.40865e+07	1.04482e+07	9.69997e+06	1.0503e+07	1.03384e+07	1.26031e+07	1.24505e+07	1.04588e+07	9.70306e+06	9.75609e+06	9.73346e+06	9.86909e+06
Com_4892_pos	Poricoic acid B	C30 H44 O5	484.317	12.319	485.324	No results	No results	Full match	4.41389e+06	4.26551e+06	4.11349e+06	4.21546e+06	3.01214e+06	3.07042e+06	3.61239e+06	5.07293e+06	1.14425e+07	6.7968e+06	1.42634e+06	6.34379e+06	7.54081e+06	5.64664e+06	5.94189e+06	7.75787e+06	7.14102e+06	9.48449e+06	9.41271e+06	7.90185e+06	1.22593e+07	8.8403e+06	9.48263e+06	1.00467e+07	5.23861e+06	7.06468e+06	7.3811e+06	8.13618e+06	1.51752e+07	6.91143e+06	6.87195e+06	6.47798e+06	7.26158e+06	6.73976e+06
Com_4897_pos	Epinephrine	C9 H13 N O3	183.089	6.486	184.096	Full match	No results	No results	1.15702e+07	1.08279e+07	1.34615e+07	1.28808e+07	1.12486e+07	3.09815e+06	9.77955e+06	8.75287e+06	5.23001e+06	9.96145e+06	7.29179e+06	1.0006e+07	5.27199e+06	8.65975e+06	880955	1.10769e+07	1.21929e+07	3.15402e+06	6.77511e+06	7.84723e+06	1.02061e+07	8.17263e+06	1.02908e+07	1.10182e+07	1.01213e+07	6.97325e+06	7.75587e+06	8.09314e+06	6.09742e+06	1.00868e+07	7.72637e+06	1.20731e+07	8.4557e+06	9.1485e+06
Com_4919_pos	PharmaGSID_47333	C22 H30 N4 O2	382.234	11.535	383.241	Invalid mass	No results	No results	8.61409e+06	1.16444e+07	9.69237e+06	6.02459e+06	8.48664e+06	9.46534e+06	7.81437e+06	9.68882e+06	1.09442e+07	7.69347e+06	1.00447e+07	8.68308e+06	7.48059e+06	7.79521e+06	7.09999e+06	8.75923e+06	7.52052e+06	7.26445e+06	9.73798e+06	9.17821e+06	1.02631e+07	1.43739e+07	1.21333e+07	1.01619e+07	1.24263e+07	8.88313e+06	5.91479e+06	8.14187e+06	1.05128e+07	7.61339e+06	8.80063e+06	8.18191e+06	8.52786e+06	7.91671e+06
Com_4950_pos	13,14-Dihydro prostaglandin E1	C20 H36 O5	338.242	13.914	339.249	Invalid mass	No results	No results	8.06026e+06	8.40792e+06	7.68249e+06	8.42048e+06	7.40173e+06	7.82392e+06	8.70982e+06	9.46392e+06	1.08357e+07	5.16048e+06	8.02387e+06	1.05651e+07	9.48621e+06	7.45722e+06	1.01783e+07	1.04384e+07	1.20029e+07	1.39526e+07	5.57604e+06	1.19623e+07	1.61513e+07	9.90354e+06	1.0753e+07	1.03715e+07	9.81924e+06	9.79489e+06	5.26484e+06	6.68967e+06	9.51092e+06	5.64597e+06	8.07205e+06	8.50309e+06	9.0929e+06	9.26323e+06
Com_5006_pos	Veratrole	C8 H10 O2	138.068	8.038	139.075	Full match	No results	Full match	8.26672e+06	6.39506e+06	4.96585e+06	2.86604e+06	3.78618e+06	2.56672e+06	3.15752e+06	2.40757e+06	2.54545e+06	1.21586e+07	3.11761e+06	6.07645e+06	2.90545e+06	3.00322e+06	4.32805e+06	2.70053e+06	1.92423e+06	3.64243e+06	5.99872e+06	3.48349e+06	2.17738e+06	3.22701e+06	4.1582e+06	6.19425e+06	2.13902e+06	2.14481e+06	1.25317e+07	7.09165e+06	3.27737e+06	9.04149e+06	6.06033e+06	4.91358e+06	5.23538e+06	4.78255e+06
Com_5014_pos	NNK	C14 H26 N6 O6	356.179	10.637	357.187	Invalid mass	No results	No results	4.37509e+06	4.67433e+06	6.01259e+06	6.11694e+06	5.55537e+06	6.21127e+06	6.2173e+06	5.33407e+06	7.55056e+06	5.38289e+06	9.43481e+06	7.52596e+06	8.28906e+06	7.24991e+06	8.25782e+06	6.81847e+06	1.16621e+07	8.6543e+06	1.00857e+07	1.07424e+07	1.09489e+07	9.90216e+06	8.23984e+06	8.48285e+06	8.32234e+06	9.94346e+06	9.05028e+06	9.80153e+06	1.26185e+07	1.17914e+07	5.13387e+06	6.52244e+06	9.70917e+06	9.22285e+06
Com_5025_pos	PC (16:1e/2:0)	C26 H52 N O7 P	521.347	14.946	522.354	No results	Full match	Full match	6.91386e+06	8.62024e+06	8.90568e+06	8.58315e+06	6.80717e+06	9.54105e+06	8.10572e+06	4.5078e+06	8.24199e+06	4.90462e+06	4.84117e+06	4.77559e+06	5.88735e+06	4.80152e+06	4.72879e+06	4.31475e+06	7.64939e+06	4.02327e+06	7.21666e+06	1.3631e+07	1.03692e+07	1.39746e+07	1.05782e+07	1.16473e+07	4.49716e+06	7.58311e+06	7.23772e+06	3.53537e+06	8.23648e+06	1.66781e+06	7.54345e+06	8.0771e+06	8.66127e+06	7.17655e+06
Com_5078_pos	Medicagenic acid	C30 H46 O6	502.328	11.201	503.336	No results	Full match	No results	4.29474e+06	4.85843e+06	4.07222e+06	3.63106e+06	5.22471e+06	5.10253e+06	8.01224e+06	9.7188e+06	1.01895e+07	6.55358e+06	7.33165e+06	5.15237e+06	7.82444e+06	8.38558e+06	5.03395e+06	7.21083e+06	9.15902e+06	1.0896e+07	9.9424e+06	8.32836e+06	1.22926e+07	1.37951e+07	1.20037e+07	1.1333e+07	7.05703e+06	7.22037e+06	6.79372e+06	1.15946e+07	9.41648e+06	6.43922e+06	6.94774e+06	7.61418e+06	7.84635e+06	6.78346e+06
Com_5096_pos	4-oxo-5-phenylpentanoic acid	C11 H12 O3	174.067	7.695	175.075	Invalid mass	No results	No match	1.08681e+07	1.14825e+07	9.34582e+06	9.26399e+06	1.10999e+07	1.24664e+07	1.00051e+07	9.56013e+06	1.37379e+07	7.2863e+06	1.25815e+07	1.14038e+07	8.32194e+06	1.04413e+07	9.86654e+06	1.04962e+07	9.03746e+06	1.21897e+07	1.03841e+07	1.22493e+07	1.05917e+07	1.239e+07	1.1036e+07	1.01931e+07	9.58344e+06	9.19287e+06	8.83936e+06	9.28287e+06	9.33487e+06	7.92634e+06	1.09282e+07	9.20584e+06	9.73394e+06	8.9258e+06
Com_5126_pos	methyl 2,5-dimethyl-1H-pyrrole-3-carboxylate	C8 H11 N O2	153.079	0.684	154.086	Full match	No results	No results	4.42457e+06	5.73172e+06	5.82507e+06	5.94553e+06	7.54045e+06	7.83283e+06	6.59869e+06	8.19983e+06	8.24636e+06	6.93634e+06	8.89419e+06	7.86063e+06	8.13128e+06	7.40525e+06	8.94178e+06	9.32568e+06	7.08133e+06	9.37588e+06	7.16946e+06	8.79771e+06	1.03769e+07	1.14316e+07	1.0955e+07	1.1375e+07	1.24423e+07	1.34198e+07	1.08925e+07	9.73e+06	1.05714e+07	8.21726e+06	3.62507e+06	7.75447e+06	7.14245e+06	9.27982e+06
Com_5180_pos	N1,N10-Dicoumaroyl spermidine	C25 H31 N3 O4	437.23	10.757	438.237	No results	No results	Full match	889140	1.72559e+06	3.71962e+06	691604	3.65055e+06	1.12154e+07	4.17735e+06	2.43464e+06	1.4452e+07	3.94862e+06	2.63964e+06	2.56469e+06	919017	1.68096e+06	2.11063e+06	3.44919e+06	809706	3.55758e+06	5.33076e+06	2.70589e+06	2.17197e+06	2.9108e+06	1.10809e+06	1.95212e+06	4.32698e+06	4.45834e+06	2.40382e+06	3.47651e+06	3.2596e+06	2.6655e+06	2.92217e+06	2.84666e+06	3.65809e+06	2.64612e+06
Com_5207_pos	Cinnamaldehyde	C9 H8 O	132.057	8.137	133.064	No results	No results	Full match	9.4805e+06	8.83217e+06	1.02628e+07	9.03284e+06	9.79137e+06	8.40136e+06	1.18252e+07	9.01696e+06	1.07152e+07	6.17883e+06	9.39606e+06	8.24709e+06	9.52742e+06	1.12072e+07	1.07453e+07	1.02274e+07	1.18119e+07	1.11571e+07	9.36282e+06	5.2333e+06	1.19634e+07	1.1947e+07	1.16074e+07	9.02867e+06	1.21807e+07	1.0115e+07	8.99542e+06	7.47575e+06	9.53116e+06	7.28376e+06	1.0132e+07	9.51529e+06	8.59464e+06	8.19691e+06
Com_5219_pos	8-Isoprostaglandin F1β	C20 H36 O5	373.281	12.62	374.289	Invalid mass	No results	No results	9.10944e+06	1.0759e+07	8.56588e+06	7.32811e+06	8.08726e+06	8.60321e+06	7.61242e+06	7.56654e+06	7.26551e+06	8.80547e+06	8.63193e+06	7.67316e+06	1.07924e+07	7.80021e+06	1.16022e+07	1.00432e+07	8.44061e+06	1.22147e+07	7.98103e+06	1.06638e+07	9.39185e+06	8.60099e+06	7.59195e+06	5.42544e+06	1.04296e+07	1.12006e+07	1.04011e+07	1.15106e+07	1.26928e+07	9.14134e+06	7.15874e+06	8.76707e+06	9.86948e+06	1.1289e+07
Com_5309_pos	Protocatechuic acid	C7 H6 O4	154.026	2.25	155.033	No results	No results	Full match	7.30279e+06	7.52104e+06	8.07897e+06	6.3097e+06	7.15248e+06	9.10147e+06	7.75166e+06	9.55106e+06	1.11194e+07	8.11223e+06	8.99146e+06	7.92227e+06	8.86744e+06	8.76231e+06	9.05533e+06	1.01632e+07	7.38254e+06	8.98137e+06	9.01723e+06	1.07933e+07	1.17825e+07	9.49977e+06	1.07485e+07	1.28163e+07	1.23674e+07	1.05714e+07	1.00616e+07	9.5326e+06	1.23587e+07	7.63456e+06	6.5197e+06	7.99484e+06	8.24129e+06	1.14551e+07
Com_5338_pos	Fargesin	C21 H22 O6	370.14	8.803	371.148	No results	No results	Full match	6.01735e+06	6.68225e+06	7.43075e+06	7.28732e+06	8.54077e+06	7.18066e+06	1.01782e+07	1.06398e+07	9.89193e+06	6.78474e+06	7.38907e+06	9.31945e+06	7.8804e+06	1.06513e+07	5.74794e+06	1.00809e+07	8.12746e+06	9.63921e+06	6.81563e+06	7.3543e+06	8.50585e+06	7.62053e+06	1.11316e+07	1.08077e+07	8.90733e+06	9.77956e+06	7.64143e+06	8.01983e+06	1.032e+07	1.08104e+07	8.53958e+06	7.77249e+06	6.58766e+06	9.26466e+06
Com_5339_pos	Hesperetin	C16 H14 O6	302.078	9.199	303.085	No results	No results	Full match	8.24126e+06	9.53893e+06	8.87528e+06	6.10999e+06	9.5731e+06	1.01808e+07	7.12628e+06	1.0181e+07	1.01284e+07	1.02657e+07	1.17724e+07	9.73471e+06	7.67227e+06	1.00434e+07	8.33775e+06	1.08556e+07	7.83248e+06	9.16132e+06	1.09174e+07	1.01898e+07	1.16742e+07	1.01089e+07	1.2285e+07	1.10156e+07	1.1234e+07	1.03558e+07	8.94356e+06	8.79839e+06	1.02546e+07	9.70219e+06	7.79143e+06	9.2114e+06	9.6595e+06	9.38107e+06
Com_5365_pos	N-lactoyl-phenylalanine	C12 H15 N O4	237.099	9.219	238.106	No results	No results	Full match	2.59392e+06	2.45641e+06	2.46379e+06	2.79439e+06	2.79894e+06	4.16467e+06	2.24754e+06	2.44426e+06	3.29997e+06	2.44084e+06	2.33675e+06	2.43183e+06	2.91051e+06	2.89963e+06	2.84658e+06	2.65525e+06	2.57031e+06	2.98408e+06	1.15633e+07	3.6995e+06	3.93982e+06	3.86142e+06	3.35741e+06	2.75931e+06	2.77666e+06	2.8481e+06	2.11593e+06	3.12412e+06	7.96494e+06	1.94079e+06	2.85387e+06	3.11083e+06	2.8805e+06	2.33324e+06
Com_5370_pos	Phytocassane E	C20 H28 O3	316.203	12.953	317.21	No results	No results	Full match	7.6731e+06	6.27672e+06	8.15762e+06	5.46577e+06	9.23019e+06	7.16606e+06	6.16719e+06	8.1708e+06	1.17919e+07	5.80166e+06	8.09056e+06	6.85837e+06	6.81813e+06	7.42839e+06	4.85893e+06	5.77202e+06	4.53094e+06	4.77808e+06	1.08745e+07	1.12219e+07	1.44086e+07	9.99802e+06	1.21069e+07	9.18302e+06	7.28418e+06	8.65118e+06	5.48305e+06	4.26e+06	7.82601e+06	5.39942e+06	7.00765e+06	7.76082e+06	5.8533e+06	6.49553e+06
Com_5386_pos	Indole-3-Carboxaldehyde	C9 H7 N O	145.052	6.563	146.06	No results	No results	Full match	7.83713e+06	6.70579e+06	1.18211e+07	5.08227e+06	8.02093e+06	6.46336e+06	8.67423e+06	1.1634e+07	1.33408e+07	8.8936e+06	1.00742e+07	1.12673e+07	9.39767e+06	8.69576e+06	3.10784e+06	9.15489e+06	7.89168e+06	6.16471e+06	8.12355e+06	8.25522e+06	7.02608e+06	8.66383e+06	1.2474e+07	9.59618e+06	7.58917e+06	7.38636e+06	6.64751e+06	5.9738e+06	8.18559e+06	8.45988e+06	8.41828e+06	8.12193e+06	7.7905e+06	7.77678e+06
Com_5398_pos	6-Methylcoumarin	C10 H8 O2	160.052	8.138	161.059	No results	No results	Full match	6.03234e+06	6.4902e+06	8.13618e+06	5.80161e+06	6.92109e+06	5.9627e+06	7.51587e+06	7.30811e+06	6.63523e+06	4.02744e+06	7.37089e+06	5.44602e+06	4.91433e+06	6.80722e+06	8.60034e+06	6.2652e+06	1.15979e+07	6.29778e+06	6.41424e+06	6.85209e+06	6.26233e+06	7.37274e+06	6.37232e+06	6.00086e+06	7.85808e+06	5.94043e+06	5.63141e+06	5.11973e+06	6.59367e+06	4.24206e+06	5.55591e+06	5.48393e+06	5.61874e+06	5.97483e+06
Com_5427_pos	Ginsenoside-Ro	C48 H76 O19	956.496	14.546	957.504	No results	No results	Full match	4.73189e+06	2.66407e+06	3.8258e+06	7.91535e+06	3.42069e+06	4.94568e+06	8.3292e+06	8.8735e+06	6.06818e+06	1.7323e+06	4.85203e+06	2.60051e+06	7.93848e+06	1.07308e+07	6.00938e+06	8.52367e+06	8.4468e+06	6.02742e+06	4.32114e+06	3.73155e+06	1.05246e+07	8.91754e+06	1.08267e+07	1.00711e+07	7.86765e+06	1.12843e+07	4.36084e+06	4.87199e+06	6.01851e+06	3.76447e+06	4.57414e+06	7.35134e+06	7.23802e+06	5.77608e+06
Com_5428_pos	Rottlerin	C30 H28 O8	494.199	9.824	495.207	Invalid mass	No results	No results	3.36955e+06	4.74006e+06	5.78339e+06	3.89504e+06	4.78068e+06	6.08698e+06	5.74393e+06	5.96619e+06	8.08142e+06	4.24253e+06	1.11402e+07	6.75917e+06	6.26016e+06	9.23322e+06	4.36551e+06	6.93342e+06	5.56352e+06	6.81385e+06	1.10112e+07	1.02317e+07	1.07693e+07	1.05634e+07	1.20327e+07	1.28595e+07	1.00381e+07	6.62106e+06	7.60207e+06	6.48637e+06	1.03609e+07	7.88936e+06	6.16668e+06	6.60845e+06	8.45822e+06	7.3093e+06
Com_5440_pos	Pomolic acid beta-D-glucopyranosyl ester	C36 H58 O9	634.407	14.231	635.415	No results	No results	Full match	5.81908e+06	6.10232e+06	5.46056e+06	6.9159e+06	4.76242e+06	6.52697e+06	6.71947e+06	4.72661e+06	5.69328e+06	4.21078e+06	1.89161e+06	1.89019e+06	4.89396e+06	5.70577e+06	7.93151e+06	1.37004e+06	9.30147e+06	4.40511e+06	1.13477e+07	2.03288e+06	9.25984e+06	8.34221e+06	4.77894e+06	9.63233e+06	7.57126e+06	5.03659e+06	7.8515e+06	5.6945e+06	6.79249e+06	1.04442e+07	4.74881e+06	7.55775e+06	9.22518e+06	8.84951e+06
Com_5470_pos	Prostaglandin K2	C20 H30 O5	332.195	12.679	333.203	Invalid mass	No results	No results	8.27866e+06	7.02659e+06	6.87726e+06	5.98496e+06	7.20752e+06	6.92323e+06	6.82063e+06	7.93217e+06	8.18966e+06	8.39714e+06	8.76126e+06	9.69131e+06	8.85734e+06	6.94013e+06	9.76598e+06	9.948e+06	8.57844e+06	1.1891e+07	7.28445e+06	1.10612e+07	1.26073e+07	8.55085e+06	8.95241e+06	7.17861e+06	1.16225e+07	1.19465e+07	8.00144e+06	1.06378e+07	1.08121e+07	1.04574e+07	5.32821e+06	8.6848e+06	8.30954e+06	1.02548e+07
Com_5494_pos	1,3,5-Trimethoxybenzene	C9 H12 O3	168.079	9.139	359.148	No results	No results	Full match	8.46602e+06	6.46993e+06	8.73515e+06	6.8708e+06	7.13443e+06	7.58035e+06	8.82772e+06	9.40968e+06	1.05624e+07	6.02579e+06	9.56548e+06	8.54252e+06	9.84083e+06	1.05865e+07	8.12681e+06	1.12852e+07	8.49412e+06	9.79065e+06	9.70145e+06	8.16953e+06	9.25544e+06	7.88175e+06	1.06016e+07	8.53243e+06	1.00237e+07	8.08565e+06	1.02563e+07	1.02386e+07	1.08561e+07	8.4005e+06	7.50759e+06	7.86516e+06	7.31319e+06	7.05584e+06
Com_5538_pos	1-(3-methoxy-2-nitrostyryl)pyrrolidine	C13 H16 N2 O3	248.115	6.512	249.122	Invalid mass	No results	No results	7.73178e+06	5.11566e+06	6.06886e+06	8.09813e+06	7.89066e+06	6.4183e+06	6.57405e+06	5.68057e+06	7.14622e+06	2.66855e+06	5.17368e+06	5.94663e+06	6.84786e+06	7.76219e+06	7.98855e+06	4.62255e+06	9.52802e+06	1.25968e+07	5.74794e+06	7.02483e+06	5.96093e+06	5.6662e+06	3.86155e+06	8.03911e+06	3.8532e+06	8.91223e+06	4.45518e+06	5.43328e+06	4.53829e+06	5.0191e+06	4.2598e+06	6.12757e+06	5.71258e+06	5.73937e+06
Com_5582_pos	LPE 18:4	C23 H40 N O7 P	473.253	13.051	474.261	No results	Full match	No results	4.47281e+06	6.86029e+06	9.29268e+06	6.11166e+06	1.01217e+07	1.1688e+07	9.23327e+06	5.65759e+06	5.99921e+06	6.19442e+06	5.27817e+06	6.76858e+06	5.23231e+06	8.00712e+06	5.78915e+06	4.08751e+06	5.33781e+06	3.6024e+06	5.30101e+06	5.56851e+06	3.35581e+06	6.56821e+06	6.18612e+06	5.4927e+06	3.95826e+06	3.15142e+06	6.2913e+06	5.70264e+06	3.30154e+06	4.25553e+06	6.30044e+06	6.37928e+06	5.81805e+06	7.25656e+06
Com_5660_pos	4-(4-methoxyphenyl)-6-pyridin-4-yl-1,3,5-triazin-2(3H)-one	C15 H12 N4 O2	140.047	9.522	141.054	Invalid mass	No results	No match	5.1842e+06	8.05151e+06	9.08635e+06	8.71415e+06	5.50376e+06	5873422	5.62489e+06	8.86507e+06	6.71723e+06	5.58699e+06	7.35048e+06	7.92658e+06	4.46359e+06	5.36206e+06	8.91081e+06	5.01555e+06	4.61052e+06	9.3753e+06	5.0967e+06	7.84048e+06	8.17846e+06	6.22923e+06	6.59636e+06	7.59889e+06	4.25071e+06	4.32335e+06	5.02079e+06	7.59835e+06	5.56789e+06	1.00292e+07	6.19694e+06	7.14337e+06	5.86055e+06	5.65664e+06
Com_5670_pos	3-(3-pyridinyl)propanoic acid	C8 H9 N O2	169.074	1.43	152.071	Invalid mass	No results	No match	4.83278e+06	6.25514e+06	9.70499e+06	6.78719e+06	5.44324e+06	5.45786e+06	1.05926e+07	7.82017e+06	1.08115e+07	7.52126e+06	7.27777e+06	6.37832e+06	1.02602e+07	6.66027e+06	7.66455e+06	5.85453e+06	6.62149e+06	9.17843e+06	4.83625e+06	1.189e+07	7.97559e+06	6.92918e+06	7.67385e+06	8.16062e+06	6.03281e+06	2.77104e+06	6.93122e+06	7.16428e+06	5.97242e+06	5.57946e+06	7.66176e+06	6.28967e+06	9.8128e+06	7.95207e+06
Com_5672_pos	C-hexosyl-chrysoeriol O-feruloylhexoside	C38 H40 O19	800.218	5.448	801.223	No results	No results	Full match	6.44856e+06	1.14729e+07	6.30559e+06	5.6019e+06	9.40186e+06	7.73448e+06	5.85029e+06	2.38151e+06	8.22844e+06	7.59038e+06	1.09029e+07	8.34989e+06	4.32064e+06	6.66811e+06	4.91533e+06	9.19599e+06	5.95748e+06	7.37503e+06	1.03286e+07	8.67792e+06	1.22877e+07	9.65366e+06	8.35671e+06	1.0425e+07	6.89896e+06	5.92806e+06	6.39661e+06	5.61598e+06	1.02406e+07	7.17572e+06	7.14282e+06	8.36469e+06	8.11612e+06	8.86046e+06
Com_5696_pos	Cer-NS (d18:2/16:1)	C34 H63 N O3	551.49	15.169	552.497	No results	Invalid mass	No results	2.80202e+06	2.70471e+06	3.14569e+06	3.38226e+06	7.18848e+06	3.92641e+06	2.92502e+06	1.73189e+06	2.38731e+06	1.86261e+06	3.14069e+06	2.5612e+06	3.47689e+06	2.15436e+06	2.07905e+06	1.68815e+06	3.10796e+06	1.21401e+07	2.87499e+06	2.05207e+06	2.31202e+06	3.05074e+06	2.27087e+06	2.37307e+06	2.36606e+06	2.38258e+06	2.65509e+06	3.02365e+06	2.45479e+06	2.66372e+06	3.26665e+06	3.22379e+06	3.13587e+06	3.51728e+06
Com_5706_pos	Avocadyne 1-acetate	C19 H34 O4	348.229	13.896	349.236	Invalid mass	No results	No results	5.36568e+06	3.84675e+06	2.61068e+06	3.0287e+06	3.62564e+06	2.52382e+06	2.63431e+06	3.60563e+06	4.16912e+06	1.11984e+07	3.36881e+06	3.76533e+06	3.64149e+06	2.10959e+06	6.15966e+06	2.5646e+06	1.24914e+06	3.75209e+06	4.77942e+06	2.19946e+06	3.24219e+06	2.98955e+06	1.87809e+06	1.53083e+06	2.74203e+06	2.96177e+06	7.16852e+06	3.45741e+06	3.84856e+06	3.90046e+06	4.05032e+06	3.28992e+06	4.06494e+06	3.32856e+06
Com_5787_pos	Threonyl carbamoyl adenosine	C15 H20 N6 O8	412.133	7.659	413.14	No results	No results	Full match	7.64203e+06	7.70913e+06	7.00862e+06	8.11701e+06	6.97757e+06	8.09342e+06	9.53521e+06	8.59401e+06	8.56848e+06	7.41664e+06	9.31192e+06	9.94375e+06	9.25899e+06	9.92393e+06	9.60602e+06	9.9953e+06	9.83611e+06	1.04063e+07	1.00044e+07	8.95841e+06	1.10528e+07	8.28904e+06	9.5521e+06	9.79538e+06	9.30931e+06	8.8454e+06	9.14035e+06	8.52819e+06	1.08187e+07	8.8144e+06	8.33549e+06	8.42563e+06	8.77013e+06	8.95516e+06
Com_5808_pos	16-Heptadecyne-1,2,4-triol	C17 H32 O3	306.218	13.906	307.226	Invalid mass	No results	No results	1.15254e+07	1.04675e+07	6.37772e+06	6.28514e+06	6.07821e+06	6.26666e+06	8.32542e+06	9.75887e+06	1.04392e+07	5.28863e+06	4.68605e+06	6.71916e+06	4.90026e+06	5.35071e+06	5.65733e+06	6.96272e+06	7.65116e+06	6.18184e+06	3.21186e+06	8.57744e+06	1.00977e+07	6.88123e+06	8.29415e+06	5.36653e+06	6.85773e+06	4.82227e+06	3.50244e+06	4.73707e+06	5.40392e+06	3.37713e+06	5.38484e+06	4.7343e+06	5.84546e+06	5.32809e+06
Com_5809_pos	LQH	C17 H28 N6 O5	396.212	11.721	397.219	Full match	No results	No results	1.61079e+06	2.62874e+06	2.70961e+06	2.48931e+06	1.31283e+06	2.10376e+06	4.36861e+06	4.58293e+06	7.3654e+06	1.46017e+06	6.41253e+06	4.02388e+06	3.88222e+06	6.76015e+06	3.34565e+06	5.79656e+06	4.91023e+06	7.15932e+06	8.23938e+06	6.68343e+06	7.09993e+06	8.56264e+06	9.31792e+06	8.0517e+06	1.00833e+07	6.21733e+06	5.83209e+06	4.23611e+06	1.20955e+07	4.49501e+06	3.37206e+06	4.48715e+06	5.3155e+06	5.79147e+06
Com_5814_pos	N1-(2,3-dihydro-1,4-benzodioxin-2-ylmethyl)-2,2-dimethylpropanamide	C14 H19 N O3	227.151	14.273	228.158	Invalid mass	No results	No results	3.97096e+06	3.76749e+06	496238	708338	1.03887e+06	3.23148e+06	859168	820014	726298	8.23109e+06	1.18356e+06	3.67786e+06	790211	681297	1.63026e+06	625248	832874	873986	2.22527e+06	849088	882506	856392	724154	6.43641e+06	2.02838e+06	1.26419e+06	1.02453e+07	4.97146e+06	918437	7.52653e+06	1.76157e+06	2.07322e+06	2.35409e+06	2.57787e+06
Com_5818_pos	2-hydroxy-6-[(8Z,11Z)-pentadeca-8,11,14-trien-1-yl]benzoic acid	C22 H30 O3	324.204	11.993	325.211	Invalid mass	No results	No results	7.09829e+06	5.62001e+06	6.73505e+06	8.2512e+06	6.14971e+06	6.98304e+06	7.83361e+06	6.66275e+06	9.39402e+06	3.2459e+06	5.54433e+06	5.94785e+06	8.99582e+06	8.35033e+06	8.1073e+06	5.52105e+06	9.22695e+06	1.17971e+07	3.2377e+06	7.34004e+06	5.87793e+06	6.36314e+06	5.63795e+06	6.50497e+06	5.28986e+06	4.22547e+06	4.43591e+06	4.75374e+06	2.3206e+06	5.33445e+06	6.24391e+06	5.92039e+06	6.47169e+06	5.95578e+06
Com_5895_pos	Sauchinone	C20 H20 O6	356.124	9.673	357.131	No results	No results	Full match	4.02706e+06	4.72145e+06	5.60162e+06	4.5208e+06	4.63151e+06	5.30326e+06	8.58649e+06	8.7513e+06	8.33873e+06	7.08516e+06	9.64072e+06	7.08076e+06	8.9085e+06	9.2708e+06	7.74187e+06	1.15799e+07	7.93954e+06	8.11231e+06	4.06997e+06	5.59019e+06	6.80012e+06	4.94144e+06	6.28935e+06	6.98598e+06	8.86203e+06	1.02936e+07	8.37908e+06	8.95748e+06	6.9508e+06	7.62149e+06	6.6694e+06	6.76209e+06	7.04305e+06	5.97871e+06
Com_5904_pos	1-(4-hydroxyphenyl)propane-1,2-diol	C9 H12 O3	190.062	8.946	191.07	Invalid mass	No results	No match	7.6037e+06	6.78115e+06	9.55366e+06	8.01485e+06	7.70301e+06	6.13137e+06	7.42798e+06	5.69461e+06	8.55475e+06	5.28562e+06	8.94792e+06	7.23918e+06	6.63208e+06	6.96451e+06	5.06862e+06	6.83877e+06	1.03485e+07	5.85472e+06	5.48312e+06	6.10334e+06	7.93797e+06	7.94332e+06	7.68907e+06	6.84901e+06	6.56327e+06	5.50447e+06	6.20502e+06	5.96785e+06	5.28716e+06	6.98594e+06	8.97435e+06	7.46595e+06	7.23168e+06	6.33489e+06
Com_5910_pos	Dihydrocapsaicin	C18 H29 N O3	307.214	12.033	308.221	No results	No results	Full match	3.68406e+06	3.62639e+06	2.76944e+06	3.3474e+06	1.79027e+06	1.89213e+06	4.03311e+06	3.14404e+06	2.76743e+06	9.59364e+06	3.2987e+06	2.90436e+06	3.75837e+06	3.17111e+06	4.28255e+06	1.63416e+06	1.27798e+06	3.90696e+06	1.02097e+07	4.2615e+06	1.0453e+06	2.7625e+06	1.5458e+06	1.55814e+06	2.04279e+06	2.52825e+06	8.80912e+06	9.19335e+06	5.05032e+06	7.24196e+06	4.65408e+06	4.01447e+06	4.94766e+06	3.85403e+06
Com_5955_pos	Glucosamine	C6 H13 N O5	179.079	9.341	180.086	No results	No results	Full match	5.12492e+06	8.98343e+06	7.30772e+06	9.99337e+06	7.30177e+06	7.59286e+06	7.12942e+06	7.27039e+06	8.87742e+06	2.84143e+06	6.79873e+06	4.60735e+06	5.61785e+06	6.53694e+06	5.66843e+06	5.28653e+06	8.39751e+06	6.47929e+06	4.50754e+06	6.87955e+06	7.52605e+06	8.15804e+06	7.33485e+06	5.22189e+06	7.42766e+06	6.93422e+06	4.59866e+06	4.28318e+06	6.35335e+06	3.02547e+06	9.02648e+06	7.14866e+06	5.73527e+06	4.25375e+06
Com_5958_pos	Astragaloside II	C43 H70 O15	826.467	13.575	827.475	No results	No results	Full match	4.41137e+06	5.0881e+06	5.79634e+06	5.91122e+06	5.10741e+06	4.83849e+06	6.35624e+06	5.03836e+06	3.49412e+06	4.7005e+06	4.62846e+06	7.23141e+06	8.36376e+06	9.53608e+06	5.18963e+06	7.35677e+06	9.91048e+06	8.7453e+06	5.55551e+06	6.07107e+06	4.59191e+06	6.23495e+06	7.08263e+06	7.16445e+06	8.24921e+06	8.38683e+06	7.70384e+06	6.64668e+06	7.20665e+06	6.77508e+06	5.176e+06	3.51981e+06	7.52903e+06	6.67165e+06
Com_6004_pos	Coumalic acid	C6 H4 O4	140.011	1.955	141.018	No results	No results	Full match	4.59493e+06	5.08414e+06	6.88786e+06	4.71736e+06	5.60839e+06	6.69983e+06	5.56019e+06	6.75952e+06	7.39105e+06	5.87849e+06	6.65169e+06	7.38446e+06	6.05013e+06	7.43194e+06	5.66413e+06	8.80019e+06	6.74137e+06	9.8477e+06	7.5268e+06	8.5404e+06	9.86083e+06	9.51817e+06	1.01046e+07	10447549	9.89012e+06	8.36459e+06	7.92124e+06	7.88421e+06	1.16013e+07	7.69354e+06	4.23533e+06	6.80812e+06	7.53611e+06	7.59237e+06
Com_6029_pos	N-Acetylaspartate	C6 H9 N O5	175.048	2.186	176.055	No results	No results	Full match	5.92707e+06	7.04055e+06	7.41922e+06	6.10881e+06	6.33562e+06	7.26539e+06	5.80684e+06	8.92554e+06	8.52898e+06	4.55854e+06	7.65865e+06	7.19778e+06	6.36702e+06	8.22366e+06	6.9177e+06	7.79939e+06	5.57493e+06	8.18189e+06	9.96376e+06	9.48498e+06	9.67161e+06	7.95997e+06	8.58065e+06	9.222e+06	9.10337e+06	7.7929e+06	7.37825e+06	5.61433e+06	9.52422e+06	7.28683e+06	5.95281e+06	6.95214e+06	6.97823e+06	7.11348e+06
Com_6051_pos	18-Nor-4,15-dihydroxyabieta-8,11,13-trien-7-one	C19 H26 O3	302.187	11.132	303.194	No results	No results	Full match	2.63118e+06	4.01416e+06	4.20501e+06	3.68408e+06	3.37671e+06	2.78966e+06	7.04874e+06	7.07898e+06	8.88868e+06	1.71304e+06	7.6681e+06	5.10206e+06	4.84274e+06	8.58143e+06	3.84987e+06	6.95503e+06	5.39013e+06	6.42028e+06	8.55951e+06	7.17259e+06	6.58634e+06	1.0945e+07	7.68717e+06	8.23999e+06	9.66737e+06	6.05085e+06	5.61235e+06	4.21627e+06	1.0702e+07	3.3802e+06	6.67178e+06	6.18046e+06	6.00812e+06	5.23193e+06
Com_6137_pos	Natamycin	C33 H47 N O13	683.325	12	684.333	Invalid mass	No results	No results	9.02518e+06	9.01204e+06	5.46338e+06	7.72994e+06	7.6918e+06	9.42264e+06	7.70729e+06	9.04058e+06	9.40925e+06	4.06773e+06	7.08304e+06	5.0006e+06	5.95485e+06	3.71051e+06	5.05054e+06	1.10035e+07	5.5067e+06	7.05679e+06	5.68263e+06	7.33609e+06	5.49023e+06	8.66634e+06	7.8881e+06	6.28367e+06	8.67677e+06	5.72061e+06	5.21555e+06	4.82736e+06	4.12132e+06	5.96683e+06	5.15552e+06	4.32693e+06	7.54372e+06	6.23612e+06
Com_6154_pos	Prostaglandin J2	C20 H30 O4	351.237	11.697	352.244	Invalid mass	No results	No results	1.46372e+06	2.08746e+06	1.35183e+06	2.01817e+06	613349	947906	1.4619e+06	1.88265e+06	1.74252e+06	5.73363e+06	2.26861e+06	1.19115e+06	1.48076e+06	1.6808e+06	2.75588e+06	1.54593e+06	1.17051e+06	2.33205e+06	7.16974e+06	2.411e+06	1.27058e+06	1.44812e+06	1.69049e+06	1.207e+06	1.3105e+06	2.46493e+06	5.9421e+06	9.304e+06	3.18101e+06	4.9645e+06	1.81977e+06	2.26229e+06	2.96439e+06	2.98197e+06
Com_6194_pos	N-[3-(1H-imidazol-1-yl)propyl]-5-methoxy-1H-indole-2-carboxamide	C16 H18 N4 O2	298.139	10.306	299.147	Invalid mass	No results	No results	5.8723e+06	4.60556e+06	5.51603e+06	3.97403e+06	4.97086e+06	4.6961e+06	4.7769e+06	4.61087e+06	5.04953e+06	3.42611e+06	7.0363e+06	4.86972e+06	5.69642e+06	5.80694e+06	4.26776e+06	6.02418e+06	4.39798e+06	6.80963e+06	8.11335e+06	8.14366e+06	7.4553e+06	6.11445e+06	4.90037e+06	5.28414e+06	1.11816e+07	8.38007e+06	6.01823e+06	5.63784e+06	4.5772e+06	5.70989e+06	5.49951e+06	5.15796e+06	5.92733e+06	6.38105e+06
Com_6205_pos	Momordin Ic	C41 H64 O13	764.432	13.81	765.439	No results	No results	Full match	6.75238e+06	9.84843e+06	8.21799e+06	4.39724e+06	4.32698e+06	7.34675e+06	5.12882e+06	8.53776e+06	8.99025e+06	7.4023e+06	9.71045e+06	7.72272e+06	5.27193e+06	8.29801e+06	8.75822e+06	6.86893e+06	7.63255e+06	6.36214e+06	5.56089e+06	7.45253e+06	8.40342e+06	7.55774e+06	4.38666e+06	5.49894e+06	8.79033e+06	4.66646e+06	4.34899e+06	4.18528e+06	4.64046e+06	4.55423e+06	4.55021e+06	7.01071e+06	8.72863e+06	5.62749e+06
Com_6238_pos	4-oxododecanedioic acid	C12 H20 O5	266.112	10.54	267.119	Invalid mass	No results	No results	3.43144e+06	3.64025e+06	2.75112e+06	2.81074e+06	3.36488e+06	3.61725e+06	3.62964e+06	4.33817e+06	4.64413e+06	3.20967e+06	5.01829e+06	5.30098e+06	5.05842e+06	4.51089e+06	5.84806e+06	5.56885e+06	5.97446e+06	7.92081e+06	8.4699e+06	7.25942e+06	7.13143e+06	1.05168e+07	6.40872e+06	6.02092e+06	6.3624e+06	6.20555e+06	6.7615e+06	6.03311e+06	8.51055e+06	3.72352e+06	3.83096e+06	4.64069e+06	5.3459e+06	6.40705e+06
Com_6250_pos	Coumarin 6	C20 H18 N2 O2 S	350.11	6.406	351.117	No results	No results	Full match	749629	500677	437000	1.44399e+06	950468	709815	2.06062e+06	1.4375e+06	2.84477e+06	491581	4.06778e+06	914834	2.19378e+06	2.44909e+06	1.134e+06	2.07337e+06	9.07588e+06	4.49301e+06	9.52701e+06	9.22693e+06	1.07412e+07	6.65198e+06	7.49192e+06	1.05011e+07	3.33834e+06	2.86974e+06	3.00096e+06	2.09779e+06	3.67334e+06	1.21965e+06	3.91152e+06	3.40221e+06	3.42011e+06	4.0185e+06
Com_6254_pos	Isoxanthohumol	C21 H22 O5	354.145	9.927	355.153	No results	No results	Full match	4.70543e+06	3.94448e+06	5.49234e+06	5.90688e+06	4.97119e+06	4.21387e+06	5.28483e+06	7.34164e+06	7.39542e+06	7.26476e+06	5.36212e+06	6.60098e+06	7.56379e+06	8.98409e+06	6.5323e+06	8.26652e+06	7.13814e+06	7.85097e+06	6.74825e+06	5.0224e+06	9.14595e+06	8.12278e+06	8.94735e+06	8.68469e+06	6.98589e+06	8.71763e+06	5.91476e+06	6.29029e+06	6.55762e+06	8.17571e+06	5.38027e+06	6.75941e+06	7.18867e+06	5.26683e+06
Com_6334_pos	3-benzyl-4-hydroxy-5-(4-hydroxyphenyl)-2,5-dihydrofuran-2-one	C17 H14 O4	264.075	12.809	265.082	Invalid mass	No results	No results	4.51591e+06	1.82375e+06	1.92414e+06	1.75345e+06	3.10292e+06	2.10825e+06	559997	2.54075e+06	822595	2.33313e+06	521061	938818	9.73239e+06	5.50864e+06	4.68906e+06	7.85465e+06	2.25508e+06	4.61183e+06	78201.3	1.14239e+06	1.42831e+06	535604	594365	821946	9.64693e+06	4.6301e+06	3.89206e+06	2.10311e+06	2.97186e+06	2.47843e+06	1.54501e+06	2.40851e+06	2.54706e+06	2.65701e+06
Com_6391_pos	WMH	C22 H28 N6 O4 S	494.175	10.343	495.182	Invalid mass	No results	No results	3.48387e+06	2.92478e+06	3.47203e+06	3.0447e+06	3.29415e+06	3.32509e+06	4.71563e+06	5.10006e+06	1.10461e+07	4.11308e+06	5.94192e+06	5.34151e+06	4.71346e+06	4.25899e+06	4.38186e+06	7.07909e+06	5.05817e+06	5.48808e+06	7.30118e+06	6.86737e+06	7.50686e+06	6.0778e+06	6.98938e+06	7.31318e+06	6.56167e+06	7.9863e+06	5.02053e+06	7.06456e+06	8.2247e+06	5.74375e+06	4.41657e+06	5.08937e+06	5.23137e+06	5.23414e+06
Com_6394_pos	Eicosapentaenoic acid	C20 H30 O2	308.234	13.444	309.241	Invalid mass	No results	No results	7.67681e+06	7.59943e+06	6.48957e+06	5.98927e+06	5.5342e+06	7.28432e+06	5.31935e+06	5.57863e+06	6.81796e+06	6.92823e+06	6.9758e+06	7.09737e+06	5.78683e+06	6.26921e+06	5.7548e+06	6.70933e+06	7.98831e+06	7.02514e+06	7.78344e+06	7.95512e+06	8.52519e+06	7.0178e+06	5.95895e+06	6.63666e+06	7.25401e+06	6.43622e+06	7.10143e+06	7.39399e+06	8.18297e+06	8.5925e+06	5.22896e+06	6.65144e+06	6.43088e+06	7.21743e+06
Com_6446_pos	2-(4-chlorophenyl)-4-(methylthio)-6-(2-thienyl)pyrimidine	C15 H11 Cl N2 S2	318	9.385	319.007	Invalid mass	No results	No results	1.93174e+06	3.65446e+06	3.53218e+06	2.88532e+06	4.33635e+06	5.0817e+06	3.08339e+06	4.52233e+06	3.77042e+06	4.35764e+06	3.88815e+06	5.05686e+06	3.37643e+06	3.57081e+06	3.75006e+06	5.43807e+06	3.55067e+06	3.54478e+06	3.27658e+06	6.26298e+06	7.7296e+06	1.00848e+07	5.71041e+06	7.54757e+06	1.03607e+06	6.14313e+06	4.48138e+06	5.03705e+06	8.57672e+06	5.80238e+06	3.18723e+06	3.90063e+06	5.23642e+06	4.87083e+06
Com_6487_pos	Bakuchiol	C18 H24 O	256.182	13.467	257.189	No results	No results	Full match	7.70545e+06	9.19943e+06	9.33166e+06	6.80573e+06	6.63916e+06	4.92559e+06	4.1482e+06	3.99528e+06	112302	373363	3.81161e+06	390171	368791	233766	2.54167e+06	3.91005e+06	95672.9	2.45325e+06	100269	222050	121755	258951	286295	270599	4.29028e+06	3.18452e+06	321164	2.77129e+06	567654	3.24358e+06	3.93038e+06	2.65813e+06	3.35686e+06	2.67357e+06
Com_6548_pos	Ethyl sorbate	C8 H12 O2	140.083	13.998	141.091	Full match	No results	No results	4.56504e+06	4.88868e+06	2.67122e+06	3.41142e+06	3.81967e+06	2.24239e+06	3.74108e+06	3.22061e+06	2.79289e+06	9.39532e+06	3.45789e+06	3.40127e+06	4.14365e+06	3.0596e+06	5.56053e+06	3.61422e+06	1.49804e+06	4.00036e+06	6.43824e+06	4.2592e+06	1.49831e+06	2.69246e+06	2.15757e+06	1.71511e+06	2.05885e+06	3.20238e+06	8.41929e+06	5.69217e+06	5.69705e+06	7.46809e+06	5.06318e+06	2.44368e+06	4.38393e+06	4.20469e+06
Com_6657_pos	Xanthurenic acid	C10 H7 N O4	205.037	6.549	206.044	Full match	No results	Full match	5.708e+06	4.97727e+06	5.66216e+06	5.42583e+06	5.32295e+06	3.05625e+06	4.64492e+06	6.4333e+06	3.80221e+06	3.65478e+06	2.73468e+06	5.76408e+06	5.56159e+06	6.0369e+06	3.47503e+06	5.00183e+06	8.87835e+06	5.53402e+06	4.37723e+06	5.33918e+06	5.45254e+06	6.95281e+06	7.2278e+06	4.87916e+06	6.25578e+06	7.71456e+06	5.46778e+06	4.90823e+06	4.28452e+06	6.50385e+06	4.88479e+06	5.97659e+06	6.01352e+06	5.00118e+06
Com_6795_pos	1-(4-methoxyphenyl)propane-1,2-diol	C10 H14 O3	164.083	8.709	165.091	Invalid mass	No match	No match	3.20488e+06	3.83671e+06	4.14164e+06	3.40779e+06	3.41507e+06	4.1915e+06	4.65804e+06	6.83772e+06	6.2858e+06	3.09742e+06	5.78778e+06	5.1898e+06	4.4268e+06	6.18345e+06	3.70196e+06	7.31292e+06	2.75735e+06	4.75439e+06	8.50615e+06	6.46811e+06	6.58546e+06	9.13133e+06	6.91032e+06	7.5736e+06	5.85997e+06	4.75514e+06	4.81673e+06	4.22861e+06	8.26718e+06	5.38618e+06	4.73539e+06	4.72557e+06	4.68166e+06	4.69865e+06
Com_6804_pos	Tetrahydrocortisone	C21 H32 O5	346.213	11.641	347.22	Invalid mass	No match	No results	5.83816e+06	6.58319e+06	6.24076e+06	4.61769e+06	4.69449e+06	5.69782e+06	5.54328e+06	5.56918e+06	6.09913e+06	3.77295e+06	6.5777e+06	5.44513e+06	4.53676e+06	6.11237e+06	3.19333e+06	4.83879e+06	5.32975e+06	4.90976e+06	6.05246e+06	6.82827e+06	7.20423e+06	8.78431e+06	8.88567e+06	4.52191e+06	9.86838e+06	5.34484e+06	4.1158e+06	4.65249e+06	7.2441e+06	4.37445e+06	6.50686e+06	5.35537e+06	5.92289e+06	5.22614e+06
Com_6817_pos	1,7-bis(3,4-dihydroxyphenyl)heptan-3-one	C19 H22 O5	312.135	9.236	313.142	Invalid mass	No results	No results	1.56815e+06	1.80585e+06	2.05466e+06	1.78656e+06	1.7463e+06	1.71612e+06	5.66015e+06	5.16595e+06	6.55799e+06	4.42146e+06	5.95911e+06	4.55526e+06	6.01555e+06	7.99273e+06	5.78433e+06	8.93578e+06	6.10475e+06	7.24774e+06	1.07263e+06	2.37468e+06	2.83853e+06	2.27263e+06	2.95617e+06	2.52482e+06	5.5441e+06	6.69609e+06	4.41283e+06	4.75684e+06	3.39408e+06	3.32443e+06	4.45853e+06	4.03192e+06	3.69076e+06	3.135e+06
Com_6839_pos	1-(4-bromophenyl)-2-phenylethan-1-one	C14 H11 Br O	223.118	10.125	224.125	Invalid mass	No results	No results	3.13736e+06	2.18013e+06	439926	487931	947722	862419	639293	713100	523335	7.19621e+06	896873	2.51861e+06	747005	548400	1.74444e+06	289724	474708	671931	3.30561e+06	1.0348e+06	238795	706427	503985	4.2027e+06	705837	1.75805e+06	8.27947e+06	4.71594e+06	1.68611e+06	6.91215e+06	1.49034e+06	2.4023e+06	2.75743e+06	2.52857e+06
Com_6865_pos	Epsilon-Viniferin	C28 H22 O6	454.143	1.479	455.15	No results	No results	Full match	3.20916e+06	4.36716e+06	4.04047e+06	2.76081e+06	3.43791e+06	5.20118e+06	5.13876e+06	4.92746e+06	4.7513e+06	2.43525e+06	4.58711e+06	3.42269e+06	2.8219e+06	2.73625e+06	2.40592e+06	5.48362e+06	3.70953e+06	5.01806e+06	3.71675e+06	6.60509e+06	9.94921e+06	9.23939e+06	4.18831e+06	8.35566e+06	3.75981e+06	1.02639e+06	3.56762e+06	3.73962e+06	6.48547e+06	3.40805e+06	4.38954e+06	3.30776e+06	4.64417e+06	3.59536e+06
Com_6913_pos	5,8-dihydroxy-10-methyl-5,8,9,10-tetrahydro-2H-oxecin-2-one	C10 H14 O4	198.089	8.523	199.096	Full match	No results	No results	3.89384e+06	4.43401e+06	3.35034e+06	3.14475e+06	4.17074e+06	4.26627e+06	6.41086e+06	7.5504e+06	9.0765e+06	5.39595e+06	8.06576e+06	5.42268e+06	2.45171e+06	7.58638e+06	4.4679e+06	6.33554e+06	8.39972e+06	5.79644e+06	5.56199e+06	7.05755e+06	7.86654e+06	8.37264e+06	5.99893e+06	7.67851e+06	5.87031e+06	7.507e+06	5.0503e+06	5.79434e+06	6.32473e+06	4.36507e+06	7.6779e+06	6.93631e+06	5.39002e+06	5.0484e+06
Com_6935_pos	N,N-Dimethyldecylamine N-oxide	C12 H27 N O	201.208	11.809	202.216	Full match	No results	No results	1.22088e+06	963227	1.02776e+06	1.12435e+06	870846	655641	1.35287e+06	1.04752e+06	1.31033e+06	952877	1.39538e+06	8.56853e+06	817641	821752	1.6162e+06	1.52366e+06	568808	1.42605e+06	1.36288e+06	1.32229e+06	1.14672e+06	785529	1.44508e+06	1.08012e+06	1.13472e+06	1.72937e+06	1.15892e+06	1.51922e+06	1.69327e+06	1.36924e+06	1.26286e+06	1.39398e+06	1.46639e+06	1.4711e+06
Com_6976_pos	gamma-Glutamylglutamic acid	C10 H16 N2 O7	276.094	2.401	277.102	No results	No results	Full match	7.04074e+06	5.71678e+06	7.30605e+06	4.8064e+06	5.24077e+06	6.37486e+06	5.16483e+06	3.66485e+06	5.90797e+06	3.89506e+06	6.95773e+06	5.66991e+06	4.19018e+06	5.67028e+06	5.9946e+06	5.35821e+06	3.88091e+06	4.96453e+06	8.20654e+06	7.34636e+06	6.52551e+06	6.11287e+06	7.05879e+06	6.35412e+06	8.00597e+06	5.19977e+06	5.13776e+06	3.27596e+06	8.70975e+06	4.336e+06	5.81361e+06	5.30043e+06	4.78002e+06	4.54043e+06
Com_7033_pos	1,2-dihydroxyheptadec-16-yn-4-yl acetate	C19 H34 O4	348.229	12.988	349.236	Invalid mass	No results	No results	5.75941e+06	6.0055e+06	4.32864e+06	5.55493e+06	5.6104e+06	6.59867e+06	4.80228e+06	5.42691e+06	6.22702e+06	3.63118e+06	5.58486e+06	5.14982e+06	4.60451e+06	4.05085e+06	4.22936e+06	4.04894e+06	4.75625e+06	4.74435e+06	5.0182e+06	6.51842e+06	5.0948e+06	8.95727e+06	6.52295e+06	6.56406e+06	4.16676e+06	5.00047e+06	3.94298e+06	5.69651e+06	5.14157e+06	3.89627e+06	5.15841e+06	5.37806e+06	4.49703e+06	4.05118e+06
Com_7052_pos	Methyl 4-hydroxy-3-methoxycinnamate	C11 H12 O4	208.073	8.234	209.08	No results	Full match	Full match	5.1568e+06	6.08e+06	4.36123e+06	3.92222e+06	4.95822e+06	6.7326e+06	4.50836e+06	5.87095e+06	5.98624e+06	6.75238e+06	6.88858e+06	7.18869e+06	4.47053e+06	5.70672e+06	5.20438e+06	6.75634e+06	4.05301e+06	4.87818e+06	5.29914e+06	5.92192e+06	7.32812e+06	5.28727e+06	6.37888e+06	5.9077e+06	5.90701e+06	4.84238e+06	5.6602e+06	4.66111e+06	6.39848e+06	7.51181e+06	5.80769e+06	5.98689e+06	5.03936e+06	4.89264e+06
Com_7117_pos	Dehydropachymic Acid	C33 H50 O5	526.364	14.397	527.371	No results	No results	Full match	4.64875e+06	5.81827e+06	5.48581e+06	5.00031e+06	7.61667e+06	6.12675e+06	4.21367e+06	6.25092e+06	4.87381e+06	3.97229e+06	4.65922e+06	5.46813e+06	4.25119e+06	5.33537e+06	4.49216e+06	6.05877e+06	5.11535e+06	4.50534e+06	4.50327e+06	4.68382e+06	5.08383e+06	8.82072e+06	6.02912e+06	5.32059e+06	6.04462e+06	7.76092e+06	4.92588e+06	5.30116e+06	4.52146e+06	3.66483e+06	5.94442e+06	6.50867e+06	5.1238e+06	5.65716e+06
Com_7141_pos	Picramnioside F	C33 H34 O15	670.192	3.639	671.199	No results	No results	Full match	6.09361e+06	8.80913e+06	4.18471e+06	5.28255e+06	5.6197e+06	6.49505e+06	4.83963e+06	4.90984e+06	4.59279e+06	5.35822e+06	6.35043e+06	5.06431e+06	3.61704e+06	3.78946e+06	3.11568e+06	3.90006e+06	3.87364e+06	983764	3.04465e+06	3.58802e+06	4.88244e+06	6.37153e+06	5.21391e+06	5.41868e+06	3.366e+06	1.77598e+06	2.72778e+06	3.33989e+06	4.13207e+06	3.57364e+06	4.9961e+06	4.4778e+06	4.01768e+06	4.46891e+06
Com_7173_pos	PC (18:5e/2:0)	C28 H48 N O7 P	541.313	14.404	542.32	No results	Invalid mass	No results	2.22933e+06	3.21914e+06	3.34427e+06	1.99812e+06	2.50629e+06	3.64794e+06	2.03464e+06	2.40836e+06	2.11319e+06	2.05905e+06	3.17524e+06	8.20655e+06	1.97163e+06	2.70677e+06	2.60634e+06	2.64107e+06	1.75938e+06	1.98762e+06	1.39701e+06	2.76292e+06	3.10401e+06	3.47308e+06	1.74355e+06	2.26836e+06	1.84344e+06	1.83532e+06	1.86097e+06	1.02203e+06	2.12049e+06	1.1502e+06	2.52978e+06	2.25116e+06	2.56318e+06	2.08621e+06
Com_7184_pos	ethyl 4-[2-(3,4,5-trimethoxybenzylidene)hydrazino]benzoate	C19 H22 N2 O5	179.079	9.791	180.086	Invalid mass	No results	No match	1.05335e+06	1.60271e+06	1.18988e+06	1.34037e+06	1.10529e+06	1.08046e+06	1.79765e+06	1.46112e+06	1.65629e+06	735730	1.63581e+06	1.21379e+06	1.15731e+06	1.52177e+06	871926	1.23666e+06	1.16351e+06	958309	7.6466e+06	1.49919e+06	1.52458e+06	1.58362e+06	1.71758e+06	1.83221e+06	1.44975e+06	1.29529e+06	1.01494e+06	746847	9.14355e+06	1.89957e+06	1.83271e+06	1.43619e+06	1.17018e+06	1.11361e+06
Com_7196_pos	VNH	C15 H24 N6 O5	368.18	11.325	369.187	Full match	No results	No results	3.53228e+06	4.49324e+06	2.65337e+06	2.94518e+06	4.09334e+06	3.92849e+06	2.88718e+06	3.60305e+06	4.85204e+06	2.67622e+06	6.0037e+06	3.98942e+06	4.93321e+06	3.94773e+06	3.60829e+06	5.49226e+06	4.24344e+06	3.04775e+06	6.42874e+06	4.8884e+06	5.47603e+06	7.47013e+06	7.33745e+06	6.22827e+06	7.07064e+06	5.73097e+06	3.19329e+06	5.43745e+06	9.1249e+06	4.58573e+06	2.94513e+06	3.99308e+06	5.22305e+06	4.98304e+06
Com_7212_pos	Sanguinarine chloride	C20 H14 Cl N O4	367.061	6.842	368.068	No results	No results	Full match	5.82522e+06	4.57882e+06	5.16682e+06	4.05719e+06	5.57307e+06	6.22939e+06	5.6994e+06	5.91739e+06	8.03335e+06	5.85842e+06	5.64726e+06	6.09581e+06	5.88674e+06	5.97877e+06	5.69866e+06	8.88829e+06	5.8687e+06	6.37945e+06	7.32743e+06	7.33528e+06	7.97325e+06	5.80104e+06	8.058e+06	6.93669e+06	6.5639e+06	6.33706e+06	5.55038e+06	4.76883e+06	4.82216e+06	5.17034e+06	4.74449e+06	5.69956e+06	6.27131e+06	6.48727e+06
Com_7228_pos	Lithospermoside	C14 H19 N O8	329.11	1.415	330.117	No results	No results	Full match	5.88853e+06	5.95447e+06	6.90346e+06	4.31236e+06	6.75264e+06	5.85772e+06	7.27231e+06	6.932e+06	6.41164e+06	7.07785e+06	5.29762e+06	5.21523e+06	5.94114e+06	5.69589e+06	5.9752e+06	5.12769e+06	5.26216e+06	3.24878e+06	4.86212e+06	6.79642e+06	6.80978e+06	8.64211e+06	6.16379e+06	7.15545e+06	9.0187e+06	7.08541e+06	4.65964e+06	4.25826e+06	5.29824e+06	4.67833e+06	5.16419e+06	4.67401e+06	5.80634e+06	6.66207e+06
Com_7248_pos	Heterophyllin B	C40 H58 N8 O8	778.439	13.97	779.445	No results	No results	Full match	1.67697e+06	1.49015e+06	2.59018e+06	2.39564e+06	973668	2.10452e+06	3.3512e+06	3.38716e+06	6.14152e+06	3.27133e+06	3.50832e+06	3.40114e+06	3.52281e+06	2.19751e+06	2.94898e+06	3.15445e+06	3.62025e+06	3.94664e+06	2.65454e+06	4.69e+06	2.73207e+06	2.5317e+06	5.62441e+06	8.83916e+06	4.27527e+06	4.20696e+06	4.14487e+06	3.22523e+06	4.24938e+06	3.58297e+06	1.49525e+06	3.16899e+06	3.77042e+06	3.60652e+06
Com_7260_pos	Sphingosine (d18:1)	C18 H37 N O2	321.266	13.579	322.273	Invalid mass	No results	No results	3.7596e+06	4.92827e+06	4.21387e+06	3.83693e+06	4.53574e+06	3.36656e+06	3.365e+06	2.02188e+06	4.1478e+06	6.08535e+06	3.95096e+06	3.50353e+06	3.77152e+06	2.5877e+06	4.80176e+06	3.25123e+06	2.74086e+06	4.88537e+06	6.01284e+06	4.87963e+06	3.17162e+06	3.88797e+06	3.40106e+06	3.70736e+06	3.58188e+06	3.51558e+06	5.00996e+06	7.48033e+06	4.16202e+06	4.48352e+06	3.80993e+06	3.7528e+06	4.36937e+06	3.88921e+06
Com_7283_pos	Ritalinic acid	C13 H17 N O2	219.123	13.88	220.13	Invalid mass	No results	No results	3.43375e+06	3.57771e+06	1.91362e+06	2.74544e+06	2.93763e+06	1.57117e+06	2.88882e+06	2.64022e+06	2.2582e+06	8.12633e+06	2.27511e+06	2.27797e+06	1.76067e+06	2.06e+06	4.71997e+06	2.85062e+06	559324	2.75857e+06	4.45021e+06	3.50601e+06	606530	1.94808e+06	1.57062e+06	1.13898e+06	1.22438e+06	2.21363e+06	5.40962e+06	4.25725e+06	3.85414e+06	4.1069e+06	3.90062e+06	3.3158e+06	2.57563e+06	3.32644e+06
Com_7296_pos	(-)-Erythromycin	C37 H67 N O13	773.449	13.749	774.457	Invalid mass	No results	No results	3.93515e+06	6.11412e+06	5.67597e+06	5.19492e+06	5.58798e+06	7.57367e+06	4.84567e+06	5.03106e+06	3.33491e+06	5.71297e+06	6.13239e+06	8.02084e+06	5.71628e+06	4.68204e+06	5.68905e+06	6.80838e+06	3.54118e+06	4.42276e+06	3.62612e+06	5.36068e+06	4.86034e+06	5.62696e+06	4.91092e+06	3.3245e+06	6.13307e+06	2.50682e+06	2.55297e+06	3.9593e+06	4.18081e+06	4.59124e+06	5.631e+06	5.37059e+06	4.3172e+06	3.75125e+06
Com_7316_pos	WPH	C22 H26 N6 O4	876.395	10.978	877.402	Invalid mass	No results	No results	6.35076e+06	6.92119e+06	5.63126e+06	5.84016e+06	6.4991e+06	7.18784e+06	4.87991e+06	8.02084e+06	8.75771e+06	6.88137e+06	7.74202e+06	6.00995e+06	4.95145e+06	4.95143e+06	6.51569e+06	6.57544e+06	4.86134e+06	5.54067e+06	6.42556e+06	9.09059e+06	7.71744e+06	8.48734e+06	8.50682e+06	7.43405e+06	7.10547e+06	7.24943e+06	5.11498e+06	4.54113e+06	6.46351e+06	5.24642e+06	5.5989e+06	5.59263e+06	7.22595e+06	6.82077e+06
Com_7378_pos	2-Ethyl-3-hydroxy-4H-pyran-4-one	C7 H8 O3	140.047	7.212	141.054	No results	No results	Full match	3.20728e+06	4.04186e+06	5.44504e+06	3.65709e+06	5.89372e+06	4.6046e+06	6.80369e+06	4.52489e+06	5.81918e+06	3.9956e+06	5.69091e+06	3.65425e+06	5.30094e+06	4.66476e+06	7.95902e+06	4.67906e+06	5.24185e+06	3.57345e+06	2.23305e+06	4.16561e+06	7.08625e+06	5.71562e+06	4.41749e+06	5.24758e+06	7.02077e+06	4.11828e+06	6.085e+06	3.07463e+06	2.53504e+06	2.55912e+06	3.64711e+06	5.9663e+06	3.58657e+06	5.03586e+06
Com_7392_pos	O-p-coumaroyl-O-salicyloyl quinic acid	C23 H22 O10	458.119	9.714	459.125	No results	No results	Full match	3.13213e+06	5.43319e+06	3.61399e+06	2.4667e+06	2.90546e+06	3.46469e+06	3.98322e+06	3.02339e+06	6.92731e+06	5.13718e+06	6.28288e+06	4.57427e+06	2.99299e+06	4.58066e+06	4.63695e+06	4.17295e+06	2.77219e+06	6.43345e+06	7.59857e+06	4.92167e+06	6.45837e+06	4.74318e+06	5.73489e+06	6.17114e+06	4.93061e+06	5.50345e+06	7.08811e+06	2.39275e+06	5.5708e+06	2.61065e+06	5.04907e+06	3.69637e+06	4.74648e+06	5.0896e+06
Com_7420_pos	Trillin	C33 H52 O8	576.363	13.496	577.372	No results	No results	Full match	6.60346e+06	8.04947e+06	7.1781e+06	5.35796e+06	5.81777e+06	6.59353e+06	5.37803e+06	7.26855e+06	7.26133e+06	5.77825e+06	6.96109e+06	6.08635e+06	6.35416e+06	5.51216e+06	6.5594e+06	6.35632e+06	7.16508e+06	6.0253e+06	6.17277e+06	8.56349e+06	7.18348e+06	8.33701e+06	1.72737e+06	6.26788e+06	6.27302e+06	6.64804e+06	6.00564e+06	7.09831e+06	6.97547e+06	6.79623e+06	6.59529e+06	5.51629e+06	6.35395e+06	6.13547e+06
Com_7430_pos	Schisandrin C	C22 H24 O6	384.156	9.289	385.163	No results	No results	Full match	5.64625e+06	4.72979e+06	3.70636e+06	5.62001e+06	5.93451e+06	4.46099e+06	6.43575e+06	5.65938e+06	9.00776e+06	4.60158e+06	4.96099e+06	6.25406e+06	6.12993e+06	6.04407e+06	5.66283e+06	6.34478e+06	6.09338e+06	8.50854e+06	3.71719e+06	5.8206e+06	7.21544e+06	4.30648e+06	7.3123e+06	4.27941e+06	6.89946e+06	5.14368e+06	5.2802e+06	5.63273e+06	6.24804e+06	4.09778e+06	4.13994e+06	5.19092e+06	6.19606e+06	4.18102e+06
Com_7581_pos	L-Palmitoylcarnitine	C23 H45 N O4	399.333	15.008	400.341	No results	No results	Full match	6.61271e+06	6.43024e+06	4.27506e+06	4.52353e+06	4.27186e+06	5.95741e+06	4.36559e+06	4.28176e+06	4.54419e+06	4.50041e+06	3.69983e+06	5.99149e+06	5.00677e+06	4.43581e+06	4.7074e+06	6.67395e+06	7.00483e+06	6.90162e+06	3.09225e+06	3.76391e+06	5.32846e+06	3.50956e+06	4.24636e+06	5.41347e+06	7.41666e+06	6.53117e+06	7.21326e+06	6.25277e+06	3.77464e+06	5.36914e+06	5.36189e+06	5.43525e+06	5.8669e+06	5.80797e+06
Com_7595_pos	Vanillactic acid	C10 H12 O5	212.068	6.696	213.075	No results	No results	Full match	5.10786e+06	4.66937e+06	5.48723e+06	5.05924e+06	5.32955e+06	5.32033e+06	7.18656e+06	4.04805e+06	2.13614e+06	6.39443e+06	6.36406e+06	3.45674e+06	5.19625e+06	5.90677e+06	3.29752e+06	5.88004e+06	6.4453e+06	5.56545e+06	4.61053e+06	6.03463e+06	7.76242e+06	4.48888e+06	5.70629e+06	6.99367e+06	5.57091e+06	6.18203e+06	3.66686e+06	5.20682e+06	3.72869e+06	4.60266e+06	5.30703e+06	5.48275e+06	5.40132e+06	4.66681e+06
Com_7703_pos	Furanodiene	C15 H20 O	216.151	14.159	217.158	No results	No results	Full match	4.89849e+06	4.9664e+06	1.24605e+06	1.2345e+06	2.20285e+06	4.23622e+06	1.21035e+06	1.40875e+06	1.39166e+06	6.16895e+06	1.64114e+06	4.1956e+06	1.59383e+06	1.20089e+06	2.58315e+06	1.05634e+06	1.34173e+06	1.44844e+06	2.08344e+06	1.73378e+06	1.38099e+06	1.39235e+06	1.34474e+06	5.80889e+06	2.88487e+06	1.80934e+06	7.06197e+06	3.31775e+06	1.48115e+06	4.77978e+06	2.5455e+06	2.40097e+06	2.19044e+06	2.42738e+06
Com_7753_pos	2'-O-Galloylhyperin	C28 H24 O16	616.101	9.821	617.109	No results	Invalid mass	No results	3.58564e+06	4.64304e+06	2.28506e+06	2.71052e+06	3.89885e+06	1.86541e+06	3.06633e+06	3.74271e+06	4.90223e+06	1.32075e+06	5.19479e+06	3.25616e+06	2.5921e+06	1.85559e+06	5.05032e+06	3.00848e+06	4.78067e+06	4.2124e+06	1.99433e+06	5.03642e+06	6.17931e+06	7.37704e+06	4.6292e+06	5.20907e+06	4.61229e+06	2.73783e+06	3.78484e+06	2.51777e+06	8.24511e+06	1.93474e+06	4.77063e+06	4.00858e+06	4.36734e+06	4.38946e+06
Com_7792_pos	Leucylproline	C11 H20 N2 O3	228.146	7.257	229.154	Full match	No results	Full match	6.16724e+06	5.67804e+06	4.44966e+06	5.94113e+06	5.50151e+06	4.74172e+06	4.1007e+06	4.23197e+06	3.61655e+06	3.03006e+06	7.15488e+06	4.59756e+06	4.07706e+06	3.82886e+06	3.8424e+06	4.60974e+06	4.41196e+06	5.38167e+06	6.82622e+06	6.21717e+06	7.10426e+06	6.32314e+06	6.98385e+06	6.47039e+06	4.07143e+06	4.24015e+06	4.57698e+06	864378	4.86375e+06	3.75021e+06	4.60151e+06	4.33124e+06	4.7211e+06	4.64174e+06
Com_7843_pos	Lupulin A	C30 H46 O11	582.302	11.712	583.31	No results	No results	Full match	4.72488e+06	7.74399e+06	6.86483e+06	3.44153e+06	1.51457e+06	5.00984e+06	4.45342e+06	6.31205e+06	5.88961e+06	3.55978e+06	4.81647e+06	3.55023e+06	4.29268e+06	4.62172e+06	3.9058e+06	5.23535e+06	2.81925e+06	2.66885e+06	3.76881e+06	5.02223e+06	5.14355e+06	5.36021e+06	5.12634e+06	5.8382e+06	6.63675e+06	6.5884e+06	2.98027e+06	4.7371e+06	5.92557e+06	3.63713e+06	3.29744e+06	4.26419e+06	6.20076e+06	3.94789e+06
Com_7922_pos	Chlorogenic acid	C16 H18 O9	332.109	6.26	333.117	Invalid mass	No results	No results	6.4109e+06	5.18187e+06	4.17517e+06	5.27431e+06	5.35739e+06	5.88672e+06	5.40157e+06	5.88299e+06	7.49056e+06	5.43731e+06	6.61835e+06	5.71206e+06	6.15871e+06	6.18628e+06	5.08929e+06	5.68475e+06	6.55554e+06	6.47634e+06	4.79295e+06	7.95429e+06	8.25713e+06	7.44509e+06	7.49939e+06	7.83968e+06	6.28968e+06	6.93661e+06	5.14321e+06	6.51287e+06	5.61629e+06	5.80946e+06	5.75513e+06	5.37945e+06	6.3408e+06	4.3268e+06
Com_7944_pos	Tramadol N-Oxide	C16 H25 N O3	279.18	11.85	280.187	Invalid mass	No results	No results	3.27421e+06	3.05209e+06	587744	515565	1.06723e+06	2.91697e+06	686425	555717	773116	4.38414e+06	899249	3.05257e+06	813573	476080	1.75035e+06	585322	739938	1.04007e+06	1.99949e+06	707321	284661	870986	886816	4.54634e+06	1.90359e+06	1.20075e+06	6.78e+06	3.02486e+06	691467	4.10171e+06	1.42846e+06	1.89298e+06	2.14942e+06	2.04962e+06
Com_7947_pos	5-Hydroxymethylfurfural	C6 H6 O3	126.032	16.976	127.039	No results	No results	Full match	3.49791e+06	4.4812e+06	4.40453e+06	5.37645e+06	5.66315e+06	4.49818e+06	4.44399e+06	4.85221e+06	4.59301e+06	4.31711e+06	4.84623e+06	5.58753e+06	5.07411e+06	4.86794e+06	5.49605e+06	7.79726e+06	5.20071e+06	5.61449e+06	4.63392e+06	4.79723e+06	6.55274e+06	6.40377e+06	6.49703e+06	7.10151e+06	6.19497e+06	5.56241e+06	5.16965e+06	5.39357e+06	5.12109e+06	4.30246e+06	3.33982e+06	3.63529e+06	4.19982e+06	4.94608e+06
Com_7954_pos	18-β-Glycyrrhetinic acid	C30 H46 O4	224.178	13.784	471.346	Invalid mass	Invalid mass	No results	202336	231264	193483	192491	195463	176713	304522	1.80472e+06	2.21068e+06	269604	420545	315008	6.94397e+06	6.50364e+06	2.76004e+06	6.57474e+06	4.84645e+06	3.0284e+06	712900	253736	724463	388546	2.01129e+06	820045	4.66294e+06	2.29952e+06	831539	386745	4.75719e+06	2.87484e+06	2.48312e+06	2.20522e+06	2.37927e+06	2.54032e+06
Com_7987_pos	N4-(4-chloro-2,5-dimethoxyphenyl)morpholine-4-carbothioamide	C13 H17 Cl N2 O3 S	338.043	9.557	339.05	Invalid mass	No results	No results	5.94943e+06	4.05447e+06	4.12561e+06	6.21224e+06	4.50026e+06	958239	5.25784e+06	3.40319e+06	5.23762e+06	2.1563e+06	4.18336e+06	3.74184e+06	5.38139e+06	3.96952e+06	5.11559e+06	4.28101e+06	6.9223e+06	4.84869e+06	1.94049e+06	4.10119e+06	4.1686e+06	4.23395e+06	3.13045e+06	3.11536e+06	4.6711e+06	2.94529e+06	3.811e+06	1.91727e+06	3.76471e+06	2.51178e+06	5.41172e+06	4.72197e+06	2.93035e+06	3.0771e+06
Com_8001_pos	Kirenol	C20 H34 O4	338.245	13.573	339.252	No results	No results	Full match	6.1676e+06	5.79336e+06	4.62982e+06	4.96852e+06	5.88454e+06	2.36116e+06	770577	5.18475e+06	4.13635e+06	5.55518e+06	5.71427e+06	4.49056e+06	4.81719e+06	4.82621e+06	7.12112e+06	4.60427e+06	2.52508e+06	4.32611e+06	4.03945e+06	6.30916e+06	2.36977e+06	3.73249e+06	4.03172e+06	2.51578e+06	3.04263e+06	4.95895e+06	4.14019e+06	4.53231e+06	6.38641e+06	4.00821e+06	4.46604e+06	3.89175e+06	5.37175e+06	4.80191e+06
Com_8008_pos	Eicosapentaenoic acid ethyl ester	C22 H34 O2	347.279	14.207	348.286	Invalid mass	No results	No results	1.21895e+06	1.74708e+06	950760	996295	1.94199e+06	726416	1.93614e+06	1.20198e+06	1.06632e+06	4.8381e+06	1.03479e+06	835552	1.28761e+06	877520	2.08132e+06	818181	486900	1.19894e+06	6.69398e+06	1.50176e+06	599044	863091	911642	448005	869325	959606	4.3801e+06	6.53853e+06	1.75321e+06	2.94811e+06	1.2517e+06	1.74114e+06	1.57161e+06	1.91951e+06
Com_8030_pos	PE (2:0/16:2)	C23 H42 N O8 P	491.263	13.227	492.271	No results	Full match	No results	4.54014e+06	6.13843e+06	5.03692e+06	4.93172e+06	4.70954e+06	6.21786e+06	4.07996e+06	5.62346e+06	8.10627e+06	4.24356e+06	5.3629e+06	5.94379e+06	3.63204e+06	4.826e+06	4.87081e+06	3.97733e+06	4.83405e+06	3.67319e+06	3.09727e+06	4.4537e+06	3.83809e+06	4.10547e+06	3.725e+06	3.71516e+06	4.39749e+06	3.41842e+06	3.52834e+06	3.366e+06	3.24285e+06	3.2474e+06	3.41477e+06	4.23548e+06	3.56222e+06	4.03032e+06
Com_8071_pos	3-hydroxy-3-methylpentanedioic acid	C6 H10 O5	144.042	16.983	145.049	Invalid mass	No results	No results	3.08326e+06	4.2147e+06	4.49967e+06	4.98904e+06	5.24267e+06	4.44888e+06	3.83007e+06	4.96008e+06	4.92494e+06	4.26802e+06	4.41212e+06	5.64084e+06	3.63581e+06	4.85073e+06	3.8453e+06	7.63539e+06	4.00785e+06	3.75802e+06	2.52885e+06	2.99401e+06	5.11788e+06	5.34637e+06	4.62002e+06	4.76293e+06	4.63655e+06	3.88697e+06	3.23145e+06	3.53261e+06	3.25309e+06	2.82853e+06	3.0289e+06	3.14192e+06	3.3508e+06	1.89466e+06
Com_8089_pos	Eupalinolide A	C24 H30 O9	462.188	8.901	463.195	No results	No results	Full match	5.86335e+06	5.8704e+06	6.91253e+06	5.52735e+06	6.73672e+06	6.10983e+06	6.5132e+06	5.34404e+06	4.63214e+06	4.25683e+06	5.7192e+06	5.82592e+06	4.44595e+06	5.19788e+06	3.21782e+06	5.03586e+06	4.34081e+06	5.46176e+06	4.03915e+06	4.66701e+06	6.36473e+06	5.09145e+06	3.84263e+06	5.11518e+06	4.13272e+06	3.30878e+06	3.93448e+06	3.52602e+06	4.98941e+06	3.83852e+06	5.96909e+06	4.58799e+06	3.39487e+06	4.08277e+06
Com_8242_pos	Citrinin	C13 H14 O5	232.073	9.697	233.08	Invalid mass	No results	No results	4.01042e+06	4.51729e+06	4.90011e+06	3.63541e+06	4.18846e+06	4.35692e+06	6.26535e+06	5.76405e+06	5.81302e+06	4.79907e+06	6.0326e+06	5.28162e+06	4.65236e+06	6.13821e+06	5.82419e+06	7.39934e+06	6.38087e+06	5.52089e+06	2.29876e+06	3.73729e+06	4.02092e+06	3.20601e+06	2.54404e+06	3.6476e+06	5.57421e+06	6.03335e+06	5.30599e+06	6.20474e+06	4.08492e+06	5.41527e+06	4.19533e+06	4.62661e+06	4.79946e+06	5.20766e+06
Com_8245_pos	1-Phenyl-3-methyl-5-pyrazolone	C10 H10 N2 O	157.052	7.115	158.06	Invalid mass	No results	No results	3.54292e+06	4.37553e+06	5.04871e+06	6.02488e+06	5.50339e+06	5.22019e+06	5.06272e+06	5.6885e+06	5.21128e+06	5.44892e+06	5.90912e+06	5.45916e+06	4.69954e+06	4.64799e+06	6.22233e+06	5.50221e+06	6.6237e+06	5.54193e+06	2.34396e+06	3.82806e+06	2.62298e+06	3.24093e+06	3.12219e+06	4.7446e+06	5.45845e+06	5.26701e+06	4.68768e+06	3.55624e+06	5.67492e+06	4.37614e+06	4.75181e+06	5.2086e+06	4.48089e+06	3.51677e+06
Com_8253_pos	N-Desmethyltramadol	C15 H23 N O2	227.188	11.87	228.195	Invalid mass	No results	No results	3.63897e+06	4.09204e+06	2.69297e+06	3.80637e+06	3.54661e+06	4.07282e+06	3.33523e+06	3.21579e+06	4.32887e+06	6.51829e+06	4.13252e+06	3.60826e+06	3.36729e+06	3.16194e+06	4.05661e+06	3.26619e+06	1.70218e+06	3.56636e+06	5.47549e+06	4.10156e+06	1.85003e+06	3.43016e+06	2.45256e+06	2.84132e+06	3.62373e+06	2.88833e+06	6.42196e+06	4.74932e+06	3.7382e+06	4.63801e+06	3.35748e+06	3.5913e+06	4.2813e+06	3.51379e+06
Com_8261_pos	Eugenol	C10 H12 O2	164.084	7.714	165.091	Full match	No results	Full match	5.59508e+06	5.5321e+06	5.20061e+06	4.05594e+06	5.53296e+06	5.54154e+06	6.04394e+06	5.97991e+06	509311	6.56248e+06	6.10336e+06	5.70015e+06	5.14616e+06	6.15811e+06	4.06231e+06	7.06881e+06	5.36715e+06	5.16005e+06	4.30179e+06	2.66225e+06	5.59809e+06	2.72446e+06	6.12915e+06	4.84072e+06	5.20683e+06	4.52203e+06	4.77701e+06	5.40337e+06	5.56961e+06	3.69941e+06	6.58166e+06	4.79477e+06	4.93304e+06	4.42806e+06
Com_8277_pos	Shikimic Acid	C7 H10 O5	174.052	5.521	175.06	No results	No results	Full match	4.37478e+06	5.56186e+06	4.60163e+06	3.96374e+06	5.15709e+06	4.94471e+06	5.04417e+06	5.06722e+06	5.08726e+06	5.16517e+06	6.57288e+06	5.19517e+06	4.52633e+06	4.76962e+06	3.91017e+06	5.56521e+06	4.53371e+06	4.91574e+06	4.94852e+06	5.108e+06	7.02928e+06	6.48502e+06	6.79264e+06	6.69937e+06	5.84894e+06	4.46371e+06	4.26189e+06	5.02684e+06	5.7368e+06	4.48351e+06	4.43881e+06	4.53018e+06	5.22592e+06	4.92747e+06
Com_8301_pos	Phlorizin	C21 H24 O10	458.121	9.717	459.128	Invalid mass	No results	No match	2.80965e+06	5.43319e+06	3.61399e+06	2.4667e+06	3.44592e+06	3.37751e+06	3.98322e+06	4.66209e+06	6.21408e+06	4.0626e+06	6.28288e+06	4.10331e+06	2.68484e+06	4.00527e+06	4.63695e+06	4.17295e+06	2.77219e+06	5.77107e+06	6.43827e+06	4.78786e+06	5.79342e+06	6.20942e+06	5.73489e+06	5.53576e+06	6.50574e+06	5.50345e+06	6.35833e+06	2.39275e+06	5.5708e+06	2.61065e+06	4.05222e+06	4.15641e+06	4.40891e+06	5.0896e+06
Com_8308_pos	Arbutin	C12 H16 O7	272.088	9.556	273.096	No results	No results	Full match	5.98102e+06	3.08337e+06	4.03612e+06	6.09911e+06	3.75394e+06	3.10124e+06	5.46268e+06	3.04624e+06	4.61773e+06	1.95277e+06	3.80421e+06	3.1729e+06	4.33206e+06	3.15701e+06	3.73622e+06	1.94106e+06	6.54254e+06	4.76071e+06	2.27542e+06	3.75379e+06	4.33446e+06	5.44025e+06	3.1917e+06	3.29797e+06	4.3655e+06	4.25388e+06	2.99383e+06	3.14141e+06	3.46863e+06	2.51886e+06	5.50726e+06	3.92797e+06	2.56691e+06	3.01708e+06
Com_8359_pos	3-Indolepropionic acid	C11 H11 N O2	189.078	7.831	190.085	No results	No results	Full match	2.85152e+06	4.67944e+06	3.84684e+06	2.75207e+06	3.54404e+06	4.35991e+06	3.84203e+06	5.63309e+06	5.41556e+06	3.58655e+06	5.58557e+06	5.35135e+06	2.62413e+06	5.3036e+06	3.29497e+06	5.43315e+06	3.9626e+06	3.05812e+06	4.85312e+06	4.84241e+06	5.05764e+06	7.07585e+06	6.2124e+06	6.1014e+06	6.30552e+06	4.55185e+06	3.75578e+06	3.79452e+06	6.85461e+06	5.3295e+06	2.80879e+06	4.4365e+06	4.52858e+06	4.55477e+06
Com_8446_pos	Tricin 4'-O-(syringyl alcohol) ether	C26 H24 O10	496.138	1.373	497.144	No results	No results	Full match	1.88444e+06	602625	460551	1.28085e+06	1.74212e+06	2.00833e+06	1.50131e+06	1.79969e+06	886774	652569	1.56864e+06	1.42576e+06	1.07846e+06	1.93493e+06	3.20055e+06	372223	2.38675e+06	7.16406e+06	2.99525e+06	1.68041e+06	1.74184e+06	1.62775e+06	457739	855643	843638	2.41035e+06	3.11772e+06	3.36909e+06	3.15368e+06	2.13806e+06	2.61034e+06	1.33523e+06	2.81242e+06	2.51523e+06
Com_8471_pos	1-O-(3,4,5-Trimethoxybenzoyl)-beta-L-galactopyranose	C16 H22 O10	396.102	6.693	397.109	Invalid mass	No results	No results	3.73213e+06	3.48477e+06	4.34743e+06	2.82237e+06	3.04461e+06	3.34534e+06	3.8803e+06	3.15156e+06	5.93023e+06	4.01602e+06	4.036e+06	3.21617e+06	3.07332e+06	3.11764e+06	2.99412e+06	3.39965e+06	2.42174e+06	4.35313e+06	2.86778e+06	4.56674e+06	6.19394e+06	2.18728e+06	4.38251e+06	5.0472e+06	3.85197e+06	4.67877e+06	6.19293e+06	3.72566e+06	3.8143e+06	2.97157e+06	3.39088e+06	3.72918e+06	4.19809e+06	3.72371e+06
Com_8491_pos	4-decyl-3-hydroxy-5-oxooxolane-2,3-dicarboxylic acid	C16 H26 O7	352.15	10.133	353.158	Invalid mass	No results	No results	1.8853e+06	2.43455e+06	2.38002e+06	1.89259e+06	1.95953e+06	3.07455e+06	3.30464e+06	3.85398e+06	4.60241e+06	1.75092e+06	5.31849e+06	3.33043e+06	3.49462e+06	5.92351e+06	2.41446e+06	3.68833e+06	3.36794e+06	4.13004e+06	4.96142e+06	4.99213e+06	4.37912e+06	5.57343e+06	5.80866e+06	5.17968e+06	4.99178e+06	4.6016e+06	3.04513e+06	3.44105e+06	4.36338e+06	3.75074e+06	3.4391e+06	3.19176e+06	3.33545e+06	3.24083e+06
Com_8492_pos	Proscillaridin A	C30 H42 O8	530.284	12.983	531.292	Invalid mass	No results	No results	4.94827e+06	4.96864e+06	3.44616e+06	2.21478e+06	3.65171e+06	4.45743e+06	2.81217e+06	4.11842e+06	5.64039e+06	4.48169e+06	1.9949e+06	3.57253e+06	4.31405e+06	3.73133e+06	3.36808e+06	4.89231e+06	3.23715e+06	2.60378e+06	4.45641e+06	6.71159e+06	6.29112e+06	3.70728e+06	7.14841e+06	5.07195e+06	6.0793e+06	5.19921e+06	2.98991e+06	3.34982e+06	4.87741e+06	3.4635e+06	3.12006e+06	3.55507e+06	4.23323e+06	4.5133e+06
Com_8495_pos	4-methoxy-9-(2-methylbut-3-en-2-yl)-7H-furo[3,2-g]chromen-7-one	C17 H16 O4	284.104	8.905	285.111	Full match	No results	Full match	5.78502e+06	5.41854e+06	6.20968e+06	4.94602e+06	5.40966e+06	5.35817e+06	3.34789e+06	5.57676e+06	5.08199e+06	3.40886e+06	1.3322e+06	5.21864e+06	5.49195e+06	5.6428e+06	4.52242e+06	5.41281e+06	5.70941e+06	5.28645e+06	4.92027e+06	5.86482e+06	6.09141e+06	5.17963e+06	5.93311e+06	3.43965e+06	5.62277e+06	5.69166e+06	4.50151e+06	4.35332e+06	5.16986e+06	5.82041e+06	4.95148e+06	5.41247e+06	4.27129e+06	4.8683e+06
Com_8507_pos	PC (2:0/16:3)	C26 H46 N O8 P	531.294	12.499	532.302	No results	Full match	No results	3.09541e+06	3.71246e+06	2.95273e+06	4.60547e+06	4.09228e+06	6.65416e+06	2.19295e+06	4.00413e+06	3.95041e+06	2.03322e+06	4.14535e+06	3.98563e+06	2.66244e+06	2.52081e+06	3.33476e+06	2.25711e+06	2.35701e+06	3.02231e+06	2.61696e+06	3.42549e+06	3.37658e+06	5.49662e+06	2.54755e+06	3.33847e+06	2.2905e+06	2.26268e+06	2.46582e+06	2.8438e+06	3.23774e+06	2.28834e+06	2.75984e+06	2.76305e+06	2.35527e+06	2.90535e+06
Com_8531_pos	trans,trans-2,4-Heptadienal	C7 H10 O	110.073	11.127	111.08	Full match	No results	No results	1.6674e+06	2.9218e+06	2.58908e+06	2.0391e+06	2.40397e+06	1.98557e+06	4.30789e+06	4.35805e+06	6.37805e+06	1.71944e+06	5.77469e+06	3.55836e+06	4.25276e+06	5.6715e+06	2.7383e+06	2.21839e+06	3.66571e+06	4.54348e+06	5.96084e+06	4.46403e+06	4.39407e+06	6.87925e+06	5.30888e+06	5.76751e+06	6.49536e+06	1.12986e+06	3.71062e+06	2.9955e+06	6.96848e+06	3.08992e+06	3.58053e+06	3.52671e+06	4.15604e+06	3.51573e+06
Com_8539_pos	Oleoyl ethanolamide	C20 H39 N O2	307.286	16.958	308.294	Invalid mass	No results	No results	2.01218e+06	2.11719e+06	2.8434e+06	4.04425e+06	3.95023e+06	2.28275e+06	5.29476e+06	1.84072e+06	3.74757e+06	3.16394e+06	5.14134e+06	2.59551e+06	4.5686e+06	2.48625e+06	4.10607e+06	3.05931e+06	2.85764e+06	6.52611e+06	6.23855e+06	4.46702e+06	2.03695e+06	3.66707e+06	796994	2.72011e+06	2.76358e+06	2.47416e+06	2.77465e+06	4.47837e+06	2.25757e+06	3.42587e+06	2.2954e+06	3.93855e+06	4.39466e+06	2.93341e+06
Com_8581_pos	Tetrahydroxyxanthone	C13 H8 O6	260.031	7.799	261.038	No results	Full match	No match	3.67853e+06	4.2267e+06	4.74101e+06	4.07973e+06	4.76881e+06	4.81178e+06	4.11891e+06	4.13515e+06	4.06571e+06	3.30198e+06	4.52646e+06	5.2799e+06	4.84266e+06	5.29215e+06	4.2464e+06	5.05009e+06	5.23111e+06	4.62142e+06	3.77865e+06	4.74809e+06	5.95212e+06	5.70258e+06	4.80176e+06	6.74574e+06	5.42519e+06	4.58695e+06	4.28134e+06	4.33403e+06	3.08168e+06	5.73082e+06	3.77443e+06	3.98494e+06	5.02259e+06	5.01837e+06
Com_8593_pos	Linalool	C10 H18 O	154.136	14.025	155.143	No results	Full match	Full match	2.47023e+06	2.54775e+06	2.22919e+06	2.37272e+06	2.48601e+06	2.46213e+06	1.80121e+06	2.91987e+06	5.01707e+06	1.98183e+06	3.93358e+06	2.49797e+06	2.34572e+06	3.90144e+06	2.48529e+06	3.10086e+06	2.65482e+06	3.46773e+06	4.6732e+06	3.45096e+06	3.10934e+06	4.16837e+06	4.26371e+06	3.67608e+06	5.23552e+06	1.65687e+06	3.06633e+06	2.12913e+06	7.13284e+06	3.69073e+06	2.04959e+06	2.82876e+06	3.41392e+06	2.57807e+06
Com_8604_pos	3-hydroxy-3,4-bis[(4-hydroxy-3-methoxyphenyl)methyl]oxolan-2-one	C20 H22 O7	356.124	9.158	357.132	Invalid mass	No match	No match	4.30262e+06	4.73452e+06	4.69999e+06	4.89917e+06	5.09165e+06	5.39701e+06	5.40231e+06	5.64877e+06	6.09372e+06	4.05508e+06	5.01634e+06	5.15719e+06	6.28495e+06	4.93718e+06	4.24242e+06	6.74429e+06	5.53902e+06	5.87833e+06	5.43154e+06	5.63832e+06	6.52e+06	4.49046e+06	6.64056e+06	5.08883e+06	5.68187e+06	5.27104e+06	4.92065e+06	5.74805e+06	7.1216e+06	5.12365e+06	5.80035e+06	5.01598e+06	4.36164e+06	4.94881e+06
Com_8658_pos	Cnidioside A	C17 H20 O9	390.091	8.447	391.098	Invalid mass	No results	No results	3.6825e+06	2.56794e+06	3.46886e+06	2.10879e+06	3.28e+06	2.99559e+06	3.20129e+06	2.86953e+06	2.79618e+06	6.37869e+06	3.52521e+06	3.54663e+06	2.26405e+06	2.63746e+06	3.38688e+06	3.33464e+06	4.97809e+06	2.89521e+06	1.94607e+06	4.54844e+06	3.19628e+06	2.54237e+06	3.17812e+06	2.86319e+06	2.91894e+06	3.04143e+06	3.71447e+06	4.10856e+06	5.22256e+06	3.17679e+06	2.12079e+06	3.26046e+06	3.69207e+06	3.75271e+06
Com_8662_pos	(-)-Epigallocatechin	C15 H14 O7	288.062	6.515	289.07	Invalid mass	No results	No match	1.00507e+06	1.31067e+06	1.79325e+06	1.90048e+06	2.65572e+06	1.98217e+06	5.98614e+06	2.15601e+06	3.4645e+06	1.30475e+06	2.09347e+06	2.2615e+06	2.21636e+06	3.753e+06	3.39613e+06	1.97612e+06	5.33759e+06	1.53205e+06	1.10355e+06	1.51664e+06	2.68213e+06	1.70276e+06	1.65846e+06	2.63476e+06	2.42648e+06	1.59733e+06	2.62825e+06	1.39484e+06	557363	1.94145e+06	1.15533e+06	1.53875e+06	2.20842e+06	1.84031e+06
Com_8672_pos	Shikonin	C16 H16 O5	310.083	10.146	311.09	Invalid mass	No results	No results	952434	1.05736e+06	882137	1.17947e+06	1.04776e+06	849551	908236	1.36929e+06	704091	1.29464e+06	1.15892e+06	930247	6.22058e+06	4.54154e+06	5.47998e+06	5.25779e+06	3.69589e+06	4.49019e+06	320437	995607	1.69121e+06	890865	821108	899869	7.05951e+06	2.64791e+06	3.10089e+06	1.66756e+06	3.07308e+06	2.61732e+06	2.23193e+06	2.02803e+06	2.09905e+06	1.96274e+06
Com_8683_pos	Loureirin A	C17 H18 O4	286.119	9.251	287.127	No results	No results	Full match	1.06686e+06	1.05594e+06	1.49787e+06	1.46192e+06	1.58111e+06	1.10648e+06	4.40822e+06	4.27501e+06	5.29198e+06	3.35356e+06	4.97607e+06	3.1011e+06	5.17225e+06	5.72102e+06	4.14691e+06	6.01391e+06	4.1516e+06	4.9581e+06	912480	2.03125e+06	1.92242e+06	1.27287e+06	2.2386e+06	2.10578e+06	4.84289e+06	5.56836e+06	3.00419e+06	4.09247e+06	2.67994e+06	2.85185e+06	3.83194e+06	3.57281e+06	3.00245e+06	2.35526e+06
Com_8741_pos	Nobiletin	C21 H22 O8	402.13	10.149	403.137	No results	No results	Full match	2.54667e+06	2.88218e+06	2.10535e+06	1.96799e+06	2.24022e+06	1.90116e+06	2.46517e+06	2.74777e+06	2.18086e+06	2.4067e+06	2.72675e+06	1.98727e+06	6.22468e+06	5.19811e+06	5.86336e+06	6.14491e+06	4.30843e+06	2.31633e+06	1.18374e+06	1.93873e+06	2.57775e+06	1.90047e+06	1.9833e+06	2.15759e+06	6.96789e+06	3.51741e+06	4.06329e+06	2.66005e+06	3.88287e+06	3.45152e+06	3.45571e+06	2.7807e+06	2.70666e+06	2.762e+06
Com_8773_pos	Debromohymenialdisine	C11 H11 N5 O2	267.073	7.852	268.08	Invalid mass	No results	No results	3.76732e+06	4.84334e+06	4.95928e+06	4.18661e+06	4.96166e+06	3.85605e+06	4.28288e+06	3.05807e+06	3.10152e+06	2.27241e+06	3.71825e+06	3.41013e+06	3.93537e+06	3.87075e+06	2.60703e+06	3.47437e+06	6.04903e+06	2.08863e+06	1.16681e+06	2.87716e+06	4.18542e+06	4.1779e+06	3.5142e+06	5.20076e+06	3.72249e+06	3.92126e+06	2.50646e+06	4.47399e+06	2.09744e+06	3.58284e+06	3.38625e+06	3.75037e+06	3.15902e+06	3.97131e+06
Com_8774_pos	Eugenyl acetate	C12 H14 O3	206.093	7.691	207.1	No results	No results	Full match	5.37862e+06	5.0417e+06	3.7612e+06	4.08709e+06	6.33491e+06	5.28614e+06	4.40066e+06	3.90139e+06	6.25423e+06	3.57529e+06	5.55986e+06	5.05878e+06	3.80301e+06	4.60209e+06	4.29247e+06	4.17396e+06	4.1568e+06	5.26825e+06	4.51919e+06	5.20849e+06	5.2918e+06	5.0614e+06	4.65256e+06	4.02693e+06	3.58916e+06	3.37183e+06	4.341e+06	3.84094e+06	3.92406e+06	3.61301e+06	4.11054e+06	4.55779e+06	4.17388e+06	3.958e+06
Com_8879_pos	PC (14:1e/19:1)	C41 H80 N O7 P	729.558	14.821	730.565	No results	Invalid mass	No results	2.11176e+06	3.2883e+06	2.77881e+06	1.43675e+06	3.31631e+06	2.72042e+06	3.98512e+06	4.58446e+06	3.31843e+06	4.21859e+06	3.58947e+06	4.0504e+06	2.55154e+06	3.63725e+06	2.99833e+06	6.2312e+06	4.44539e+06	1.7232e+06	3.07395e+06	6.93856e+06	5.57634e+06	5.24746e+06	1.73746e+06	5.6415e+06	5.21334e+06	4.38313e+06	2.11905e+06	4.47782e+06	2.10397e+06	3.01929e+06	1.95425e+06	3.18294e+06	3.19465e+06	3.60654e+06
Com_8894_pos	Eucalyptol	C10 H18 O	136.125	14.01	137.132	Invalid mass	No results	No match	2.40179e+06	2.39064e+06	2.22075e+06	2.29405e+06	2.2488e+06	2.40565e+06	1.40866e+06	3.00398e+06	4.72326e+06	1.98531e+06	3.98807e+06	2.36547e+06	2.20324e+06	3.73996e+06	2.46034e+06	3.18977e+06	2.57377e+06	3.09987e+06	4.89686e+06	3.58843e+06	3.05559e+06	4.02293e+06	4.48848e+06	3.87266e+06	5.04187e+06	1.36795e+06	3.22057e+06	2.09316e+06	6.79974e+06	3.82527e+06	2.07428e+06	2.90705e+06	3.52676e+06	2.63752e+06
Com_8899_pos	6??-Hydroxytestosterone	C19 H28 O3	304.203	13.043	305.21	Full match	No results	No results	1.71667e+06	2.11776e+06	2.85546e+06	2.09113e+06	2.21215e+06	2.40355e+06	2.5327e+06	3.46093e+06	3.93255e+06	1.56046e+06	4.55693e+06	1.9516e+06	2.55611e+06	5.54046e+06	2.18477e+06	3.94115e+06	3.68465e+06	2.21581e+06	3.20598e+06	4.51356e+06	3.27314e+06	5.66743e+06	6.36667e+06	5.24115e+06	5.27178e+06	3.59083e+06	1.91594e+06	3.35647e+06	3.78595e+06	3.57759e+06	2.88448e+06	3.4993e+06	2.86541e+06	2.68229e+06
Com_8907_pos	LPC 18:4	C26 H46 N O7 P	515.299	13.137	516.306	No results	Full match	No results	2.40798e+06	4.40208e+06	5.31471e+06	1.9919e+06	6.177e+06	6.22822e+06	3.67037e+06	4.57179e+06	4.29932e+06	3.96406e+06	4.32662e+06	4.92203e+06	2.38743e+06	3.94825e+06	4.10667e+06	3.05141e+06	3.79569e+06	2.53452e+06	2.87419e+06	3.35645e+06	2.16964e+06	4.04167e+06	3.58284e+06	3.88726e+06	2.73233e+06	2.89581e+06	3.16785e+06	3.8692e+06	2.25543e+06	2.07269e+06	3.28362e+06	3.31655e+06	3.3008e+06	2.08878e+06
Com_9034_pos	P-Aminohippuric Acid	C9 H10 N2 O3	194.068	1.502	195.075	No results	No results	Full match	2.29107e+06	3.19755e+06	2.40766e+06	5.66468e+06	2.30936e+06	1.84787e+06	2.95633e+06	2.91692e+06	2.28596e+06	2.27837e+06	2.43918e+06	3.76769e+06	2.47757e+06	3.17347e+06	3.80417e+06	3.76244e+06	3.09846e+06	3.35541e+06	2.53438e+06	4.85405e+06	3.22466e+06	4.50459e+06	3.24441e+06	3.17449e+06	3.42865e+06	2.82104e+06	2.17811e+06	1.97673e+06	2.30647e+06	2.64913e+06	3.06536e+06	3.23842e+06	2.58385e+06	4.09661e+06
Com_9069_pos	2,2-dimethyl-6,7-di[(4-nitrobenzyl)oxy]chroman-4-one	C25 H22 N2 O8	516.087	8.594	517.095	Invalid mass	No results	No results	3.7595e+06	5.22223e+06	3.8914e+06	3.09115e+06	4.71452e+06	4.73407e+06	4.2952e+06	4.96807e+06	4.05197e+06	4.56365e+06	5.59719e+06	4.43344e+06	4.66379e+06	4.24463e+06	3.71053e+06	6.43864e+06	3.53531e+06	3.43685e+06	3.40676e+06	3.57874e+06	4.35974e+06	6.20043e+06	5.21735e+06	5.98163e+06	4.98505e+06	4.0469e+06	3.55947e+06	3.99009e+06	6.01905e+06	3.77269e+06	3.71266e+06	3.97567e+06	4.32626e+06	4.43619e+06
Com_9131_pos	Arachidonoyl ethanolamide phosphate	C22 H38 N O5 P	876.482	13.83	877.49	Invalid mass	No results	No results	3.33308e+06	3.60962e+06	2.74711e+06	3.45187e+06	3.22548e+06	4.71133e+06	2.65497e+06	3.84708e+06	4.14358e+06	3.31125e+06	3.97547e+06	4.94013e+06	3.31459e+06	3.9829e+06	5.11065e+06	3.59334e+06	4.76943e+06	6.37155e+06	4.43497e+06	4.42751e+06	4.37664e+06	4.36519e+06	5.4606e+06	4.33698e+06	4.16987e+06	5.06481e+06	3.80744e+06	4.33027e+06	3.76587e+06	4.16395e+06	3.45629e+06	3.95682e+06	2.50402e+06	4.11005e+06
Com_9191_pos	Irisflorentin	C20 H18 O8	386.101	9.684	387.108	No results	No results	Full match	5.82478e+06	5.84188e+06	3.86501e+06	3.15748e+06	4.51855e+06	5.50026e+06	3.06668e+06	4.93624e+06	3.60426e+06	4.09453e+06	5.52918e+06	5.7775e+06	4.32799e+06	4.37808e+06	4.69276e+06	4.93465e+06	3.15584e+06	3.51438e+06	3.33263e+06	3.85124e+06	3.17599e+06	3.44553e+06	2.83466e+06	3.17267e+06	3.4247e+06	3.48904e+06	3.71319e+06	2.7755e+06	4.38844e+06	2.45623e+06	4.91834e+06	4.32534e+06	2.68286e+06	2.81374e+06
Com_9203_pos	7-methylguanine	C6 H7 N5 O	165.065	5.598	166.073	No results	No results	Full match	5.11601e+06	5.34079e+06	5.72464e+06	2.34289e+06	2.3546e+06	3.16145e+06	4.80475e+06	5.07724e+06	4.8966e+06	3.29683e+06	2.9144e+06	5.11317e+06	2.40774e+06	3.96751e+06	2.18132e+06	5.50835e+06	1.6507e+06	3.49592e+06	3.30326e+06	2.39044e+06	2.87587e+06	1.89388e+06	2.33087e+06	2.76918e+06	3.02269e+06	2.43985e+06	2.52451e+06	3.17914e+06	2.5893e+06	1.49729e+06	4.98003e+06	2.5678e+06	2.79091e+06	3.00246e+06
Com_9215_pos	DMH	C15 H23 N5 O6 S	201.172	2.245	202.179	Invalid mass	No results	No results	278265	431300	385177	289775	276286	2.89858e+06	177066	204453	337601	469833	1.06162e+06	317117	1.06814e+06	299238	1.21566e+06	247789	280119	470943	674034	400979	283297	351157	367795	443298	2.12544e+06	6.05529e+06	275647	278642	1.83857e+06	3.24184e+06	757262	770425	649676	710349
Com_9330_pos	Myrislignan	C21 H26 O6	374.172	10.275	375.179	No results	No results	Full match	988868	1.00202e+06	827958	678638	2.07969e+06	2.99445e+06	1.11116e+06	844679	1.50921e+06	872943	5.52267e+06	1.09312e+06	974322	1.21997e+06	1.01741e+06	1.41488e+06	1.25627e+06	1.11218e+06	956659	1.1177e+06	945867	1.40493e+06	1.66818e+06	1.43862e+06	1.30775e+06	1.19592e+06	1.29696e+06	1.64354e+06	1.0988e+06	1.30385e+06	1.21024e+06	1.17298e+06	1.91361e+06	1.06114e+06
Com_9334_pos	Rhamnetin	C16 H12 O7	316.059	9.795	317.067	No results	No results	Full match	1.69487e+06	3.75788e+06	2.45359e+06	2.15053e+06	2.29952e+06	2.7456e+06	3.64263e+06	3.74235e+06	5.39466e+06	1.21578e+06	3.65047e+06	3.24206e+06	3.50767e+06	5.14974e+06	2.08169e+06	4.06563e+06	3.46563e+06	2.15964e+06	3.06258e+06	4.32823e+06	1.69498e+06	4.31008e+06	3.8137e+06	3.80589e+06	4.95239e+06	4.9617e+06	3.24379e+06	1.24997e+06	4.19469e+06	1.35871e+06	3.9962e+06	3.85388e+06	2.18547e+06	2.59234e+06
Com_9352_pos	Cimifugin	C16 H18 O6	306.109	10.002	307.116	No results	No results	Full match	2.44167e+06	1.89102e+06	2.69783e+06	3.12541e+06	2.35142e+06	2.97417e+06	4.25216e+06	3.1749e+06	6.22392e+06	1.69529e+06	2.88364e+06	2.20831e+06	3.13873e+06	2.96281e+06	3.1515e+06	3.441e+06	4.10937e+06	6.16942e+06	2.09315e+06	4.35587e+06	4.06804e+06	1.82564e+06	2.83833e+06	5.13405e+06	2.00109e+06	3.03399e+06	4.27433e+06	3.70665e+06	2.74878e+06	1.7967e+06	2.88428e+06	3.67517e+06	4.61866e+06	2.38338e+06
Com_9396_pos	2-oxa-4-azatetracyclo[6.3.1.1~6,10~.0~1,5~]tridecan-3-one	C11 H15 N O2	193.107	14.341	194.114	Invalid mass	No results	No results	1.11645e+06	1.00034e+06	83975	111615	283690	1.15934e+06	146516	132915	170782	2.50914e+06	329710	1.37704e+06	161451	88687.3	564712	79368.3	247015	311325	754166	150756	116185	184773	145853	1.62896e+06	603291	431473	5.31854e+06	1.53429e+06	239804	1.71859e+06	740684	745872	965306	848662
Com_9458_pos	Palmatine	C21 H22 N O4	352.157	13.451	705.321	No results	No results	Full match	2.99324e+06	2.48737e+06	3.73705e+06	1.53725e+06	2.23989e+06	3.38512e+06	1.50992e+06	2.35334e+06	2.46508e+06	5.59444e+06	2.71655e+06	3.3846e+06	2.99182e+06	1.8555e+06	2.02596e+06	2.38757e+06	2.52609e+06	4.16389e+06	3.21012e+06	2.64937e+06	3.20795e+06	1.71384e+06	2.2485e+06	2.75808e+06	3.20238e+06	3.49311e+06	2.05546e+06	2.42134e+06	3.11004e+06	952054	2.26769e+06	2.55377e+06	2.47791e+06	2.47438e+06
Com_9493_pos	2-(carboxymethoxy)-4-methoxybenzoic acid	C10 H10 O6	248.031	6.285	249.038	Invalid mass	No results	No results	4.53455e+06	5.10467e+06	4.46203e+06	4.21614e+06	4.28182e+06	4.53802e+06	3.31317e+06	5.36171e+06	5.81788e+06	4.66813e+06	4.35662e+06	4.67424e+06	3.88649e+06	3.86787e+06	3.49432e+06	5.59856e+06	3.65012e+06	4.75881e+06	5.2354e+06	4.18996e+06	5.36521e+06	3.8255e+06	5.95087e+06	5.46378e+06	4.71661e+06	4.2772e+06	3.15342e+06	4.09073e+06	4.37219e+06	3.59918e+06	3.70321e+06	4.47394e+06	5.35116e+06	3.65913e+06
Com_9526_pos	Cinnamyl acetate	C11 H12 O2	176.083	7.702	159.08	No results	No results	Full match	3.9965e+06	4.4525e+06	4.05075e+06	4.00329e+06	4.5925e+06	3.60113e+06	3.4771e+06	3.53824e+06	5.54744e+06	3.62509e+06	5.34756e+06	4.4766e+06	3.50539e+06	3.8092e+06	3.57474e+06	3.92542e+06	3.54026e+06	4.40376e+06	4.04111e+06	4.64225e+06	4.47484e+06	4.75986e+06	3.96162e+06	3.87808e+06	3.56447e+06	3.85493e+06	3.97871e+06	3.11888e+06	3.71694e+06	3.09749e+06	4.23676e+06	3.77785e+06	4.29702e+06	2.99984e+06
Com_9529_pos	Glabrene	C20 H18 O4	322.12	9.654	323.127	No results	No results	Full match	2.54361e+06	2.3518e+06	2.68589e+06	1.99751e+06	2.61791e+06	3.99006e+06	2.8106e+06	3.42932e+06	4.75155e+06	2.8367e+06	4.53776e+06	4.06338e+06	4.10735e+06	4.98995e+06	3.46825e+06	3.41977e+06	1.02574e+06	5.12867e+06	3.90232e+06	5.00485e+06	4.30336e+06	5.30899e+06	5.56486e+06	5.10651e+06	4.71171e+06	4.93901e+06	4.4133e+06	3.67099e+06	3.1282e+06	3.47008e+06	2.25193e+06	3.88587e+06	3.55828e+06	4.30279e+06
Com_9564_pos	8-[(4-phenethyl-1,4-diazepan-1-yl)sulfonyl]quinoline	C22 H25 N3 O2 S	373.183	8.231	374.191	Invalid mass	No results	No results	4.9462e+06	5.19872e+06	5.40382e+06	4.02852e+06	5.01691e+06	5.08538e+06	3.46618e+06	2.44634e+06	2.92025e+06	3.28929e+06	3.47729e+06	3.35973e+06	2.43431e+06	2.85264e+06	3.70186e+06	2.84507e+06	2.72217e+06	3.18451e+06	2.75492e+06	3.49238e+06	4.31616e+06	3.95577e+06	4.83824e+06	4.2126e+06	4.10044e+06	2.98317e+06	2.52464e+06	2.62609e+06	3.39411e+06	3.01223e+06	3.69377e+06	3.23237e+06	3.66051e+06	3.45779e+06
Com_9590_pos	Oridonin	C20 H28 O6	364.19	9.247	365.197	No results	No results	Full match	617573	728158	725495	1.56874e+06	742636	557606	712946	781751	728768	1.18312e+06	517181	504286	1.22187e+06	578805	608710	450723	982382	613379	5.22532e+06	1.01046e+06	823601	1.56779e+06	1.61228e+06	1.50868e+06	983680	943058	776629	996798	5.87919e+06	1.41237e+06	1.06411e+06	879140	1.29759e+06	1.03401e+06
Com_9614_pos	4-(2,3-dihydro-1,4-benzodioxin-6-yl)butanoic acid	C12 H14 O4	240.099	8.863	241.105	Invalid mass	No results	No results	3.0739e+06	4.21295e+06	4.08243e+06	3.69528e+06	3.87208e+06	3.65057e+06	3.32626e+06	4.51013e+06	3.62809e+06	3.60075e+06	3.69187e+06	5.39711e+06	3.59013e+06	4.22828e+06	3.0487e+06	4.09364e+06	3.44869e+06	3.78134e+06	3.33107e+06	4.57097e+06	3.44993e+06	4.64931e+06	5.60497e+06	5.80901e+06	4.10138e+06	3.39456e+06	3.40203e+06	4.20252e+06	4.30034e+06	2.94901e+06	3.85449e+06	3.9426e+06	3.74619e+06	3.55581e+06
Com_9705_pos	Kaempferide	C16 H12 O6	300.062	11.464	301.07	No results	No results	Full match	1.06226e+06	1.91234e+06	1.0596e+06	1.1584e+06	1.3659e+06	1.56581e+06	591470	1.28615e+06	1.3633e+06	1.43555e+06	1.54398e+06	2.02588e+06	1.50943e+06	1.63948e+06	1.48617e+06	1.49394e+06	1.0362e+06	1.258e+06	1.82686e+06	2255041	2.18575e+06	2.23361e+06	2.27817e+06	1.43312e+06	3.07872e+06	2.10181e+06	1.57126e+06	4.34071e+06	1.2802e+06	4.75908e+06	2.27949e+06	2.15717e+06	1.54304e+06	1.27367e+06
Com_9833_pos	Angiotensin IV	C40 H54 N8 O8	774.399	12.241	775.405	Invalid mass	No results	No results	635008	5.55672e+06	3.02189e+06	2.52716e+06	2.68497e+06	3.31749e+06	2.77876e+06	3.66376e+06	3.6502e+06	2.71998e+06	3.2268e+06	3.27649e+06	2.05594e+06	2.55926e+06	3.21877e+06	3.05376e+06	2.36482e+06	3.03856e+06	2.68832e+06	2.49434e+06	3.3938e+06	1.02689e+06	3.61191e+06	2.8813e+06	3.77662e+06	3.11166e+06	2.38482e+06	2.01964e+06	3.90987e+06	2.83342e+06	2.59864e+06	2.8014e+06	3.31056e+06	3.41507e+06
Com_9835_pos	N-Acetylphenylalanine	C11 H13 N O3	207.089	8.743	208.096	No results	No results	Full match	3.68457e+06	3.74273e+06	4.89412e+06	3.99126e+06	3.89425e+06	4.24074e+06	3.88164e+06	3.7548e+06	4.09241e+06	4.01537e+06	4.25126e+06	4.31061e+06	4.31888e+06	4.24764e+06	4.57739e+06	3.66746e+06	3.79028e+06	5.62747e+06	4.89354e+06	5.49705e+06	5.62312e+06	5.01898e+06	5.51813e+06	5.68598e+06	5.70603e+06	4.03752e+06	3.27619e+06	4.10448e+06	4.43006e+06	4.42481e+06	3.58467e+06	4.19964e+06	4.48148e+06	4.23595e+06
[truncated: 312 more rows]
