# Supplementary material for: Metabolome and transcriptome integration reveals insights into the process of delayed petal abscission in rose by STS
Source: Front Plant Sci. 2022 Nov 15;13:1045270. doi: 10.3389/fpls.2022.1045270 (PMC9706100; doi:10.3389/fpls.2022.1045270)
Supplement: Supplementary file 1 [file DataSheet_1.zip › Supplementary Material Presentation/Supplementary table 3.xls]

## Sheet: meta_all_kegg_anno
Supplementary table 3 KEGG annotation of 351 metabolites
Compound_ID	Name	Kegg_ID	Kegg_name	Formula	Kegg_map
Com_13252_neg	Isomaltose	cpd:C00252	Isomaltose; Brachiose	C12H22O11	map00500 Starch and sucrose metabolism
Com_3688_pos	Artemisinin	cpd:C09538	Qing Hau Sau; Artemisinin	C15H22O5
Com_276_pos	Trifolin	cpd:C12626	Kaempferol-3-O-galactoside; Kaempferol 3-O-beta-D-galactoside; Trifolin	C21H20O11
Com_380_pos	Panthenol	cpd:C05944	Pantothenol; (R)-2,4-Dihydroxy-N-(3-hydroxypropyl)-3,3-dimethylbutanamide; Dexpanthenol; 2,4-Dihydroxy-N-(3-hydroxypropyl)-3,3-dimethylbutanamide; (+)-Panthenol; Bepanthen; Bepanthene; Bepantol; D-(+)-2,4-Dihydroxy-N-(3-hydroxypropyl)-3,3-dimethylbutyramide; Cozyme; D(+)-Panthenol; D(+)-Pantothenyl alcohol; D-P-A Injection; D-Panthenol; d-Pantothenol; d-Pantothenyl alcohol; Ilopan; Motilyn; Panad…	C9H19NO4	map00770 Pantothenate and CoA biosynthesis
Com_5309_pos	Protocatechuic acid	cpd:C00230	3,4-Dihydroxybenzoate; 3,4-Dihydroxybenzoic acid; Protocatechuate; Protocatechuic acid	C7H6O4	map00400 Phenylalanine, tyrosine and tryptophan biosynthesis;map01100 Metabolic pathways;map01110 Biosynthesis of secondary metabolites
Com_445_pos	Sweroside	cpd:C17071	Sweroside	C16H22O9
Com_21355_pos	Phloretin	cpd:C00774	Phloretin	C15H14O5
Com_11047_pos	alpha-Hederin	cpd:C08954	alpha-Hederin	C41H66O12
Com_14341_pos	Plumbagin	cpd:C10387	Plumbagin	C11H8O3
Com_2767_neg	Carnosol	cpd:C09069	Carnosol	C20H26O4
Com_13270_pos	Naringenin	cpd:C00509	Naringenin; 4',5,7-Trihydroxyflavanone; (2S)-Naringenin; (-)-(2S)-Naringenin	C15H12O5	map00941 Flavonoid biosynthesis;map00943 Isoflavonoid biosynthesis;map01100 Metabolic pathways;map01110 Biosynthesis of secondary metabolites
Com_8504_pos	Biliverdin	cpd:C00500	Biliverdin; Biliverdin IX alpha	C33H34N4O6	map00860 Porphyrin and chlorophyll metabolism;map01100 Metabolic pathways;map01110 Biosynthesis of secondary metabolites
Com_125_neg	Bilobalide	cpd:C07605	Bilobalide	C15H18O8
Com_6154_pos	Prostaglandin J2	cpd:C05957	Prostaglandin J2; PGJ2	C20H30O4	map00590 Arachidonic acid metabolism;map01100 Metabolic pathways
Com_279_neg	Chelidonic acid	cpd:C08476	Chelidonic acid; 4-Oxo-4H-pyran-2,6-dicarboxylic acid	C7H4O6
Com_4191_pos	Caffeic acid	cpd:C01481	Caffeate; Caffeic acid; 3,4-Dihydroxycinnamic acid	C9H8O4
Com_1590_pos	N6-Acetyl-L-lysine	cpd:C02727	N6-Acetyl-L-lysine	C8H16N2O3	map00310 Lysine degradation
Com_251_pos	Adenine	cpd:C00147	Adenine; 6-Aminopurine	C5H5N5	map00230 Purine metabolism;map00908 Zeatin biosynthesis;map01100 Metabolic pathways
Com_6236_neg	D-Erythrose 4-phosphate	cpd:C00279	D-Erythrose 4-phosphate	C4H9O7P	map00030 Pentose phosphate pathway;map00400 Phenylalanine, tyrosine and tryptophan biosynthesis;map00710 Carbon fixation in photosynthetic organisms;map00750 Vitamin B6 metabolism;map01100 Metabolic pathways;map01110 Biosynthesis of secondary metabolites;map01200 Carbon metabolism;map01230 Biosynthesis of amino acids
Com_11674_pos	Cucurbitacin I	cpd:C08800	Cucurbitacin I	C30H42O7
Com_10072_neg	Irigenin	cpd:C17957	Irigenin	C18H16O8
Com_13546_pos	Pinocembrin	cpd:C09827	Pinocembrin; 5,7-Dihydroxyflavanone	C15H12O4	map00941 Flavonoid biosynthesis
Com_116_neg	L-Histidine	cpd:C00135	L-Histidine; (S)-alpha-Amino-1H-imidazole-4-propionic acid	C6H9N3O2	map00340 Histidine metabolism;map00410 beta-Alanine metabolism;map00970 Aminoacyl-tRNA biosynthesis;map01100 Metabolic pathways;map01110 Biosynthesis of secondary metabolites;map01230 Biosynthesis of amino acids;map02010 ABC transporters
Com_1721_pos	Ferulic acid	cpd:C01494	Ferulate; Ferulic acid; 4-Hydroxy-3-methoxycinnamic acid; 3-Methoxy-4-hydroxy-trans-cinnamate; 4-Hydroxy-3-methoxycinnamate	C10H10O4	map00940 Phenylpropanoid biosynthesis;map01100 Metabolic pathways;map01110 Biosynthesis of secondary metabolites
Com_6023_neg	4-Methylumbelliferyl glucuronide	cpd:C11584	4-Methylumbelliferone glucuronide; 4-Methylumbelliferyl glucuronide	C16H16O9
Com_15353_pos	Scopolin	cpd:C01527	Scopolin	C16H18O9	map00940 Phenylpropanoid biosynthesis;map01110 Biosynthesis of secondary metabolites
Com_4657_pos	Biotin	cpd:C00120	Biotin; D-Biotin; Vitamin H; Coenzyme R	C10H16N2O3S	map00780 Biotin metabolism;map01100 Metabolic pathways;map02010 ABC transporters
Com_279_pos	Catechol	cpd:C00090	Catechol; 1,2-Benzenediol; o-Benzenediol; 1,2-Dihydroxybenzene; Brenzcatechin; Pyrocatechol	C6H6O2	map01100 Metabolic pathways
Com_454_neg	Itaconic acid	cpd:C00490	Itaconate; Itaconic acid; Methylenesuccinic acid	C5H6O4	map00660 C5-Branched dibasic acid metabolism
Com_8308_pos	Arbutin	cpd:C06186	Arbutin; Ursin; Uvasol; Hydroquinone-O-beta-D-glucopyranoside	C12H16O7	map00010 Glycolysis / Gluconeogenesis
Com_2631_pos	Citramalate	cpd:C00815	Citramalate; Citramalic acid; alpha-Hydroxypyrotartaric acid; 2-Methylmalic acid	C5H8O5
Com_5145_neg	Dihydrothymine	cpd:C00906	5,6-Dihydrothymine; Dihydrothymine; 5,6-Dihydro-5-methyluracil	C5H8N2O2
Com_12089_pos	Succinic anhydride	cpd:C19524	Succinic anhydride; Dihydro-2,5-furandione	C4H4O3
Com_145_pos	Acetanilide	cpd:C07565	Acetanilide; N-Phenylacetamide; N-Acetylarylamine	C8H9NO
Com_1665_pos	Monocrotaline	cpd:C10350	Monocrotaline	C16H23NO6
Com_3886_pos	Neocnidilide	cpd:C17002	Neocnidilide	C12H18O2
Com_2370_neg	Genipin	cpd:C09780	Genipin	C11H14O5
Com_2810_neg	Phenylacetaldehyde	cpd:C00601	Phenylacetaldehyde; alpha-Tolualdehyde	C8H8O	map00360 Phenylalanine metabolism;map01100 Metabolic pathways
Com_10210_neg	Inositol	cpd:C00137	myo-Inositol; D-myo-Inositol; 1D-myo-Inositol; L-myo-Inositol; 1L-myo-Inositol; meso-Inositol; Inositol; Dambose; Cyclohexitol; Meat sugar; Bios I	C6H12O6	map00052 Galactose metabolism;map00053 Ascorbate and aldarate metabolism;map00562 Inositol phosphate metabolism;map01100 Metabolic pathways;map02010 ABC transporters;map04070 Phosphatidylinositol signaling system
Com_595_neg	L-Serine	cpd:C00065	L-Serine; L-2-Amino-3-hydroxypropionic acid; L-3-Hydroxy-alanine; Serine	C3H7NO3	map00260 Glycine, serine and threonine metabolism;map00261 Monobactam biosynthesis;map00270 Cysteine and methionine metabolism;map00460 Cyanoamino acid metabolism;map00600 Sphingolipid metabolism;map00630 Glyoxylate and dicarboxylate metabolism;map00920 Sulfur metabolism;map00970 Aminoacyl-tRNA biosynthesis;map01100 Metabolic pathways;map01110 Biosynthesis of secondary metabolites;map01200 Carbon…
Com_609_pos	4-Hydroxybenzaldehyde	cpd:C00633	4-Hydroxybenzaldehyde; p-Hydroxybenzaldehyde	C7H6O2	map01100 Metabolic pathways
Com_2404_neg	(+)-Catechin	cpd:C06562	(+)-Catechin; D-Catechin; Cyanidanol; (2R-trans)-2-(3,4-Dihydroxyphenyl)-3,4-dihydro-2H-1-benzopyran-3,5,7-triol; (2R,3S)-Catechin; (2R,3S)-(+)-Catechin; Cianidanol	C15H14O6	map00941 Flavonoid biosynthesis;map01110 Biosynthesis of secondary metabolites
Com_1374_pos	Nicotinic acid	cpd:C00253	Nicotinate; Nicotinic acid; Niacin; 3-Pyridinecarboxylic acid	C6H5NO2	map00760 Nicotinate and nicotinamide metabolism;map00960 Tropane, piperidine and pyridine alkaloid biosynthesis;map01100 Metabolic pathways;map01110 Biosynthesis of secondary metabolites
Com_807_pos	Rutin	cpd:C05625	Rutin; 3-[[6-O-(6-Deoxy-alpha-L-mannopyranosyl)-beta-D-glucopyranosyl]oxy]-2-(3,4-dihydroxyphenyl)-5,7-dihydroxy-4H-1-benzopyran-4-one; Quercetin 3-rutinoside; Rutoside; Phytomelin	C27H30O16	map01100 Metabolic pathways;map01110 Biosynthesis of secondary metabolites
Com_6510_neg	Thymine	cpd:C00178	Thymine; 5-Methyluracil	C5H6N2O2	map00240 Pyrimidine metabolism;map01100 Metabolic pathways
Com_414_pos	N-Acetylornithine	cpd:C00437	N-Acetylornithine; N2-Acetyl-L-ornithine	C7H14N2O3	map00220 Arginine biosynthesis;map01100 Metabolic pathways;map01110 Biosynthesis of secondary metabolites;map01210 2-Oxocarboxylic acid metabolism;map01230 Biosynthesis of amino acids
Com_65_pos	Indole	cpd:C00463	Indole; 2,3-Benzopyrrole	C8H7N	map00380 Tryptophan metabolism;map00400 Phenylalanine, tyrosine and tryptophan biosynthesis;map01100 Metabolic pathways;map01110 Biosynthesis of secondary metabolites
Com_477_pos	Methionine	cpd:C00073	L-Methionine; Methionine; L-2-Amino-4methylthiobutyric acid	C5H11NO2S	map00270 Cysteine and methionine metabolism;map00966 Glucosinolate biosynthesis;map00970 Aminoacyl-tRNA biosynthesis;map01100 Metabolic pathways;map01110 Biosynthesis of secondary metabolites;map01210 2-Oxocarboxylic acid metabolism;map01230 Biosynthesis of amino acids
Com_8261_pos	Eugenol	cpd:C10453	Eugenol	C10H12O2	map00940 Phenylpropanoid biosynthesis
Com_234_neg	D-Mannose 6-phosphate	cpd:C00275	D-Mannose 6-phosphate	C6H13O9P	map00051 Fructose and mannose metabolism;map00520 Amino sugar and nucleotide sugar metabolism;map01100 Metabolic pathways;map01110 Biosynthesis of secondary metabolites
Com_68_neg	alpha-Ketoglutaric acid	cpd:C00026	2-Oxoglutarate; Oxoglutaric acid; 2-Ketoglutaric acid; alpha-Ketoglutaric acid	C5H6O5	map00020 Citrate cycle (TCA cycle);map00040 Pentose and glucuronate interconversions;map00053 Ascorbate and aldarate metabolism;map00220 Arginine biosynthesis;map00250 Alanine, aspartate and glutamate metabolism;map00300 Lysine biosynthesis;map00340 Histidine metabolism;map00430 Taurine and hypotaurine metabolism;map00630 Glyoxylate and dicarboxylate metabolism;map00650 Butanoate metabolism;map00…
Com_51_neg	Trehalose 6-phosphate	cpd:C00689	alpha,alpha'-Trehalose 6-phosphate; Trehalose 6-phosphate	C12H23O14P	map00500 Starch and sucrose metabolism;map01100 Metabolic pathways
Com_9334_pos	Rhamnetin	cpd:C10176	Rhamnetin; Quercetin 7-methyl ether	C16H12O7
Com_18600_pos	Morin	cpd:C10105	Morin; 3,5,7,2',4'-Pentahydroxyflavone; C.I.Natural Yellow 8	C15H10O7
Com_11350_pos	Cortisone	cpd:C00762	Cortisone; 17alpha,21-Dihydroxy-4-pregnene-3,11,20-trione; Kendall's compound E; Reichstein's substance Fa	C21H28O5	map01100 Metabolic pathways
Com_3344_neg	Tryptamine	cpd:C00398	Tryptamine; 3-(2-Aminoethyl)indole	C10H12N2	map00380 Tryptophan metabolism;map00901 Indole alkaloid biosynthesis;map01100 Metabolic pathways;map01110 Biosynthesis of secondary metabolites
Com_196_neg	7-Methylxanthine	cpd:C16353	7-Methylxanthine	C6H6N4O2	map00232 Caffeine metabolism;map01100 Metabolic pathways;map01110 Biosynthesis of secondary metabolites
Com_1611_neg	Pantothenic acid	cpd:C00864	Pantothenate; Pantothenic acid; (R)-Pantothenate	C9H17NO5	map00410 beta-Alanine metabolism;map00770 Pantothenate and CoA biosynthesis;map01100 Metabolic pathways;map01110 Biosynthesis of secondary metabolites
Com_3062_pos	Muramic acid	cpd:C06470	Muramic acid; 3-O-alpha-Carboxyethyl-D-glucosamine; 2-Amino-3-O-[(R)-1-carboxyethyl]-2-deoxy-D-glucopyranose	C9H17NO7
Com_13126_pos	Quercitrin	cpd:C01750	Quercitrin; Quercetin 3-L-rhamnoside; Quercetin 3-O-alpha-L-rhamnopyranoside	C21H20O11
Com_6984_pos	Decursin	cpd:C09258	Decursin	C19H20O5
Com_5320_neg	Geraniin	cpd:C10230	Geraniin	C41H28O27
Com_559_neg	2-Oxobutyric acid	cpd:C00109	2-Oxobutanoate; 2-Ketobutyric acid; 2-Oxobutyric acid; 2-Oxobutyrate; 2-Oxobutanoic acid; alpha-Ketobutyric acid; alpha-Ketobutyrate	C4H6O3	map00260 Glycine, serine and threonine metabolism;map00270 Cysteine and methionine metabolism;map00290 Valine, leucine and isoleucine biosynthesis;map00640 Propanoate metabolism;map00660 C5-Branched dibasic acid metabolism;map01100 Metabolic pathways;map01110 Biosynthesis of secondary metabolites;map01210 2-Oxocarboxylic acid metabolism;map01230 Biosynthesis of amino acids
Com_223_pos	Isoferulic acid	cpd:C10470	Isoferulic acid	C10H10O4
Com_20639_pos	Ouabain	cpd:C01443	Ouabain; G-Strophanthin	C29H44O12
Com_4507_pos	Apocynin	cpd:C11380	Apocynin; Acetovanillone	C9H10O3
Com_5315_pos	Ginkgolide C	cpd:C07603	Ginkgolide C; BN 52022	C20H24O11
Com_17271_pos	Cyasterone	cpd:C08816	Cyasterone	C29H44O8
Com_10759_neg	Asiaticoside	cpd:C15428	Asiaticoside; Madecassol	C48H78O19
Com_581_pos	alpha-Ionone	cpd:C12286	alpha-Ionone	C13H20O
Com_1_pos	Oleamide	cpd:C19670	Oleamide; Oleyl amide; (Z)-9-Octadecenamide	C18H35NO
Com_20782_pos	Octhilinone	cpd:C18752	Octhilinone	C11H19NOS
Com_22064_pos	Phellamurin	cpd:C09808	Phellamurin; 8-Prenyldihydrokaempferol 7-glucoside	C26H30O11
Com_1452_neg	Ferulaldehyde	cpd:C02666	Coniferyl aldehyde; Coniferaldehyde; 4-Hydroxy-3-methoxycinnamaldehyde; Ferulaldehyde	C10H10O3	map00940 Phenylpropanoid biosynthesis;map01100 Metabolic pathways;map01110 Biosynthesis of secondary metabolites
Com_1767_pos	S-Adenosylmethionine	cpd:C00019	S-Adenosyl-L-methionine; S-Adenosylmethionine; AdoMet; SAM	C15H22N6O5S	map00261 Monobactam biosynthesis;map00270 Cysteine and methionine metabolism;map00330 Arginine and proline metabolism;map00908 Zeatin biosynthesis;map01100 Metabolic pathways;map01110 Biosynthesis of secondary metabolites;map01230 Biosynthesis of amino acids;map04122 Sulfur relay system
Com_6121_neg	Swertiamarin	cpd:C09800	Swertiamarin	C16H22O10
Com_13024_pos	Nitenpyram	cpd:C18511	Nitenpyram	C11H15ClN4O2
Com_23046_pos	dADP	cpd:C00206	dADP; 2'-Deoxyadenosine 5'-diphosphate	C10H15N5O9P2	map00230 Purine metabolism;map01100 Metabolic pathways
Com_185_neg	Citric acid	cpd:C00158	Citrate; Citric acid; 2-Hydroxy-1,2,3-propanetricarboxylic acid; 2-Hydroxytricarballylic acid	C6H8O7	map00020 Citrate cycle (TCA cycle);map00250 Alanine, aspartate and glutamate metabolism;map00630 Glyoxylate and dicarboxylate metabolism;map01100 Metabolic pathways;map01110 Biosynthesis of secondary metabolites;map01200 Carbon metabolism;map01210 2-Oxocarboxylic acid metabolism;map01230 Biosynthesis of amino acids
Com_1729_neg	Guanosine 3',5'-Cyclic Monophosphate	cpd:C00942	3',5'-Cyclic GMP; Guanosine 3',5'-cyclic monophosphate; Guanosine 3',5'-cyclic phosphate; Cyclic GMP; cGMP	C10H12N5O7P	map00230 Purine metabolism
Com_1122_neg	2-Phenylethyl glucosinolate	cpd:C08417	Gluconasturtiin; 2-Phenylethyl glucosinolate	C15H21NO9S2	map00966 Glucosinolate biosynthesis;map01110 Biosynthesis of secondary metabolites;map01210 2-Oxocarboxylic acid metabolism
Com_2474_pos	Folinic acid	cpd:C03479	Folinic acid; Leucovorin; 5-Formyltetrahydrofolate; L(-)-5-Formyl-5,6,7,8-tetrahydrofolic acid	C20H23N7O7	map00670 One carbon pool by folate;map01100 Metabolic pathways
Com_3429_pos	Creatine	cpd:C00300	Creatine; alpha-Methylguanidino acetic acid; Methylglycocyamine	C4H9N3O2	map00260 Glycine, serine and threonine metabolism;map00330 Arginine and proline metabolism;map01100 Metabolic pathways
Com_7947_pos	5-Hydroxymethylfurfural	cpd:C11101	5-Hydroxymethyl-2-furaldehyde; HMF; 5-Hydroxymethylfurfural	C6H6O3
Com_612_pos	Phenylglyoxylic acid	cpd:C02137	alpha-Oxo-benzeneacetic acid; Benzoylformate; Benzoylformic acid; Phenylglyoxylic acid; Phenylglyoxylate; 2-Oxo-2-phenylacetate	C8H6O3	map00360 Phenylalanine metabolism
Com_15664_pos	Deguelin	cpd:C10417	Deguelin	C23H22O6
Com_14527_pos	Diosgenin	cpd:C08898	Diosgenin; (3beta,25R)-Spirost-5-en-3-ol	C27H42O3
Com_676_neg	Gluconolactone	cpd:C00198	D-Glucono-1,5-lactone; Gluconic lactone; Gluconic acid lactone; 1,5-Gluconolactone; delta-Gluconolactone; D-Gluconolactone; Gluconolactone	C6H10O6	map00030 Pentose phosphate pathway;map01100 Metabolic pathways;map01110 Biosynthesis of secondary metabolites;map01200 Carbon metabolism
Com_7581_neg	Phosphoenolpyruvic acid	cpd:C00074	Phosphoenolpyruvate; Phosphoenolpyruvic acid; PEP	C3H5O6P	map00010 Glycolysis / Gluconeogenesis;map00020 Citrate cycle (TCA cycle);map00400 Phenylalanine, tyrosine and tryptophan biosynthesis;map00440 Phosphonate and phosphinate metabolism;map00620 Pyruvate metabolism;map00710 Carbon fixation in photosynthetic organisms;map01100 Metabolic pathways;map01110 Biosynthesis of secondary metabolites;map01200 Carbon metabolism;map01230 Biosynthesis of amino ac…
Com_5207_pos	Cinnamaldehyde	cpd:C00903	Cinnamaldehyde	C9H8O	map00940 Phenylpropanoid biosynthesis;map01100 Metabolic pathways;map01110 Biosynthesis of secondary metabolites
Com_840_neg	Thioctic acid	cpd:C00725	Lipoate; Lipoic acid; Thioctic acid; dl-alpha-Lipoic acid; DL-Thioctic acid	C8H14O2S2
Com_5014_pos	NNK	cpd:C16453	4-(N-Nitrosomethylamino)-1-(3-pyridyl)-1-butanone; NNK	C10H13N3O2
Com_526_neg	13(S)-HOTrE	cpd:C16316	13(S)-HOT; (9Z,11E,15Z)-(13S)-Hydroxyoctadeca-9,11,15-trienoate; (9Z,11E,15Z)-(13S)-13-Hydroxyoctadeca-9,11,15-trienoic acid; (9Z,11E,13S,15Z)-13-Hydroxyoctadeca-9,11,15-trienoic acid; 13(S)-HOTrE	C18H30O3	map00592 alpha-Linolenic acid metabolism
Com_10572_pos	Phenylacetylglutamine	cpd:C04148	Phenylacetylglutamine; alpha-N-Phenylacetyl-L-glutamine; N2-(2-Phenylacetyl)-L-glutamine	C13H16N2O4	map00360 Phenylalanine metabolism
Com_19516_pos	p-Nitroaniline	cpd:C02126	4-Nitroaniline; p-Nitroaniline; 4-Nitrobenzeneamine	C6H6N2O2
Com_5180_pos	N1,N10-Dicoumaroyl spermidine	cpd:C21169	N1,N8-Bis(4-coumaroyl)spermidine; N1,N10-Dicoumaroyl spermidine	C25H31N3O4
Com_4390_neg	Procyanidin B2	cpd:C17639	Procyanidin B2; Procyanidol B2	C30H26O12
Com_771_neg	D-Proline	cpd:C00763	D-Proline	C5H9NO2	map00330 Arginine and proline metabolism;map01100 Metabolic pathways
Com_5748_neg	Yangonin	cpd:C09980	Yangonin; 4-Methoxy-6-[2-(4-methoxyphenyl)ethenyl]-2H-pyran-2-one	C15H14O4
Com_5137_neg	Vanillin	cpd:C00755	4-Hydroxy-3-methoxy-benzaldehyde; Vanillin; Vanillaldehyde; 4-Hydroxy-3-methoxybenzaldehyde	C8H8O3	map00360 Phenylalanine metabolism;map01100 Metabolic pathways;map01110 Biosynthesis of secondary metabolites
Com_3281_pos	Benzoic Acid	cpd:C00180	Benzoate; Benzoic acid; Benzenecarboxylic acid; Phenylformic acid; Dracylic acid	C7H6O2	map00360 Phenylalanine metabolism;map01100 Metabolic pathways;map01110 Biosynthesis of secondary metabolites
Com_6137_pos	Natamycin	cpd:C08073	Natamycin; Pimaricin	C33H47NO13
Com_4599_neg	Cyclic ADP-ribose	cpd:C13050	Cyclic ADP-ribose; cADPR	C15H21N5O13P2
Com_9833_pos	Angiotensin IV	cpd:C15849	Angiotensin IV; Angiotensin II, 1-des-asn-2-arg	C40H54N8O8
Com_5338_pos	Fargesin	cpd:C16957	Fargesin	C21H22O6
Com_1289_pos	Pipecolic acid	cpd:C00408	L-Pipecolate; Pipecolinic acid; Pipecolic acid; 2-Piperidinecarboxylic acid; (S)-Piperidine-2-carboxylic acid	C6H11NO2	map00310 Lysine degradation;map00960 Tropane, piperidine and pyridine alkaloid biosynthesis;map01100 Metabolic pathways;map01110 Biosynthesis of secondary metabolites
Com_12630_pos	Neosaxitoxin	cpd:C17208	Neosaxitoxin; NeoSTX	C10H17N7O5
Com_2206_pos	Trachelogenin	cpd:C10891	Trachelogenin; (-)-Trachelogenin	C21H24O7
Com_3704_pos	Guaiacol	cpd:C01502	o-Methoxyphenol; Guaiacol; Catechol mono methyl ether; 2-Methoxyphenol	C7H8O2
Com_743_pos	Carbofuran	cpd:C14291	Carbofuran; 2,2-Dimethyl-2,3-dihydro-7-benzofuranyl N-methylcarbamate	C12H15NO3
Com_2044_pos	Hypoxanthine	cpd:C00262	Hypoxanthine; Purine-6-ol	C5H4N4O	map00230 Purine metabolism;map01100 Metabolic pathways
Com_920_neg	Stachyose	cpd:C01613	Stachyose	C24H42O21	map00052 Galactose metabolism
Com_364_neg	Guanosine monophosphate	cpd:C00144	GMP; Guanosine 5'-phosphate; Guanosine monophosphate; Guanosine 5'-monophosphate; Guanylic acid	C10H14N5O8P	map00230 Purine metabolism;map01100 Metabolic pathways
Com_5709_neg	Syringic acid	cpd:C10833	Syringic acid; Syringate; 4-Hydroxy-3,5-dimethoxybenzoate; Gallic acid 3,5-dimethyl ether	C9H10O5
Com_8593_pos	Linalool	cpd:C03985	Linalool; 3,7-Dimethylocta-1,6-dien-3-ol; (RS)-Linalool	C10H18O
Com_1871_pos	4-Hydroxyphenylacetic acid	cpd:C00642	4-Hydroxyphenylacetate; 4-Hydroxyphenylacetic acid	C8H8O3	map00350 Tyrosine metabolism;map00360 Phenylalanine metabolism
Com_477_pos	Methionine	cpd:C01733	Methionine; 2-Amino-4-(methylthio)butyric acid	C5H11NO2S
Com_868_pos	m-Cresol	cpd:C01467	3-Cresol; m-Cresol; 3-Hydroxytoluene; 3-Methylphenol	C7H8O
Com_3218_neg	D-Sorbitol	cpd:C00794	D-Sorbitol; D-Glucitol; L-Gulitol; Sorbitol	C6H14O6	map00051 Fructose and mannose metabolism;map00052 Galactose metabolism;map01100 Metabolic pathways;map02010 ABC transporters
Com_23433_pos	Vinblastine	cpd:C07201	Vinblastine	C46H58N4O9	map00901 Indole alkaloid biosynthesis;map01110 Biosynthesis of secondary metabolites
Com_19135_pos	L-Asparagine	cpd:C00152	L-Asparagine; 2-Aminosuccinamic acid	C4H8N2O3	map00250 Alanine, aspartate and glutamate metabolism;map00460 Cyanoamino acid metabolism;map00970 Aminoacyl-tRNA biosynthesis;map01100 Metabolic pathways;map01110 Biosynthesis of secondary metabolites;map01230 Biosynthesis of amino acids
Com_401_pos	L-Tyrosine	cpd:C00082	L-Tyrosine; (S)-3-(p-Hydroxyphenyl)alanine; (S)-2-Amino-3-(p-hydroxyphenyl)propionic acid; Tyrosine	C9H11NO3	map00130 Ubiquinone and other terpenoid-quinone biosynthesis;map00261 Monobactam biosynthesis;map00350 Tyrosine metabolism;map00360 Phenylalanine metabolism;map00400 Phenylalanine, tyrosine and tryptophan biosynthesis;map00460 Cyanoamino acid metabolism;map00730 Thiamine metabolism;map00940 Phenylpropanoid biosynthesis;map00950 Isoquinoline alkaloid biosynthesis;map00965 Betalain biosynthesis;map…
Com_4311_neg	cis-Aconitic acid	cpd:C00417	cis-Aconitate; cis-Aconitic acid	C6H6O6	map00020 Citrate cycle (TCA cycle);map00630 Glyoxylate and dicarboxylate metabolism;map00660 C5-Branched dibasic acid metabolism;map01100 Metabolic pathways;map01110 Biosynthesis of secondary metabolites;map01210 2-Oxocarboxylic acid metabolism
Com_6657_pos	Xanthurenic acid	cpd:C02470	Xanthurenic acid; Xanthurenate	C10H7NO4	map00380 Tryptophan metabolism
Com_1325_neg	Loganic acid	cpd:C01512	Loganate; Loganic acid	C16H24O10	map00902 Monoterpenoid biosynthesis;map01110 Biosynthesis of secondary metabolites
Com_8242_pos	Citrinin	cpd:C16765	Citrinin	C13H14O5
Com_3742_neg	Luteolin	cpd:C01514	Luteolin; 3',4',5,7-Tetrahydroxyflavone; 5,7,3',4'-Tetrahydroxyflavone	C15H10O6	map00941 Flavonoid biosynthesis;map01100 Metabolic pathways;map01110 Biosynthesis of secondary metabolites
Com_3313_neg	Astragaloside IV	cpd:C17799	Astragaloside IV	C41H68O14
Com_279_pos	Catechol	cpd:C15571	Catechol	C6H6O2
Com_21342_pos	Testosterone glucuronide	cpd:C11134	Testosterone glucuronide; Testosterone 17beta-(beta-D-glucuronide)	C25H36O8
Com_10644_neg	6-Paradol	cpd:C10482	6-Paradol; 3-Decanone, 1-(4-hydroxy-3-methoxyphenyl)-	C17H26O3
Com_2664_pos	Coumarin	cpd:C05851	Coumarin; Coumarine; Cumarin; 2H-1-Benzopyran-2-one; 1,2-Benzopyrone; 2-Propenoic acid, 3-(2-hydroxyphenyl)-, delta-lactone; 5,6-Benzo-2-pyrone; Benzo-alpha-pyrone; cis-o-Coumarinic acid lactone; Coumarinic anhydride; o-Hydroxycinnamic acid lactone; Rattex; Tonka bean camphor	C9H6O2	map00940 Phenylpropanoid biosynthesis;map01110 Biosynthesis of secondary metabolites
Com_352_neg	Pyrogallol	cpd:C01108	1,2,3-Trihydroxybenzene; Pyrogallol; Pyrogallic acid; 1,2,3-Benzenetriol	C6H6O3
Com_1203_pos	trans-Aconitic acid	cpd:C02341	trans-Aconitate; trans-Aconitic acid	C6H6O6	map00660 C5-Branched dibasic acid metabolism
Com_90_neg	5-Aminovaleric acid	cpd:C00431	5-Aminopentanoate; 5-Aminopentanoic acid; 5-Aminovaleric acid	C5H11NO2	map00310 Lysine degradation;map00330 Arginine and proline metabolism
Com_8443_neg	Paeonol	cpd:C10712	Paeonol	C9H10O3
Com_2532_neg	Methyl oleate	cpd:C03425	Oleic acid methyl ester; Methyl oleate	C19H36O2
Com_17974_pos	Tricin	cpd:C10193	Tricin; Tricetin 3',5'-di-methyl ether; 3',5'-O-Dimethyltricetin	C17H14O7
Com_1237_pos	p-Anisaldehyde	cpd:C10761	p-Anisaldehyde	C8H8O2
Com_4007_pos	Tyrosol	cpd:C06044	4-Hydroxyphenylethanol; Tyrosol	C8H10O2	map00350 Tyrosine metabolism
Com_123_pos	Trigonelline	cpd:C01004	N-Methylnicotinate; Trigonelline; Trigenelline; 1-Methylpyridinio-3-carboxylate; Betaine nicotinate; Caffearin; Gynesine	C7H7NO2	map00760 Nicotinate and nicotinamide metabolism
Com_5958_pos	Astragaloside II	cpd:C17798	Astragaloside II	C43H70O15
Com_8773_pos	Debromohymenialdisine	cpd:C19897	Debromohymenialdisine; (Z)-Debromohymenialdisine; DBH	C11H11N5O2
Com_16949_pos	Bisdemethoxycurcumin	cpd:C17743	Bisdemethoxycurcumin	C19H16O4	map00945 Stilbenoid, diarylheptanoid and gingerol biosynthesis;map01110 Biosynthesis of secondary metabolites
Com_432_pos	3-Methylcrotonylglycine	cpd:C20828	3-Methylcrotonylglycine	C7H11NO3
Com_6627_pos	Polypodine B	cpd:C08834	Polypodine B	C27H44O8
Com_20073_pos	2-Phenylphenol	cpd:C02499	2-Hydroxybiphenyl; Orthophenyl phenol; 2-Biphenylol; 2-Phenylphenol	C12H10O
Com_228_neg	Glutaric Acid	cpd:C00489	Glutarate; Glutaric acid; Pentanedioic acid; 1,3-Propanedicarboxylic acid	C5H8O4	map00071 Fatty acid degradation;map00310 Lysine degradation
Com_13914_pos	Fisetin	cpd:C10041	Fisetin; 7,3',4'-Trihydroxyflavonol	C15H10O6
Com_24450_pos	Resiniferatoxin	cpd:C09179	Resiniferatoxin; RTX	C37H40O9
Com_3792_neg	Lithospermic acid	cpd:C08745	Lithospermic acid	C27H22O12
Com_16_neg	Sucrose	cpd:C00089	Sucrose; Cane sugar; Saccharose; 1-alpha-D-Glucopyranosyl-2-beta-D-fructofuranoside	C12H22O11	map00052 Galactose metabolism;map00500 Starch and sucrose metabolism;map01100 Metabolic pathways;map02010 ABC transporters
Com_9526_pos	Cinnamyl acetate	cpd:C12299	Cinnamyl acetate; 3-Phenyl-2-propenyl acetate	C11H12O2
Com_55_pos	L-Glutamic acid	cpd:C00025	L-Glutamate; L-Glutamic acid; L-Glutaminic acid; Glutamate	C5H9NO4	map00220 Arginine biosynthesis;map00250 Alanine, aspartate and glutamate metabolism;map00330 Arginine and proline metabolism;map00340 Histidine metabolism;map00430 Taurine and hypotaurine metabolism;map00480 Glutathione metabolism;map00630 Glyoxylate and dicarboxylate metabolism;map00650 Butanoate metabolism;map00660 C5-Branched dibasic acid metabolism;map00860 Porphyrin and chlorophyll metabolis…
Com_3158_pos	lupinine	cpd:C10773	Lupinine	C10H19NO	map00960 Tropane, piperidine and pyridine alkaloid biosynthesis;map01110 Biosynthesis of secondary metabolites
Com_2180_pos	4-Hydroxycoumarin	cpd:C20414	4-Hydroxycoumarin	C9H6O3
Com_19551_pos	Ingenol	cpd:C09112	Ingenol	C20H28O5
Com_9968_pos	3-Succinoylpyridine	cpd:C19569	3-Succinoylpyridine; 4-Oxo-4-(pyridin-3-yl)butanoate	C9H9NO3	map00760 Nicotinate and nicotinamide metabolism
Com_3286_pos	Daphnoretin	cpd:C09216	Daphnoretin	C19H12O7
Com_24391_pos	Wighteone	cpd:C10542	Wighteone	C20H18O5
Com_8894_pos	Eucalyptol	cpd:C09844	1,8-Cineole; 1,8-Cineol; Eucalyptol	C10H18O	map00902 Monoterpenoid biosynthesis;map01110 Biosynthesis of secondary metabolites
Com_3668_pos	(+)-Camphor	cpd:C00808	(+)-Camphor; d-Camphor	C10H16O	map00902 Monoterpenoid biosynthesis;map01110 Biosynthesis of secondary metabolites
Com_4285_pos	Gomisin G	cpd:C17819	Gomisin G	C30H32O9
Com_1627_pos	Cinnamic acid	cpd:C10438	Cinnamic acid; Benzeneacrylic acid	C9H8O2
Com_2048_pos	Ligustilide	cpd:C16987	Ligustilide	C12H14O2
Com_2666_pos	Jasmone	cpd:C08490	Jasmone; cis-Jasmone	C11H16O
Com_1245_pos	8-Hydroxyquinoline	cpd:C19434	8-Hydroxyquinoline; Oxyquinoline	C9H7NO
Com_8672_pos	Shikonin	cpd:C17412	Shikonin	C16H16O5	map00130 Ubiquinone and other terpenoid-quinone biosynthesis;map01110 Biosynthesis of secondary metabolites
Com_2333_neg	Prunin	cpd:C09099	Naringenin 7-O-beta-D-glucoside; Prunin	C21H22O10	map00941 Flavonoid biosynthesis
Com_5966_neg	Sinapyl Alcohol	cpd:C02325	Sinapyl alcohol; Sinapoyl alcohol	C11H14O4	map00940 Phenylpropanoid biosynthesis;map01100 Metabolic pathways;map01110 Biosynthesis of secondary metabolites
Com_121_pos	D-threo-Isocitric acid	cpd:C00451	(1R,2S)-1-Hydroxypropane-1,2,3-tricarboxylate; D-threo-Isocitric acid	C6H8O7
Com_3082_neg	Gracillin	cpd:C08901	Gracillin	C45H72O17
Com_4857_pos	N-Acetyl-L-leucine	cpd:C02710	N-Acetyl-L-leucine	C8H15NO3
Com_19312_pos	Oxyresveratrol	cpd:C10273	Oxyresveratrol	C14H12O4
Com_12_pos	Choline	cpd:C00114	Choline; Bilineurine	C5H14NO	map00260 Glycine, serine and threonine metabolism;map00564 Glycerophospholipid metabolism;map01100 Metabolic pathways;map02010 ABC transporters
Com_1347_neg	3,4-Dihydroxybenzaldehyde	cpd:C16700	3,4-Dihydroxybenzaldehyde; Protocatechualdehyde	C7H6O3	map00950 Isoquinoline alkaloid biosynthesis
Com_5175_neg	Azelaic acid	cpd:C08261	Azelaic acid; Nonanedioic acid; 1,7-Heptanedicarboxylic acid	C9H16O4
Com_10080_neg	Sepiapterin	cpd:C00835	Sepiapterin	C9H11N5O3	map00790 Folate biosynthesis
Com_7703_pos	Furanodiene	cpd:C16959	Furanodiene	C15H20O
Com_30_pos	Palmitic Acid	cpd:C00249	Hexadecanoic acid; Hexadecanoate; Hexadecylic acid; Palmitic acid; Palmitate; Cetylic acid	C16H32O2	map00061 Fatty acid biosynthesis;map00062 Fatty acid elongation;map00071 Fatty acid degradation;map00073 Cutin, suberine and wax biosynthesis;map01040 Biosynthesis of unsaturated fatty acids;map01100 Metabolic pathways;map01212 Fatty acid metabolism
Com_11651_pos	Combretastatin A4	cpd:C20268	Combretastatin A-4; Combretastatin A4	C18H20O5
Com_3185_pos	(5-L-Glutamyl)-L-amino acid	cpd:C03740	(5-L-Glutamyl)-L-amino acid; L-gamma-Glutamyl-L-amino acid; alpha-(gamma-L-Glutamyl)-L-amino acid	C7H11N2O5R	map00480 Glutathione metabolism
Com_6116_neg	Cantharidin	cpd:C16778	Cantharidin	C10H12O4
Com_1751_neg	D-Saccharic acid	cpd:C00818	D-Glucarate; D-Glucaric acid; L-Gularic acid; D-Saccharic acid; D-Glucosaccharic acid; Glucaric acid; Glucarate	C6H10O8	map00053 Ascorbate and aldarate metabolism;map01100 Metabolic pathways
Com_2110_pos	Palmitoylethanolamide	cpd:C16512	Palmitoylethanolamide; Palmidrol	C18H37NO2
Com_139_pos	Ecgonine methyl ester	cpd:C12448	Ecgonine methyl ester; Methyl ecgonine	C10H17NO3	map00960 Tropane, piperidine and pyridine alkaloid biosynthesis;map01100 Metabolic pathways;map01110 Biosynthesis of secondary metabolites
Com_866_pos	Triptolide	cpd:C09204	Triptolide	C20H24O6
Com_1412_pos	Cycloleucine	cpd:C03969	1-Aminocyclopentanecarboxylate; 1-Aminocyclopentanecarboxylic acid; Cycloleucine	C6H11NO2
Com_192_neg	Sequoyitol	cpd:C03365	5-O-Methyl-myo-inositol; 1D-5-O-Methyl-myo-inositol; Sequoyitol	C7H14O6
Com_7475_neg	Lipoic acid	cpd:C00725	Lipoate; Lipoic acid; Thioctic acid; dl-alpha-Lipoic acid; DL-Thioctic acid	C8H14O2S2
Com_673_pos	Cuminaldehyde	cpd:C06577	4-Isopropylbenzaldehyde; p-Cumic aldehyde; Cuminaldehyde	C10H12O
Com_2490_neg	Gibberellin A7	cpd:C11867	Gibberellin A7	C19H22O5	map00904 Diterpenoid biosynthesis;map01110 Biosynthesis of secondary metabolites
Com_1010_pos	6-Hydroxynicotinic acid	cpd:C01020	6-Hydroxynicotinate; 6-Hydroxynicotinic acid	C6H5NO3	map00760 Nicotinate and nicotinamide metabolism
Com_10986_pos	Aucubin	cpd:C09771	Aucubin	C15H22O9
Com_74_pos	Phosphocholine	cpd:C00588	Choline phosphate; Phosphorylcholine; Phosphocholine; O-Phosphocholine	C5H15NO4P	map00564 Glycerophospholipid metabolism;map01100 Metabolic pathways
Com_928_neg	2-Deoxy-D-galactose	cpd:C02781	2-Deoxy-D-galactose	C6H12O5
Com_1496_pos	2-Oxoadipic acid	cpd:C00322	2-Oxoadipate; 2-Oxoadipic acid	C6H8O5	map00300 Lysine biosynthesis;map00310 Lysine degradation;map00380 Tryptophan metabolism;map01100 Metabolic pathways;map01210 2-Oxocarboxylic acid metabolism;map01230 Biosynthesis of amino acids
Com_2854_pos	N6,N6,N6-Trimethyl-L-lysine	cpd:C03793	N6,N6,N6-Trimethyl-L-lysine	C9H20N2O2	map00310 Lysine degradation
Com_2161_neg	Dodecanedioic acid	cpd:C02678	Dodecanedioic acid	C12H22O4
Com_5584_pos	Eupatilin	cpd:C10040	Eupatilin	C18H16O7
Com_3159_pos	Methyl cinnamate	cpd:C06358	Methyl cinnamate; 3-Phenyl-2-propenoic acid methyl	C10H10O2
Com_1494_neg	Prostaglandin F3α	cpd:C06476	Prostaglandin F3alpha	C20H32O5
Com_9352_pos	Cimifugin	cpd:C09000	Cimifugin	C16H18O6
Com_14864_pos	Resveratrol	cpd:C03582	Resveratrol; 3,4',5-Trihydroxystilbene; trans-Resveratrol	C14H12O3	map00945 Stilbenoid, diarylheptanoid and gingerol biosynthesis;map01110 Biosynthesis of secondary metabolites
Com_239_pos	L-Threonine	cpd:C00188	L-Threonine; 2-Amino-3-hydroxybutyric acid	C4H9NO3	map00260 Glycine, serine and threonine metabolism;map00261 Monobactam biosynthesis;map00290 Valine, leucine and isoleucine biosynthesis;map00860 Porphyrin and chlorophyll metabolism;map00970 Aminoacyl-tRNA biosynthesis;map01100 Metabolic pathways;map01110 Biosynthesis of secondary metabolites;map01230 Biosynthesis of amino acids;map02010 ABC transporters
Com_6830_pos	Corticosterone	cpd:C02140	Corticosterone; 11beta,21-Dihydroxy-4-pregnene-3,20-dione; Kendall's compound B; Reichstein's substance H	C21H30O4	map01100 Metabolic pathways
Com_1190_pos	Patchouli alcohol	cpd:C09705	Patchouli alcohol	C15H26O
Com_1868_neg	Gallic acid	cpd:C01424	Gallate; Gallic acid; 3,4,5-Trihydroxybenzoic acid; 3,4,5-Trihydroxybenzoate; Pyrogallol-5-carboxylic acid	C7H6O5
Com_11638_pos	Coniferin	cpd:C00761	Coniferin	C16H22O8	map00940 Phenylpropanoid biosynthesis
Com_9191_pos	Irisflorentin	cpd:C17958	Irisflorentin	C20H18O8
Com_916_neg	Uridine	cpd:C00299	Uridine	C9H12N2O6	map00240 Pyrimidine metabolism;map01100 Metabolic pathways
Com_7693_neg	Oleuropein	cpd:C09794	Oleuropein	C25H32O13
Com_73_neg	Fumaric acid	cpd:C00122	Fumarate; Fumaric acid; trans-Butenedioic acid	C4H4O4	map00020 Citrate cycle (TCA cycle);map00190 Oxidative phosphorylation;map00220 Arginine biosynthesis;map00250 Alanine, aspartate and glutamate metabolism;map00350 Tyrosine metabolism;map00360 Phenylalanine metabolism;map00620 Pyruvate metabolism;map00650 Butanoate metabolism;map00760 Nicotinate and nicotinamide metabolism;map01100 Metabolic pathways
Com_1355_pos	Jasmonic acid	cpd:C08491	(-)-Jasmonic acid; Jasmonic acid; {(1R,2R)-3-Oxo-2-[(Z)pent-2-enyl]cyclopent-2-enyl}acetic acid; Jasmonate; (-)-Jasmonate	C12H18O3	map00592 alpha-Linolenic acid metabolism;map01100 Metabolic pathways;map01110 Biosynthesis of secondary metabolites;map04075 Plant hormone signal transduction
Com_21506_pos	Mangiferin	cpd:C10077	Mangiferin; Chinomin	C19H18O11
Com_351_pos	Ellagic acid	cpd:C10788	Ellagic acid	C14H6O8
Com_9595_neg	Verbenalin	cpd:C09802	Verbenalin; Cornin (glycoside)	C17H24O10
Com_10440_pos	Isorhamnetin	cpd:C10084	Isorhamnetin; 3-Methylquercetin; Quercetin 3'-methyl ether	C16H12O7
Com_617_neg	Xylitol	cpd:C00379	Xylitol	C5H12O5	map00040 Pentose and glucuronate interconversions;map01100 Metabolic pathways;map02010 ABC transporters
Com_13693_pos	N-Acetyl-L-histidine	cpd:C02997	N-Acetyl-L-histidine	C8H11N3O3
Com_8003_pos	Notoginsenoside R1	cpd:C08961	Notoginsenoside R1	C47H80O18
Com_508_pos	Prednisolone tebutate	cpd:C08182	Prednisolone tebutate; Prednisolone butyl acetete	C27H38O6
Com_24094_pos	Hypaconitine	cpd:C08688	Hypaconitine	C33H45NO10
Com_3033_pos	Nodakenin	cpd:C09279	Nodakenin	C20H24O9
Com_8662_pos	(-)-Epigallocatechin	cpd:C12136	(-)-Epigallocatechin; Epigallocatechol	C15H14O7	map00941 Flavonoid biosynthesis;map01110 Biosynthesis of secondary metabolites
Com_6249_neg	Pentadecanoic Acid	cpd:C16537	Pentadecanoic acid; Pentadecylic acid; n-Pentadecanoic acid	C15H30O2
Com_9705_pos	Kaempferide	cpd:C10098	Kaempferide; Kempferide; Kaempferol 4'-methyl ether	C16H12O6
Com_308_pos	Palmitoleic Acid	cpd:C08362	(9Z)-Hexadecenoic acid; Palmitoleic acid; cis-9-Hexadecenoic acid; (9Z)-Hexadec-9-enoate	C16H30O2	map00061 Fatty acid biosynthesis
Com_1470_neg	trans-Cinnamic acid	cpd:C00423	trans-Cinnamate; trans-Cinnamic acid; (E)-Cinnamate; (2E)-3-Phenylprop-2-enoate	C9H8O2	map00130 Ubiquinone and other terpenoid-quinone biosynthesis;map00360 Phenylalanine metabolism;map00940 Phenylpropanoid biosynthesis;map01100 Metabolic pathways;map01110 Biosynthesis of secondary metabolites
Com_5339_pos	Hesperetin	cpd:C01709	Hesperetin; 3',5,7-Trihydroxy-4'-methoxyflavanone	C16H14O6	map00941 Flavonoid biosynthesis
Com_3403_neg	Caffeic aldehyde	cpd:C10945	Caffeic aldehyde; 3,4-Dihydroxycinnamaldehyde; Caffeyl aldehyde	C9H8O3	map00940 Phenylpropanoid biosynthesis;map01110 Biosynthesis of secondary metabolites
Com_12394_pos	Dihydrokaempferol	cpd:C00974	Dihydrokaempferol; Aromadendrin; (+)-Dihydrokaempferol; (+)-Aromadendrin	C15H12O6	map00941 Flavonoid biosynthesis;map01100 Metabolic pathways;map01110 Biosynthesis of secondary metabolites
Com_15864_pos	Abscisic Acid	cpd:C06082	Abscisate; Abscisic acid; (+)-Abscisic acid; ABA	C15H20O4	map00906 Carotenoid biosynthesis;map01100 Metabolic pathways;map01110 Biosynthesis of secondary metabolites;map04075 Plant hormone signal transduction
Com_395_neg	Phloridzin	cpd:C01604	Phlorizin; Phlorhizin; Phloridzin	C21H24O10
Com_8301_pos	Phlorizin	cpd:C01604	Phlorizin; Phlorhizin; Phloridzin	C21H24O10
Com_6804_pos	Tetrahydrocortisone	cpd:C05470	Tetrahydrocortisone; Urocortisone	C21H32O5
Com_2162_pos	Diacetoxyscirpenol	cpd:C09662	Diacetoxyscirpenol	C19H26O7
Com_13732_pos	Alternariol	cpd:C16838	Alternariol	C14H10O5
Com_72_pos	L-Valine	cpd:C00183	L-Valine; 2-Amino-3-methylbutyric acid	C5H11NO2	map00280 Valine, leucine and isoleucine degradation;map00290 Valine, leucine and isoleucine biosynthesis;map00460 Cyanoamino acid metabolism;map00770 Pantothenate and CoA biosynthesis;map00966 Glucosinolate biosynthesis;map00970 Aminoacyl-tRNA biosynthesis;map01100 Metabolic pathways;map01110 Biosynthesis of secondary metabolites;map01210 2-Oxocarboxylic acid metabolism;map01230 Biosynthesis of a…
Com_2638_pos	Polydatin	cpd:C10275	Piceid; Polydatin; 3,4,5-Trihydroxystilbene-3-beta-monoglucoside	C20H22O8
Com_5174_neg	Isoquercitrin	cpd:C05623	Quercetin 3-O-glucoside; Isoquercitrin; 2-(3,4-Dihidroxyphenyl)-3-(beta-D-glucofuranosyloxy)-5,7-dihydroxy-4H-1-benzopyran-4-one; Isotrifoliin	C21H20O12	map01100 Metabolic pathways;map01110 Biosynthesis of secondary metabolites
Com_423_neg	D-Sedoheptulose 7-phosphate	cpd:C05382	Sedoheptulose 7-phosphate; D-Sedoheptulose 7-phosphate; D-altro-Heptulose 7-phosphate; altro-Heptulose 7-phosphate	C7H15O10P	map00030 Pentose phosphate pathway;map00710 Carbon fixation in photosynthetic organisms;map01100 Metabolic pathways;map01110 Biosynthesis of secondary metabolites;map01200 Carbon metabolism;map01230 Biosynthesis of amino acids
Com_1870_neg	Vitamin C	cpd:C00072	Ascorbate; Ascorbic acid; L-Ascorbate; L-Ascorbic acid; Vitamin C	C6H8O6	map00053 Ascorbate and aldarate metabolism;map00480 Glutathione metabolism;map01100 Metabolic pathways;map01110 Biosynthesis of secondary metabolites
Com_181_pos	Salicylic acid	cpd:C00805	Salicylate; o-Hydroxybenzoic acid; Salicylic acid	C7H6O3	map00360 Phenylalanine metabolism;map01100 Metabolic pathways;map01110 Biosynthesis of secondary metabolites;map04075 Plant hormone signal transduction
Com_2786_pos	Antiarol	cpd:C10765	Antiarol; 3,4,5-Trimethoxyphenol	C9H12O4
Com_84_pos	Quercetin	cpd:C00389	Quercetin; 3,3',4,5,7-Pentahydroxyflavone; 3,5,7,3',4'-Pentahydroxyflavone	C15H10O7	map00941 Flavonoid biosynthesis;map01100 Metabolic pathways;map01110 Biosynthesis of secondary metabolites
Com_1790_pos	Taxifolin	cpd:C01617	Taxifolin; Dihydroquercetin; (+)-Dihydroquercetin; (+)-Taxifolin; trans-Dihydroquercetin	C15H12O7	map00941 Flavonoid biosynthesis;map01100 Metabolic pathways;map01110 Biosynthesis of secondary metabolites
Com_2028_neg	Uracil	cpd:C00106	Uracil	C4H4N2O2	map00240 Pyrimidine metabolism;map00410 beta-Alanine metabolism;map00770 Pantothenate and CoA biosynthesis;map01100 Metabolic pathways
Com_1892_pos	Dihydromyricetin	cpd:C02906	Dihydromyricetin; Ampelopsin; (+)-Dihydromyricetin; (+)-Ampelopsin	C15H12O8	map00941 Flavonoid biosynthesis;map01110 Biosynthesis of secondary metabolites
Com_5386_pos	Indole-3-Carboxaldehyde	cpd:C08493	Indole-3-carboxaldehyde; Indole-3-carbaldehyde	C9H7NO
Com_112_pos	Adenosine	cpd:C00212	Adenosine	C10H13N5O4	map00230 Purine metabolism;map01100 Metabolic pathways
Com_1709_pos	4-Hydroxybenzoic acid	cpd:C00156	4-Hydroxybenzoate; Hydroxybenzoic acid; 4-Hydroxybenzoic acid; Hydroxybenzenecarboxylic acid	C7H6O3	map00130 Ubiquinone and other terpenoid-quinone biosynthesis;map00360 Phenylalanine metabolism;map00790 Folate biosynthesis;map01100 Metabolic pathways;map01110 Biosynthesis of secondary metabolites
Com_24329_pos	Alisol B	cpd:C17460	Alisol B	C30H48O4
Com_11229_neg	Forskolin	cpd:C09076	Coleonol; Colforsin; Forskolin	C22H34O7
Com_22249_pos	Methylophiopogonone A	cpd:C17473	Methylophiopogonone A	C19H16O6
Com_13762_neg	Pseudoephedrine	cpd:C02765	(+)-Pseudoephedrine; Pseudoephedrine	C10H15NO	map00360 Phenylalanine metabolism;map01100 Metabolic pathways
Com_988_pos	Quinone	cpd:C00472	p-Benzoquinone; Quinone; Chinone; 2,5-Cyclohexadiene-1,4-dione; 1,4-Benzoquinone	C6H4O2
Com_2633_pos	Corilagin	cpd:C10219	Corilagin	C27H22O18
Com_1192_neg	Gibberellic acid	cpd:C01699	Gibberellin A3; Gibberellic acid; Gibberellin	C19H22O6	map00904 Diterpenoid biosynthesis;map01110 Biosynthesis of secondary metabolites
Com_618_pos	4-Ethylphenol	cpd:C13637	4-Ethylphenol; p-Ethylphenol	C8H10O
Com_3031_pos	Oleanolic acid	cpd:C17148	Oleanolic acid; 3beta-Hydroxyolean-12-en-28-oic acid; Astrantiagenin C; Caryophyllin; Oleanolate	C30H48O3
Com_7012_neg	Salidroside	cpd:C06046	Salidroside; p-Hydroxyphenethyl alcohol 1-O-beta-D-glucoside; Tyrosol glucoside	C14H20O7	map00350 Tyrosine metabolism
Com_4681_pos	(-)-Arctigenin	cpd:C10545	Arctigenin; (-)-Arctigenin	C21H24O6
Com_336_pos	Catechin	cpd:C17590	Catechin; (+/-)-Catechin	C15H14O6
Com_2510_pos	Phenmetrazine	cpd:C07432	Phenmetrazine	C11H15NO
Com_14171_pos	Picrotoxinin	cpd:C09529	Picrotoxinin	C15H16O6
Com_14517_neg	Bergenin	cpd:C09919	Bergenin	C14H16O9
Com_7228_pos	Lithospermoside	cpd:C17771	Lithospermoside; Griffonin	C14H19NO8
Com_109_pos	Kaempferol	cpd:C05903	Kaempferol; 3,4',5,7-Tetrahydroxyflavone; 3,5,7-Trihydroxy-2-(4-hydroxyphenyl)-4H-1-benzopyran-4-one; 5,7,4'-Trihydroxyflavonol; C.I. 75640; Indigo yellow; Kaempherol; Kempferol; Nimbecetin; Pelargidenolon; Populnetin; Rhamnolutein; Rhamnolutin; Robigenin; Swartziol; Trifolitin	C15H10O6	map00941 Flavonoid biosynthesis;map01100 Metabolic pathways;map01110 Biosynthesis of secondary metabolites
Com_6353_neg	Pyridoxal 5'-Phosphate	cpd:C00018	Pyridoxal phosphate; Pyridoxal 5-phosphate; Pyridoxal 5'-phosphate; PLP	C8H10NO6P	map00730 Thiamine metabolism;map00750 Vitamin B6 metabolism;map01100 Metabolic pathways
Com_17_pos	Asparagine	cpd:C16438	Asparagine	C4H8N2O3
Com_4858_pos	Lawsone	cpd:C10368	Lawsone	C10H6O3
Com_108_pos	L-Pyroglutamic acid	cpd:C01879	5-Oxoproline; Pidolic acid; Pyroglutamic acid; 5-Pyrrolidone-2-carboxylic acid; Pyroglutamate; 5-Oxo-L-proline; L-Pyroglutamic acid; L-5-Pyrrolidone-2-carboxylic acid	C5H7NO3	map00480 Glutathione metabolism
Com_14063_pos	Menadione	cpd:C05377	Menadione; Vitamin K3; 2-Methyl-1,4-naphthoquinone	C11H8O2
Com_1455_neg	2-Furoic acid	cpd:C01546	2-Furoate; 2-Furoic acid; 2-Furancarboxylic acid; Pyromucic acid	C5H4O3
Com_307_neg	Elaidic acid	cpd:C01712	(9E)-Octadecenoic acid; 9-Octadecenoic acid, (E)-; (E)-Oleic acid; D9-trans-Octadecenoic acid; 9-trans-Octadecenoic acid; trans-D9-Octadecenoic acid; trans-9-Octadecenoic acid; trans-Elaidic acid; trans-Oleic acid; Elaidic acid; Acide elaidique; Elaidinsaure	C18H34O2
Com_7581_pos	L-Palmitoylcarnitine	cpd:C02990	L-Palmitoylcarnitine	C23H45NO4	map00071 Fatty acid degradation;map01212 Fatty acid metabolism
Com_484_neg	D-myo-Inositol 1,4-bisphosphate	cpd:C01220	1D-myo-Inositol 1,4-bisphosphate; D-myo-Inositol 1,4-bisphosphate; myo-Inositol 1,4-bisphosphate; Inositol 1,4-bisphosphate	C6H14O12P2	map00562 Inositol phosphate metabolism;map01100 Metabolic pathways;map04070 Phosphatidylinositol signaling system
Com_5428_pos	Rottlerin	cpd:C10721	Rottlerin	C30H28O8
Com_1793_pos	Docosahexaenoic Acid	cpd:C06429	(4Z,7Z,10Z,13Z,16Z,19Z)-Docosahexaenoic acid; 4,7,10,13,16,19-Docosahexaenoic acid; Docosahexaenoic acid; Docosahexaenoate	C22H32O2	map01040 Biosynthesis of unsaturated fatty acids
Com_236_pos	Stearamide	cpd:C13846	Octadecanamide; Stearamide; Stearic acid amide	C18H37NO
Com_1435_neg	Tartaric acid	cpd:C00898	(R,R)-Tartaric acid; (R,R)-Tartrate; L-Tartaric acid; Tartaric acid; Tartrate; 2,3-Dihydroxybutanedioic acid; (2R,3R)-Tartaric acid; (+)-Tartaric acid	C4H6O6	map00630 Glyoxylate and dicarboxylate metabolism
Com_4070_pos	Acetophenone	cpd:C07113	Acetophenone; 1-Phenylethanone; Phenyl methyl ketone; Acetylbenzene; Methyl phenyl ketone	C8H8O
Com_8741_pos	Nobiletin	cpd:C10112	Nobiletin; Hexamethoxyflavone; 5,6,7,8,3',4'-Hexamethoxyflavone	C21H22O8
Com_1267_pos	Pheophorbide A	cpd:C18021	Pheophorbide a	C35H36N4O5	map00860 Porphyrin and chlorophyll metabolism;map01110 Biosynthesis of secondary metabolites
Com_988_pos	Quinone	cpd:C15602	Quinone	-
Com_6394_pos	Eicosapentaenoic acid	cpd:C06428	(5Z,8Z,11Z,14Z,17Z)-Icosapentaenoic acid; (5Z,8Z,11Z,14Z,17Z)-Eicosapentaenoic acid; Eicosapentaenoic acid; 5,8,11,14,17-Icosapentaenoic acid; (5Z,8Z,11Z,14Z,17Z)-Eicosapentaenoate	C20H30O2	map01040 Biosynthesis of unsaturated fatty acids
Com_1576_neg	Xanthosine	cpd:C01762	Xanthosine	C10H12N4O6	map00230 Purine metabolism;map00232 Caffeine metabolism;map01100 Metabolic pathways;map01110 Biosynthesis of secondary metabolites
Com_3625_pos	Cytidine	cpd:C00475	Cytidine	C9H13N3O5	map00240 Pyrimidine metabolism;map01100 Metabolic pathways
Com_3274_pos	Thymol	cpd:C09908	Thymol	C10H14O
Com_1325_pos	Linoleic acid	cpd:C01595	Linoleate; Linoleic acid; (9Z,12Z)-Octadecadienoic acid; 9-cis,12-cis-Octadecadienoate; 9-cis,12-cis-Octadecadienoic acid	C18H32O2	map00591 Linoleic acid metabolism;map01040 Biosynthesis of unsaturated fatty acids;map01100 Metabolic pathways
Com_3982_neg	Hordatine B	cpd:C08308	Hordatine B	C29H40N8O5
Com_305_neg	N7-Methylguanosine	cpd:C20674	N7-Methylguanosine	C11H16N5O5
Com_14566_pos	Adenylosuccinic acid	cpd:C03794	N6-(1,2-Dicarboxyethyl)-AMP; N6-(1,2-Dicarboxyethyl)AMP; Adenylosuccinate; Adenylosuccinic acid	C14H18N5O11P	map00230 Purine metabolism;map00250 Alanine, aspartate and glutamate metabolism;map01100 Metabolic pathways
Com_1542_pos	Kojic acid	cpd:C14516	Kojic acid; 5-Hydroxy-2-(hydroxymethyl)-4-pyrone	C6H6O4
Com_8277_pos	Shikimic Acid	cpd:C00493	Shikimate; Shikimic acid; 3,4,5-Trihydroxy-1-cyclohexenecarboxylic acid	C7H10O5	map00400 Phenylalanine, tyrosine and tryptophan biosynthesis;map01100 Metabolic pathways;map01110 Biosynthesis of secondary metabolites;map01230 Biosynthesis of amino acids
Com_4191_pos	Caffeic acid	cpd:C01197	Caffeate; Caffeic acid; 3,4-Dihydroxy-trans-cinnamate; trans-Caffeate; (2E)-3-(3,4-Dihydroxyphenyl)prop-2-enoate	C9H8O4	map00940 Phenylpropanoid biosynthesis;map01100 Metabolic pathways;map01110 Biosynthesis of secondary metabolites
Com_10992_pos	1,2-Benzenedicarboxylic acid	cpd:C01606	Phthalate; o-Phthalic acid; 1,2-Benzenedicarboxylic acid	C8H6O4	map01100 Metabolic pathways;map02010 ABC transporters
Com_2649_pos	Isophorone	cpd:C14743	Isophorone; 1,1,3-Trimethyl-3-cyclohexene-5-one	C9H14O
Com_19141_pos	Ophiopogonin D	cpd:C17042	Ophiopogonin D	C44H70O16
Com_4469_pos	Gossypol	cpd:C07667	Gossypol	C30H30O8	map00909 Sesquiterpenoid and triterpenoid biosynthesis;map01110 Biosynthesis of secondary metabolites
Com_5910_pos	Dihydrocapsaicin	cpd:C16952	Dihydrocapsaicin	C18H29NO3
Com_266_neg	Hordatine A	cpd:C08307	Hordatine A	C28H38N8O4
Com_16013_pos	Syringetin	cpd:C11620	Syringetin; 3',5'-O-Dimethylmyricetin; 3,5,7,4'-Tetrahydroxy-3',5'-dimethoxyflavone	C17H14O8
Com_2292_pos	Desthiobiotin	cpd:C01909	Dethiobiotin; Desthiobiotin	C10H18N2O3	map00780 Biotin metabolism;map01100 Metabolic pathways
Com_4961_neg	2-Isopropylmalic acid	cpd:C02504	alpha-Isopropylmalate; (2S)-2-Isopropylmalate; (2S)-2-Hydroxy-2-isopropylsuccinic acid; 2-Isopropylmalic acid; 3-Carboxy-3-hydroxy-4-methylpentanoate; 3-Carboxy-3-hydroxyisocaproate	C7H12O5	map00290 Valine, leucine and isoleucine biosynthesis;map00620 Pyruvate metabolism;map01100 Metabolic pathways;map01110 Biosynthesis of secondary metabolites;map01210 2-Oxocarboxylic acid metabolism;map01230 Biosynthesis of amino acids
Com_1288_neg	Albiflorin	cpd:C17457	Albiflorin	C23H28O11
Com_3313_pos	Mesaconitine	cpd:C08698	Mesaconitine	C33H45NO11
Com_9458_pos	Palmatine	cpd:C05315	Palmatine; 5,6-Dihydro-2,3,9,10-tetramethoxydibenzo[a,g]quinolizinium	C21H22NO4	map00950 Isoquinoline alkaloid biosynthesis
Com_71_neg	L-Phenylalanine	cpd:C00079	L-Phenylalanine; (S)-alpha-Amino-beta-phenylpropionic acid	C9H11NO2	map00360 Phenylalanine metabolism;map00400 Phenylalanine, tyrosine and tryptophan biosynthesis;map00460 Cyanoamino acid metabolism;map00940 Phenylpropanoid biosynthesis;map00960 Tropane, piperidine and pyridine alkaloid biosynthesis;map00966 Glucosinolate biosynthesis;map00970 Aminoacyl-tRNA biosynthesis;map01100 Metabolic pathways;map01110 Biosynthesis of secondary metabolites;map01210 2-Oxocarb…
Com_17797_pos	beta-Caryophyllene	cpd:C09629	beta-Caryophyllene; Caryophyllene; (-)-beta-Caryophyllene	C15H24	map00909 Sesquiterpenoid and triterpenoid biosynthesis;map01100 Metabolic pathways;map01110 Biosynthesis of secondary metabolites
Com_631_neg	Ursolic acid	cpd:C08988	Ursolic acid	C30H48O3
Com_6433_neg	Bruceine D	cpd:C08752	Bruceine D	C20H26O9
Com_3540_pos	5-OxoETE	cpd:C14732	5-OxoETE; (6E,8Z,11Z,14Z)-5-Oxoicosa-6,8,11,14-tetraenoic acid; 5-Oxoeicosatetraenoic acid; 5-Oxoicosatetraenoic acid	C20H30O3	map00590 Arachidonic acid metabolism
Com_4689_neg	Plantagoside	cpd:C17531	Plantagoside	C21H22O12
Com_2900_pos	L-Citrulline	cpd:C00327	L-Citrulline; 2-Amino-5-ureidovaleric acid; Citrulline	C6H13N3O3	map00220 Arginine biosynthesis;map01100 Metabolic pathways;map01110 Biosynthesis of secondary metabolites;map01230 Biosynthesis of amino acids
Com_21742_pos	L-Homoserine	cpd:C00263	L-Homoserine; 2-Amino-4-hydroxybutyric acid	C4H9NO3	map00260 Glycine, serine and threonine metabolism;map00270 Cysteine and methionine metabolism;map00300 Lysine biosynthesis;map00920 Sulfur metabolism;map01100 Metabolic pathways;map01110 Biosynthesis of secondary metabolites;map01230 Biosynthesis of amino acids
Com_13905_pos	L-Saccharopine	cpd:C00449	N6-(L-1,3-Dicarboxypropyl)-L-lysine; Saccharopine; L-Saccharopine; N-[(S)-5-Amino-5-carboxypentyl]-L-glutamic acid	C11H20N2O6	map00300 Lysine biosynthesis;map00310 Lysine degradation;map01100 Metabolic pathways;map01110 Biosynthesis of secondary metabolites;map01230 Biosynthesis of amino acids
Com_10563_pos	Oleandomycin	cpd:C01946	Oleandomycin; Amimycin; Landomycin; Matromycin; Romicil	C35H61NO12	map02010 ABC transporters
Com_3619_neg	Adenosine 5'-monophosphate	cpd:C00020	AMP; Adenosine 5'-monophosphate; Adenylic acid; Adenylate; 5'-AMP; 5'-Adenylic acid; 5'-Adenosine monophosphate; Adenosine 5'-phosphate	C10H14N5O7P	map00230 Purine metabolism;map00908 Zeatin biosynthesis;map01100 Metabolic pathways;map01110 Biosynthesis of secondary metabolites
Com_21619_pos	Pimpinellin	cpd:C09285	Pimpinellin	C13H10O5
Com_1096_neg	Nigericin	cpd:C11609	Nigericin	C40H68O11
Com_6052_neg	Octanedioic acid	cpd:C08278	Suberic acid; Cork acid; 1,8-Octanedioic acid; Octanedioic acid; 1,6-Hexanedicarboxylic acid	C8H14O4
Com_2036_pos	UDP	cpd:C00015	UDP; Uridine 5'-diphosphate	C9H14N2O12P2	map00240 Pyrimidine metabolism;map00908 Zeatin biosynthesis;map01100 Metabolic pathways
Com_895_neg	Methylmalonic acid	cpd:C02170	Methylmalonate; Methylmalonic acid	C4H6O4	map00240 Pyrimidine metabolism;map00280 Valine, leucine and isoleucine degradation;map00640 Propanoate metabolism
Com_66_neg	beta-Nicotyrine	cpd:C10161	Nicotyrine; beta-Nicotyrine	C10H10N2
Com_7922_pos	Chlorogenic acid	cpd:C00852	Chlorogenate; Chlorogenic acid; Caffeoyl quinic acid; trans-5-O-Caffeoyl-D-quinate	C16H18O9	map00940 Phenylpropanoid biosynthesis;map00941 Flavonoid biosynthesis;map00945 Stilbenoid, diarylheptanoid and gingerol biosynthesis;map01110 Biosynthesis of secondary metabolites
Com_10506_pos	Nodularin	cpd:C15713	Nodularin	C41H60N8O10
Com_4253_pos	Glycyrrhetinic acid	cpd:C02283	Glycyrrhetinate; Enoxolone; Glycyrrhetinic acid	C30H46O4
Com_1190_neg	Gentiopicrin	cpd:C09782	Gentiopicrin; Gentiopicroside	C16H20O9	map01110 Biosynthesis of secondary metabolites
Com_10916_pos	Methyl caffeate	cpd:C10477	Methyl caffeate	C10H10O4
Com_3984_neg	L-Kynurenine	cpd:C00328	L-Kynurenine; 3-Anthraniloyl-L-alanine	C10H12N2O3	map00380 Tryptophan metabolism;map01100 Metabolic pathways
Com_18834_pos	Solanidine	cpd:C06543	Solanidine	C27H43NO
Com_4584_neg	Protoporphyrin IX	cpd:C02191	Protoporphyrin; Protoporphyrin IX; Porphyrinogen IX	C34H34N4O4	map00860 Porphyrin and chlorophyll metabolism;map01100 Metabolic pathways;map01110 Biosynthesis of secondary metabolites
Com_3704_pos	Guaiacol	cpd:C15572	Guaiacol	C7H8O2
Com_1865_pos	Methyl jasmonate	cpd:C11512	Methyl jasmonate; (-)-Methyl jasmonate	C13H20O3	map00592 alpha-Linolenic acid metabolism;map01110 Biosynthesis of secondary metabolites
Com_11914_pos	5,6-Dihydrouracil	cpd:C00429	5,6-Dihydrouracil; Dihydro-2,4(1H,3H)-pyrimidinedione; Dihydrouracile; Dihydrouracil; 5,6-Dihydro-2,4-dihydroxypyrimidine; Hydrouracil; 2,4-Dioxotetrahydropyrimidine	C4H6N2O2	map00240 Pyrimidine metabolism;map00410 beta-Alanine metabolism;map00770 Pantothenate and CoA biosynthesis;map01100 Metabolic pathways
Com_8745_neg	Vanillyl alcohol	cpd:C06317	Vanillyl alcohol; 4-Hydroxy-3-methoxy-benzenemethanol; 4-Hydroxy-3-methoxybenzyl alcohol; 4-Hydroxy-3-methoxybenzenemethanol	C8H10O3
Com_4600_pos	Lapachol	cpd:C10366	Lapachol	C15H14O3
Com_1677_neg	2-Aminoethylphosphonate	cpd:C03557	2-Aminoethylphosphonate; (2-Aminoethyl)phosphonate; Ciliatine	C2H8NO3P	map00440 Phosphonate and phosphinate metabolism;map01100 Metabolic pathways;map02010 ABC transporters
Com_1628_pos	Abscisic acid glucose ester	cpd:C15970	Abscisic acid glucose ester; Abscisic acid-beta-D-glucopyranosyl ester; beta-D-Glucopyranosyl abscisate	C21H30O9	map00906 Carotenoid biosynthesis;map01100 Metabolic pathways;map01110 Biosynthesis of secondary metabolites
Com_22062_pos	Dioscin	cpd:C08897	Dioscin; 3-O-[alpha-L-Rha-(1->4)-[alpha-L-Rha-(1->2)]-beta-D-Glc]diosgenin	C45H72O16
Com_2057_pos	Pachymic acid	cpd:C17044	Pachymic acid	C33H52O5
Com_15800_pos	UDP-D-glucuronate	cpd:C00167	UDP-glucuronate; UDPglucuronate; UDP-D-glucuronate; UDP-alpha-D-glucuronate	C15H22N2O18P2	map00040 Pentose and glucuronate interconversions;map00053 Ascorbate and aldarate metabolism;map00520 Amino sugar and nucleotide sugar metabolism;map01100 Metabolic pathways
Com_18798_pos	Esculin	cpd:C09264	Esculin; Esculoside	C15H16O9
Com_9533_neg	Scopoletin	cpd:C01752	Scopoletin	C10H8O4	map00940 Phenylpropanoid biosynthesis;map01110 Biosynthesis of secondary metabolites
Com_274_neg	Mevalonic acid	cpd:C00418	(R)-Mevalonate; Mevalonic acid; 3,5-Dihydroxy-3-methylvaleric acid	C6H12O4	map00900 Terpenoid backbone biosynthesis;map01100 Metabolic pathways;map01110 Biosynthesis of secondary metabolites
Com_659_neg	O-Phosphorylethanolamine	cpd:C00346	Ethanolamine phosphate; O-Phosphorylethanolamine; Phosphoethanolamine; O-Phosphoethanolamine	C2H8NO4P	map00564 Glycerophospholipid metabolism;map00600 Sphingolipid metabolism;map01100 Metabolic pathways
Com_4845_neg	2'-Hydroxygenistein	cpd:C12134	2'-Hydroxygenistein; 2',4',5,7-Tetrahydroxyisoflavone	C15H10O6	map00943 Isoflavonoid biosynthesis
Com_10728_neg	5-Hydroxymethyluracil	cpd:C03088	5-Hydroxymethyluracil	C5H6N2O3
Com_3858_neg	Nonanoic acid	cpd:C01601	Nonanoic acid; Nonanoate; Pelargonic acid	C9H18O2
