# Supplementary material for: Metabolome and transcriptome integration reveals insights into the process of delayed petal abscission in rose by STS
Source: Front Plant Sci. 2022 Nov 15;13:1045270. doi: 10.3389/fpls.2022.1045270 (PMC9706100; doi:10.3389/fpls.2022.1045270)
Supplement: Supplementary file 1 [file DataSheet_1.zip › Supplementary Material Presentation/Supplementary table 4.xls]

## Sheet: meta_all_kegg_anno_category
Supplementary table 4 The number of metabolites in different KEGG pathways
KO_Pathway_Level1	KO_Pathway_Level2	Meta_Num	Metabolites
Environmental Information Processing	Membrane transport	14	Com_10992_pos Com_1677_neg Com_116_neg Com_617_neg Com_4657_pos Com_10210_neg Com_16_neg Com_12_pos Com_239_pos Com_595_neg Com_71_neg Com_3218_neg Com_10563_pos Com_72_pos
Environmental Information Processing	Signal transduction	5	Com_1355_pos Com_15864_pos Com_484_neg Com_10210_neg Com_181_pos
Genetic Information Processing	Folding, sorting and degradation	1	Com_1767_pos
Genetic Information Processing	Translation	9	Com_477_pos Com_116_neg Com_19135_pos Com_239_pos Com_55_pos Com_595_neg Com_401_pos Com_71_neg Com_72_pos
Metabolism	Amino acid metabolism	50	Com_1496_pos Com_477_pos Com_4007_pos Com_228_neg Com_55_pos Com_3344_neg Com_401_pos Com_6236_neg Com_1289_pos Com_7012_neg Com_116_neg Com_895_neg Com_3281_pos Com_19135_pos Com_12_pos Com_239_pos Com_1590_pos Com_2810_neg Com_559_neg Com_181_pos Com_2900_pos Com_65_pos Com_71_neg Com_771_neg Com_8277_pos Com_5137_neg Com_1871_pos Com_414_pos Com_2854_pos Com_73_neg Com_10572_pos Com_90_neg Com…
Metabolism	Biosynthesis of other secondary metabolites	46	Com_1576_neg Com_477_pos Com_2404_neg Com_16949_pos Com_3403_neg Com_1347_neg Com_3344_neg Com_401_pos Com_5966_neg Com_2664_pos Com_1289_pos Com_1122_neg Com_1721_pos Com_4845_neg Com_9533_neg Com_14864_pos Com_1790_pos Com_3742_neg Com_109_pos Com_1892_pos Com_5207_pos Com_23433_pos Com_11638_pos Com_13270_pos Com_239_pos Com_13546_pos Com_5339_pos Com_196_neg Com_71_neg Com_8662_pos Com_84_pos…
Metabolism	Carbohydrate metabolism	29	Com_617_neg Com_16_neg Com_676_neg Com_55_pos Com_4311_neg Com_895_neg Com_8308_pos Com_10210_neg Com_1870_neg Com_15800_pos Com_559_neg Com_3218_neg Com_454_neg Com_73_neg Com_1751_neg Com_13252_neg Com_234_neg Com_595_neg Com_68_neg Com_185_neg Com_423_neg Com_1435_neg Com_1203_pos Com_4961_neg Com_484_neg Com_7581_neg Com_51_neg Com_920_neg Com_6236_neg
Metabolism	Energy metabolism	7	Com_423_neg Com_73_neg Com_7581_neg Com_55_pos Com_595_neg Com_6236_neg Com_21742_pos
Metabolism	Global and overview maps	127	Com_16949_pos Com_7581_pos Com_8672_pos Com_676_neg Com_3344_neg Com_23046_pos Com_55_pos Com_11914_pos Com_116_neg Com_1790_pos Com_3742_neg Com_3619_neg Com_5207_pos Com_19135_pos Com_196_neg Com_71_neg Com_4584_neg Com_771_neg Com_8277_pos Com_10992_pos Com_279_pos Com_595_neg Com_72_pos Com_2028_neg Com_14566_pos Com_74_pos Com_1677_neg Com_1452_neg Com_3158_pos Com_1374_pos Com_6830_pos Com_…
Metabolism	Lipid metabolism	16	Com_3540_pos Com_308_pos Com_1865_pos Com_659_neg Com_74_pos Com_1325_pos Com_1355_pos Com_228_neg Com_12_pos Com_7581_pos Com_526_neg Com_1793_pos Com_595_neg Com_30_pos Com_6154_pos Com_6394_pos
Metabolism	Metabolism of cofactors and vitamins	25	Com_9968_pos Com_8672_pos Com_55_pos Com_401_pos Com_6353_neg Com_6236_neg Com_11914_pos Com_123_pos Com_10080_neg Com_2474_pos Com_8504_pos Com_239_pos Com_1010_pos Com_4584_neg Com_73_neg Com_4657_pos Com_2292_pos Com_1709_pos Com_2028_neg Com_72_pos Com_1611_neg Com_1374_pos Com_1470_neg Com_1267_pos Com_380_pos
Metabolism	Metabolism of other amino acids	16	Com_11914_pos Com_3185_pos Com_1677_neg Com_116_neg Com_72_pos Com_1611_neg Com_19135_pos Com_1870_neg Com_7581_neg Com_55_pos Com_595_neg Com_108_pos Com_401_pos Com_71_neg Com_68_neg Com_2028_neg
Metabolism	Metabolism of terpenoids and polyketides	14	Com_1192_neg Com_251_pos Com_4469_pos Com_8894_pos Com_2490_neg Com_15864_pos Com_3668_pos Com_1628_pos Com_3619_neg Com_17797_pos Com_2036_pos Com_1767_pos Com_274_neg Com_1325_neg
Metabolism	Nucleotide metabolism	16	Com_11914_pos Com_251_pos Com_1576_neg Com_14566_pos Com_112_pos Com_895_neg Com_916_neg Com_3619_neg Com_6510_neg Com_2036_pos Com_3625_pos Com_23046_pos Com_364_neg Com_1729_neg Com_2028_neg Com_2044_pos
