# Supplementary material for: Metabolome and transcriptome integration reveals insights into the process of delayed petal abscission in rose by STS
Source: Front Plant Sci. 2022 Nov 15;13:1045270. doi: 10.3389/fpls.2022.1045270 (PMC9706100; doi:10.3389/fpls.2022.1045270)
Supplement: Supplementary file 1 [file DataSheet_1.zip › Supplementary Material Presentation/Supplementary Table 5.xls]

## Sheet: MOCK24h vs Untreated_up
Supplementary Table 5-1 Statistics of up-regulated DAMs in MOCK24h vs Untreated
ID	Name	Formula	Molecular Weight	RT [min]	m/z	mzCloud_Results	mzVault_Results	MassList_Results	MOCK24_1	MOCK24_2	MOCK24_3	MOCK24_4	MOCK24_5	MOCK24_6	UT_1	UT_2	UT_3	UT_4	UT_5	UT_6	FC	log2FC	Pvalue	ROC	VIP	Up_Down
Com_2468_neg	Acetylharpagide	C17 H26 O11	406.148	7.777	405.14	No results	No results	Full match	9.28144e+06	7.16597e+06	1.27267e+07	9.70139e+06	1.46816e+07	6.13049e+06	675034	732286	1.30367e+06	1.16271e+06	725635	1.45427e+06	9.85983	3.30156	3.36942e-07	1	3.03234	up
Com_962_pos	Maslinic acid	C30 H48 O4	494.336	14.466	495.343	Invalid mass	No results	No results	4.24319e+06	2.01049e+07	2.06516e+07	1.2729e+06	4.2579e+06	3.55693e+06	713109	1.64757e+06	568217	1.05481e+06	1.1021e+06	607222	9.50065	3.24803	0.00672421	0.972222	1.57089	up
Com_1012_neg	Ziyuglycoside II	C35 H56 O8	604.398	13.181	603.391	No results	No results	Full match	503168	1.20572e+06	2.92567e+06	1.91865e+06	1.73221e+06	530066	478504	112779	213602	60394.7	425537	256996	5.69545	2.50981	0.00236484	1	1.24164	up
Com_19298_pos	Triethyl citrate	C12 H20 O7	276.12	10.898	277.127	No results	No results	Full match	811548	793954	1.1016e+06	521417	916268	625115	182360	168410	128729	139841	116122	221570	4.98405	2.31732	7.85063e-07	1	2.53889	up
Com_4572_pos	N-Stearoyl taurine	C20 H41 N O4 S	426.312	13.786	427.319	Invalid mass	No results	No results	428525	3.87274e+06	4.20939e+06	594512	725360	642743	371293	424376	355048	353227	358680	324274	4.7891	2.25975	0.0416608	1	1.09124	up
Com_7954_pos	18-β-Glycyrrhetinic acid	C30 H46 O4	224.178	13.784	471.346	Invalid mass	Invalid mass	No results	304522	1.80472e+06	2.21068e+06	269604	420545	315008	202336	231264	193483	192491	195463	176713	4.46829	2.15972	0.0371558	1	1.07673	up
Com_3061_neg	DL-Panthenol	C9 H19 N O4	205.131	6.501	204.124	No results	No results	Full match	1.00112e+07	1.71627e+06	1.65136e+06	1.00474e+06	1.89905e+06	1.0467e+06	1.72155e+06	827965	288662	415153	473287	778819	3.84631	1.94347	0.0263692	0.888889	2.16578	up
Com_8683_pos	Loureirin A	C17 H18 O4	286.119	9.251	287.127	No results	No results	Full match	4.40822e+06	4.27501e+06	5.29198e+06	3.35356e+06	4.97607e+06	3.1011e+06	1.06686e+06	1.05594e+06	1.49787e+06	1.46192e+06	1.58111e+06	1.10648e+06	3.26967	1.70915	1.53542e-06	1	2.51178	up
Com_6817_pos	1,7-bis(3,4-dihydroxyphenyl)heptan-3-one	C19 H22 O5	312.135	9.236	313.142	Invalid mass	No results	No results	5.66015e+06	5.16595e+06	6.55799e+06	4.42146e+06	5.95911e+06	4.55526e+06	1.56815e+06	1.80585e+06	2.05466e+06	1.78656e+06	1.7463e+06	1.71612e+06	3.02688	1.59783	3.94047e-07	1	2.42843	up
Com_3594_neg	Sodium Houttuyfonate	C14 H27 Na O5 S	330.147	9.257	329.14	No results	No results	Full match	6.66877e+06	5.78135e+06	8.16631e+06	7.19904e+06	8.08422e+06	4.56253e+06	2.11453e+06	2.53372e+06	2.47798e+06	2.0236e+06	2.17495e+06	2.62091e+06	2.90141	1.53676	1.32025e-05	1	2.67147	up
Com_10986_pos	Aucubin	C15 H22 O9	346.126	7.77	347.133	No results	No results	Full match	3.27765e+06	2.97367e+06	3.9625e+06	3.8802e+06	4.25148e+06	2.38817e+06	1.29646e+06	1.62094e+06	1.18439e+06	1.01451e+06	831011	1.20915e+06	2.8972	1.53466	8.26217e-06	1	2.81983	up
Com_10080_neg	Sepiapterin	C9 H11 N5 O3	237.087	8.677	236.08	No results	No results	Full match	838266	657277	1.20783e+06	290762	1.40301e+06	651824	374083	388868	443714	308607	206350	399521	2.38031	1.25115	0.0173912	0.861111	1.85185	up
Com_711_pos	Glabrolide	C30 H44 O4	468.323	12.239	469.33	No results	Full match	No results	5.15219e+07	3.3922e+07	9.68504e+07	6.3378e+07	5.31082e+07	5.20079e+07	2.30318e+07	3.05594e+07	2.69566e+07	2.81384e+07	1.87289e+07	2.7496e+07	2.26445	1.17916	0.00131336	1	1.85325	up
Com_5531_neg	5-chloro-2,8-dimethyl-4-[(3-nitro-2-pyridyl)oxy]quinoline	C16 H12 Cl N3 O3	658.118	8.573	657.111	Invalid mass	No results	No results	1.43583e+06	2.67069e+06	5.03625e+06	2.57072e+06	2.20347e+06	2.57948e+06	699071	1.02775e+06	1.49774e+06	1.1894e+06	1.49607e+06	1.60397e+06	2.19543	1.1345	0.00532062	0.916667	1.79082	up
Com_5809_pos	LQH	C17 H28 N6 O5	396.212	11.721	397.219	Full match	No results	No results	4.36861e+06	4.58293e+06	7.3654e+06	1.46017e+06	6.41253e+06	4.02388e+06	1.61079e+06	2.62874e+06	2.70961e+06	2.48931e+06	1.31283e+06	2.10376e+06	2.19474	1.13405	0.0283553	0.861111	1.52343	up
Com_341_pos	DNH	C14 H20 N6 O7	384.139	10.276	385.146	Full match	No results	No results	1.12536e+08	1.45805e+08	1.75491e+08	7.73052e+07	2.52753e+08	1.58458e+08	5.89125e+07	6.391e+07	7.0304e+07	5.58551e+07	6.7084e+07	1.04553e+08	2.19284	1.1328	0.00447818	0.972222	1.52642	up
Com_4657_pos	Biotin	C10 H16 N2 O3 S	488.186	9.821	489.193	Invalid mass	No results	No results	5.73336e+06	8.16161e+06	8.18262e+06	4.13233e+06	1.07582e+07	6.83134e+06	2.52939e+06	3.36119e+06	3.25453e+06	1.97252e+06	3.85339e+06	5.06413e+06	2.18613	1.12838	0.00212181	0.972222	1.87727	up
Com_3984_neg	L-Kynurenine	C10 H12 N2 O3	208.084	8.677	207.077	No results	No results	Full match	4.36989e+06	5.05246e+06	6.4543e+06	2.04766e+06	7.11499e+06	4.48222e+06	1.70838e+06	2.60669e+06	2.15151e+06	2.53314e+06	2.57842e+06	2.23781e+06	2.13677	1.09543	0.00979387	0.861111	2.05833	up
Com_10988_neg	Neohesperidin dihydrochalcone	C28 H36 O15	612.207	10.066	611.199	No results	No results	Full match	319328	269185	298756	360532	374428	287836	158731	121618	134684	297768	120066	96077.3	2.05617	1.03996	0.00332499	0.944444	1.34032	up
Com_7248_pos	Heterophyllin B	C40 H58 N8 O8	778.439	13.97	779.445	No results	No results	Full match	3.3512e+06	3.38716e+06	6.14152e+06	3.27133e+06	3.50832e+06	3.40114e+06	1.67697e+06	1.49015e+06	2.59018e+06	2.39564e+06	973668	2.10452e+06	2.05328	1.03793	0.00259905	1	2.18959	up
Com_1445_pos	delta-Tridecalactone	C13 H24 O2	212.177	11.888	213.184	No results	No results	Full match	2.04878e+07	1.78398e+07	2.9741e+07	7.19694e+06	2.8899e+07	2.20894e+07	7.69318e+06	1.40848e+07	1.06194e+07	9.20226e+06	1.04675e+07	9.92807e+06	2.03651	1.0261	0.0290002	0.833333	1.32808	up
Com_3982_neg	Hordatine B	C29 H40 N8 O5	580.31	10.122	579.303	No results	No results	Full match	5.14844e+06	5.02674e+06	9.13978e+06	4.17655e+06	6.30878e+06	4.94154e+06	3.06748e+06	2.4481e+06	3.19075e+06	2.77591e+06	2.53833e+06	3.06313e+06	2.03362	1.02405	0.000959194	1	2.41628	up
Com_4718_neg	Sibiricose A5	C22 H30 O14	518.164	8.303	517.157	No results	No results	Full match	1.6781e+06	1.943e+06	4.06002e+06	2.7603e+06	4.2662e+06	2.98187e+06	1.8627e+06	1.67815e+06	1.40032e+06	1.34049e+06	1.07285e+06	1.4554e+06	2.00791	1.00569	0.00619265	0.944444	1.9179	up
Com_1447_pos	R-Aminobutyrate	C4 H9 N O2	103.063	1.349	104.071	No results	No results	Full match	3.77933e+07	3.05683e+07	3.76329e+07	2.83843e+07	4.14411e+07	3.56715e+07	1.46487e+07	1.57731e+07	2.25723e+07	2.20275e+07	1.86454e+07	1.62444e+07	1.9242	0.94426	4.77923e-05	1	2.29631	up
Com_8531_pos	trans,trans-2,4-Heptadienal	C7 H10 O	110.073	11.127	111.08	Full match	No results	No results	4.30789e+06	4.35805e+06	6.37805e+06	1.71944e+06	5.77469e+06	3.55836e+06	1.6674e+06	2.9218e+06	2.58908e+06	2.0391e+06	2.40397e+06	1.98557e+06	1.91788	0.939515	0.0258665	0.861111	1.555	up
Com_6391_pos	WMH	C22 H28 N6 O4 S	494.175	10.343	495.182	Invalid mass	No results	No results	4.71563e+06	5.10006e+06	1.10461e+07	4.11308e+06	5.94192e+06	5.34151e+06	3.48387e+06	2.92478e+06	3.47203e+06	3.0447e+06	3.29415e+06	3.32509e+06	1.85515	0.891539	0.00965918	1	2.12952	up
Com_13905_pos	L-Saccharopine	C11 H20 N2 O6	276.132	11.312	277.14	No results	No results	Full match	962666	1.59059e+06	1.85904e+06	1.18807e+06	1.38181e+06	1.98707e+06	791195	800208	714799	609784	977403	1.00171e+06	1.83229	0.873647	0.00199501	0.944444	1.69384	up
Com_6913_pos	5,8-dihydroxy-10-methyl-5,8,9,10-tetrahydro-2H-oxecin-2-one	C10 H14 O4	198.089	8.523	199.096	Full match	No results	No results	6.41086e+06	7.5504e+06	9.0765e+06	5.39595e+06	8.06576e+06	5.42268e+06	3.89384e+06	4.43401e+06	3.35034e+06	3.14475e+06	4.17074e+06	4.26627e+06	1.80233	0.849864	0.000439106	1	2.25441	up
Com_13583_pos	Aloenin	C19 H22 O10	410.114	10.635	411.122	No results	Invalid mass	No results	1.24994e+06	1.74995e+06	1.47144e+06	3.10293e+06	2.13129e+06	1.42946e+06	1.03658e+06	850044	1.30591e+06	895623	939383	1.25235e+06	1.77312	0.826291	0.00873914	0.944444	1.91047	up
Com_12335_pos	Tricin 4'-O-(syringyl alcohol) ether O-hexoside	C32 H34 O15	658.187	9.203	659.196	No results	No results	Full match	964778	2.03801e+06	1.75196e+06	3.64345e+06	2.52174e+06	2.06084e+06	1.36809e+06	650787	1.18764e+06	1.14694e+06	1.55928e+06	1.40893e+06	1.77293	0.826133	0.0382594	0.861111	1.80164	up
Com_12925_pos	3-Hydroxy-9,10-Dimethoxypterocarpan	C17 H16 O5	300.099	9.162	301.106	No results	No results	Full match	970919	1.02969e+06	1.40611e+06	1.76796e+06	1.40514e+06	1.96703e+06	662528	925851	799766	828502	1.01225e+06	620780	1.76235	0.817504	0.00349051	0.972222	1.83165	up
Com_1287_neg	N-[(-)-Jasmonoyl]-(L)-Isoleucine	C18 H29 N O4	323.21	11.619	322.203	No results	No results	Full match	1.32809e+07	1.66404e+07	2.30564e+07	1.56489e+07	2.38905e+07	2.17801e+07	1.27273e+07	1.2919e+07	6.90215e+06	1.07563e+07	9.12908e+06	1.31894e+07	1.74172	0.800509	0.00305661	1	1.90072	up
Com_11347_neg	Estrone sulfate	C18 H22 O5 S	368.128	8.45	367.12	Invalid mass	No results	No match	773603	711882	1.05863e+06	408284	1.1482e+06	915689	447600	535551	579928	425133	383717	514606	1.73782	0.797283	0.018356	0.861111	1.89047	up
Com_5078_pos	Medicagenic acid	C30 H46 O6	502.328	11.201	503.336	No results	Full match	No results	8.01224e+06	9.7188e+06	1.01895e+07	6.55358e+06	7.33165e+06	5.15237e+06	4.29474e+06	4.85843e+06	4.07222e+06	3.63106e+06	5.22471e+06	5.10253e+06	1.72744	0.788636	0.00225634	0.972222	1.85905	up
Com_5895_pos	Sauchinone	C20 H20 O6	356.124	9.673	357.131	No results	No results	Full match	8.58649e+06	8.7513e+06	8.33873e+06	7.08516e+06	9.64072e+06	7.08076e+06	4.02706e+06	4.72145e+06	5.60162e+06	4.5208e+06	4.63151e+06	5.30326e+06	1.71783	0.780584	1.53851e-05	1	2.38074	up
Com_3161_neg	Toringin	C21 H20 O9	416.113	1.422	877.225	No results	No results	Full match	3.67647e+06	4.43906e+06	8.59479e+06	5.38763e+06	6.77498e+06	4.79229e+06	2.46987e+06	4.59195e+06	2.2236e+06	2.0141e+06	2.65809e+06	5.93372e+06	1.69246	0.759119	0.0275477	0.833333	1.3496	up
Com_23046_pos	dADP	C10 H15 N5 O9 P2	411.036	6.753	412.043	No results	No results	Full match	298369	204856	360398	318505	366049	399624	82868.5	241380	108862	213956	252912	252038	1.69078	0.757685	0.0315684	0.888889	1.58622	up
Com_4253_pos	Glycyrrhetinic acid	C30 H46 O4	470.339	11.708	471.346	No results	No results	Full match	8.86233e+06	1.11503e+07	1.83637e+07	6.87345e+06	6.02708e+06	6.94285e+06	4.70679e+06	5.69922e+06	5.57684e+06	4.32986e+06	8.15923e+06	6.13254e+06	1.68243	0.75055	0.0433638	0.888889	1.50676	up
Com_3427_pos	2-(2-carboxy-2-methylpropyl)-4,6-dimethylbenzoic acid	C14 H18 O4	250.119	10.14	251.126	Full match	No results	No results	1.34828e+07	1.8138e+07	1.64819e+07	6.73548e+06	1.77892e+07	1.29052e+07	6.35798e+06	1.0474e+07	8.09998e+06	7.67977e+06	8.54132e+06	9.92507e+06	1.67455	0.743769	0.0239884	0.861111	1.81745	up
Com_14896_pos	N-[4-(diethylamino)phenyl]-N'-phenylurea	C17 H21 N3 O	321.12	5.612	322.127	Invalid mass	No results	No results	2.27956e+06	1.62629e+06	1.99724e+06	1.45481e+06	2.55686e+06	2.29636e+06	1.56206e+06	1.21714e+06	1.33711e+06	826399	1.19311e+06	1.25924e+06	1.65125	0.723562	0.00244008	0.972222	2.39331	up
Com_14658_pos	Isocryptotanshinone	C19 H20 O3	296.142	10.478	279.139	No results	No results	Full match	1.40778e+06	1.71385e+06	1.84059e+06	679116	1.71757e+06	1.71359e+06	803223	842405	1.12491e+06	776134	795588	1.15981e+06	1.64892	0.721524	0.0294608	0.833333	1.49623	up
Com_8491_pos	4-decyl-3-hydroxy-5-oxooxolane-2,3-dicarboxylic acid	C16 H26 O7	352.15	10.133	353.158	Invalid mass	No results	No results	3.30464e+06	3.85398e+06	4.60241e+06	1.75092e+06	5.31849e+06	3.33043e+06	1.8853e+06	2.43455e+06	2.38002e+06	1.89259e+06	1.95953e+06	3.07455e+06	1.6263	0.701596	0.0373683	0.833333	1.58425	up
Com_13024_pos	Nitenpyram	C11 H15 Cl N4 O2	270.088	8.184	271.095	No results	No results	Full match	2.22718e+06	2.62702e+06	2.57969e+06	1.40876e+06	3.21391e+06	1.81497e+06	1.59891e+06	1.2846e+06	1.18783e+06	1.43854e+06	1.248e+06	1.78898e+06	1.623	0.698659	0.0104621	0.916667	2.15807	up
Com_7994_neg	Tricin 5-O-hexoside	C23 H24 O12	492.128	9.245	491.12	No results	No results	Full match	808875	1.06843e+06	1.58485e+06	1.44331e+06	2.12058e+06	1.40261e+06	804540	850762	819286	770609	1.02736e+06	995455	1.59997	0.678044	0.0230245	0.888889	1.6926	up
Com_17261_pos	1-Naphthaleneacetic acid	C12 H10 O2	186.068	8.826	187.075	No results	No results	Full match	1.05736e+06	1.2242e+06	1.13519e+06	1.03028e+06	1.42669e+06	914800	671767	789288	689835	650773	730622	714591	1.59848	0.676697	0.000289114	1	2.31577	up
Com_19423_pos	FNH	C19 H24 N6 O5	454.144	8.932	455.151	Invalid mass	No results	No results	572664	692402	912266	692698	709400	593586	518293	483297	413034	186184	494334	560890	1.57115	0.651818	0.0297792	1	1.4831	up
Com_4397_pos	Olivetol	C11 H16 O2	180.115	10.285	181.122	No results	No results	Full match	7.3466e+06	9.49666e+06	1.18057e+07	6.03284e+06	8.54042e+06	9.37523e+06	5.93615e+06	5.44411e+06	6.03119e+06	4.6395e+06	4.75101e+06	6.88108e+06	1.56154	0.64297	0.00432953	0.972222	1.67015	up
Com_1871_pos	4-Hydroxyphenylacetic acid	C8 H8 O3	152.047	9.399	153.054	No results	No results	Full match	2.43687e+07	2.76177e+07	3.01416e+07	4.30062e+07	2.77913e+07	2.52512e+07	2.31346e+07	2.07759e+07	2.12959e+07	1.0788e+07	2.10208e+07	1.72987e+07	1.55866	0.640305	0.0106636	1	2.12984	up
Com_8396_neg	(3R)-4,4-Dimethyl-2-oxotetrahydro-3-furanyl beta-D-glucopyranoside	C12 H20 O8	338.122	5.966	337.115	Invalid mass	No results	No results	1.48631e+06	1.64485e+06	2.69693e+06	1.54965e+06	1.98702e+06	2.1299e+06	1.37681e+06	1.12593e+06	1.15025e+06	1.30131e+06	1.0538e+06	1.3697e+06	1.55801	0.639702	0.00410839	1	2.24797	up
Com_10563_pos	Oleandomycin	C35 H61 N O12	687.417	13.292	688.425	No results	No results	Full match	1.41612e+06	3.17193e+06	2.4838e+06	2.04599e+06	2.0822e+06	2.17896e+06	1.62241e+06	2.14197e+06	1.30379e+06	785877	1.25589e+06	1.51719e+06	1.5508	0.633016	0.0269874	0.861111	1.04144	up
Com_7062_neg	3',4',5'-Tricetin 5-O-hexoside	C24 H26 O12	506.143	8.947	505.136	No results	No results	Full match	1.37491e+06	1.675e+06	2.59595e+06	1.88566e+06	2.54983e+06	1.74835e+06	1.27032e+06	1.54045e+06	1.18438e+06	1.125e+06	1.20146e+06	1.44004e+06	1.52412	0.607977	0.00883917	0.944444	1.6282	up
Com_8879_pos	PC (14:1e/19:1)	C41 H80 N O7 P	729.558	14.821	730.565	No results	Invalid mass	No results	3.98512e+06	4.58446e+06	3.31843e+06	4.21859e+06	3.58947e+06	4.0504e+06	2.11176e+06	3.2883e+06	2.77881e+06	1.43675e+06	3.31631e+06	2.72042e+06	1.51712	0.601334	0.0163608	1	1.41007	up
Com_4601_neg	Secoisolariciresinol diglucoside	C32 H46 O16	686.28	9.441	685.273	No results	No results	Full match	3.24607e+06	3.56616e+06	5.83986e+06	2.87846e+06	4.44739e+06	3.02745e+06	2.66732e+06	2.29001e+06	1.82404e+06	3.46882e+06	2.24658e+06	2.71617e+06	1.51223	0.596674	0.0183967	0.916667	1.45067	up
Com_6121_neg	Swertiamarin	C16 H22 O10	374.121	6.62	373.114	No results	No results	Full match	2.79913e+06	2.97001e+06	4.27903e+06	3.54189e+06	3.85047e+06	2.29086e+06	2.39051e+06	1.89058e+06	1.54983e+06	2.30827e+06	2.04598e+06	2.91933e+06	1.5057	0.59043	0.0102935	0.888889	2.22585	up
Com_866_pos	Triptolide	C20 H24 O6	360.156	10.274	361.163	Full match	No results	Full match	6.3875e+07	7.35976e+07	8.18787e+07	5.34036e+07	9.9416e+07	7.07779e+07	4.11616e+07	5.27759e+07	4.57278e+07	5.25305e+07	4.68686e+07	5.83457e+07	1.48935	0.574687	0.00481749	0.972222	1.90131	up
Com_1452_neg	Ferulaldehyde	C10 H10 O3	178.063	7.749	177.056	No results	Full match	Full match	2.05343e+07	1.96645e+07	3.66374e+07	2.19048e+07	3.02325e+07	1.96818e+07	1.77865e+07	1.72767e+07	1.39707e+07	1.95208e+07	1.40437e+07	1.75953e+07	1.48368	0.569179	0.0162844	1	2.02437	up
Com_4681_pos	(-)-Arctigenin	C21 H24 O6	372.156	9.91	373.163	No results	No results	Full match	7.05668e+06	9.97027e+06	1.01424e+07	9.05184e+06	8.91659e+06	8.2461e+06	5.58967e+06	4.59603e+06	6.48356e+06	7.16458e+06	6.35174e+06	5.80258e+06	1.48337	0.56888	0.000789935	0.972222	2.04255	up
Com_9595_neg	Verbenalin	C17 H24 O10	388.137	9.018	387.13	No results	No results	Full match	1.24603e+06	1.20936e+06	1.39346e+06	1.12673e+06	1.64769e+06	1.19932e+06	682653	687141	1.40842e+06	538518	835976	1.12358e+06	1.48259	0.568123	0.0278424	0.861111	1.8695	up
Com_1245_pos	8-Hydroxyquinoline	C9 H7 N O	145.052	6.3	146.06	Full match	Full match	Full match	5.10897e+07	5.02007e+07	7.59017e+07	4.90048e+07	5.95013e+07	5.63171e+07	3.91059e+07	4.42353e+07	3.15301e+07	3.38992e+07	4.08725e+07	4.24127e+07	1.47385	0.55959	0.00136745	1	2.02134	up
Com_575_neg	3-Hydroxy-3-methylglutaric acid	C6 H10 O5	162.053	1.272	161.046	Full match	Full match	Full match	4.53221e+07	6.277e+07	6.32253e+07	3.15272e+07	7.14224e+07	6.63895e+07	2.76148e+07	3.44146e+07	4.52912e+07	4.51645e+07	4.09736e+07	3.77021e+07	1.47368	0.55942	0.0389925	0.861111	1.49146	up
Com_445_pos	Sweroside	C16 H22 O9	358.125	7.756	359.132	No results	Full match	Full match	1.54693e+08	1.77956e+08	2.44515e+08	1.98368e+08	2.23619e+08	1.84037e+08	1.29304e+08	1.31683e+08	1.17814e+08	1.4045e+08	1.3035e+08	1.53295e+08	1.47365	0.559396	0.00123226	1	2.30287	up
Com_19180_pos	Rhapontigenin 3'-O-glucoside	C21 H24 O9	420.14	8.992	421.148	No results	No results	Full match	878844	1.24713e+06	1.13482e+06	1.58157e+06	997751	814237	747413	626964	956324	754359	635195	801199	1.47173	0.557511	0.0127585	0.944444	2.38632	up
Com_14163_pos	Casticin	C19 H18 O8	374.099	6.784	375.106	No results	No results	Full match	2.05761e+06	1.86001e+06	3.29208e+06	1.96461e+06	2.04892e+06	2.20801e+06	1.4958e+06	1.47358e+06	1.63144e+06	1.47382e+06	1.67777e+06	1.44111e+06	1.46095	0.546904	0.00653785	1	2.12823	up
Com_1653_neg	Toosendanin	C30 H38 O11	574.242	9.296	573.235	No results	No results	Full match	1.96056e+07	2.07662e+07	2.90121e+07	2.08401e+07	2.16903e+07	1.75436e+07	1.59695e+07	1.35542e+07	1.38153e+07	1.76821e+07	1.28756e+07	1.50318e+07	1.45575	0.541767	0.00173772	0.972222	2.06276	up
Com_6795_pos	1-(4-methoxyphenyl)propane-1,2-diol	C10 H14 O3	164.083	8.709	165.091	Invalid mass	No match	No match	4.65804e+06	6.83772e+06	6.2858e+06	3.09742e+06	5.78778e+06	5.1898e+06	3.20488e+06	3.83671e+06	4.14164e+06	3.40779e+06	3.41507e+06	4.1915e+06	1.43514	0.521187	0.0329414	0.833333	1.31245	up
Com_11250_pos	4-(4-methylphenyl)-2-phenyl-1,3-thiazole	C16 H13 N S	251.078	7.562	252.085	Full match	No results	No results	2.93924e+06	3.98411e+06	3.53097e+06	2.65651e+06	4.04781e+06	3.59742e+06	2.60545e+06	2.47744e+06	2.54389e+06	1.96464e+06	2.64929e+06	2.34182e+06	1.42335	0.509292	0.00249938	1	2.72999	up
Com_1190_neg	Gentiopicrin	C16 H20 O9	356.111	8.499	355.104	No results	Full match	Full match	2.31835e+07	2.96341e+07	3.79595e+07	3.81695e+07	3.80862e+07	3.23697e+07	2.46951e+07	2.81424e+07	2.24947e+07	1.94673e+07	2.18451e+07	2.36548e+07	1.42126	0.507175	0.00665494	0.916667	2.05226	up
Com_5387_neg	4-O-p-Coumaroylquinic acid	C16 H18 O8	338.101	7.527	337.093	No results	No results	Full match	3.33878e+06	3.15914e+06	6.26168e+06	4.68453e+06	3.51989e+06	3.08695e+06	2.78952e+06	3.03189e+06	2.78871e+06	2.41244e+06	2.94228e+06	2.99465e+06	1.41814	0.504002	0.0381552	1	1.49229	up
Com_8387_neg	Dihydroroseoside	C19 H32 O8	388.21	9.512	387.203	Full match	No results	No results	1.06122e+06	1.57524e+06	1.63991e+06	1.44596e+06	1.71287e+06	1.77115e+06	1.0399e+06	1.38653e+06	1.20672e+06	752013	968890	1.15494e+06	1.4144	0.500195	0.0125424	0.916667	1.63635	up
Com_5386_pos	Indole-3-Carboxaldehyde	C9 H7 N O	145.052	6.563	146.06	No results	No results	Full match	8.67423e+06	1.1634e+07	1.33408e+07	8.8936e+06	1.00742e+07	1.12673e+07	7.83713e+06	6.70579e+06	1.18211e+07	5.08227e+06	8.02093e+06	6.46336e+06	1.39088	0.476002	0.0295327	0.861111	1.54532	up
Com_1721_pos	Ferulic acid	C10 H10 O4	194.057	8.486	195.065	Full match	Full match	Full match	2.43253e+07	3.8523e+07	3.95266e+07	4.80445e+07	4.27101e+07	3.72129e+07	2.73263e+07	3.48942e+07	2.85423e+07	1.98733e+07	2.66813e+07	2.85257e+07	1.38892	0.473961	0.0246344	0.861111	1.71483	up
Com_8301_pos	Phlorizin	C21 H24 O10	458.121	9.717	459.128	Invalid mass	No results	No match	3.98322e+06	4.66209e+06	6.21408e+06	4.0626e+06	6.28288e+06	4.10331e+06	2.80965e+06	5.43319e+06	3.61399e+06	2.4667e+06	3.44592e+06	3.37751e+06	1.38593	0.470852	0.0375844	0.888889	1.34861	up
Com_9529_pos	Glabrene	C20 H18 O4	322.12	9.654	323.127	No results	No results	Full match	2.8106e+06	3.42932e+06	4.75155e+06	2.8367e+06	4.53776e+06	4.06338e+06	2.54361e+06	2.3518e+06	2.68589e+06	1.99751e+06	2.61791e+06	3.99006e+06	1.38566	0.470569	0.0330302	0.916667	1.18824	up
Com_1659_neg	Calceolarioside B	C23 H26 O11	478.148	9.651	477.141	No results	No results	Full match	1.6218e+07	1.76525e+07	2.98382e+07	2.41663e+07	2.4938e+07	1.92653e+07	1.8823e+07	1.68152e+07	1.47703e+07	1.51525e+07	1.43254e+07	1.60508e+07	1.37672	0.461232	0.0238797	0.916667	1.58649	up
Com_11107_pos	2,3-Dinor-11β-prostaglandin F2α	C18 H30 O5	348.19	12.464	349.197	Invalid mass	No results	No results	1.51735e+06	1.87877e+06	2.5989e+06	1.80802e+06	2.33617e+06	2.69559e+06	1.70634e+06	1.47718e+06	1.35762e+06	1.48802e+06	1.43485e+06	1.89059e+06	1.37203	0.456313	0.0223002	0.888889	1.26899	up
Com_21663_pos	4-methoxy-6-[2-(4-methoxyphenyl)ethyl]-2H-pyran-2-one	C15 H16 O4	282.089	7.498	283.096	Invalid mass	No results	No match	714570	722306	1.04365e+06	653751	815957	657967	459551	421383	586817	478889	766259	647156	1.37147	0.455719	0.0217441	0.888889	1.64086	up
Com_7161_neg	Polygalaxanthone Ⅴ	C26 H30 O15	582.158	7.749	581.152	No results	No results	Full match	2.3971e+06	1.88791e+06	1.96922e+06	2.7916e+06	1.73264e+06	2.38771e+06	1.76008e+06	1.21256e+06	2.00892e+06	1.30422e+06	1.93704e+06	1.46004e+06	1.35974	0.443333	0.0208398	0.833333	1.50634	up
Com_1353_pos	2,4-dichlorobenzaldehyde 1-methyl-1-(6-methylpyridazin-3-yl)hydrazone	C13 H12 Cl2 N4	316.021	7.194	317.028	Invalid mass	No results	No results	3.35089e+07	4.69996e+07	4.14256e+07	4.5962e+07	4.26935e+07	3.93748e+07	2.12496e+07	3.3918e+07	3.10639e+07	2.64187e+07	3.53963e+07	3.6929e+07	1.35134	0.434389	0.0136453	0.916667	1.43814	up
Com_9885_neg	LPA 18:0	C21 H43 O7 P	438.275	14.857	437.267	No results	Full match	Full match	719190	564657	461634	654590	795674	647706	477983	439074	426965	384993	462945	665840	1.3449	0.427498	0.0216163	0.833333	1.10135	up
Com_6254_pos	Isoxanthohumol	C21 H22 O5	354.145	9.927	355.153	No results	No results	Full match	5.28483e+06	7.34164e+06	7.39542e+06	7.26476e+06	5.36212e+06	6.60098e+06	4.70543e+06	3.94448e+06	5.49234e+06	5.90688e+06	4.97119e+06	4.21387e+06	1.3426	0.425027	0.0083316	0.888889	1.62282	up
Com_4149_pos	2,5-bis(4-hydroxy-3-methoxyphenyl)-3,4-dimethyloxolan-3-ol	C20 H24 O6	342.145	9.45	343.153	Invalid mass	No results	No match	1.27036e+07	1.19227e+07	1.64884e+07	8.7203e+06	1.37922e+07	1.16037e+07	8.46185e+06	8.22254e+06	7.48856e+06	9.46658e+06	9.30052e+06	1.33364e+07	1.33681	0.418794	0.0348607	0.833333	1.5353	up
Com_8359_pos	3-Indolepropionic acid	C11 H11 N O2	189.078	7.831	190.085	No results	No results	Full match	3.84203e+06	5.63309e+06	5.41556e+06	3.58655e+06	5.58557e+06	5.35135e+06	2.85152e+06	4.67944e+06	3.84684e+06	2.75207e+06	3.54404e+06	4.35991e+06	1.33495	0.416791	0.0378624	0.833333	1.36752	up
Com_6238_pos	4-oxododecanedioic acid	C12 H20 O5	266.112	10.54	267.119	Invalid mass	No results	No results	3.62964e+06	4.33817e+06	4.64413e+06	3.20967e+06	5.01829e+06	5.30098e+06	3.43144e+06	3.64025e+06	2.75112e+06	2.81074e+06	3.36488e+06	3.61725e+06	1.33265	0.414301	0.0169394	0.861111	1.00686	up
Com_5137_neg	Vanillin	C8 H8 O3	152.048	8.592	151.04	Full match	Full match	Full match	2.90056e+06	2.62125e+06	2.9768e+06	3.37896e+06	2.80755e+06	2.89772e+06	2.26277e+06	2.60194e+06	2.67158e+06	1.40462e+06	1.82189e+06	2.47893e+06	1.32784	0.409078	0.0296828	0.972222	1.3464	up
Com_8242_pos	Citrinin	C13 H14 O5	232.073	9.697	233.08	Invalid mass	No results	No results	6.26535e+06	5.76405e+06	5.81302e+06	4.79907e+06	6.0326e+06	5.28162e+06	4.01042e+06	4.51729e+06	4.90011e+06	3.63541e+06	4.18846e+06	4.35692e+06	1.32595	0.407025	0.000630927	0.972222	1.29698	up
Com_2786_pos	Antiarol	C9 H12 O4	184.073	10.472	167.07	No results	No results	Full match	1.59087e+07	2.14274e+07	2.31739e+07	1.27052e+07	2.12812e+07	1.70209e+07	1.433e+07	1.44557e+07	1.23493e+07	1.37565e+07	1.43268e+07	1.52663e+07	1.31997	0.400507	0.038403	0.861111	1.45854	up
Com_612_pos	Phenylglyoxylic acid	C8 H6 O3	150.031	7.763	151.039	No results	No results	Full match	1.23303e+08	1.30579e+08	1.5478e+08	1.15921e+08	1.47324e+08	1.17508e+08	9.88201e+07	1.00056e+08	8.85382e+07	1.13995e+08	9.50913e+07	1.18381e+08	1.28385	0.360472	0.00389927	0.944444	2.26415	up
Com_4689_neg	Plantagoside	C21 H22 O12	466.112	8.387	465.105	No results	No results	Full match	3.70901e+06	4.06727e+06	5.75881e+06	6.15861e+06	5.22029e+06	4.72944e+06	3.9726e+06	4.02162e+06	4.25161e+06	3.03254e+06	3.89701e+06	4.04204e+06	1.27678	0.352505	0.0374286	0.833333	1.63392	up
Com_13917_neg	D-Myo-inositol 4-monophosohate	C6 H13 O9 P	260.03	1.706	259.023	No results	No results	Full match	506974	415996	755613	473282	525463	503823	400059	441985	397952	360944	468435	445682	1.26484	0.338958	0.0438922	0.916667	1.12169	up
Com_23097_pos	Hydroxytyrosol	C8 H10 O3	154.064	9.09	331.116	No results	No results	Full match	626560	775840	729839	665885	618001	607364	510477	557380	425241	667444	499929	538239	1.25785	0.330956	0.0108144	0.888889	1.56729	up
Com_5338_pos	Fargesin	C21 H22 O6	370.14	8.803	371.148	No results	No results	Full match	1.01782e+07	1.06398e+07	9.89193e+06	6.78474e+06	7.38907e+06	9.31945e+06	6.01735e+06	6.68225e+06	7.43075e+06	7.28732e+06	8.54077e+06	7.18066e+06	1.25647	0.329382	0.0375287	0.833333	1.49468	up
Com_19839_pos	Gallic acid trimethyl ether	C10 H12 O5	212.068	8.557	213.075	No results	Full match	Full match	785347	941904	1.1853e+06	889281	1.04862e+06	767019	790847	678482	587324	727490	908432	790163	1.25313	0.325541	0.0358525	0.805556	1.06499	up
Com_5126_pos	methyl 2,5-dimethyl-1H-pyrrole-3-carboxylate	C8 H11 N O2	153.079	0.684	154.086	Full match	No results	No results	6.59869e+06	8.19983e+06	8.24636e+06	6.93634e+06	8.89419e+06	7.86063e+06	4.42457e+06	5.73172e+06	5.82507e+06	5.94553e+06	7.54045e+06	7.83283e+06	1.25297	0.325353	0.0405421	0.888889	1.19386	up
Com_1660_neg	LPA 16:0	C19 H39 O7 P	410.244	14.465	409.236	No results	Full match	Full match	1.468e+07	1.63863e+07	2.03854e+07	1.65363e+07	1.95633e+07	1.54659e+07	1.60242e+07	1.49213e+07	1.24477e+07	1.17526e+07	1.28473e+07	1.54486e+07	1.2346	0.304045	0.0184138	0.888889	1.30585	up
Com_2206_pos	Trachelogenin	C21 H24 O7	388.151	8.804	389.158	No results	No results	Full match	2.98198e+07	2.69985e+07	3.14225e+07	2.15087e+07	2.93999e+07	2.53809e+07	1.7597e+07	2.1437e+07	2.1544e+07	2.42591e+07	2.45673e+07	2.40773e+07	1.23261	0.301713	0.0218919	0.888889	1.68737	up
Com_1243_neg	Uridine monophosphate (UMP)	C9 H13 N2 O9 P	324.031	9.706	323.024	Invalid mass	No results	No results	2.5587e+07	2.99869e+07	2.72344e+07	3.91647e+07	3.07213e+07	2.70178e+07	2.60059e+07	2.54814e+07	2.13442e+07	2.15037e+07	2.51574e+07	2.6457e+07	1.23133	0.300217	0.0243829	0.944444	1.13679	up
Com_15673_pos	Syringaldehyde	C9 H10 O4	182.057	6.959	183.065	No results	No results	Full match	2.15974e+06	1.78734e+06	2.41432e+06	1.84864e+06	1.97856e+06	2.11596e+06	1.50487e+06	1.51367e+06	1.66478e+06	1.89673e+06	1.81712e+06	1.6025e+06	1.2305	0.299242	0.00631984	0.916667	1.84622	up
Com_12849_pos	Flavokawain A	C18 H18 O5	314.114	8.156	315.121	No results	No results	Full match	2.88224e+06	2.59651e+06	2.85925e+06	2.04841e+06	3.05327e+06	2.29841e+06	1.77013e+06	2.23316e+06	2.20238e+06	2.08757e+06	2.19099e+06	2.5719e+06	1.20542	0.269534	0.0455743	0.833333	1.47319	up

## Sheet: MOCK24h vs Untreated_down
Supplementary Table 5-2 Statistics of down-regulated DAMs in MOCK24h vs Untreated
ID	Name	Formula	Molecular Weight	RT [min]	m/z	mzCloud_Results	mzVault_Results	MassList_Results	MOCK24_1	MOCK24_2	MOCK24_3	MOCK24_4	MOCK24_5	MOCK24_6	UT_1	UT_2	UT_3	UT_4	UT_5	UT_6	FC	log2FC	Pvalue	ROC	VIP	Up_Down
Com_11058_pos	(S)-Glutamic acid	C5 H9 N O4	147.053	10.414	148.06	No results	No results	Full match	3.14487e+06	2.9557e+06	2.7091e+06	3.06518e+06	3.07489e+06	2.86032e+06	2.9547e+06	4.31679e+06	3.62961e+06	4.11408e+06	3.34092e+06	3.09131e+06	0.830407	-0.268109	0.035383	0.861111	1.62937	down
Com_11239_pos	tert-Butyl N-[1-(aminocarbonyl)-3-methylbutyl]carbamate	C11 H22 N2 O3	230.162	7.176	231.169	Full match	No results	No results	1.57372e+06	2.12596e+06	2.17767e+06	1.64566e+06	2.25941e+06	2.17388e+06	2.76549e+06	2.72597e+06	1.9412e+06	2.70351e+06	2.52341e+06	2.05295e+06	0.812661	-0.299274	0.0455884	0.777778	1.0217	down
Com_2696_pos	N-(9H-Purin-6-ylcarbamoyl)threonine	C10 H12 N6 O4	280.093	12.274	281.101	No results	No results	Full match	2.09969e+07	1.95012e+07	2.35529e+07	1.79027e+07	2.14315e+07	1.66971e+07	2.8276e+07	2.60361e+07	2.3631e+07	2.28869e+07	2.49477e+07	2.31844e+07	0.806126	-0.310922	0.00637656	0.944444	1.55752	down
Com_2278_pos	para-methoxy-Butyryl fentanyl-d7	C24 H25 [2]H7 N2 O2	387.297	12.622	388.304	Invalid mass	No results	No results	2.21108e+07	2.21781e+07	2.52764e+07	1.77748e+07	2.58762e+07	2.06231e+07	2.83319e+07	2.94559e+07	2.9337e+07	2.44881e+07	2.68873e+07	2.77771e+07	0.804917	-0.313088	0.00873769	0.944444	1.42204	down
Com_13546_pos	Pinocembrin	C15 H12 O4	256.072	10.41	257.079	Invalid mass	Invalid mass	No results	2.30214e+06	1.95429e+06	1.38281e+06	1.8472e+06	2.17025e+06	1.99947e+06	2.03009e+06	2.53576e+06	3.03737e+06	2.82672e+06	2.00435e+06	2.23267e+06	0.794722	-0.331477	0.0474371	0.861111	1.30993	down
Com_1676_pos	Nicotinamide adenine dinucleotide (NAD+)	C21 H27 N7 O14 P2	663.106	1.914	664.116	Full match	Full match	Full match	3.25709e+07	3.22514e+07	3.02097e+07	3.0797e+07	3.34265e+07	2.59909e+07	3.55336e+07	3.66892e+07	4.00008e+07	4.56496e+07	3.77526e+07	3.84292e+07	0.791465	-0.337403	0.0011042	1	1.53818	down
Com_3862_neg	LPS 18:2	C24 H44 N O9 P	521.276	14.129	520.268	No results	Full match	No results	5.16821e+06	5.19644e+06	5.47541e+06	5.38558e+06	4.6834e+06	4.44051e+06	5.73383e+06	6.17897e+06	5.72066e+06	6.02034e+06	6.80322e+06	8.01606e+06	0.788852	-0.342174	0.00536766	1	1.6105	down
Com_3338_neg	Denin	C33 H56 O14	676.368	14.153	675.361	No results	No results	Full match	6.69144e+06	5.30708e+06	6.46975e+06	5.01421e+06	5.08505e+06	3.70812e+06	7.19517e+06	6.13475e+06	5.45893e+06	7.08535e+06	7.51711e+06	7.56484e+06	0.788054	-0.343634	0.0389891	0.888889	1.19819	down
Com_7948_neg	LPG 18:3	C24 H43 O9 P	506.265	13.896	505.257	No results	Full match	No results	1.93882e+06	1.46402e+06	1.74783e+06	1.83087e+06	1.63022e+06	1.29592e+06	1.67584e+06	2.45388e+06	1.93922e+06	2.0422e+06	2.15925e+06	2.32047e+06	0.786895	-0.345756	0.0155147	0.916667	1.45695	down
Com_17974_pos	Tricin	C17 H14 O7	330.073	9.7	331.08	No results	No results	Full match	1.3949e+06	1.18711e+06	1.18376e+06	1.10724e+06	1.06395e+06	1.49277e+06	1.82217e+06	1.29713e+06	1.80084e+06	1.65342e+06	1.57191e+06	1.40481e+06	0.777959	-0.362234	0.00892535	0.916667	1.81921	down
Com_1424_pos	2-Aminoadipic acid	C6 H11 N O4	161.068	1.419	162.075	Full match	Full match	Full match	3.82713e+07	4.09463e+07	4.83407e+07	2.91824e+07	3.22306e+07	4.67347e+07	4.66299e+07	3.99851e+07	5.74565e+07	5.18164e+07	5.93609e+07	4.78415e+07	0.777676	-0.362759	0.030526	0.833333	1.6206	down
Com_5820_neg	LysoPE 18:2 (2n isomer)	C23 H44 N O7 P	477.286	14.143	476.279	No results	No results	Full match	2.34901e+06	1.90736e+06	2.1729e+06	2.0015e+06	2.28175e+06	1.95571e+06	2.60962e+06	2.68995e+06	2.20565e+06	3.98635e+06	2.5708e+06	2.38561e+06	0.770199	-0.376696	0.0322615	0.944444	1.33819	down
Com_2825_neg	LPI 18:3	C27 H47 O12 P	594.281	13.846	593.274	No results	Full match	No results	8.99994e+06	7.86442e+06	7.79902e+06	8.52057e+06	8.9857e+06	6.1192e+06	8.53255e+06	1.16791e+07	1.04807e+07	1.02339e+07	1.0474e+07	1.14052e+07	0.768864	-0.3792	0.00552992	0.944444	1.46601	down
Com_14863_pos	gamma-Glu-Leu	C11 H20 N2 O5	260.136	8.751	261.143	No results	No results	Full match	1.62112e+06	1.34963e+06	1.5757e+06	1.39748e+06	1.8732e+06	1.93466e+06	2.35197e+06	1.73476e+06	2.27297e+06	1.91801e+06	2.34503e+06	2.09741e+06	0.766641	-0.383378	0.00676057	0.916667	1.52314	down
Com_2143_pos	Tianshic acid	C18 H37 N O5	347.266	12.338	348.273	No results	No results	Full match	2.10373e+07	2.42325e+07	2.21217e+07	2.14425e+07	1.86178e+07	2.23968e+07	3.87957e+07	3.21088e+07	2.59478e+07	2.45228e+07	2.2306e+07	2.72469e+07	0.759668	-0.396559	0.0229457	0.944444	1.27025	down
Com_1_pos	Oleamide	C18 H35 N O	281.271	15.231	282.278	Full match	No results	Full match	2.00073e+10	1.79821e+10	1.65497e+10	1.57591e+10	2.32658e+10	1.91728e+10	2.0375e+10	2.63024e+10	2.61386e+10	2.75537e+10	2.02904e+10	2.78178e+10	0.759284	-0.397288	0.00793354	0.944444	1.80245	down
Com_2474_pos	Folinic acid	C20 H23 N7 O7	435.209	6.611	436.216	Invalid mass	No results	No results	1.95012e+07	1.56734e+07	1.63203e+07	1.64058e+07	2.13382e+07	2.03755e+07	1.94541e+07	2.60714e+07	2.4413e+07	2.90643e+07	2.3241e+07	2.36325e+07	0.75142	-0.412309	0.00395197	0.916667	1.95149	down
Com_8488_neg	Raddeanin A	C47 H76 O16	896.516	14.102	895.508	No results	No results	Full match	1.26315e+06	1.14961e+06	1.49363e+06	903368	1.17872e+06	1.42008e+06	1.49849e+06	1.48765e+06	1.95027e+06	1.30257e+06	1.632e+06	2.02987e+06	0.748275	-0.418359	0.0165083	0.916667	1.36111	down
Com_8773_pos	Debromohymenialdisine	C11 H11 N5 O2	267.073	7.852	268.08	Invalid mass	No results	No results	4.28288e+06	3.05807e+06	3.10152e+06	2.27241e+06	3.71825e+06	3.41013e+06	3.76732e+06	4.84334e+06	4.95928e+06	4.18661e+06	4.96166e+06	3.85605e+06	0.74671	-0.42138	0.017282	0.916667	1.14685	down
Com_2892_pos	D,L-Camphor	C10 H16 O	152.12	15.235	153.127	Full match	No results	Full match	1.47106e+07	1.69947e+07	1.40783e+07	1.03568e+07	1.84492e+07	1.45127e+07	1.73264e+07	2.18418e+07	2.16652e+07	2.1809e+07	1.44434e+07	2.24709e+07	0.745272	-0.424162	0.0216588	0.861111	1.76903	down
Com_13961_pos	3-Methoxy prostaglandin F1α	C21 H38 O6	368.255	11.965	369.263	Invalid mass	No results	No results	1.91761e+06	1.86822e+06	1.80083e+06	1.96525e+06	929599	1.62335e+06	2.59681e+06	2.1372e+06	1.74399e+06	2.5281e+06	2.20724e+06	2.38689e+06	0.742991	-0.428583	0.04298	0.888889	1.81096	down
Com_123_pos	Trigonelline	C7 H7 N O2	137.047	1.394	138.055	Full match	Full match	Full match	5.48089e+08	5.90542e+08	3.63136e+08	5.92499e+08	4.51641e+08	6.59469e+08	5.49117e+08	7.27266e+08	9.54227e+08	8.35073e+08	7.2885e+08	5.30139e+08	0.741184	-0.432097	0.0457027	0.805556	1.23136	down
Com_2193_pos	7-(2-hydroxypropan-2-yl)-1,4a-dimethyl-decahydronaphthalen-1-ol	C15 H28 O2	222.197	15.233	223.204	Invalid mass	No results	No results	2.33905e+07	1.94357e+07	1.79868e+07	1.59815e+07	2.60011e+07	2.28861e+07	2.35052e+07	2.73083e+07	3.34386e+07	3.34453e+07	2.32172e+07	3.04681e+07	0.73334	-0.447445	0.0112327	0.916667	1.92839	down
Com_5814_neg	LPS 18:3	C24 H42 N O9 P	519.26	13.865	518.253	No results	Full match	No results	2.55779e+06	2.37332e+06	2.49969e+06	3.00452e+06	2.02594e+06	1.95538e+06	3.17662e+06	3.02182e+06	3.25693e+06	2.87395e+06	3.77699e+06	3.86733e+06	0.721783	-0.470362	0.00263494	0.972222	2.171	down
Com_5025_pos	PC (16:1e/2:0)	C26 H52 N O7 P	521.347	14.946	522.354	No results	Full match	Full match	8.10572e+06	4.5078e+06	8.24199e+06	4.90462e+06	4.84117e+06	4.77559e+06	6.91386e+06	8.62024e+06	8.90568e+06	8.58315e+06	6.80717e+06	9.54105e+06	0.71655	-0.48086	0.0250886	0.888889	1.02048	down
Com_2157_pos	2-Hydroxy-6-Aminopurine	C5 H5 N5 O	151.049	3.864	152.056	No results	No results	Full match	1.62312e+07	1.98809e+07	2.15129e+07	2.81704e+07	2.19958e+07	1.94863e+07	2.63544e+07	3.8572e+07	2.21131e+07	3.33683e+07	3.2537e+07	2.56844e+07	0.712525	-0.488988	0.013596	0.916667	1.15003	down
Com_3053_neg	OxPG (18:0-18:2+2O)	C42 H79 O12 P	806.519	14.671	805.512	No results	Invalid mass	No results	5.40123e+06	6.25453e+06	4.75598e+06	3.99093e+06	4.84252e+06	5.85831e+06	4.7373e+06	6.65475e+06	1.01323e+07	8.06945e+06	5.5756e+06	8.51733e+06	0.711966	-0.490119	0.0445376	0.805556	1.26265	down
Com_9929_neg	p-Mulegone	C10 H18 O	154.136	11.983	153.129	No results	No results	Full match	760239	683549	747206	707187	791333	721482	1.1204e+06	740809	1.0805e+06	1.37295e+06	852607	1.0859e+06	0.705401	-0.503485	0.0128225	0.916667	1.66976	down
Com_3421_pos	8-Hydroxy-2-Deoxyguanosine	C10 H13 N5 O5	283.09	3.871	284.098	No results	No results	Full match	1.36914e+07	1.34173e+07	9.15058e+06	9.43866e+06	1.65119e+07	1.19519e+07	1.94019e+07	1.58217e+07	1.5946e+07	1.70673e+07	1.59278e+07	2.10726e+07	0.704709	-0.5049	0.0093805	0.916667	2.01609	down
Com_3052_neg	Saikosaponin B2	C42 H68 O13	780.468	15.114	779.46	No results	No results	Full match	4.86981e+06	4.24022e+06	3.40519e+06	3.61386e+06	3.82629e+06	5.05625e+06	5.62009e+06	4.56677e+06	7.99328e+06	6.55015e+06	4.04712e+06	6.88785e+06	0.701288	-0.511921	0.0251908	0.861111	1.46759	down
Com_1947_neg	PG (16:3/18:3)	C40 H67 O10 P	738.449	14.767	737.442	No results	Full match	No results	9.73889e+06	7.86037e+06	8.48827e+06	1.03343e+07	8.41429e+06	6.49431e+06	8.78149e+06	1.16971e+07	1.86162e+07	1.23038e+07	8.50253e+06	1.35224e+07	0.699102	-0.516426	0.0408775	0.888889	1.43675	down
Com_5584_pos	Eupatilin	C18 H16 O7	344.089	9.533	345.096	No results	No results	Full match	3.40649e+06	4.6355e+06	5.37541e+06	4.33918e+06	4.99256e+06	4.35643e+06	5.00339e+06	6.79834e+06	8.29658e+06	5.58836e+06	6.1949e+06	7.09705e+06	0.695396	-0.524094	0.00429091	0.972222	1.06673	down
Com_4608_pos	5-[4-(phenylsulfonyl)phenyl]-1H-pyrazole	C15 H12 N2 O2 S	284.06	2.005	285.068	Invalid mass	No results	No results	5.60034e+06	6.1306e+06	7.22111e+06	4.87996e+06	7.95086e+06	7.86203e+06	1.08819e+07	8.82271e+06	9.47777e+06	7.3694e+06	9.28037e+06	1.13918e+07	0.692803	-0.529482	0.00505859	0.944444	1.31436	down
Com_1283_pos	O1-morpholinocarbonyl-3-(trifluoromethyl)-1-benzenecarbohydroximamide	C13 H14 F3 N3 O3	355.058	2.584	356.065	Invalid mass	No results	No results	5.22981e+07	4.11549e+07	2.76225e+07	2.82475e+07	3.31942e+07	4.188e+07	6.17176e+07	5.44212e+07	4.74426e+07	6.08441e+07	5.64652e+07	4.77817e+07	0.682738	-0.550596	0.00904075	0.944444	1.35313	down
Com_777_pos	3-(3,4-dihydroxyphenyl)propanoic acid	C9 H10 O4	164.047	7.696	165.054	Invalid mass	No match	No match	8.29039e+07	7.68012e+07	4.57148e+07	3.23473e+07	6.01597e+07	7.11944e+07	9.41278e+07	9.07706e+07	7.16422e+07	1.09107e+08	9.96825e+07	8.24249e+07	0.673881	-0.569434	0.0304233	0.916667	1.31485	down
Com_2900_pos	L-Citrulline	C6 H13 N3 O3	175.095	1.354	176.102	No results	No results	Full match	1.87005e+07	1.4798e+07	1.35579e+07	8.92716e+06	9.27672e+06	1.43329e+07	2.19319e+07	1.82715e+07	1.69889e+07	2.41701e+07	2.11823e+07	1.574e+07	0.672895	-0.571547	0.0149687	0.916667	2.04412	down
Com_22_pos	Hexadecanamide	C16 H33 N O	255.255	15.107	256.263	Full match	No results	No results	2.18607e+09	1.99516e+09	1.85179e+09	1.23268e+09	2.96455e+09	2.19552e+09	2.56765e+09	3.62233e+09	3.20012e+09	3.53933e+09	2.53127e+09	3.55183e+09	0.653557	-0.613615	0.0107797	0.944444	1.97031	down
Com_10072_neg	Irigenin	C18 H16 O8	360.085	8.387	359.077	No results	No results	Full match	324797	445303	434783	620076	709259	397530	485570	883104	995628	595151	680063	847403	0.653399	-0.613964	0.0238205	0.861111	1.07725	down
Com_9564_pos	8-[(4-phenethyl-1,4-diazepan-1-yl)sulfonyl]quinoline	C22 H25 N3 O2 S	373.183	8.231	374.191	Invalid mass	No results	No results	3.46618e+06	2.44634e+06	2.92025e+06	3.28929e+06	3.47729e+06	3.35973e+06	4.9462e+06	5.19872e+06	5.40382e+06	4.02852e+06	5.01691e+06	5.08538e+06	0.638793	-0.64658	0.000105282	1	2.35516	down
Com_4231_pos	2-Hydroxy-4-methoxybenzaldehyde	C8 H8 O3	152.047	12.174	153.054	No results	Full match	Full match	8.25509e+06	4.89674e+06	1.13865e+07	9.10575e+06	1.3432e+07	7.10936e+06	1.43465e+07	1.65346e+07	1.61348e+07	1.04362e+07	1.42614e+07	1.37909e+07	0.633714	-0.658096	0.0173418	0.944444	2.37161	down
Com_5696_pos	Cer-NS (d18:2/16:1)	C34 H63 N O3	551.49	15.169	552.497	No results	Invalid mass	No results	2.92502e+06	1.73189e+06	2.38731e+06	1.86261e+06	3.14069e+06	2.5612e+06	2.80202e+06	2.70471e+06	3.14569e+06	3.38226e+06	7.18848e+06	3.92641e+06	0.631058	-0.664156	0.0418601	0.888889	1.37779	down
Com_3286_pos	Daphnoretin	C19 H12 O7	352.059	1.49	353.066	No results	No results	Full match	1.59509e+07	1.00908e+07	6.31153e+06	9.51222e+06	6.43961e+06	1.2795e+07	1.90106e+07	1.43832e+07	1.27193e+07	2.07377e+07	1.66924e+07	1.42183e+07	0.624992	-0.678089	0.0177915	0.888889	1.47335	down
Com_2478_neg	Uridine 5'-diphosphoglucuronic acid	C15 H22 N2 O18 P2	580.035	1.184	579.027	Full match	Full match	Full match	6.70561e+06	3.38325e+06	2.21222e+06	7.058e+06	3.99297e+06	5.36354e+06	6.46539e+06	7.58902e+06	5.21038e+06	1.38914e+07	1.15956e+07	5.89496e+06	0.566978	-0.818636	0.0385704	0.805556	1.76782	down
Com_236_pos	Stearamide	C18 H37 N O	283.287	15.636	284.294	Full match	No results	No results	1.58644e+08	1.53152e+08	1.55104e+08	8.30055e+07	2.7256e+08	1.51972e+08	1.7462e+08	2.82824e+08	2.78972e+08	4.44947e+08	1.61598e+08	3.98514e+08	0.559547	-0.837669	0.0320793	0.944444	1.3122	down
Com_87_pos	Stearoyl Ethanolamide	C20 H41 N O2	309.302	15.752	310.31	Invalid mass	No results	No results	4.32946e+08	3.11528e+08	3.08714e+08	3.28876e+08	6.20182e+08	3.20069e+08	3.87466e+08	6.49803e+08	7.36229e+08	1.21141e+09	3.93526e+08	8.99128e+08	0.542906	-0.881227	0.0311596	0.888889	1.20161	down
Com_2057_neg	Tanshinone IIA sulfonate	C19 H17 Na O6 S	396.066	7.574	395.059	No results	No results	Full match	1.05867e+07	6.96246e+06	6.41382e+06	4.20122e+06	7.12734e+06	9.00844e+06	2.09347e+07	1.17179e+07	1.20983e+07	1.62875e+07	1.12986e+07	1.05175e+07	0.534672	-0.903274	0.00393782	0.972222	1.67566	down
Com_1941_pos	D-(+)-Proline	C5 H9 N O2	115.063	8.794	116.07	Full match	Full match	Full match	2.73903e+07	1.29926e+07	1.2837e+07	1.08426e+07	1.73849e+07	1.75268e+07	3.21689e+07	2.76453e+07	3.82298e+07	3.8865e+07	2.73167e+07	2.32067e+07	0.528054	-0.921244	0.00265257	0.944444	2.60417	down
Com_1930_pos	N1-[4-(trifluoromethyl)phenyl]-2-phenylbutanamide	C17 H16 F3 N O	307.113	5.465	308.12	Invalid mass	No results	No results	2.38995e+07	1.98645e+07	1.57369e+07	1.4457e+07	2.19344e+07	2.17968e+07	3.83016e+07	4.37615e+07	3.88737e+07	3.43893e+07	3.57912e+07	3.48861e+07	0.520741	-0.941363	0.00015975	1	2.1171	down
Com_13693_pos	N-Acetyl-L-histidine	C8 H11 N3 O3	197.081	1.406	198.088	No results	No results	Full match	627148	254531	1.14604e+06	1.52358e+06	759874	1.17883e+06	1.02739e+06	2.03545e+06	2.94362e+06	2.03871e+06	1.79688e+06	944452	0.508971	-0.974346	0.0452337	0.833333	1.77363	down
Com_1289_pos	Pipecolic acid	C6 H11 N O2	129.079	1.189	130.086	Full match	Full match	Full match	2.2646e+07	2.19416e+07	1.48141e+07	1.75908e+07	1.97387e+07	2.02632e+07	2.79502e+07	3.61422e+07	3.32117e+07	6.05623e+07	4.13036e+07	3.4024e+07	0.501704	-0.995091	0.000678623	1	2.80791	down
Com_1201_neg	GlcADG (13:1-18:3)	C40 H66 O11	722.454	15.115	721.446	No results	Invalid mass	No results	1.57694e+07	1.18003e+07	9.8746e+06	8.77285e+06	1.29256e+07	7.89501e+06	1.20327e+07	1.74257e+07	3.46777e+07	3.06798e+07	1.27783e+07	2.61134e+07	0.501376	-0.996034	0.0177972	0.888889	1.74309	down
Com_1276_pos	DL-Lysine	C6 H14 N2 O2	146.105	1.189	147.112	Full match	Full match	Full match	2.27876e+07	2.20458e+07	1.48249e+07	1.77163e+07	1.98231e+07	2.026e+07	2.83263e+07	3.63721e+07	3.34157e+07	6.1353e+07	4.16954e+07	3.43016e+07	0.498835	-1.00337	0.000656832	1	2.81037	down
Com_4600_pos	Lapachol	C15 H14 O3	242.093	12.814	243.101	No results	No results	Full match	938848	4.02083e+06	1.32087e+06	3.35964e+06	660825	1.47651e+06	7.99704e+06	2.72588e+06	3.08772e+06	2.59002e+06	5.56037e+06	3.00073e+06	0.471823	-1.08368	0.0347567	0.777778	1.09403	down
Com_1096_neg	Nigericin	C40 H68 O11	724.469	15.313	723.462	Invalid mass	Invalid mass	No results	1.45043e+07	9.73256e+06	5.70488e+06	1.02094e+07	1.00667e+07	7.82567e+06	9.74265e+06	1.34063e+07	3.34373e+07	3.39589e+07	9.28005e+06	2.36921e+07	0.469923	-1.0895	0.0459121	0.777778	1.24535	down
Com_4079_neg	OxPI (16:0-18:3+1O)	C43 H77 O14 P	848.507	15.293	847.499	No results	Full match	No results	2.36026e+06	1.55884e+06	1.3772e+06	1.61095e+06	1.84296e+06	1.60858e+06	2.12265e+06	2.33526e+06	5.12618e+06	6.9514e+06	1.44005e+06	4.14794e+06	0.468226	-1.09472	0.0497168	0.805556	1.49646	down
Com_7742_neg	OxPG (16:0-18:3+1O)	C40 H73 O11 P	760.49	15.315	759.483	No results	Full match	No results	639927	433099	376088	483153	460019	496569	609486	552021	1.63913e+06	1.76044e+06	557435	1.16212e+06	0.459962	-1.12041	0.0291241	0.916667	1.57253	down
Com_143_pos	12-Oxo phytodienoic acid	C18 H28 O3	292.203	13.467	293.21	Full match	No results	No results	4.46427e+08	3.82261e+08	1.95094e+08	2.46758e+08	3.76458e+08	2.38483e+08	8.18696e+08	7.9125e+08	8.43609e+08	6.24789e+08	6.14252e+08	4.94157e+08	0.450345	-1.1509	0.000716669	1	1.82753	down
Com_648_pos	gamma-Glutamylleucine	C11 H20 N2 O5	260.136	7.957	261.144	No results	Full match	Full match	4.29978e+07	6.21973e+07	2.87116e+07	6.72217e+07	3.71901e+07	5.43197e+07	1.02291e+08	8.60466e+07	1.12134e+08	1.32765e+08	1.22781e+08	1.01545e+08	0.445034	-1.16801	0.000680176	1	2.71502	down
Com_7259_neg	OxPI (16:0-18:1+1O(1Cyc))	C43 H79 O14 P	850.522	15.421	849.514	No results	Full match	No results	767904	153058	403258	401538	490813	505395	613889	650042	1.63416e+06	2.71148e+06	426983	1.32848e+06	0.36958	-1.43604	0.0343279	0.861111	1.75522	down
Com_6487_pos	Bakuchiol	C18 H24 O	256.182	13.467	257.189	No results	No results	Full match	4.1482e+06	3.99528e+06	112302	373363	3.81161e+06	390171	7.70545e+06	9.19943e+06	9.33166e+06	6.80573e+06	6.63916e+06	4.92559e+06	0.287644	-1.79765	0.0269733	1	1.57785	down
Com_19964_pos	LysoPC 15:1	C23 H46 N O7 P	479.301	13.867	480.308	No results	No results	Full match	147401	133695	144913	195427	135470	113472	182943	359234	1.22425e+06	1.34783e+06	596287	194576	0.222882	-2.16565	0.0182795	0.944444	2.46131	down
Com_5168_neg	PE (18:2/18:3)	C41 H72 N O8 P	737.501	15.776	736.493	No results	Full match	No results	374639	91375.4	127451	71199.8	273841	112390	490571	285407	1.03566e+06	4.80925e+06	265133	735532	0.137885	-2.85846	0.0138059	0.916667	2.11535	down
Com_712_neg	PMeOH (18:3-18:3)	C40 H67 O8 P	706.458	16.076	705.45	No results	Full match	No results	3.33097e+06	613579	747394	811319	1.46413e+06	271059	2.30518e+06	1.47181e+06	9.26012e+06	6.4192e+07	1.0333e+06	5.40287e+06	0.0865168	-3.53088	0.0463696	0.888889	1.55018	down

## Sheet: STS24h vs MOCK24h_up
Supplementary Table 5-3 Statistics of up-regulated DAMs in STS24h vs MOCK24h
ID	Name	Formula	Molecular Weight	RT [min]	m/z	mzCloud_Results	mzVault_Results	MassList_Results	S24_1	S24_2	S24_3	S24_4	S24_5	S24_6	MOCK24_1	MOCK24_2	MOCK24_3	MOCK24_4	MOCK24_5	MOCK24_6	FC	log2FC	Pvalue	ROC	VIP	Up_Down
Com_2337_neg	PA (18:2/18:2)	C39 H69 O8 P	696.474	16.556	695.467	No results	Full match	No results	276089	1.17001e+06	260710	56110.5	1.25655e+07	190955	32676.2	36469.4	44561.5	38991.5	230554	36770.4	34.5682	5.11137	0.0324139	0.944444	1.87964	up
Com_1012_neg	Ziyuglycoside II	C35 H56 O8	604.398	13.181	603.391	No results	No results	Full match	4.66723e+07	3.40513e+07	8.86244e+06	1.90926e+07	1.20101e+07	1.75474e+07	503168	1.20572e+06	2.92567e+06	1.91865e+06	1.73221e+06	530066	15.6811	3.97095	3.31149e-05	1	2.18133	up
Com_7954_pos	18-β-Glycyrrhetinic acid	C30 H46 O4	224.178	13.784	471.346	Invalid mass	Invalid mass	No results	6.94397e+06	6.50364e+06	2.76004e+06	6.57474e+06	4.84645e+06	3.0284e+06	304522	1.80472e+06	2.21068e+06	269604	420545	315008	5.75715	2.52535	0.0018589	1	2.25452	up
Com_962_pos	Maslinic acid	C30 H48 O4	494.336	14.466	495.343	Invalid mass	No results	No results	8.9399e+07	5.97932e+07	2.68872e+07	4.62758e+07	4.86227e+07	3.72105e+07	4.24319e+06	2.01049e+07	2.06516e+07	1.2729e+06	4.2579e+06	3.55693e+06	5.69796	2.51045	0.00351502	1	1.97135	up
Com_4340_neg	Curculigoside	C22 H26 O11	466.148	11.495	465.141	No results	No results	Full match	6.57593e+06	4.01945e+06	5.48668e+06	4.71278e+06	2.82474e+06	3.96208e+06	752243	978311	626369	1.13345e+06	762506	838788	5.41702	2.4375	1.15799e-06	1	3.05207	up
Com_4572_pos	N-Stearoyl taurine	C20 H41 N O4 S	426.312	13.786	427.319	Invalid mass	No results	No results	1.47554e+07	1.10204e+07	6.69722e+06	9.65768e+06	8.68245e+06	5.86442e+06	428525	3.87274e+06	4.20939e+06	594512	725360	642743	5.41164	2.43607	0.00288204	1	2.23315	up
Com_558_pos	Astragalus polyphenols	C20 H22 O9	406.126	10.145	407.133	No results	No results	Full match	1.65343e+08	1.17445e+08	1.72921e+08	1.59192e+08	9.61015e+07	1.37499e+08	2.07044e+07	3.07477e+07	2.25771e+07	4.58612e+07	2.5644e+07	2.95396e+07	4.84654	2.27695	1.1933e-06	1	2.88589	up
Com_1724_pos	Demethylnobiletin	C20 H20 O8	388.115	10.146	389.122	No results	No results	Full match	4.40926e+07	3.58747e+07	4.77504e+07	4.51413e+07	2.66435e+07	3.53865e+07	7.30099e+06	7.58272e+06	6.61256e+06	1.00825e+07	8.19033e+06	8.76853e+06	4.83932	2.2748	1.82518e-07	1	2.98739	up
Com_8672_pos	Shikonin	C16 H16 O5	310.083	10.146	311.09	Invalid mass	No results	No results	6.22058e+06	4.54154e+06	5.47998e+06	5.25779e+06	3.69589e+06	4.49019e+06	908236	1.36929e+06	704091	1.29464e+06	1.15892e+06	930247	4.66362	2.22145	5.93279e-07	1	2.76671	up
Com_6334_pos	3-benzyl-4-hydroxy-5-(4-hydroxyphenyl)-2,5-dihydrofuran-2-one	C17 H14 O4	264.075	12.809	265.082	Invalid mass	No results	No results	9.73239e+06	5.50864e+06	4.68906e+06	7.85465e+06	2.25508e+06	4.61183e+06	559997	2.54075e+06	822595	2.33313e+06	521061	938818	4.49068	2.16693	0.00122779	0.944444	2.21951	up
Com_1792_pos	Cotoin	C14 H12 O4	244.073	10.144	245.08	No results	Full match	Full match	4.51929e+07	3.31426e+07	4.15158e+07	3.84999e+07	2.56967e+07	3.05167e+07	6.98012e+06	1.16232e+07	5.99538e+06	1.00008e+07	6.43174e+06	7.15524e+06	4.4528	2.15471	1.04418e-06	1	2.97382	up
Com_4600_pos	Lapachol	C15 H14 O3	242.093	12.814	243.101	No results	No results	Full match	1.46206e+07	8.36482e+06	6.92946e+06	1.16385e+07	3.18486e+06	6.89097e+06	938848	4.02083e+06	1.32087e+06	3.35964e+06	660825	1.47651e+06	4.3837	2.13215	0.00164442	0.944444	2.26661	up
Com_19312_pos	Oxyresveratrol	C14 H12 O4	244.073	11.485	245.08	No results	No results	Full match	1.54567e+06	793303	1.1063e+06	1.19313e+06	715148	681396	157618	342866	212671	220720	249357	193520	4.38347	2.13207	8.89979e-06	1	3.02485	up
Com_22548_pos	Roburic acid	C30 H48 O2	440.364	16.326	441.371	No results	No results	Full match	967299	520763	203751	666291	541764	358059	238395	134948	123211	86413.5	88077.7	84915.7	4.30965	2.10757	0.000506171	0.972222	2.76561	up
Com_15465_pos	Oleanic acid	C30 H48 O3	456.359	13.51	457.366	No results	No results	Full match	2.44894e+06	1.36352e+06	270391	554498	736472	487261	158920	278068	238019	190881	243932	251121	4.30664	2.10656	0.0115114	0.972222	2.50437	up
Com_21737_pos	Wilforlide A	C30 H46 O3	454.344	12.807	455.351	No results	No results	Full match	1.10766e+06	758603	207910	513698	453227	321323	104542	163877	250087	123821	96656.4	92869.9	4.04207	2.0151	0.00156644	0.972222	2.55054	up
Com_5813_neg	Isoliquiritin apioside	C26 H30 O13	550.17	10.069	549.162	No results	No results	Full match	2.14011e+06	1.31159e+06	2.13683e+06	1.10471e+06	2.15719e+06	5.34768e+06	453069	529668	745574	406228	1.07974e+06	453849	3.87067	1.95258	0.00116275	1	2.16008	up
Com_3551_pos	2-Anisic acid	C8 H8 O3	134.037	12.812	135.044	Invalid mass	No results	No results	1.97827e+07	1.038e+07	9.0138e+06	1.5042e+07	3.00177e+06	6.96517e+06	1.31925e+06	5.33329e+06	1.28982e+06	7.78439e+06	1.33005e+06	1.47854e+06	3.46287	1.79197	0.00930055	0.916667	2.11316	up
Com_10988_neg	Neohesperidin dihydrochalcone	C28 H36 O15	612.207	10.066	611.199	No results	No results	Full match	1.26217e+06	677712	1.02494e+06	667003	1.03823e+06	1.36545e+06	319328	269185	298756	360532	374428	287836	3.15984	1.65985	8.77285e-05	1	2.03814	up
Com_2548_pos	2-Hydroxy-2-methyl-3-buten-1-yl beta-D-glucopyranoside	C11 H20 O7	281.144	9.853	282.151	Invalid mass	No results	No results	1.67361e+07	1.00285e+07	2.966e+07	8.42844e+06	2.81431e+07	6.36922e+06	1.18534e+07	5.80619e+06	4.45137e+06	3.42925e+06	4.82339e+06	4.31557e+06	2.86527	1.51867	0.0136549	0.916667	2.32513	up
Com_631_neg	Ursolic acid	C30 H48 O3	456.361	14.947	455.353	Full match	No results	Full match	6.64492e+07	2.95982e+07	3.33013e+07	2.93467e+07	7.19494e+07	4.37245e+07	2.1787e+07	1.81599e+07	2.38628e+07	4.78159e+06	2.03844e+07	7.18578e+06	2.85321	1.51259	0.00740907	1	2.12658	up
Com_24329_pos	Alisol B	C30 H48 O4	472.354	13.387	473.361	No results	No results	Full match	365524	586615	94613.2	182945	162280	170575	93220.2	87656.4	100781	99385.7	88102.1	86349.6	2.8129	1.49206	0.0237414	0.944444	2.29269	up
Com_1288_neg	Albiflorin	C23 H28 O11	480.164	10.733	479.156	No results	No results	Full match	3.41345e+07	1.32798e+07	2.0475e+07	1.81617e+07	1.04341e+07	2.01389e+07	3.30818e+06	9.86076e+06	3.56718e+06	1.62278e+07	4.57901e+06	4.08543e+06	2.80155	1.48623	0.00544325	0.944444	2.48788	up
Com_15719_pos	Helicide	C13 H16 O7	284.088	8.307	285.096	No results	No results	Full match	2.14095e+06	1.09595e+06	2.38449e+06	1.56007e+06	1.55943e+06	658746	591701	623857	386256	337877	829257	967701	2.51553	1.33086	0.00542478	0.944444	2.3893	up
Com_11722_pos	Carnosic acid	C20 H28 O4	332.198	13.779	665.403	No results	No results	Full match	3.21312e+06	3.0606e+06	2.18434e+06	1.09474e+06	2.5966e+06	2.11834e+06	363131	3.28786e+06	996264	250042	654038	257330	2.45628	1.29648	0.0212285	0.833333	1.74504	up
Com_4130_neg	4-(benzyloxy)benzoic acid	C14 H12 O3	228.079	10.682	227.072	Full match	No results	Full match	6.99625e+06	5.80102e+06	6.07589e+06	6.30325e+06	3.82138e+06	3.89226e+06	1.64708e+06	3.14608e+06	1.61286e+06	4.57755e+06	1.57646e+06	2.01746e+06	2.25622	1.17391	0.00289349	0.944444	2.09332	up
Com_8741_pos	Nobiletin	C21 H22 O8	402.13	10.149	403.137	No results	No results	Full match	6.22468e+06	5.19811e+06	5.86336e+06	6.14491e+06	4.30843e+06	2.31633e+06	2.46517e+06	2.74777e+06	2.18086e+06	2.4067e+06	2.72675e+06	1.98727e+06	2.07074	1.05015	0.00552011	0.888889	2.22874	up
Com_4720_pos	5,6-dimethyl-4-oxo-4H-pyran-2-carboxylic acid	C8 H8 O4	168.042	10.717	151.039	Full match	Full match	Full match	1.41708e+07	5.94953e+06	8.18152e+06	8.84511e+06	5.93582e+06	8.1101e+06	3.62263e+06	5.76484e+06	3.68547e+06	6.70213e+06	3.39985e+06	2.58622e+06	1.98721	0.990747	0.00526819	0.944444	2.33263	up
Com_1746_pos	Chikusetsusponin Iva	C42 H66 O14	794.442	14.737	795.45	No results	No results	Full match	3.07737e+07	4.27664e+07	2.59474e+07	4.22289e+07	2.76524e+07	1.99175e+07	1.86186e+07	2.46916e+07	1.01643e+07	1.33987e+07	5.06291e+06	2.33644e+07	1.98621	0.990015	0.0236422	0.944444	1.70255	up
Com_670_pos	Artesunate	C19 H28 O8	384.177	8.667	407.166	No results	No results	Full match	1.04106e+08	8.8157e+07	6.64408e+07	7.9004e+07	1.3005e+08	1.45876e+08	5.60148e+07	5.56891e+07	5.55191e+07	4.16627e+07	5.78724e+07	5.28991e+07	1.91966	0.940853	0.00261239	1	2.69221	up
Com_2466_neg	L-Glutathione (reduced)	C10 H17 N3 O6 S	307.084	7.869	306.077	Full match	Full match	Full match	1.26392e+07	9.73132e+06	1.00918e+07	5.78555e+06	1.08824e+07	1.8663e+07	5.54636e+06	6.43452e+06	7.10242e+06	5.4698e+06	6.1084e+06	6.04433e+06	1.84693	0.885132	0.0146187	0.888889	2.25689	up
Com_24094_pos	Hypaconitine	C33 H45 N O10	615.303	9.529	616.31	No results	No results	Full match	649332	403964	626351	674556	673798	697251	318716	335481	586297	143907	275595	365166	1.83948	0.879301	0.0132479	0.972222	1.60414	up
Com_20845_pos	Dinophysistoxin-1	C45 H70 O13	840.447	14.097	841.452	Invalid mass	No results	No results	628536	775979	831434	904276	1.22639e+06	675009	283203	554591	544332	263207	490512	624521	1.82643	0.86903	0.00732905	1	2.35673	up
Com_5748_neg	Yangonin	C15 H14 O4	258.089	10.346	257.082	No results	No results	Full match	4.18395e+06	2.06432e+06	2.85954e+06	2.12136e+06	3.86854e+06	3.00902e+06	1.20767e+06	2.30363e+06	1.34832e+06	3.14388e+06	1.5647e+06	1.10391e+06	1.69664	0.762681	0.0218019	0.833333	1.81715	up
Com_14527_pos	Diosgenin	C27 H42 O3	414.315	13.764	415.322	No results	No results	Full match	2.11508e+06	1.7032e+06	1.92826e+06	2.97885e+06	1.76243e+06	1.78241e+06	1.04746e+06	1.25702e+06	1.58038e+06	492134	1.26069e+06	1.65502e+06	1.68253	0.750636	0.0242127	1	1.30779	up
Com_2028_neg	Uracil	C4 H4 N2 O2	112.027	1.334	111.02	No results	No results	Full match	1.21993e+07	1.21594e+07	1.97356e+07	1.54889e+07	1.73415e+07	2.21232e+07	1.2832e+07	1.01703e+07	3.81946e+06	7.75764e+06	9.69015e+06	1.49127e+07	1.67361	0.742964	0.0337588	0.888889	2.31366	up
Com_3934_pos	Prostaglandin E2-1-glyceryl ester	C23 H38 O7	408.247	13.763	409.255	Invalid mass	No results	No results	1.63744e+07	1.0337e+07	1.50087e+07	1.92712e+07	1.58388e+07	1.77381e+07	7.2128e+06	8.4436e+06	1.16762e+07	7.42339e+06	1.01471e+07	1.23215e+07	1.65258	0.724721	0.00283498	0.944444	1.88533	up
Com_20297_pos	pteroside A	C21 H30 O8	410.195	15.002	411.203	No results	No results	Full match	1.20498e+06	737829	981980	999511	1.25107e+06	1.47148e+06	774495	486357	718457	622028	707975	733437	1.64414	0.717334	0.00296265	0.972222	2.36317	up
Com_7145_neg	Pseuoginsenoside F11	C42 H72 O14	800.493	14.908	799.486	No results	No results	Full match	1.97787e+06	1.76834e+06	1.34791e+06	1.35601e+06	2.65641e+06	1.29943e+06	1.36323e+06	1.0789e+06	432472	1.13603e+06	1.17767e+06	1.17373e+06	1.63564	0.709853	0.0342016	0.916667	2.03115	up
Com_19516_pos	p-Nitroaniline	C6 H6 N2 O2	138.043	1.895	139.05	No results	No results	Full match	507623	721053	800010	709161	949645	1.639e+06	574947	562342	574429	536362	488704	549625	1.62076	0.696672	0.048282	0.861111	1.87944	up
Com_3052_neg	Saikosaponin B2	C42 H68 O13	780.468	15.114	779.46	No results	No results	Full match	6.68725e+06	7.42487e+06	6.154e+06	5.20976e+06	9.96843e+06	4.93719e+06	4.86981e+06	4.24022e+06	3.40519e+06	3.61386e+06	3.82629e+06	5.05625e+06	1.61451	0.691096	0.00526701	0.972222	2.19897	up
Com_2841_pos	Sinapinic acid	C11 H12 O5	224.068	8.259	225.075	Full match	No results	Full match	1.8211e+07	1.70759e+07	2.6135e+07	2.75442e+07	1.59912e+07	1.6405e+07	1.27707e+07	1.80568e+07	5.22323e+06	1.41558e+07	1.22386e+07	1.33972e+07	1.60019	0.678242	0.0348515	0.916667	2.20642	up
Com_5958_pos	Astragaloside II	C43 H70 O15	826.467	13.575	827.475	No results	No results	Full match	8.36376e+06	9.53608e+06	5.18963e+06	7.35677e+06	9.91048e+06	8.7453e+06	6.35624e+06	5.03836e+06	3.49412e+06	4.7005e+06	4.62846e+06	7.23141e+06	1.56132	0.642764	0.0101844	0.944444	2.45141	up
Com_24450_pos	Resiniferatoxin	C37 H40 O9	666.226	10.341	667.234	Invalid mass	No results	No results	509242	425648	370402	604685	568594	585106	366657	316290	458116	224674	391282	296511	1.49191	0.577158	0.0106815	0.916667	1.82696	up
Com_374_pos	MAG (18:2)	C21 H38 O4	354.276	15.005	355.282	No results	No results	Full match	2.01557e+08	1.59269e+08	1.8807e+08	2.40949e+08	2.30615e+08	2.62322e+08	1.68528e+08	1.43504e+08	1.54796e+08	1.46139e+08	1.06718e+08	1.63928e+08	1.45175	0.53779	0.00433981	0.944444	1.92058	up
Com_2068_pos	Prostaglandin A3	C20 H28 O4	294.239	13.774	295.246	Invalid mass	No results	No results	3.77854e+07	2.16814e+07	2.67065e+07	3.38287e+07	3.70163e+07	3.50974e+07	2.02053e+07	2.05325e+07	2.608e+07	1.9221e+07	2.31105e+07	2.69674e+07	1.4114	0.497132	0.0130562	0.888889	1.7263	up
Com_834_neg	Salicylic acid O-glucoside	C13 H16 O8	300.085	6.391	299.077	No results	No results	Full match	3.98386e+07	3.77164e+07	3.34503e+07	2.88163e+07	5.20811e+07	3.24488e+07	3.08202e+07	2.41937e+07	2.92466e+07	1.44491e+07	3.08477e+07	2.99336e+07	1.40667	0.492286	0.0398884	0.888889	1.47182	up
Com_6595_pos	3-[4-methyl-1-(2-methylpropanoyl)-3-oxocyclohexyl]butanoic acid	C15 H24 O4	268.166	13.763	269.174	Full match	No results	No results	8.14727e+06	6.92127e+06	9.26889e+06	8.74282e+06	7.98724e+06	7.66064e+06	6.05398e+06	5.94317e+06	6.44661e+06	4.72491e+06	5.76153e+06	7.12874e+06	1.35135	0.434397	0.00168553	0.972222	1.31979	up
Com_21164_pos	methylChrysoeriol C-hexoside	C23 H24 O11	476.131	10.401	477.139	No results	No results	Full match	1.20226e+06	863198	884230	960276	956787	604915	850174	579453	650092	658516	742550	594258	1.34273	0.425166	0.0297416	0.888889	1.74138	up
Com_6238_pos	4-oxododecanedioic acid	C12 H20 O5	266.112	10.54	267.119	Invalid mass	No results	No results	5.05842e+06	4.51089e+06	5.84806e+06	5.56885e+06	5.97446e+06	7.92081e+06	3.62964e+06	4.33817e+06	4.64413e+06	3.20967e+06	5.01829e+06	5.30098e+06	1.33436	0.416153	0.0265237	0.888889	1.13541	up
Com_210_neg	Threonine	C4 H9 N O3	119.058	1.343	118.051	Full match	Full match	Full match	1.82537e+08	1.80335e+08	2.64447e+08	2.12507e+08	2.35677e+08	2.82169e+08	1.96418e+08	1.52813e+08	1.98449e+08	1.31672e+08	1.79846e+08	1.67789e+08	1.32199	0.402715	0.0210382	0.888889	1.64423	up
Com_13126_pos	Quercitrin	C21 H20 O11	470.086	8.866	471.093	Invalid mass	No results	No results	3.20027e+06	2.29317e+06	3.27715e+06	3.10914e+06	2.88067e+06	3.26397e+06	2.43185e+06	2.2409e+06	2.96746e+06	1.90765e+06	2.01459e+06	2.10419e+06	1.31886	0.39929	0.00868146	0.916667	1.85835	up
Com_1868_neg	Gallic acid	C7 H6 O5	170.022	1.328	169.014	Full match	Full match	Full match	2.09338e+07	1.27674e+07	1.76773e+07	1.39827e+07	1.95834e+07	1.62486e+07	1.50151e+07	1.14273e+07	1.44165e+07	9.62247e+06	1.31682e+07	1.31211e+07	1.31812	0.398484	0.0252355	0.833333	1.50363	up
Com_2262_pos	4-Methoxybenzaldehyde	C8 H8 O2	136.052	9.522	137.059	Full match	Full match	Full match	2.94103e+07	3.10293e+07	2.73144e+07	2.81084e+07	2.38277e+07	2.74954e+07	1.89187e+07	2.20481e+07	2.21572e+07	1.94777e+07	2.49209e+07	1.96744e+07	1.31438	0.394386	0.00068539	0.972222	2.17059	up
Com_23440_pos	N-Methyl-a-aminoisobutyric acid	C5 H11 N O2	117.079	3.178	118.086	No results	No results	Full match	507801	697359	805876	758669	677913	683878	593725	476856	544293	466477	463142	606688	1.31109	0.390771	0.00942748	0.916667	2.1526	up
Com_1701_pos	Apo-13-zeaxanthinone	C18 H26 O2	274.193	13.754	275.2	No results	No results	Full match	4.07937e+07	3.35366e+07	3.77874e+07	4.05188e+07	4.70912e+07	4.02572e+07	3.46706e+07	3.33839e+07	2.8638e+07	2.70414e+07	2.92898e+07	3.00485e+07	1.31088	0.390531	0.00116479	0.972222	2.05909	up
Com_1355_pos	Jasmonic acid	C12 H18 O3	210.125	11.477	211.132	Full match	No results	Full match	5.67455e+07	3.77229e+07	6.06375e+07	6.07728e+07	4.60692e+07	4.94203e+07	3.51704e+07	4.18303e+07	3.88548e+07	3.28545e+07	3.34226e+07	5.81709e+07	1.29573	0.373764	0.0453452	0.833333	1.85434	up
Com_8262_neg	6-Hydroxymethylherniarin	C11 H10 O4	206.058	7.944	205.051	No results	No results	Full match	1.66122e+06	1.54883e+06	2.52139e+06	1.66353e+06	1.57233e+06	2.02308e+06	1.50449e+06	1.23533e+06	1.6602e+06	1.22023e+06	1.56116e+06	1.32434e+06	1.29211	0.369728	0.0276265	0.916667	1.82075	up
Com_1287_neg	N-[(-)-Jasmonoyl]-(L)-Isoleucine	C18 H29 N O4	323.21	11.619	322.203	No results	No results	Full match	2.58426e+07	2.70823e+07	2.84851e+07	1.91861e+07	2.24917e+07	2.39529e+07	1.32809e+07	1.66404e+07	2.30564e+07	1.56489e+07	2.38905e+07	2.17801e+07	1.28648	0.363427	0.0471149	0.861111	1.01683	up
Com_5219_pos	8-Isoprostaglandin F1β	C20 H36 O5	373.281	12.62	374.289	Invalid mass	No results	No results	1.07924e+07	7.80021e+06	1.16022e+07	1.00432e+07	8.44061e+06	1.22147e+07	7.61242e+06	7.56654e+06	7.26551e+06	8.80547e+06	8.63193e+06	7.67316e+06	1.28048	0.356684	0.0208496	0.888889	1.77738	up
Com_17_pos	Asparagine	C4 H8 N2 O3	132.053	1.346	133.06	Full match	Full match	Full match	3.3622e+09	3.4249e+09	3.9379e+09	3.60848e+09	3.93461e+09	4.58732e+09	3.41246e+09	2.91381e+09	3.14956e+09	2.32747e+09	2.62801e+09	3.45744e+09	1.27764	0.353482	0.0112291	0.916667	1.6896	up
Com_561_pos	MAG (18:3)	C21 H36 O4	352.26	14.71	353.267	No results	No results	Full match	1.46258e+08	1.14829e+08	1.14631e+08	1.75628e+08	1.5148e+08	1.68013e+08	1.33815e+08	1.17214e+08	1.29321e+08	9.40033e+07	8.80461e+07	1.24658e+08	1.26749	0.341976	0.0465403	0.777778	1.39016	up
Com_13546_pos	Pinocembrin	C15 H12 O4	256.072	10.41	257.079	Invalid mass	Invalid mass	No results	2.86552e+06	2.2568e+06	2.46643e+06	2.6013e+06	2.76955e+06	1.7713e+06	2.30214e+06	1.95429e+06	1.38281e+06	1.8472e+06	2.17025e+06	1.99947e+06	1.26379	0.337754	0.0448303	0.833333	1.4346	up
Com_239_pos	L-Threonine	C4 H9 N O3	119.058	1.351	120.065	Full match	Full match	Full match	3.76911e+08	3.69836e+08	4.65389e+08	4.16483e+08	4.66646e+08	4.20935e+08	3.87991e+08	3.36046e+08	3.59264e+08	2.77791e+08	3.41696e+08	3.5755e+08	1.22126	0.288366	0.00861242	0.944444	1.26475	up
Com_2516_neg	(+)-Dihydrojasmonic acid	C12 H20 O3	212.142	10.967	211.134	No results	No results	Full match	1.08236e+07	7.40567e+06	8.04848e+06	9.63487e+06	9.61362e+06	8.61497e+06	6.52207e+06	6.34004e+06	7.95773e+06	8.03253e+06	7.95836e+06	8.07967e+06	1.20608	0.270321	0.0306686	0.861111	1.37375	up
Com_15846_pos	N-[methyl(oxo)phenyl-lambda~6~-sulfanylidene]-N'-phenylurea	C14 H14 N2 O2 S	274.071	5.771	275.078	Invalid mass	No results	No results	1.71051e+06	2.12213e+06	1.58249e+06	1.60359e+06	1.67051e+06	2.08366e+06	1.79542e+06	1.38234e+06	1.37463e+06	1.24249e+06	1.53976e+06	1.60653e+06	1.20486	0.268869	0.0338241	0.833333	1.37408	up
Com_143_neg	Ferulic acid O-hexoside	C16 H20 O9	356.111	7.95	355.104	No results	No results	Full match	3.45057e+08	3.68034e+08	3.70061e+08	2.93618e+08	3.78314e+08	3.28653e+08	3.35885e+08	2.65123e+08	2.62613e+08	2.12199e+08	3.31224e+08	3.23541e+08	1.20406	0.267913	0.0498064	0.861111	1.02194	up

## Sheet: STS24h vs MOCK24h_down
Supplementary Table 5-4 Statistics of down-regulated DAMs in STS24h vs MOCK24h
ID	Name	Formula	Molecular Weight	RT [min]	m/z	mzCloud_Results	mzVault_Results	MassList_Results	S24_1	S24_2	S24_3	S24_4	S24_5	S24_6	MOCK24_1	MOCK24_2	MOCK24_3	MOCK24_4	MOCK24_5	MOCK24_6	FC	log2FC	Pvalue	ROC	VIP	Up_Down
Com_1373_neg	3-Phenyllactic acid	C9 H10 O3	166.063	3.92	165.056	Full match	Full match	Full match	1.88702e+07	1.95353e+07	2.02295e+07	2.2763e+07	2.00695e+07	2.60489e+07	2.14728e+07	2.52915e+07	2.47097e+07	2.46071e+07	3.23431e+07	2.46997e+07	0.832766	-0.264018	0.0332601	0.833333	1.55247	down
Com_51_neg	Trehalose 6-phosphate	C12 H23 O14 P	422.083	1.295	421.075	No results	No results	Full match	8.70352e+08	9.04403e+08	1.06216e+09	8.97774e+08	6.55376e+08	9.58123e+08	9.45642e+08	9.83136e+08	1.20697e+09	1.25576e+09	1.14265e+09	9.80268e+08	0.820976	-0.284588	0.0367173	0.888889	1.62354	down
Com_7948_neg	LPG 18:3	C24 H43 O9 P	506.265	13.896	505.257	No results	Full match	No results	1.38975e+06	1.27048e+06	1.72158e+06	1.0494e+06	1.36139e+06	1.32971e+06	1.93882e+06	1.46402e+06	1.74783e+06	1.83087e+06	1.63022e+06	1.29592e+06	0.819799	-0.286657	0.049106	0.833333	1.32986	down
Com_1347_neg	3,4-Dihydroxybenzaldehyde	C7 H6 O3	138.032	1.281	137.025	No results	No results	Full match	2.03644e+07	2.1951e+07	2.16424e+07	2.62857e+07	1.67042e+07	2.03602e+07	2.13414e+07	2.65858e+07	2.52908e+07	2.45481e+07	3.03438e+07	3.24365e+07	0.792967	-0.334668	0.022633	0.861111	2.00567	down
Com_6236_neg	D-Erythrose 4-phosphate	C4 H9 O7 P	200.009	1.217	199.001	No results	No results	Full match	1.85101e+06	1.60308e+06	1.51419e+06	1.60662e+06	1.44572e+06	1.5095e+06	2.02511e+06	2.0939e+06	2.12822e+06	1.87093e+06	1.74379e+06	2.23248e+06	0.787976	-0.343776	0.000914482	0.972222	1.11613	down
Com_676_neg	Gluconolactone	C6 H10 O6	178.048	1.23	177.041	No results	No results	Full match	3.91706e+07	3.79556e+07	4.86175e+07	4.61337e+07	4.36873e+07	3.43495e+07	4.63467e+07	5.86007e+07	6.30761e+07	5.07528e+07	5.33966e+07	4.63832e+07	0.784521	-0.350115	0.00815881	0.944444	1.58716	down
Com_8058_pos	D-Erythronolactone	C4 H6 O4	118.027	1.51	119.034	No results	No results	Full match	3.43839e+06	3.19109e+06	2.94365e+06	3.69129e+06	3.1618e+06	4.86816e+06	3.56841e+06	5.39982e+06	5.64089e+06	3.98061e+06	4.85803e+06	3.73605e+06	0.783348	-0.352275	0.0499949	0.861111	1.49526	down
Com_3153_pos	D-(+)-Maltose	C12 H22 O11	364.097	15.833	365.104	Invalid mass	No results	No results	1.46343e+07	1.47839e+07	1.25747e+07	1.73155e+07	1.40718e+07	1.40934e+07	2.16975e+07	2.34613e+07	2.17903e+07	1.44424e+07	1.62001e+07	1.51842e+07	0.775642	-0.366538	0.0409967	0.861111	1.2419	down
Com_8907_pos	LPC 18:4	C26 H46 N O7 P	515.299	13.137	516.306	No results	Full match	No results	2.38743e+06	3.94825e+06	4.10667e+06	3.05141e+06	3.79569e+06	2.53452e+06	3.67037e+06	4.57179e+06	4.29932e+06	3.96406e+06	4.32662e+06	4.92203e+06	0.769738	-0.377561	0.0328817	0.888889	1.24585	down
Com_1180_neg	1-O-Feruloyl quinic acid	C17 H20 O9	368.111	6.415	367.104	No results	No results	Full match	2.48277e+07	2.80884e+07	1.94434e+07	2.13878e+07	2.72089e+07	2.56491e+07	2.73469e+07	3.51873e+07	3.08889e+07	2.98254e+07	3.85761e+07	2.93145e+07	0.767008	-0.382687	0.00693057	0.972222	1.77365	down
Com_920_neg	Stachyose	C24 H42 O21	666.223	1.423	665.216	No results	No results	Full match	2.6257e+07	2.67427e+07	2.61095e+07	3.31903e+07	2.6365e+07	2.58729e+07	2.68366e+07	3.46403e+07	3.74292e+07	3.29947e+07	5.20997e+07	3.08137e+07	0.765953	-0.384673	0.0428973	0.916667	1.69574	down
Com_2370_neg	Genipin	C11 H14 O5	208.074	3.912	207.066	Invalid mass	No results	No match	8.58317e+06	8.36206e+06	8.84831e+06	9.59135e+06	8.56383e+06	1.12724e+07	9.23839e+06	1.13553e+07	1.36561e+07	1.1902e+07	1.55399e+07	1.04995e+07	0.764928	-0.386605	0.0185717	0.916667	1.97584	down
Com_10960_pos	Lithosprmoside	C14 H19 N O8	329.11	1.916	330.117	No results	Full match	Full match	2.03584e+06	2.37406e+06	2.1766e+06	2.26125e+06	2.46853e+06	2.5801e+06	2.77763e+06	3.52937e+06	3.46007e+06	2.44866e+06	2.82578e+06	3.12791e+06	0.764822	-0.386804	0.00424846	0.944444	1.82208	down
Com_1245_pos	8-Hydroxyquinoline	C9 H7 N O	145.052	6.3	146.06	Full match	Full match	Full match	5.7015e+07	4.54687e+07	2.81991e+07	4.38803e+07	5.08466e+07	3.34887e+07	5.10897e+07	5.02007e+07	7.59017e+07	4.90048e+07	5.95013e+07	5.63171e+07	0.756979	-0.401675	0.0474146	0.833333	1.74964	down
Com_3128_neg	cis,cis-Muconic acid	C6 H6 O4	142.027	1.21	141.02	Full match	No results	Full match	7.00343e+06	8.48082e+06	5.67266e+06	7.15565e+06	4.82737e+06	6.28093e+06	8.84617e+06	7.79009e+06	1.15769e+07	6.50312e+06	7.13709e+06	1.02596e+07	0.756451	-0.402681	0.0461963	0.833333	1.77826	down
Com_3582_neg	2'-Deoxyuridine-5-monophosphate	C9 H13 N2 O8 P	616.07	8.603	615.062	Invalid mass	No results	No results	3.04182e+06	3.64553e+06	4.64916e+06	2.39772e+06	4.10978e+06	5.37513e+06	5.06284e+06	5.63262e+06	5.70335e+06	4.6926e+06	5.30911e+06	4.45755e+06	0.752449	-0.410334	0.0460178	0.861111	1.40803	down
Com_18187_pos	Ligustroflavone	C33 H40 O18	724.225	1.749	725.231	No results	No results	Full match	1.05968e+06	1.21441e+06	721265	1.07712e+06	1.04412e+06	958703	1.12529e+06	1.45484e+06	1.30963e+06	1.44904e+06	1.45608e+06	1.28892e+06	0.751539	-0.41208	0.00789036	0.972222	1.62277	down
Com_4559_pos	1,3-Diphenylacetone	C15 H14 O	210.103	10.728	211.111	Full match	No results	No results	7.49463e+06	8.76075e+06	8.69309e+06	9.54072e+06	6.60794e+06	9.14598e+06	9.1261e+06	1.03374e+07	1.70122e+07	1.04977e+07	1.10221e+07	9.6533e+06	0.742706	-0.429138	0.0287258	0.944444	1.75369	down
Com_5140_neg	trans-3,5-Dimethoxy-4-hydroxycinnamaldehyde	C11 H12 O4	208.074	3.56	207.066	No results	No results	Full match	2.2312e+06	2.97473e+06	3.04219e+06	3.35887e+06	2.79432e+06	3.7096e+06	3.12212e+06	4.36897e+06	4.33006e+06	4.05796e+06	5.10425e+06	3.56072e+06	0.737893	-0.438516	0.0123146	0.916667	2.07187	down
Com_1222_neg	Timosaponin A3	C39 H64 O13	740.436	13.61	739.429	No results	No results	Full match	1.9802e+07	2.04441e+07	2.93469e+07	2.28963e+07	1.79663e+07	2.45122e+07	2.16003e+07	3.18495e+07	3.83999e+07	3.3662e+07	2.97664e+07	2.85498e+07	0.734207	-0.445742	0.0166011	0.888889	2.04939	down
Com_5370_pos	Phytocassane E	C20 H28 O3	316.203	12.953	317.21	No results	No results	Full match	6.81813e+06	7.42839e+06	4.85893e+06	5.77202e+06	4.53094e+06	4.77808e+06	6.16719e+06	8.1708e+06	1.17919e+07	5.80166e+06	8.09056e+06	6.85837e+06	0.729226	-0.455561	0.0475653	0.861111	1.34617	down
Com_1823_neg	(2R)-2,3-Dihydroxypropanoic acid	C3 H6 O4	106.027	1.368	105.019	Full match	Full match	No results	1.10093e+07	8.62446e+06	1.06292e+07	1.68204e+07	1.1796e+07	1.02907e+07	1.41499e+07	1.67215e+07	1.90175e+07	2.03516e+07	1.30052e+07	1.18759e+07	0.727175	-0.459625	0.0292087	0.888889	1.6932	down
Com_22249_pos	Methylophiopogonone A	C19 H16 O6	340.094	8.856	341.101	No results	No results	Full match	584019	532358	483641	638516	540865	796408	640905	737270	907058	963248	990873	754729	0.716009	-0.48195	0.00769168	0.916667	1.99466	down
Com_1977_neg	Quercetin-O-glucoside	C21 H20 O12	464.096	8.909	463.088	No results	No results	Full match	6.79643e+06	9.50821e+06	1.07118e+07	6.01362e+06	1.12831e+07	1.12642e+07	1.26803e+07	1.32648e+07	1.36967e+07	1.25441e+07	1.62594e+07	1.04632e+07	0.704326	-0.505684	0.0199401	0.916667	1.8905	down
Com_16075_pos	UR144 N-(5-hydroxypentyl) metabolite	C21 H29 N O2	327.219	11.928	328.226	Full match	No results	No results	929607	1.02088e+06	975920	1.17794e+06	978375	743130	1.48644e+06	1.63051e+06	1.49923e+06	1.11262e+06	1.56989e+06	1.0296e+06	0.699525	-0.515553	0.00621338	0.944444	1.25169	down
Com_2302_neg	Protobioside	C45 H74 O18	902.489	13.423	901.481	No results	No results	Full match	8.21412e+06	8.04383e+06	1.13945e+07	9.14807e+06	7.28097e+06	8.89614e+06	8.66188e+06	1.3308e+07	1.69118e+07	1.45458e+07	1.26638e+07	1.05206e+07	0.691506	-0.532187	0.0138784	0.888889	2.12911	down
Com_5320_neg	Geraniin	C41 H28 O27	952.084	9.217	951.077	No results	Full match	Full match	1.48739e+06	2.01878e+06	2.37061e+06	1.75046e+06	2.27892e+06	1.56732e+06	2.33498e+06	1.67622e+06	3.72415e+06	3.1118e+06	3.61414e+06	2.20915e+06	0.688253	-0.538988	0.0483451	0.805556	1.63185	down
Com_2878_neg	PC (2:0/16:1)	C26 H50 N O8 P	595.349	13.354	594.342	No results	Invalid mass	No results	3.8898e+06	5.87118e+06	9.3639e+06	3.43144e+06	6.97623e+06	7.55215e+06	7.70726e+06	7.44063e+06	1.09291e+07	9.01799e+06	8.52405e+06	1.03123e+07	0.687628	-0.5403	0.0450584	0.861111	1.70344	down
Com_8396_neg	(3R)-4,4-Dimethyl-2-oxotetrahydro-3-furanyl beta-D-glucopyranoside	C12 H20 O8	338.122	5.966	337.115	Invalid mass	No results	No results	1.10419e+06	1.57734e+06	1.09645e+06	1.52574e+06	1.18109e+06	1.39911e+06	1.48631e+06	1.64485e+06	2.69693e+06	1.54965e+06	1.98702e+06	2.1299e+06	0.685876	-0.54398	0.0107532	0.916667	2.11576	down
Com_4805_neg	8-O-acetyl shanzhiside methyl ester	C19 H28 O12	448.158	6.51	447.151	No results	No results	Full match	2.92356e+06	3.13297e+06	4.08759e+06	3.78888e+06	1.70641e+06	3.23482e+06	3.70464e+06	5.01668e+06	4.1528e+06	6.06567e+06	5.26011e+06	3.67105e+06	0.677201	-0.562344	0.0252825	0.888889	1.92633	down
Com_15352_pos	Tricin O-sinapoylpentoside	C33 H32 O15	668.176	3.084	669.184	No results	No results	Full match	1.02017e+06	1.13864e+06	735518	712448	1.33425e+06	1.04302e+06	1.34877e+06	1.47271e+06	1.65008e+06	1.54507e+06	1.82326e+06	1.37294e+06	0.649535	-0.622522	0.0048263	1	1.86691	down
Com_6249_neg	Pentadecanoic Acid	C15 H30 O2	288.23	11.547	287.223	Invalid mass	No results	No results	1.39028e+06	1.5978e+06	1.9538e+06	1.53412e+06	1.38941e+06	2.63027e+06	2.7421e+06	2.99453e+06	2.84933e+06	1.71504e+06	2.40903e+06	3.64979e+06	0.641552	-0.640362	0.0116221	0.916667	1.95275	down
Com_12428_pos	(1E,4Z,6E)-5-hydroxy-1,7-bis(4-hydroxyphenyl)hepta-1,4,6-trien-3-one	C19 H16 O4	270.144	9.93	309.108	Invalid mass	No results	No results	1.32529e+06	1.72683e+06	1.62195e+06	2.07285e+06	1.57917e+06	1.53507e+06	1.75704e+06	3.6267e+06	2.41005e+06	2.71514e+06	2.52355e+06	2.60084e+06	0.630779	-0.664794	0.00361549	0.972222	2.21254	down
Com_14063_pos	Menadione	C11 H8 O2	172.052	9.489	173.059	Full match	No results	Full match	1.2447e+06	1.75078e+06	998114	2.12885e+06	1.10735e+06	1.35745e+06	2.04712e+06	1.93785e+06	3.33233e+06	2.07016e+06	2.25484e+06	2.21543e+06	0.619672	-0.690424	0.00683611	0.916667	2.36619	down
Com_2715_neg	methyl 2-cyano-2-[2-nitro-4-(trifluoromethyl)phenyl]acetate	C11 H7 F3 N2 O4	576.075	6.126	287.03	Invalid mass	No results	No results	2.64572e+06	4.6778e+06	5.45062e+06	2.50973e+06	4.26207e+06	8.45429e+06	4.74811e+06	7.03864e+06	7.69888e+06	7.46366e+06	8.20869e+06	1.01372e+07	0.618172	-0.693919	0.0346312	0.833333	1.64878	down
Com_2647_neg	N-(4-chlorophenyl)-N'-(2-phenoxyphenyl)urea	C19 H15 Cl N2 O2	384.085	10.849	383.078	Invalid mass	No results	No results	5.59773e+06	6.02306e+06	7.09586e+06	5.18e+06	6.11749e+06	6.64247e+06	7.57201e+06	1.15623e+07	1.17551e+07	1.14346e+07	1.06356e+07	7.24929e+06	0.608824	-0.715903	0.00183535	1	2.35521	down
Com_6388_neg	Hexadecanedioic acid	C16 H30 O4	286.215	11.472	285.208	No results	No results	Full match	1.00847e+06	1.22801e+06	1.46238e+06	1.34175e+06	1.00223e+06	1.46659e+06	2.5461e+06	1.95732e+06	2.53209e+06	1.61895e+06	1.77378e+06	2.12125e+06	0.598386	-0.740852	0.000591025	1	2.35281	down
Com_17707_pos	3-(2-thienyl)-1,2,4-oxadiazole-5-carbohydrazide	C7 H6 N4 O2 S	232	10.859	233.007	Invalid mass	No results	No results	432988	564713	665645	493532	393324	802529	654220	955898	607249	1.63097e+06	1.08666e+06	848067	0.57975	-0.786497	0.0193726	0.888889	1.87204	down
Com_14517_neg	Bergenin	C14 H16 O9	328.08	7.978	327.073	No results	No results	Full match	78375.6	84325.1	82381.3	80461.7	65343.5	60576.8	85185.6	137533	96948.3	172216	402268	186757	0.417671	-1.25956	0.021376	1	2.36023	down
Com_13305_neg	Coixol	C8 H7 N O3	165.042	5.063	164.035	No results	No results	Full match	11476.2	10838.1	29383.5	20955.2	22739.2	13295.1	646330	11121.3	316519	21025.6	444977	306098	0.0622468	-4.00586	0.030532	0.805556	1.90701	down

## Sheet: Eth24h vs MOCK24h_up
Supplementary Table 5-5 Statistics of up-regulated DAMs in Eth24h vs MOCK24h
ID	Name	Formula	Molecular Weight	RT [min]	m/z	mzCloud_Results	mzVault_Results	MassList_Results	E24_1	E24_2	E24_3	E24_4	E24_5	E24_6	MOCK24_1	MOCK24_2	MOCK24_3	MOCK24_4	MOCK24_5	MOCK24_6	FC	log2FC	Pvalue	ROC	VIP	Up_Down
Com_6250_pos	Coumarin 6	C20 H18 N2 O2 S	350.11	6.406	351.117	No results	No results	Full match	9.52701e+06	9.22693e+06	1.07412e+07	6.65198e+06	7.49192e+06	1.05011e+07	2.06062e+06	1.4375e+06	2.84477e+06	491581	4.06778e+06	914834	4.58152	2.19583	0.0022017	1	2.02083	up
Com_3625_pos	Cytidine	C9 H13 N3 O5	243.086	10.888	244.094	Full match	No results	Full match	1.86743e+07	4.10259e+06	4.80096e+06	3.36812e+06	2.17841e+06	2.69145e+06	1.95039e+06	1.64344e+06	2.61403e+06	1.60165e+06	2.69326e+06	1.01882e+06	3.10858	1.63625	0.0371688	0.916667	1.50347	up
Com_9590_pos	Oridonin	C20 H28 O6	364.19	9.247	365.197	No results	No results	Full match	5.22532e+06	1.01046e+06	823601	1.56779e+06	1.61228e+06	1.50868e+06	712946	781751	728768	1.18312e+06	517181	504286	2.65311	1.40768	0.0257762	0.944444	1.57823	up
Com_3031_pos	Oleanolic acid	C30 H48 O3	438.349	15.112	439.356	Invalid mass	No results	No match	1.6516e+07	9.48324e+06	6.9972e+06	2.09734e+07	9.75104e+06	1.26324e+07	5.98743e+06	6.01421e+06	1.06204e+07	759350	6.43722e+06	1.42821e+06	2.44355	1.28898	0.0393162	0.916667	1.69122	up
Com_13693_pos	N-Acetyl-L-histidine	C8 H11 N3 O3	197.081	1.406	198.088	No results	No results	Full match	1.54222e+06	2.14884e+06	3.65155e+06	2.33699e+06	1.42391e+06	2.29659e+06	627148	254531	1.14604e+06	1.52358e+06	759874	1.17883e+06	2.44082	1.28736	0.0113466	0.972222	2.13521	up
Com_20639_pos	Ouabain	C29 H44 O12	566.268	11.785	567.275	Invalid mass	No results	No results	1.18354e+06	1.43427e+06	1.34946e+06	1.2054e+06	1.36747e+06	1.4087e+06	514953	541254	691795	578736	574307	424730	2.39007	1.25705	4.06877e-06	1	2.03089	up
Com_7224_pos	Heptamethoxyflavone	C22 H24 O9	432.141	8.225	433.148	No results	No results	Full match	4.37294e+06	7.51759e+06	9.79481e+06	7.63762e+06	6.08773e+06	4.04859e+06	3.25387e+06	3.51365e+06	1.06179e+06	2.78888e+06	3.29624e+06	3.02776e+06	2.32905	1.21974	0.00445639	1	2.28549	up
Com_22062_pos	Dioscin	C45 H72 O16	868.481	14.37	869.488	No results	No results	Full match	300878	470637	407203	860473	1.1491e+06	512366	254544	280569	261649	185267	336957	284765	2.3075	1.20633	0.0122076	0.972222	1.78332	up
Com_631_neg	Ursolic acid	C30 H48 O3	456.361	14.947	455.353	Full match	No results	Full match	4.92037e+07	3.26708e+07	2.18821e+07	5.17145e+07	2.99814e+07	3.07841e+07	2.1787e+07	1.81599e+07	2.38628e+07	4.78159e+06	2.03844e+07	7.18578e+06	2.24868	1.16908	0.018948	0.972222	1.42438	up
Com_4351_neg	D-ribose 5-phosphate	C5 H11 O8 P	230.019	1.233	229.012	Full match	No results	Full match	2.83486e+06	4.40519e+06	7.25048e+06	5.19347e+06	5.01926e+06	6.48286e+06	2.54041e+06	2.6561e+06	2.84753e+06	2.12433e+06	2.01573e+06	1.85722e+06	2.22102	1.15122	0.00119157	0.972222	2.28027	up
Com_1851_pos	N-[2-chloro-6-(trifluoromethoxy)phenyl]-2,2-dimethylpropanamide	C12 H13 Cl F3 N O2	295.057	1.31	296.065	Full match	No results	No results	4.19279e+07	1.79426e+07	2.45652e+07	2.21409e+07	3.35361e+07	3.16742e+07	1.78777e+07	1.09522e+07	1.76253e+07	8.91011e+06	1.37721e+07	1.06682e+07	2.15256	1.10606	0.001303	1	2.04677	up
Com_5315_pos	Ginkgolide C	C20 H24 O11	440.131	9.116	441.138	No results	No results	Full match	4.30874e+06	1.14626e+07	1.35357e+07	6.12353e+06	1.168e+07	1.32458e+07	4.80491e+06	5.76507e+06	3.96023e+06	4.4094e+06	4.19143e+06	5.75251e+06	2.08965	1.06326	0.0168976	0.888889	1.84115	up
Com_1445_pos	delta-Tridecalactone	C13 H24 O2	212.177	11.888	213.184	No results	No results	Full match	5.16193e+07	3.53416e+07	3.71292e+07	5.48987e+07	4.23024e+07	4.07799e+07	2.04878e+07	1.78398e+07	2.9741e+07	7.19694e+06	2.8899e+07	2.20894e+07	2.07575	1.05363	0.0107827	1	1.53784	up
Com_10988_pos	Santacruzamate A	C15 H22 N2 O3	278.162	9.274	279.169	No results	No results	Full match	4.20501e+06	4.13081e+06	3.97239e+06	3.68281e+06	4.35081e+06	3.91231e+06	2.01999e+06	1.96843e+06	2.06589e+06	1.6998e+06	1.97906e+06	1.99486e+06	2.06805	1.04827	3.9465e-09	1	2.47014	up
Com_18538_pos	Phe-Phe	C18 H20 N2 O3	312.146	9.366	313.154	No results	No results	Full match	1.45864e+06	1.41656e+06	1.61704e+06	1.55199e+06	1.70945e+06	1.84934e+06	805590	756441	895177	666495	755088	786055	2.05859	1.04166	1.67165e-07	1	2.59955	up
Com_341_pos	DNH	C14 H20 N6 O7	384.139	10.276	385.146	Full match	No results	No results	3.10047e+08	2.87106e+08	2.80571e+08	2.87457e+08	3.75456e+08	3.48785e+08	1.12536e+08	1.45805e+08	1.75491e+08	7.73052e+07	2.52753e+08	1.58458e+08	2.04849	1.03456	0.00422505	1	1.43926	up
Com_5365_pos	N-lactoyl-phenylalanine	C12 H15 N O4	237.099	9.219	238.106	No results	No results	Full match	1.15633e+07	3.6995e+06	3.93982e+06	3.86142e+06	3.35741e+06	2.75931e+06	2.24754e+06	2.44426e+06	3.29997e+06	2.44084e+06	2.33675e+06	2.43183e+06	1.91963	0.940831	0.049933	0.972222	1.6538	up
Com_5025_pos	PC (16:1e/2:0)	C26 H52 N O7 P	521.347	14.946	522.354	No results	Full match	Full match	7.21666e+06	1.3631e+07	1.03692e+07	1.39746e+07	1.05782e+07	1.16473e+07	8.10572e+06	4.5078e+06	8.24199e+06	4.90462e+06	4.84117e+06	4.77559e+06	1.90568	0.930303	0.00153497	0.944444	1.64919	up
Com_7002_neg	LPC 18:1	C26 H52 N O7 P	581.37	14.943	580.363	No results	Invalid mass	No results	1.97986e+06	2.86011e+06	1.88687e+06	3.18999e+06	1.89138e+06	2.22286e+06	1.69857e+06	906566	2.11047e+06	1.12792e+06	929704	904978	1.82739	0.869784	0.00605139	0.916667	1.58022	up
Com_711_pos	Glabrolide	C30 H44 O4	468.323	12.239	469.33	No results	Full match	No results	1.18202e+08	9.79391e+07	1.262e+08	8.35916e+07	1.03752e+08	1.04504e+08	5.15219e+07	3.3922e+07	9.68504e+07	6.3378e+07	5.31082e+07	5.20079e+07	1.8079	0.854313	0.00445556	0.972222	1.35414	up
Com_13209_pos	10-Deacetylasperulosidic acid	C16 H22 O11	390.117	10.015	391.124	No results	No results	Full match	2.92848e+06	2.81391e+06	2.79114e+06	1.68964e+06	2.85255e+06	2.28121e+06	993466	1.01675e+06	2.79502e+06	897873	1.63552e+06	1.26572e+06	1.78479	0.835751	0.0118888	0.916667	1.80929	up
Com_23437_pos	N-(p-Coumaroyl) serotonin	C19 H18 N2 O3	644.264	11.081	645.271	Invalid mass	No results	No results	445146	596084	650673	566769	874762	721062	381421	455019	386861	300140	287415	352498	1.78172	0.833272	0.000815122	0.972222	1.79893	up
Com_3517_pos	Timosaponin A1	C33 H54 O8	578.38	14.445	579.388	No results	No results	Full match	1.47855e+07	1.61095e+07	2.09862e+07	1.83578e+07	2.19446e+07	1.43529e+07	1.30935e+07	3.17517e+06	1.33917e+07	1.09517e+07	1.09595e+07	8.34159e+06	1.77818	0.830402	0.0296943	1	1.60502	up
Com_5820_neg	LysoPE 18:2 (2n isomer)	C23 H44 N O7 P	477.286	14.143	476.279	No results	No results	Full match	3.89711e+06	3.29819e+06	4.43786e+06	3.57367e+06	3.42505e+06	3.79573e+06	2.34901e+06	1.90736e+06	2.1729e+06	2.0015e+06	2.28175e+06	1.95571e+06	1.77038	0.824061	1.8782e-06	1	2.79792	up
Com_2960_neg	2'-Deoxyguanosine 5'-monophosphate (dGMP)	C10 H14 N5 O7 P	347.063	1.42	346.055	Full match	No results	Full match	7.44856e+06	1.27681e+07	1.28229e+07	8.74393e+06	7.5175e+06	5.43027e+06	4.01892e+06	4.30369e+06	6.13036e+06	5.91785e+06	6.57622e+06	4.26385e+06	1.75359	0.810315	0.0103677	0.916667	1.80785	up
Com_6238_pos	4-oxododecanedioic acid	C12 H20 O5	266.112	10.54	267.119	Invalid mass	No results	No results	8.4699e+06	7.25942e+06	7.13143e+06	1.05168e+07	6.40872e+06	6.02092e+06	3.62964e+06	4.33817e+06	4.64413e+06	3.20967e+06	5.01829e+06	5.30098e+06	1.75232	0.809267	0.00065102	1	1.80418	up
Com_11638_pos	Coniferin	C16 H22 O8	364.112	10.54	365.119	Invalid mass	No results	No results	2.48637e+06	3.13318e+06	2.90474e+06	3.49234e+06	4.36775e+06	3.00369e+06	1.18123e+06	1.43702e+06	2.33184e+06	982866	3.1014e+06	2.25315e+06	1.71766	0.780443	0.0191692	0.916667	2.04368	up
Com_112_pos	Adenosine	C10 H13 N5 O4	267.096	3.392	268.103	Full match	Full match	Full match	8.65507e+08	1.18048e+09	9.94847e+08	9.22492e+08	8.27239e+08	8.07979e+08	4.31661e+08	5.0068e+08	6.14491e+08	4.79791e+08	7.43638e+08	5.16755e+08	1.70323	0.768274	0.000369562	1	2.00505	up
Com_11780_pos	Ganoderic acid C2	C30 H46 O7	518.323	11.231	519.329	No results	No results	Full match	3.76354e+06	2.78973e+06	3.72481e+06	2.88667e+06	3.29995e+06	2.86435e+06	1.71808e+06	2.17214e+06	2.61382e+06	1.6074e+06	1.40585e+06	1.84992e+06	1.70042	0.765892	0.000806424	1	1.97655	up
Com_5809_pos	LQH	C17 H28 N6 O5	396.212	11.721	397.219	Full match	No results	No results	8.23938e+06	6.68343e+06	7.09993e+06	8.56264e+06	9.31792e+06	8.0517e+06	4.36861e+06	4.58293e+06	7.3654e+06	1.46017e+06	6.41253e+06	4.02388e+06	1.69972	0.765295	0.0405525	0.944444	1.27294	up
Com_11239_pos	tert-Butyl N-[1-(aminocarbonyl)-3-methylbutyl]carbamate	C11 H22 N2 O3	230.162	7.176	231.169	Full match	No results	No results	4.0583e+06	3.12521e+06	4.19855e+06	2.71827e+06	3.36502e+06	2.6851e+06	1.57372e+06	2.12596e+06	2.17767e+06	1.64566e+06	2.25941e+06	2.17388e+06	1.68534	0.753042	0.000535363	1	2.19216	up
Com_2092_pos	Epigallocatechin	C15 H14 O7	306.075	1.414	307.082	No results	Full match	Full match	3.34397e+07	3.07408e+07	3.03726e+07	3.967e+07	3.1012e+07	3.35997e+07	1.62377e+07	2.17363e+07	1.51133e+07	2.41546e+07	2.20435e+07	1.98473e+07	1.66902	0.739	0.000347659	1	1.98138	up
Com_6865_pos	Epsilon-Viniferin	C28 H22 O6	454.143	1.479	455.15	No results	No results	Full match	3.71675e+06	6.60509e+06	9.94921e+06	9.23939e+06	4.18831e+06	8.35566e+06	5.13876e+06	4.92746e+06	4.7513e+06	2.43525e+06	4.58711e+06	3.42269e+06	1.66469	0.735257	0.048846	0.777778	1.20583	up
Com_6446_pos	2-(4-chlorophenyl)-4-(methylthio)-6-(2-thienyl)pyrimidine	C15 H11 Cl N2 S2	318	9.385	319.007	Invalid mass	No results	No results	3.27658e+06	6.26298e+06	7.7296e+06	1.00848e+07	5.71041e+06	7.54757e+06	3.08339e+06	4.52233e+06	3.77042e+06	4.35764e+06	3.88815e+06	5.05686e+06	1.64562	0.718633	0.0328979	0.861111	1.16367	up
Com_125_neg	Bilobalide	C15 H18 O8	326.1	7.325	325.093	No results	Full match	Full match	4.47999e+08	4.04869e+08	4.25214e+08	4.38575e+08	4.77357e+08	5.21008e+08	2.35654e+08	2.80783e+08	2.98495e+08	2.47997e+08	3.56644e+08	2.33554e+08	1.64236	0.715767	0.000199481	1	1.93914	up
Com_3338_neg	Denin	C33 H56 O14	676.368	14.153	675.361	No results	No results	Full match	8.9927e+06	8.76362e+06	6.97686e+06	8.52797e+06	1.01093e+07	9.59653e+06	6.69144e+06	5.30708e+06	6.46975e+06	5.01421e+06	5.08505e+06	3.70812e+06	1.64108	0.714646	0.000977335	1	2.15525	up
Com_8482_neg	Sattabacin	C13 H18 O2	206.131	8.686	205.124	No results	No results	Full match	1.84099e+06	1.98032e+06	2.26248e+06	2.22736e+06	1.74759e+06	2.01622e+06	1.28327e+06	1.32657e+06	838160	1.08171e+06	1.5869e+06	1.26143e+06	1.63661	0.710708	0.00120701	1	1.37947	up
Com_9885_neg	LPA 18:0	C21 H43 O7 P	438.275	14.857	437.267	No results	Full match	Full match	901755	1.13423e+06	874257	1.65446e+06	708559	1.0094e+06	719190	564657	461634	654590	795674	647706	1.63464	0.708973	0.00936435	0.944444	1.56435	up
Com_3619_neg	Adenosine 5'-monophosphate	C10 H14 N5 O7 P	347.063	1.956	346.055	Full match	Full match	Full match	7.62966e+06	9.50789e+06	8.23153e+06	6.96559e+06	5.0588e+06	8.66451e+06	3.84203e+06	3.08192e+06	6.62509e+06	4.36271e+06	6.13307e+06	4.19525e+06	1.63094	0.705707	0.00753874	0.944444	1.76538	up
Com_10572_pos	Phenylacetylglutamine	C13 H16 N2 O4	264.11	8.925	265.117	No results	No results	Full match	4.19448e+06	4.14697e+06	4.20867e+06	3.92872e+06	5.08926e+06	4.77554e+06	2.6352e+06	2.78751e+06	2.72978e+06	1.06833e+06	3.78092e+06	3.25382e+06	1.62059	0.69652	0.0286873	1	2.03455	up
Com_457_pos	Aminopurine	C5 H5 N5	135.054	2.806	136.062	No results	No results	Full match	1.82823e+08	2.48122e+08	1.54932e+08	1.7872e+08	1.64007e+08	1.70004e+08	7.35755e+07	1.09688e+08	1.39218e+08	9.60371e+07	1.56947e+08	1.04534e+08	1.6156	0.692069	0.00457849	0.972222	1.79564	up
Com_1374_pos	Nicotinic acid	C6 H5 N O2	123.032	1.424	124.039	Full match	Full match	Full match	3.18051e+07	4.88687e+07	7.22286e+07	3.55958e+07	5.29345e+07	4.33063e+07	2.55452e+07	3.39677e+07	3.21208e+07	3.04009e+07	2.84568e+07	2.59047e+07	1.6142	0.690822	0.0116813	0.944444	2.03077	up
Com_5428_pos	Rottlerin	C30 H28 O8	494.199	9.824	495.207	Invalid mass	No results	No results	1.10112e+07	1.02317e+07	1.07693e+07	1.05634e+07	1.20327e+07	1.28595e+07	5.74393e+06	5.96619e+06	8.08142e+06	4.24253e+06	1.11402e+07	6.75917e+06	1.60892	0.686097	0.0106329	0.888889	1.63371	up
Com_1941_pos	D-(+)-Proline	C5 H9 N O2	115.063	8.794	116.07	Full match	Full match	Full match	3.10214e+07	2.35325e+07	3.2112e+07	1.91952e+07	2.88066e+07	2.36009e+07	2.73903e+07	1.29926e+07	1.2837e+07	1.08426e+07	1.73849e+07	1.75268e+07	1.59909	0.67725	0.0124657	0.916667	1.755	up
Com_1269_pos	(3beta,9xi)-3-(beta-D-Glucopyranosyloxy)-14-hydroxycard-20(22)-enolide	C29 H44 O9	514.313	14.345	515.32	Invalid mass	No results	No results	4.7214e+07	5.38368e+07	4.21832e+07	6.62625e+07	5.58202e+07	6.90973e+07	4.4651e+07	4.67501e+07	3.56427e+07	2.18543e+07	3.3058e+07	2.88707e+07	1.5862	0.665577	0.00775157	0.944444	2.01181	up
Com_7196_pos	VNH	C15 H24 N6 O5	368.18	11.325	369.187	Full match	No results	No results	6.42874e+06	4.8884e+06	5.47603e+06	7.47013e+06	7.33745e+06	6.22827e+06	2.88718e+06	3.60305e+06	4.85204e+06	2.67622e+06	6.0037e+06	3.98942e+06	1.57545	0.655761	0.0100552	0.944444	1.6915	up
Com_4608_pos	5-[4-(phenylsulfonyl)phenyl]-1H-pyrazole	C15 H12 N2 O2 S	284.06	2.005	285.068	Invalid mass	No results	No results	1.40376e+07	1.0421e+07	9.57582e+06	9.64919e+06	1.00497e+07	8.65358e+06	5.60034e+06	6.1306e+06	7.22111e+06	4.87996e+06	7.95086e+06	7.86203e+06	1.57364	0.654107	0.00156313	1	1.36599	up
Com_528_pos	L-Glutathione oxidized	C20 H32 N6 O12 S2	612.149	2.48	307.082	Full match	Full match	Full match	1.39617e+08	1.41331e+08	1.44812e+08	1.96591e+08	1.52139e+08	1.64524e+08	8.50431e+07	8.52489e+07	1.0561e+08	9.33298e+07	1.23378e+08	1.04317e+08	1.57308	0.653597	0.000197939	1	1.81806	up
Com_8899_pos	6??-Hydroxytestosterone	C19 H28 O3	304.203	13.043	305.21	Full match	No results	No results	3.20598e+06	4.51356e+06	3.27314e+06	5.66743e+06	6.36667e+06	5.24115e+06	2.5327e+06	3.46093e+06	3.93255e+06	1.56046e+06	4.55693e+06	1.9516e+06	1.57086	0.651557	0.0435619	0.805556	1.46868	up
Com_4657_pos	Biotin	C10 H16 N2 O3 S	488.186	9.821	489.193	Invalid mass	No results	No results	1.38779e+07	1.13021e+07	1.34468e+07	9.96773e+06	1.36927e+07	6.4387e+06	5.73336e+06	8.16161e+06	8.18262e+06	4.13233e+06	1.07582e+07	6.83134e+06	1.5691	0.64994	0.0296209	0.861111	1.0123	up
Com_3763_pos	Vitamin B3	C6 H6 N2 O	122.048	1.435	123.055	No results	No results	Full match	1.28073e+07	1.89441e+07	2.14242e+07	1.88769e+07	1.49752e+07	1.21877e+07	9.07345e+06	7.50504e+06	1.3853e+07	1.04519e+07	1.41464e+07	8.48906e+06	1.56198	0.643379	0.0101164	0.888889	1.22991	up
Com_2036_pos	UDP	C9 H14 N2 O12 P2	404.001	1.62	405.008	No results	No results	Full match	2.32305e+07	3.35007e+07	3.77029e+07	3.35673e+07	4.24284e+07	3.65393e+07	2.0915e+07	2.33429e+07	2.41095e+07	2.16758e+07	2.19884e+07	2.0652e+07	1.55987	0.641425	0.00281699	0.944444	2.30742	up
Com_13551_pos	2-(2-amino-3-methylbutanamido)-3-phenylpropanoic acid	C14 H20 N2 O3	264.146	8.206	265.153	Full match	No results	Full match	2.96696e+06	2.92013e+06	3.59897e+06	2.48113e+06	3.24938e+06	2.35403e+06	1.82324e+06	2.00464e+06	1.78201e+06	1.72639e+06	1.82398e+06	2.11699e+06	1.55806	0.639748	0.000480163	1	1.9905	up
Com_623_neg	LPA 18:3	C21 H37 O7 P	432.228	13.972	431.221	No results	Full match	No results	8.67814e+07	8.11941e+07	5.36972e+07	8.52886e+07	6.05856e+07	8.04042e+07	4.96704e+07	4.95431e+07	5.38517e+07	5.09987e+07	4.72111e+07	3.85023e+07	1.54585	0.628397	0.00209289	0.972222	2.09279	up
Com_357_neg	LPA 18:2	C21 H39 O7 P	434.243	14.23	433.236	No results	Full match	No results	1.73351e+08	2.00461e+08	1.08582e+08	1.5377e+08	1.51925e+08	1.57945e+08	7.34784e+07	1.15742e+08	1.19957e+08	8.82871e+07	1.10768e+08	1.06195e+08	1.53969	0.622644	0.00356956	0.916667	1.89037	up
Com_1115_pos	Integrifoside A	C21 H36 O8	416.24	11.135	417.247	No results	No results	Full match	5.59079e+07	4.56264e+07	5.19284e+07	7.98194e+07	5.97366e+07	5.49035e+07	2.74228e+07	3.42044e+07	4.59261e+07	2.38924e+07	5.98046e+07	3.49447e+07	1.53815	0.621198	0.0187144	0.833333	1.77653	up
Com_1344_pos	Tuberonic acid hexoside	C18 H28 O9	388.172	9.783	389.179	No results	No results	Full match	4.95043e+07	6.97111e+07	5.11952e+07	5.09353e+07	5.57906e+07	5.88007e+07	3.14823e+07	4.05662e+07	4.41611e+07	2.55636e+07	4.24656e+07	3.48561e+07	1.5333	0.616636	0.00220058	1	1.85716	up
Com_7802_neg	PMeOH (13:1-18:2)	C35 H63 O8 P	642.435	14.992	641.428	No results	Invalid mass	No results	2.49334e+06	1.86076e+06	1.64171e+06	1.74263e+06	1.39168e+06	1.4073e+06	1.38212e+06	1.02053e+06	1.07609e+06	1.14285e+06	1.05468e+06	1.21169e+06	1.52983	0.613373	0.00370293	1	1.55609	up
Com_16335_pos	N-Sinapoylputrescine	C15 H22 N2 O4	294.157	7.985	295.164	No results	No results	Full match	2.12563e+06	2.2205e+06	2.39243e+06	2.06595e+06	1.97785e+06	2.35995e+06	1.44224e+06	1.31543e+06	1.43716e+06	1.23409e+06	1.5765e+06	1.6132e+06	1.52487	0.60869	1.70878e-05	1	2.31561	up
Com_483_pos	5'-S-Methyl-5'-thioadenosine	C11 H15 N5 O3 S	297.089	7.195	298.096	Full match	Full match	Full match	1.98128e+08	1.99029e+08	1.56311e+08	1.8062e+08	1.54303e+08	1.53741e+08	9.21754e+07	1.08322e+08	1.34737e+08	1.23489e+08	1.43958e+08	8.76754e+07	1.50955	0.594122	0.00223547	1	1.36421	up
Com_3052_neg	Saikosaponin B2	C42 H68 O13	780.468	15.114	779.46	No results	No results	Full match	5.86243e+06	5.67701e+06	6.7196e+06	7.19737e+06	5.6042e+06	6.65081e+06	4.86981e+06	4.24022e+06	3.40519e+06	3.61386e+06	3.82629e+06	5.05625e+06	1.50776	0.592403	0.000564608	1	1.63298	up
Com_19516_pos	p-Nitroaniline	C6 H6 N2 O2	138.043	1.895	139.05	No results	No results	Full match	759619	703211	963474	784859	951920	792002	574947	562342	574429	536362	488704	549625	1.50775	0.592398	0.000179647	1	1.506	up
Com_7792_pos	Leucylproline	C11 H20 N2 O3	228.146	7.257	229.154	Full match	No results	Full match	6.82622e+06	6.21717e+06	7.10426e+06	6.32314e+06	6.98385e+06	6.47039e+06	4.1007e+06	4.23197e+06	3.61655e+06	3.03006e+06	7.15488e+06	4.59756e+06	1.49355	0.578741	0.0132646	0.833333	1.26601	up
Com_2767_neg	Carnosol	C20 H26 O4	330.182	13.798	329.175	No results	No results	Full match	1.1241e+07	1.3238e+07	9.97149e+06	1.3164e+07	9.07768e+06	1.01064e+07	6.51084e+06	6.44893e+06	8.72857e+06	8.02573e+06	7.69738e+06	7.32004e+06	1.49332	0.578526	0.000687617	1	1.81673	up
Com_2810_neg	Phenylacetaldehyde	C8 H8 O	120.058	7.326	119.05	Full match	No results	No results	1.04981e+07	9.21068e+06	9.83574e+06	8.97774e+06	1.02406e+07	1.2113e+07	5.55919e+06	6.50605e+06	8.47691e+06	6.5088e+06	9.05296e+06	4.76697e+06	1.48947	0.574796	0.00660015	0.972222	1.58697	up
Com_3293_neg	LPI 16:0	C25 H49 O12 P	572.297	14.373	571.289	No results	Full match	No match	1.06453e+07	1.10505e+07	8.80766e+06	1.05042e+07	8.64811e+06	9.73132e+06	6.05925e+06	6.44214e+06	8.0393e+06	7.52032e+06	6.47879e+06	5.49454e+06	1.4834	0.568909	0.000303139	1	1.91634	up
Com_9705_pos	Kaempferide	C16 H12 O6	300.062	11.464	301.07	No results	No results	Full match	1.82686e+06	2.25504e+06	2.18575e+06	2.23361e+06	2.27817e+06	1.43312e+06	591470	1.28615e+06	1.3633e+06	1.43555e+06	1.54398e+06	2.02588e+06	1.48097	0.566538	0.0492456	0.888889	1.19446	up
Com_12724_pos	Suberosin	C15 H16 O3	244.109	9.482	245.116	No results	No results	Full match	2.67047e+06	3.00104e+06	2.27795e+06	2.51971e+06	2.50872e+06	3.72834e+06	1.52965e+06	2.02182e+06	2.33811e+06	1.58218e+06	1.99033e+06	1.8363e+06	1.47864	0.56427	0.00250026	0.972222	2.04624	up
Com_8492_pos	Proscillaridin A	C30 H42 O8	530.284	12.983	531.292	Invalid mass	No results	No results	4.45641e+06	6.71159e+06	6.29112e+06	3.70728e+06	7.14841e+06	5.07195e+06	2.81217e+06	4.11842e+06	5.64039e+06	4.48169e+06	1.9949e+06	3.57253e+06	1.47598	0.561671	0.04968	0.833333	1.524	up
Com_24450_pos	Resiniferatoxin	C37 H40 O9	666.226	10.341	667.234	Invalid mass	No results	No results	449570	391245	721055	514702	428066	514117	366657	316290	458116	224674	391282	296511	1.47003	0.555848	0.0158521	0.888889	1.44529	up
Com_8504_pos	Biliverdin	C33 H34 N4 O6	582.246	12.162	583.254	No results	No results	Full match	5.27371e+06	5.34659e+06	5.42738e+06	5.84233e+06	6.05832e+06	7.08753e+06	4.1579e+06	4.68446e+06	4.25486e+06	3.1718e+06	3.65009e+06	4.08142e+06	1.45979	0.545765	0.000395726	1	1.92159	up
Com_916_neg	Uridine	C9 H12 N2 O6	244.07	2.395	243.062	Full match	Full match	Full match	5.41992e+07	4.71977e+07	4.65506e+07	4.26648e+07	3.52783e+07	3.58744e+07	1.85389e+07	3.0222e+07	3.04633e+07	2.95638e+07	3.88953e+07	3.21541e+07	1.45557	0.54158	0.0112851	0.944444	1.33141	up
Com_5370_pos	Phytocassane E	C20 H28 O3	316.203	12.953	317.21	No results	No results	Full match	1.08745e+07	1.12219e+07	1.44086e+07	9.99802e+06	1.21069e+07	9.18302e+06	6.16719e+06	8.1708e+06	1.17919e+07	5.80166e+06	8.09056e+06	6.85837e+06	1.44608	0.532147	0.0129132	0.888889	1.41619	up
Com_20845_pos	Dinophysistoxin-1	C45 H70 O13	840.447	14.097	841.452	Invalid mass	No results	No results	477167	722035	661270	629327	888399	606860	283203	554591	544332	263207	490512	624521	1.44367	0.529742	0.0494513	0.861111	1.25712	up
Com_5078_pos	Medicagenic acid	C30 H46 O6	502.328	11.201	503.336	No results	Full match	No results	9.9424e+06	8.32836e+06	1.22926e+07	1.37951e+07	1.20037e+07	1.1333e+07	8.01224e+06	9.7188e+06	1.01895e+07	6.55358e+06	7.33165e+06	5.15237e+06	1.44161	0.527676	0.0152841	0.916667	1.20142	up
Com_4397_pos	Olivetol	C11 H16 O2	180.115	10.285	181.122	No results	No results	Full match	1.26309e+07	1.06447e+07	1.12794e+07	1.31305e+07	1.41568e+07	1.37843e+07	7.3466e+06	9.49666e+06	1.18057e+07	6.03284e+06	8.54042e+06	9.37523e+06	1.43784	0.523903	0.00811333	0.944444	1.32193	up
Com_1823_pos	AL 8810 Methyl ester	C25 H33 F O4	438.222	11.272	439.229	Invalid mass	No results	No results	3.65264e+07	3.05512e+07	3.23849e+07	4.68802e+07	4.00707e+07	3.69382e+07	1.88875e+07	2.44962e+07	3.24624e+07	1.61291e+07	3.86275e+07	2.53123e+07	1.43252	0.518556	0.0310455	0.833333	1.59611	up
Com_20073_pos	2-Phenylphenol	C12 H10 O	170.073	10.719	171.08	No results	No results	Full match	1.19028e+06	1.17188e+06	1.40973e+06	1.21181e+06	1.5283e+06	1.31569e+06	747839	791689	1.18893e+06	904917	949526	902007	1.42713	0.513118	0.00147724	0.972222	1.78416	up
Com_14863_pos	gamma-Glu-Leu	C11 H20 N2 O5	260.136	8.751	261.143	No results	No results	Full match	2.53904e+06	2.90393e+06	2.46307e+06	1.62714e+06	2.13444e+06	2.22447e+06	1.62112e+06	1.34963e+06	1.5757e+06	1.39748e+06	1.8732e+06	1.93466e+06	1.42457	0.510525	0.00693011	0.944444	1.74908	up
Com_19839_pos	Gallic acid trimethyl ether	C10 H12 O5	212.068	8.557	213.075	No results	Full match	Full match	1.05467e+06	1.61649e+06	1.42748e+06	1.29516e+06	1.36677e+06	1.21225e+06	785347	941904	1.1853e+06	889281	1.04862e+06	767019	1.41929	0.505171	0.00311727	0.972222	1.49155	up
Com_6795_pos	1-(4-methoxyphenyl)propane-1,2-diol	C10 H14 O3	164.083	8.709	165.091	Invalid mass	No match	No match	8.50615e+06	6.46811e+06	6.58546e+06	9.13133e+06	6.91032e+06	7.5736e+06	4.65804e+06	6.83772e+06	6.2858e+06	3.09742e+06	5.78778e+06	5.1898e+06	1.41807	0.503934	0.0227458	0.944444	1.32427	up
Com_673_pos	Cuminaldehyde	C10 H12 O	148.089	12.879	149.096	Full match	No results	No results	8.8533e+07	1.06193e+08	1.46316e+08	1.27694e+08	1.45792e+08	1.29854e+08	8.07062e+07	8.23502e+07	9.50311e+07	7.10098e+07	1.08304e+08	8.78147e+07	1.41729	0.503132	0.00723669	0.916667	1.20094	up
Com_6004_pos	Coumalic acid	C6 H4 O4	140.011	1.955	141.018	No results	No results	Full match	7.5268e+06	8.5404e+06	9.86083e+06	9.51817e+06	1.01046e+07	1.04475e+07	5.56019e+06	6.75952e+06	7.39105e+06	5.87849e+06	6.65169e+06	7.38446e+06	1.41319	0.498958	0.000569552	1	1.59786	up
Com_21333_pos	Isradipine	C19 H21 N3 O5	818.198	5.414	410.106	Invalid mass	No results	No results	701647	896048	1.09195e+06	1.24586e+06	863314	1.13264e+06	654284	557419	718901	649742	933022	690488	1.41096	0.496675	0.0129604	0.888889	1.51931	up
Com_5014_pos	NNK	C14 H26 N6 O6	356.179	10.637	357.187	Invalid mass	No results	No results	1.00857e+07	1.07424e+07	1.09489e+07	9.90216e+06	8.23984e+06	8.48285e+06	6.2173e+06	5.33407e+06	7.55056e+06	5.38289e+06	9.43481e+06	7.52596e+06	1.40912	0.494797	0.00918311	0.944444	1.43172	up
Com_590_neg	Uridine 5'-diphosphogalactose	C15 H24 N2 O17 P2	566.055	1.265	565.048	Full match	Full match	Full match	4.56973e+07	7.86979e+07	6.71428e+07	8.42772e+07	8.04028e+07	8.0629e+07	5.66447e+07	5.23707e+07	6.03869e+07	4.44355e+07	5.17153e+07	4.4663e+07	1.4082	0.493854	0.016456	0.888889	1.64202	up
Com_15396_pos	Harpagide	C15 H24 O10	364.135	10.725	365.142	No results	No results	Full match	1.26528e+06	1.63712e+06	1.58716e+06	1.32511e+06	2.70501e+06	1.64887e+06	890217	1.08921e+06	1.58868e+06	1.35238e+06	1.11322e+06	1.23012e+06	1.39989	0.485312	0.0436937	0.861111	1.10817	up
Com_6274_pos	Ethyl paraben	C9 H10 O3	166.063	12.844	167.07	Full match	Full match	Full match	8.99972e+06	9.44067e+06	1.18415e+07	8.97908e+06	7.50321e+06	8.61678e+06	4.10095e+06	6.78025e+06	8.01498e+06	6.0742e+06	9.17443e+06	5.54815e+06	1.39523	0.480507	0.027852	0.861111	1.71886	up
Com_3421_pos	8-Hydroxy-2-Deoxyguanosine	C10 H13 N5 O5	283.09	3.871	284.098	No results	No results	Full match	1.97069e+07	2.03039e+07	1.62802e+07	1.97111e+07	1.29173e+07	1.41961e+07	1.36914e+07	1.34173e+07	9.15058e+06	9.43866e+06	1.65119e+07	1.19519e+07	1.39041	0.475515	0.0208942	0.861111	1.65916	up
Com_170_neg	Yuheinoside	C16 H24 O9	360.142	7.515	359.135	No results	No results	Full match	4.0097e+08	3.93802e+08	2.69258e+08	3.24326e+08	3.56679e+08	3.42722e+08	1.60988e+08	2.26995e+08	3.62169e+08	2.36748e+08	2.86147e+08	2.30177e+08	1.38885	0.473894	0.0242546	0.861111	1.0946	up
Com_2474_pos	Folinic acid	C20 H23 N7 O7	435.209	6.611	436.216	Invalid mass	No results	No results	2.51417e+07	2.02697e+07	3.12125e+07	2.37069e+07	2.4784e+07	2.67333e+07	1.95012e+07	1.56734e+07	1.63203e+07	1.64058e+07	2.13382e+07	2.03755e+07	1.38529	0.470192	0.00216597	0.944444	1.99588	up
Com_2825_neg	LPI 18:3	C27 H47 O12 P	594.281	13.846	593.274	No results	Full match	No results	1.32994e+07	1.1822e+07	8.82022e+06	1.08915e+07	1.12663e+07	1.07778e+07	8.99994e+06	7.86442e+06	7.79902e+06	8.52057e+06	8.9857e+06	6.1192e+06	1.38494	0.469823	0.00234609	0.944444	1.61031	up
Com_3185_pos	(5-L-Glutamyl)-L-amino acid	C8 H14 N2 O5	218.089	1.424	219.096	No results	No results	Full match	1.88313e+07	2.15834e+07	2.2063e+07	2.23959e+07	2.34687e+07	2.45887e+07	1.3547e+07	1.94323e+07	1.58246e+07	1.27523e+07	1.51978e+07	1.93122e+07	1.38374	0.468574	0.00373785	0.944444	1.77034	up
Com_14566_pos	Adenylosuccinic acid	C14 H18 N5 O11 P	463.074	6.559	464.081	No results	No results	Full match	2.15572e+06	1.29885e+06	1.21889e+06	1.53488e+06	1.05479e+06	1.09065e+06	998112	1.1175e+06	1.26174e+06	711636	939198	1.02953e+06	1.37903	0.463656	0.0489764	0.861111	1.05966	up
Com_508_pos	Prednisolone tebutate	C27 H38 O6	458.266	12.085	459.273	Full match	No results	No results	1.20896e+08	1.07101e+08	1.41187e+08	2.04063e+08	1.38274e+08	1.50819e+08	1.21665e+08	1.08128e+08	1.10725e+08	7.24001e+07	1.25766e+08	8.71648e+07	1.37787	0.462441	0.0291813	0.833333	1.73688	up
Com_5571_neg	Pseudoginsenoside-RT5	C36 H62 O10	654.436	15.054	653.428	No results	No results	Full match	3.21936e+06	2.56984e+06	3.06332e+06	2.65111e+06	2.59968e+06	3.90373e+06	2.73624e+06	2.11316e+06	2.66033e+06	1.75113e+06	2.27549e+06	1.55188e+06	1.37582	0.460291	0.0178606	0.833333	1.19726	up
Com_425_pos	PC (14:0e/2:0)	C24 H50 N O7 P	495.331	14.956	496.338	No results	Full match	Full match	1.76437e+08	2.22056e+08	2.65687e+08	2.69354e+08	1.56208e+08	1.89104e+08	1.45165e+08	1.44451e+08	1.57057e+08	1.47276e+08	1.61555e+08	1.75329e+08	1.37387	0.458247	0.0201954	0.916667	1.75139	up
Com_1556_neg	Hypoxanthine-9-beta-D-Arabinofuranoside	C10 H12 N4 O5	268.08	1.272	267.072	No results	No results	Full match	1.92945e+07	2.46944e+07	2.29588e+07	2.22466e+07	2.50505e+07	2.70402e+07	1.57681e+07	1.5553e+07	2.01959e+07	1.58206e+07	2.42511e+07	1.12973e+07	1.37322	0.457561	0.0227555	0.888889	1.55596	up
Com_449_pos	(-)-Caryophyllene oxide	C15 H24 O	220.182	11.64	221.189	Full match	No results	No results	1.67751e+08	1.73596e+08	1.86383e+08	2.13608e+08	2.07703e+08	1.68655e+08	1.36481e+08	1.3843e+08	1.47475e+08	9.60898e+07	1.65747e+08	1.33113e+08	1.36749	0.451526	0.00574178	1	1.80863	up
Com_1676_pos	Nicotinamide adenine dinucleotide (NAD+)	C21 H27 N7 O14 P2	663.106	1.914	664.116	Full match	Full match	Full match	3.4432e+07	4.51158e+07	4.28458e+07	2.96224e+07	4.68391e+07	5.34818e+07	3.25709e+07	3.22514e+07	3.02097e+07	3.0797e+07	3.34265e+07	2.59909e+07	1.36217	0.445907	0.0194397	0.861111	1.74327	up
Com_2825_pos	LPE 18:3	C23 H42 N O7 P	475.269	14.418	476.276	No results	Full match	No results	1.69236e+07	2.02672e+07	2.1893e+07	2.7564e+07	2.46758e+07	2.22574e+07	2.47164e+07	1.81542e+07	1.4511e+07	1.29693e+07	1.43182e+07	1.3944e+07	1.3546	0.437864	0.0263604	0.833333	1.65763	up
Com_3668_pos	(+)-Camphor	C10 H16 O	152.12	11.636	153.127	No results	No results	Full match	1.49515e+07	1.5117e+07	1.4608e+07	1.71645e+07	1.5899e+07	1.43724e+07	1.22776e+07	1.13727e+07	1.23951e+07	8.08025e+06	1.31413e+07	1.08313e+07	1.35264	0.435779	0.00555913	1	1.70322	up
Com_61_pos	(±)-Abscisic acid	C15 H20 O4	264.135	10.724	265.142	Full match	Full match	Full match	1.3892e+09	1.96268e+09	2.21493e+09	1.83409e+09	2.07428e+09	2.19595e+09	9.9023e+08	1.38983e+09	1.72141e+09	1.48505e+09	1.65328e+09	1.42768e+09	1.34654	0.429259	0.0188105	0.861111	1.45647	up
Com_12255_pos	Angeloyl-(+)-gomisin K3	C28 H36 O7	484.244	11.344	485.251	No results	No results	Full match	2.52964e+06	2.90427e+06	2.6777e+06	2.93698e+06	3.06939e+06	2.48266e+06	2.03169e+06	2.17147e+06	1.95227e+06	2.11222e+06	2.50042e+06	1.57782e+06	1.34463	0.427209	0.0028418	0.972222	1.43136	up
Com_6194_pos	N-[3-(1H-imidazol-1-yl)propyl]-5-methoxy-1H-indole-2-carboxamide	C16 H18 N4 O2	298.139	10.306	299.147	Invalid mass	No results	No results	8.11335e+06	8.14366e+06	7.4553e+06	6.11445e+06	4.90037e+06	5.28414e+06	4.7769e+06	4.61087e+06	5.04953e+06	3.42611e+06	7.0363e+06	4.86972e+06	1.34404	0.426575	0.0452328	0.888889	1.35432	up
Com_594_pos	Asp-Glu	C9 H14 N2 O7	262.079	1.456	263.086	No results	Invalid mass	No results	1.52633e+08	1.32168e+08	1.15131e+08	1.00843e+08	1.36441e+08	1.05536e+08	7.38092e+07	7.39602e+07	1.03735e+08	1.00321e+08	9.91177e+07	1.02062e+08	1.34312	0.425587	0.0104009	0.944444	1.41296	up
Com_8529_pos	Sorbic acid	C6 H8 O2	112.052	8.681	113.06	Full match	Full match	Full match	5.55395e+06	6.13255e+06	7.7943e+06	3.67449e+06	5.67476e+06	6.45006e+06	4.14761e+06	4.50666e+06	5.19647e+06	3.57259e+06	4.74821e+06	4.10133e+06	1.34283	0.425281	0.0441655	0.861111	1.10532	up
Com_4601_neg	Secoisolariciresinol diglucoside	C32 H46 O16	686.28	9.441	685.273	No results	No results	Full match	4.3015e+06	6.66587e+06	5.07007e+06	4.80298e+06	5.20905e+06	4.75744e+06	3.24607e+06	3.56616e+06	5.83986e+06	2.87846e+06	4.44739e+06	3.02745e+06	1.33912	0.421282	0.0375403	0.833333	1.04221	up
Com_6976_pos	gamma-Glutamylglutamic acid	C10 H16 N2 O7	276.094	2.401	277.102	No results	No results	Full match	8.20654e+06	7.34636e+06	6.52551e+06	6.11287e+06	7.05879e+06	6.35412e+06	5.16483e+06	3.66485e+06	5.90797e+06	3.89506e+06	6.95773e+06	5.66991e+06	1.33089	0.412395	0.028966	0.916667	1.40948	up
Com_4589_neg	2-Ethylbutyric Acid	C6 H12 O2	116.084	8.423	115.077	No results	No results	Full match	6.60686e+06	4.74756e+06	4.81468e+06	4.96453e+06	4.04347e+06	3.88396e+06	3.99783e+06	4.28506e+06	3.84898e+06	3.33353e+06	3.01247e+06	3.43138e+06	1.32643	0.407548	0.0169439	0.916667	1.23994	up
Com_9835_pos	N-Acetylphenylalanine	C11 H13 N O3	207.089	8.743	208.096	No results	No results	Full match	4.89354e+06	5.49705e+06	5.62312e+06	5.01898e+06	5.51813e+06	5.68598e+06	3.88164e+06	3.7548e+06	4.09241e+06	4.01537e+06	4.25126e+06	4.31061e+06	1.32629	0.407392	9.34462e-06	1	2.07509	up
Com_3761_pos	4-methyl-6-phenyl-5,6-dihydro-2H-pyran-2-one	C12 H12 O2	188.083	9.907	189.09	Full match	Full match	Full match	1.63998e+07	1.76493e+07	1.52974e+07	1.65511e+07	1.88852e+07	2.02812e+07	9.9945e+06	1.25683e+07	1.55207e+07	1.27089e+07	1.34388e+07	1.52314e+07	1.32218	0.40292	0.00562936	0.972222	1.52526	up
Com_25394_pos	N'-hydroxy-2,5-dimethoxybenzenecarboximidamide	C9 H12 N2 O3	196.084	0.608	197.091	Invalid mass	No results	No results	215639	221488	305429	252992	260216	269536	177362	196232	235287	182674	210436	151753	1.32204	0.402769	0.00621565	0.944444	1.75651	up
Com_432_pos	3-Methylcrotonylglycine	C7 H11 N O3	157.074	6.313	158.081	Full match	No results	Full match	1.619e+08	1.69667e+08	1.8849e+08	1.65557e+08	2.26067e+08	1.13695e+08	1.46833e+08	1.04184e+08	1.02477e+08	1.47557e+08	1.21486e+08	1.56264e+08	1.31661	0.396825	0.0492493	0.888889	1.16749	up
Com_4740_pos	(+)-epipinoresinol-4-O-beta-D-glucoside	C26 H32 O11	520.193	9.141	521.2	No results	No results	Full match	1.10229e+07	1.13223e+07	1.31703e+07	1.34426e+07	1.23427e+07	1.37495e+07	1.01435e+07	9.17307e+06	1.16624e+07	7.098e+06	9.74414e+06	9.21949e+06	1.31574	0.39587	0.00639724	0.944444	1.79594	up
Com_5476_neg	LysoPC 15:0	C23 H48 N O7 P	481.317	14.959	480.31	No results	No results	Full match	3.81846e+06	4.77474e+06	3.61979e+06	4.83508e+06	2.83891e+06	3.08405e+06	2.54891e+06	2.42096e+06	3.25675e+06	3.34379e+06	2.7436e+06	3.19923e+06	1.31164	0.39137	0.0384599	0.833333	1.2449	up
Com_1161_pos	Octyl hydrogen phthalate	C16 H22 O4	278.151	10.725	279.158	Full match	No results	No results	5.47361e+07	6.9647e+07	7.69613e+07	6.41246e+07	7.21867e+07	7.77837e+07	4.29875e+07	5.16652e+07	6.05849e+07	5.4201e+07	5.55023e+07	5.18423e+07	1.31143	0.391143	0.00373957	0.944444	1.60138	up
Com_10278_pos	Dihydrokawain	C14 H16 O3	232.109	9.491	233.117	Full match	Full match	Full match	4.6783e+06	4.64763e+06	3.42329e+06	4.62899e+06	4.27344e+06	4.25438e+06	2.70416e+06	3.51571e+06	4.39888e+06	2.57852e+06	3.10093e+06	3.47849e+06	1.30993	0.389487	0.0165268	0.861111	1.56965	up
Com_325_pos	L-aspartic Acid	C4 H7 N O4	133.037	1.386	134.044	No results	No results	Full match	2.70484e+08	3.41979e+08	4.13379e+08	3.76178e+08	2.80513e+08	3.30017e+08	2.76087e+08	2.7207e+08	2.60815e+08	2.39444e+08	1.8666e+08	3.07797e+08	1.30442	0.383404	0.0207554	0.888889	1.49364	up
Com_3274_pos	Thymol	C10 H14 O	150.104	10.726	151.112	No results	No results	Full match	1.14865e+07	9.32158e+06	1.39554e+07	1.05001e+07	1.11238e+07	9.38387e+06	9.39748e+06	7.32776e+06	8.37529e+06	8.54692e+06	1.00736e+07	6.85699e+06	1.30039	0.378944	0.0118374	0.888889	1.02046	up
Com_2612_neg	Roseoside	C19 H30 O8	386.194	9.164	385.187	No results	No results	Full match	1.2256e+07	1.5131e+07	1.40374e+07	1.29287e+07	1.32957e+07	1.35101e+07	9.07339e+06	9.18976e+06	1.64449e+07	7.87669e+06	1.10383e+07	8.92204e+06	1.29761	0.375855	0.0416754	0.833333	1.34328	up
Com_10920_neg	Lysopa 18:0	C21 H43 O7 P	438.275	14.73	437.268	No results	No results	Full match	1.12593e+06	1.21672e+06	959156	1.09586e+06	747112	855330	670735	759600	1.12729e+06	743917	675823	647383	1.29739	0.375613	0.0405756	0.833333	1.05035	up
Com_279_neg	Chelidonic acid	C7 H4 O6	184.001	1.254	182.994	No results	No results	Full match	1.07089e+08	1.25543e+08	1.61824e+08	1.6441e+08	1.49609e+08	1.93487e+08	1.16663e+08	1.31506e+08	1.29449e+08	9.40344e+07	1.06883e+08	1.17433e+08	1.29598	0.374045	0.0381762	0.833333	1.28427	up
Com_5126_pos	methyl 2,5-dimethyl-1H-pyrrole-3-carboxylate	C8 H11 N O2	153.079	0.684	154.086	Full match	No results	No results	7.16946e+06	8.79771e+06	1.03769e+07	1.14316e+07	1.0955e+07	1.1375e+07	6.59869e+06	8.19983e+06	8.24636e+06	6.93634e+06	8.89419e+06	7.86063e+06	1.28607	0.362966	0.0241438	0.861111	1.09851	up
Com_6029_pos	N-Acetylaspartate	C6 H9 N O5	175.048	2.186	176.055	No results	No results	Full match	9.96376e+06	9.48498e+06	9.67161e+06	7.95997e+06	8.58065e+06	9.222e+06	5.80684e+06	8.92554e+06	8.52898e+06	4.55854e+06	7.65865e+06	7.19778e+06	1.28603	0.362923	0.0459737	0.916667	1.65348	up
Com_2068_pos	Prostaglandin A3	C20 H28 O4	294.239	13.774	295.246	Invalid mass	No results	No results	2.04276e+07	3.36642e+07	3.38443e+07	2.63813e+07	3.25743e+07	2.80176e+07	2.02053e+07	2.05325e+07	2.608e+07	1.9221e+07	2.31105e+07	2.69674e+07	1.285	0.361763	0.0351138	0.861111	1.03695	up
Com_3540_pos	5-OxoETE	C20 H30 O3	318.216	14.358	319.223	Invalid mass	No results	No results	1.90151e+07	2.25503e+07	2.0529e+07	1.70312e+07	1.67395e+07	1.54809e+07	1.39016e+07	1.5591e+07	1.68423e+07	9.86439e+06	1.56524e+07	1.55581e+07	1.27384	0.349184	0.0316379	0.861111	1.6126	up
Com_951_neg	LPC 16:0	C24 H50 N O7 P	555.354	14.96	554.346	No results	Invalid mass	No results	4.23981e+07	4.73605e+07	4.05744e+07	5.26798e+07	3.07153e+07	3.65396e+07	3.0776e+07	2.93124e+07	3.52828e+07	3.60667e+07	3.1484e+07	3.42562e+07	1.26925	0.343973	0.0327985	0.861111	1.22983	up
Com_12626_neg	3-Hydroxy-glabrol	C25 H28 O5	408.195	14.128	407.187	No results	No results	Full match	720123	1.06694e+06	614694	861653	789147	803621	502865	507417	746227	718725	652122	709963	1.26551	0.339722	0.0491958	0.861111	1.35455	up
Com_5814_neg	LPS 18:3	C24 H42 N O9 P	519.26	13.865	518.253	No results	Full match	No results	2.72901e+06	3.46387e+06	2.42166e+06	3.36023e+06	3.1174e+06	3.09662e+06	2.55779e+06	2.37332e+06	2.49969e+06	3.00452e+06	2.02594e+06	1.95538e+06	1.26165	0.335314	0.0202941	0.888889	1.42154	up
Com_3837_pos	4-Ethylbenzaldehyde	C9 H10 O	134.073	10.726	135.08	Full match	No results	No results	1.53839e+07	1.86921e+07	2.07133e+07	1.73287e+07	1.99693e+07	1.96884e+07	1.14655e+07	1.41656e+07	1.85306e+07	1.39301e+07	1.55481e+07	1.51335e+07	1.25911	0.332404	0.0148676	0.916667	1.17364	up
Com_7947_pos	5-Hydroxymethylfurfural	C6 H6 O3	126.032	16.976	127.039	No results	No results	Full match	4.63392e+06	4.79723e+06	6.55274e+06	6.40377e+06	6.49703e+06	7.10151e+06	4.44399e+06	4.85221e+06	4.59301e+06	4.31711e+06	4.84623e+06	5.58753e+06	1.2565	0.329408	0.0311993	0.833333	1.45815	up
Com_3159_pos	Methyl cinnamate	C10 H10 O2	162.068	7.899	163.075	Full match	No results	Full match	2.20593e+07	2.06255e+07	2.30528e+07	2.17215e+07	2.2638e+07	1.88051e+07	1.72444e+07	1.7105e+07	1.70845e+07	1.59877e+07	1.63494e+07	1.88593e+07	1.25599	0.32882	0.000192399	0.972222	2.46259	up
Com_351_pos	Ellagic acid	C14 H6 O8	302.005	7.463	303.013	Full match	Full match	Full match	2.29729e+08	2.4639e+08	2.60322e+08	2.54411e+08	3.04842e+08	3.31662e+08	1.68613e+08	2.44359e+08	2.4918e+08	2.19826e+08	2.33826e+08	1.80301e+08	1.25557	0.328347	0.0261336	0.888889	1.13964	up
Com_4623_neg	alpha-Nicotinamide adenine dinucleotide	C21 H27 N7 O14 P2	663.11	2.151	662.102	No results	No results	Full match	5.80585e+06	7.31044e+06	5.28066e+06	6.10994e+06	4.98187e+06	5.85228e+06	3.98718e+06	4.58407e+06	5.47477e+06	5.37796e+06	5.02892e+06	3.80324e+06	1.25074	0.32278	0.0217266	0.861111	1.49975	up
Com_15768_pos	1-(4-chlorophenyl)-2-phenylethan-1-one	C14 H11 Cl O	252.026	8.068	253.033	Invalid mass	No results	No results	2.27077e+06	1.72847e+06	2.09087e+06	1.92671e+06	1.81427e+06	1.56221e+06	1.49001e+06	1.66775e+06	1.68851e+06	1.23009e+06	1.5894e+06	1.4796e+06	1.2458	0.317075	0.0135674	0.916667	1.9889	up
Com_942_neg	D-(-)-Glutamine	C5 H10 N2 O3	146.069	1.333	145.062	Full match	Full match	Full match	4.34509e+07	3.95814e+07	5.33713e+07	4.04754e+07	3.80346e+07	4.30014e+07	3.70697e+07	2.83679e+07	3.26969e+07	3.18572e+07	4.03224e+07	3.72749e+07	1.24243	0.313165	0.0127941	0.944444	1.57395	up
Com_1301_pos	Valylproline	C10 H18 N2 O3	214.131	2.04	215.138	Full match	No results	Full match	5.22897e+07	5.43823e+07	6.78631e+07	5.15379e+07	5.61398e+07	4.89416e+07	4.09991e+07	5.34395e+07	4.07962e+07	3.31378e+07	5.06442e+07	5.01675e+07	1.23021	0.29891	0.0385019	0.861111	1.55337	up
Com_617_neg	Xylitol	C5 H12 O5	152.069	1.381	133.051	No results	No results	Full match	7.69286e+07	7.31622e+07	7.38764e+07	7.04498e+07	7.86152e+07	6.79852e+07	4.87224e+07	5.10929e+07	7.05532e+07	5.11472e+07	7.65216e+07	6.14215e+07	1.22689	0.295009	0.0358198	0.833333	1.50367	up
Com_6830_pos	Corticosterone	C21 H30 O4	346.213	11.346	347.22	Full match	Full match	No results	6.89221e+06	6.51687e+06	6.4485e+06	9.30688e+06	7.1264e+06	6.28162e+06	5.11331e+06	6.02728e+06	6.32098e+06	4.96406e+06	7.28706e+06	5.29163e+06	1.21621	0.282388	0.0432014	0.833333	1.21196	up
Com_55_pos	L-Glutamic acid	C5 H9 N O4	147.053	1.356	148.06	Full match	Full match	Full match	1.64121e+09	2.04366e+09	2.6396e+09	2.08247e+09	2.30385e+09	2.20977e+09	1.61641e+09	1.97074e+09	1.74421e+09	1.7534e+09	1.72367e+09	1.82505e+09	1.21508	0.281053	0.0328742	0.861111	1.26483	up
Com_5309_pos	Protocatechuic acid	C7 H6 O4	154.026	2.25	155.033	No results	No results	Full match	9.01723e+06	1.07933e+07	1.17825e+07	9.49977e+06	1.07485e+07	1.28163e+07	7.75166e+06	9.55106e+06	1.11194e+07	8.11223e+06	8.99146e+06	7.92227e+06	1.20972	0.274677	0.033433	0.833333	1.20946	up
Com_7948_neg	LPG 18:3	C24 H43 O9 P	506.265	13.896	505.257	No results	Full match	No results	2.07577e+06	2.20186e+06	1.53626e+06	2.08578e+06	2.13237e+06	1.93931e+06	1.93882e+06	1.46402e+06	1.74783e+06	1.83087e+06	1.63022e+06	1.29592e+06	1.20829	0.272965	0.0409377	0.888889	1.04334	up

## Sheet: Eth24h vs MOCK24h_down
Supplementary Table 5-6 Statistics of down-regulated DAMs in Eth24h vs MOCK24h
ID	Name	Formula	Molecular Weight	RT [min]	m/z	mzCloud_Results	mzVault_Results	MassList_Results	E24_1	E24_2	E24_3	E24_4	E24_5	E24_6	MOCK24_1	MOCK24_2	MOCK24_3	MOCK24_4	MOCK24_5	MOCK24_6	FC	log2FC	Pvalue	ROC	VIP	Up_Down
Com_840_neg	Thioctic acid	C8 H14 O2 S2	206.043	1.463	205.035	No results	No results	Full match	3.57448e+07	3.72342e+07	3.84497e+07	4.18771e+07	3.31793e+07	3.32662e+07	3.57757e+07	3.8541e+07	4.22997e+07	5.49695e+07	4.97e+07	4.63434e+07	0.821104	-0.284363	0.0359688	0.888889	1.30553	down
Com_1263_neg	(+/-)9(10)-EpOME	C18 H32 O3	342.241	11.745	341.234	Invalid mass	No results	No results	2.37814e+07	2.37757e+07	2.05947e+07	1.78929e+07	1.82542e+07	1.63408e+07	2.46943e+07	2.12964e+07	2.56301e+07	2.89465e+07	2.26881e+07	2.4843e+07	0.814591	-0.295852	0.023539	0.888889	1.11358	down
Com_7161_neg	Polygalaxanthone Ⅴ	C26 H30 O15	582.158	7.749	581.152	No results	No results	Full match	1.51606e+06	2.10933e+06	2.04566e+06	1.3305e+06	1.70908e+06	1.62819e+06	2.3971e+06	1.88791e+06	1.96922e+06	2.7916e+06	1.73264e+06	2.38771e+06	0.785256	-0.348765	0.0411534	0.833333	1.03082	down
Com_17261_pos	1-Naphthaleneacetic acid	C12 H10 O2	186.068	8.826	187.075	No results	No results	Full match	636749	753580	897824	985214	1.08676e+06	967646	1.05736e+06	1.2242e+06	1.13519e+06	1.03028e+06	1.42669e+06	914800	0.78482	-0.349567	0.0370142	0.861111	1.16095	down
Com_1222_neg	Timosaponin A3	C39 H64 O13	740.436	13.61	739.429	No results	No results	Full match	2.42087e+07	2.74964e+07	2.08736e+07	2.37356e+07	2.64405e+07	2.08235e+07	2.16003e+07	3.18495e+07	3.83999e+07	3.3662e+07	2.97664e+07	2.85498e+07	0.781047	-0.356519	0.0322326	0.888889	1.30467	down
Com_1837_pos	2,4-dihydroxyheptadec-16-en-1-yl acetate	C19 H36 O4	350.244	13.507	351.251	Invalid mass	No results	No match	1.98263e+07	1.97936e+07	2.0532e+07	1.76633e+07	2.13148e+07	1.87613e+07	3.08778e+07	2.64128e+07	2.21743e+07	1.99641e+07	2.87445e+07	2.30549e+07	0.779558	-0.359271	0.0149956	0.944444	1.23328	down
Com_8907_pos	LPC 18:4	C26 H46 N O7 P	515.299	13.137	516.306	No results	Full match	No results	2.87419e+06	3.35645e+06	2.16964e+06	4.04167e+06	3.58284e+06	3.88726e+06	3.67037e+06	4.57179e+06	4.29932e+06	3.96406e+06	4.32662e+06	4.92203e+06	0.773157	-0.371166	0.0336638	0.916667	1.0047	down
Com_11047_pos	alpha-Hederin	C41 H66 O12	750.456	13.182	751.462	No results	No results	Full match	1.87867e+06	2.63676e+06	3.06029e+06	1.87485e+06	2.89857e+06	2.71352e+06	3.31794e+06	3.38586e+06	3.01524e+06	2.62684e+06	3.48705e+06	3.85241e+06	0.765171	-0.386146	0.0265246	0.861111	1.07615	down
Com_9595_neg	Verbenalin	C17 H24 O10	388.137	9.018	387.13	No results	No results	Full match	1.07131e+06	929280	858900	1.09239e+06	1.09474e+06	894698	1.24603e+06	1.20936e+06	1.39346e+06	1.12673e+06	1.64769e+06	1.19932e+06	0.759507	-0.396864	0.00391994	1	1.07379	down
Com_1790_pos	Taxifolin	C15 H12 O7	304.057	7.287	305.065	Full match	Full match	Full match	2.23704e+07	2.05443e+07	2.7932e+07	1.75568e+07	1.9103e+07	2.53672e+07	3.88436e+07	2.93152e+07	2.26437e+07	3.27137e+07	2.59445e+07	2.76059e+07	0.750417	-0.414236	0.0215496	0.888889	1.20857	down
Com_16_neg	Sucrose	C12 H22 O11	342.116	1.421	341.109	Full match	Full match	Full match	2.41918e+09	2.60587e+09	3.1706e+09	2.87317e+09	3.32649e+09	2.41687e+09	3.94002e+09	3.51752e+09	4.49331e+09	3.06417e+09	4.04211e+09	3.36903e+09	0.749668	-0.415676	0.00470765	0.944444	1.74952	down
Com_1069_pos	PC (5:0/13:1)	C26 H50 N O8 P	535.326	13.341	536.334	No results	Full match	No results	3.7139e+07	5.10014e+07	3.92058e+07	5.03831e+07	3.03545e+07	4.27685e+07	5.31409e+07	5.26266e+07	5.68571e+07	4.79254e+07	5.5695e+07	6.9818e+07	0.746444	-0.421894	0.0124498	0.944444	1.10236	down
Com_2067_pos	1,4-dihydroxyheptadec-16-en-2-yl acetate	C19 H36 O4	368.254	13.707	369.262	Invalid mass	No results	No results	1.95067e+07	2.16854e+07	2.4354e+07	2.21728e+07	1.85003e+07	2.00253e+07	3.15944e+07	2.97855e+07	2.78751e+07	2.64848e+07	2.71905e+07	2.73796e+07	0.741263	-0.431942	0.000188874	1	1.91621	down
Com_8389_neg	Sinapyl aldehyde	C11 H12 O4	208.074	9.438	207.066	No results	Full match	Full match	700537	1.1922e+06	971366	719816	677551	860468	1.30673e+06	1.27046e+06	1.07559e+06	887862	1.42731e+06	996188	0.735472	-0.443257	0.023505	0.888889	1.48497	down
Com_9191_pos	Irisflorentin	C20 H18 O8	386.101	9.684	387.108	No results	No results	Full match	3.33263e+06	3.85124e+06	3.17599e+06	3.44553e+06	2.83466e+06	3.17267e+06	3.06668e+06	4.93624e+06	3.60426e+06	4.09453e+06	5.52918e+06	5.7775e+06	0.733576	-0.446981	0.0367476	0.833333	1.37327	down
Com_14896_pos	N-[4-(diethylamino)phenyl]-N'-phenylurea	C17 H21 N3 O	321.12	5.612	322.127	Invalid mass	No results	No results	1.22594e+06	1.83896e+06	1.36279e+06	1.37955e+06	1.74036e+06	1.18887e+06	2.27956e+06	1.62629e+06	1.99724e+06	1.45481e+06	2.55686e+06	2.29636e+06	0.715452	-0.483072	0.0182041	0.888889	1.4664	down
Com_21_pos	α-Lactose	C12 H22 O11	342.115	1.409	381.078	Full match	Full match	Full match	2.49674e+09	2.4372e+09	2.20166e+09	2.38036e+09	2.73586e+09	1.94431e+09	3.14496e+09	3.44732e+09	3.36058e+09	4.10153e+09	3.13801e+09	2.7829e+09	0.710685	-0.492719	0.000766131	1	2.01336	down
Com_3704_pos	Guaiacol	C7 H8 O2	124.052	5.816	107.049	No results	No results	Full match	6.22579e+06	5.46498e+06	9.52504e+06	1.08533e+07	1.25052e+07	8.50289e+06	1.42129e+07	1.41936e+07	1.12847e+07	1.06345e+07	1.11638e+07	1.36162e+07	0.706701	-0.500828	0.0325649	0.888889	1.69913	down
Com_5895_pos	Sauchinone	C20 H20 O6	356.124	9.673	357.131	No results	No results	Full match	4.06997e+06	5.59019e+06	6.80012e+06	4.94144e+06	6.28935e+06	6.98598e+06	8.58649e+06	8.7513e+06	8.33873e+06	7.08516e+06	9.64072e+06	7.08076e+06	0.700785	-0.512956	0.00575893	1	1.47162	down
Com_351_neg	Dehydro-L-ascorbic acid	C6 H6 O6	174.017	1.449	173.009	No results	Full match	Full match	9.10597e+07	7.43472e+07	7.43909e+07	8.16462e+07	7.53102e+07	9.72439e+07	1.02644e+08	1.16399e+08	8.70369e+07	1.51112e+08	1.35757e+08	1.1553e+08	0.697267	-0.520217	0.00532712	0.944444	1.54324	down
Com_13917_neg	D-Myo-inositol 4-monophosohate	C6 H13 O9 P	260.03	1.706	259.023	No results	No results	Full match	300418	399558	396905	248277	426544	442274	506974	415996	755613	473282	525463	503823	0.695967	-0.52291	0.0149974	0.944444	1.65614	down
Com_479_pos	D-(+)-Melezitose	C18 H32 O16	504.167	1.411	505.173	No results	No results	Full match	6.76859e+07	1.07008e+08	1.15883e+08	9.4592e+07	1.30946e+08	8.43071e+07	1.46638e+08	1.4825e+08	1.35025e+08	1.70678e+08	1.25202e+08	1.3937e+08	0.693999	-0.526995	0.00870748	0.972222	1.41389	down
Com_8030_pos	PE (2:0/16:2)	C23 H42 N O8 P	491.263	13.227	492.271	No results	Full match	No results	3.09727e+06	4.4537e+06	3.83809e+06	4.10547e+06	3.725e+06	3.71516e+06	4.07996e+06	5.62346e+06	8.10627e+06	4.24356e+06	5.3629e+06	5.94379e+06	0.687492	-0.540585	0.0161636	0.916667	1.84068	down
Com_4275_neg	Demethylzeylasteral	C29 H36 O6	480.249	13.216	479.242	No results	No results	Full match	3.29603e+06	3.39836e+06	2.12047e+06	3.80346e+06	2.83151e+06	2.57268e+06	4.41407e+06	4.35151e+06	6.01123e+06	3.95888e+06	3.95854e+06	3.68052e+06	0.683324	-0.549358	0.0066858	0.972222	1.33281	down
Com_3153_pos	D-(+)-Maltose	C12 H22 O11	364.097	15.833	365.104	Invalid mass	No results	No results	1.09924e+07	1.42466e+07	1.38455e+07	1.08003e+07	1.30365e+07	1.34137e+07	2.16975e+07	2.34613e+07	2.17903e+07	1.44424e+07	1.62001e+07	1.51842e+07	0.676872	-0.563044	0.00550469	1	1.57151	down
Com_2804_pos	N3,N4-Dimethyl-L-arginine	C8 H18 N4 O2	202.142	1.406	203.149	Invalid mass	Invalid mass	No results	1.42204e+07	1.32441e+07	1.56788e+07	1.61044e+07	1.46011e+07	1.87664e+07	2.47014e+07	2.37515e+07	2.32595e+07	2.25291e+07	1.86868e+07	2.40003e+07	0.676375	-0.564104	0.0001299	0.972222	2.42418	down
Com_2666_pos	Jasmone	C11 H16 O	164.12	12.118	165.127	Full match	No results	No results	1.89637e+07	1.35718e+07	1.4298e+07	1.0137e+07	1.40543e+07	1.07974e+07	2.1227e+07	2.51436e+07	2.03926e+07	1.68477e+07	1.80465e+07	1.9512e+07	0.675272	-0.56646	0.00509914	0.944444	1.72893	down
Com_7218_neg	OxPC (16:0-20:5+3O(2Cyc))	C44 H78 N O11 P	887.553	14.664	886.546	No results	Invalid mass	No results	1.02974e+06	1.7156e+06	2.32692e+06	1.98913e+06	1.04818e+06	1.21871e+06	2.02804e+06	1.96741e+06	2.28882e+06	2.60722e+06	2.81582e+06	2.14183e+06	0.673564	-0.570112	0.0260669	0.861111	1.66161	down
Com_4805_neg	8-O-acetyl shanzhiside methyl ester	C19 H28 O12	448.158	6.51	447.151	No results	No results	Full match	2.62461e+06	3.82229e+06	3.99245e+06	1.99188e+06	2.82226e+06	3.29036e+06	3.70464e+06	5.01668e+06	4.1528e+06	6.06567e+06	5.26011e+06	3.67105e+06	0.665347	-0.587821	0.0122717	0.888889	1.57392	down
Com_2878_neg	PC (2:0/16:1)	C26 H50 N O8 P	595.349	13.354	594.342	No results	Invalid mass	No results	6.76325e+06	8.11537e+06	5.22432e+06	6.26793e+06	3.75311e+06	4.99591e+06	7.70726e+06	7.44063e+06	1.09291e+07	9.01799e+06	8.52405e+06	1.03123e+07	0.651196	-0.618836	0.00768215	0.944444	1.45724	down
Com_1180_neg	1-O-Feruloyl quinic acid	C17 H20 O9	368.111	6.415	367.104	No results	No results	Full match	2.31997e+07	1.8315e+07	1.61948e+07	2.38766e+07	1.68981e+07	2.49875e+07	2.73469e+07	3.51873e+07	3.08889e+07	2.98254e+07	3.85761e+07	2.93145e+07	0.645978	-0.630443	0.00114847	1	2.40779	down
Com_1174_neg	3-Coumaric acid	C9 H8 O3	164.048	7.28	163.04	Full match	Full match	Full match	2.14756e+07	2.04671e+07	1.75736e+07	2.02968e+07	1.93547e+07	2.18202e+07	2.46766e+07	3.35994e+07	3.26087e+07	4.23886e+07	3.14933e+07	2.47918e+07	0.638263	-0.647777	0.0023334	1	2.31469	down
Com_10300_pos	PC (22:6/22:6)	C52 H80 N O8 P	877.563	14.004	878.57	No results	Full match	No results	1.88118e+06	2.13761e+06	2.94594e+06	2.35759e+06	1.76641e+06	1.47236e+06	2.80159e+06	3.34662e+06	2.94854e+06	3.01407e+06	3.59674e+06	4.28786e+06	0.628198	-0.670708	0.00308962	0.972222	1.89743	down
Com_1119_neg	D-Raffinose	C18 H32 O16	504.169	1.429	503.162	Full match	Full match	Full match	1.4186e+07	1.86125e+07	1.68945e+07	1.8117e+07	1.3426e+07	1.00742e+07	2.22242e+07	2.11502e+07	2.50797e+07	2.47427e+07	2.4738e+07	2.84866e+07	0.623612	-0.68128	0.00225707	1	2.02028	down
Com_4364_pos	3-hydroxy-2-octylpentanedioic acid	C13 H24 O5	242.151	12.118	243.158	Invalid mass	No results	No results	1.13447e+07	7.65594e+06	8.50647e+06	5.37797e+06	7.57711e+06	4.7085e+06	1.08841e+07	1.57786e+07	1.37644e+07	9.75347e+06	9.83143e+06	1.24498e+07	0.623373	-0.681833	0.0107358	0.916667	1.84789	down
Com_103_pos	6-Methylquinoline	C10 H9 N	143.073	7.109	144.08	Full match	No results	No results	3.74374e+08	5.83083e+08	6.20461e+08	5.59267e+08	5.59301e+08	7.98028e+08	1.03303e+09	9.77127e+08	9.10972e+08	7.82147e+08	9.29716e+08	9.78782e+08	0.622711	-0.683364	0.00296208	0.972222	2.36494	down
Com_65_pos	Indole	C8 H7 N	135.068	7.121	136.075	Invalid mass	No results	No results	6.27188e+08	9.69869e+08	1.04816e+09	9.3784e+08	9.46437e+08	1.33388e+09	1.73805e+09	1.66173e+09	1.51326e+09	1.31805e+09	1.5619e+09	1.64058e+09	0.621544	-0.686072	0.00288041	0.972222	2.12916	down
Com_5174_neg	Isoquercitrin	C21 H20 O12	464.096	7.074	463.088	No results	Full match	Full match	2.36742e+06	2.51711e+06	3.42642e+06	2.21508e+06	1.81364e+06	2.49207e+06	4.59541e+06	3.31085e+06	6.67269e+06	2.42394e+06	3.83668e+06	3.35205e+06	0.613094	-0.70582	0.0230136	0.861111	1.68658	down
Com_6_pos	DL-Tryptophan	C11 H12 N2 O2	204.089	7.109	205.096	Full match	Full match	Full match	4.18322e+09	6.45945e+09	4.67355e+09	6.30098e+09	5.9902e+09	8.57713e+09	1.11724e+10	1.03069e+10	9.84961e+09	8.34679e+09	8.97865e+09	1.05727e+10	0.610946	-0.710883	0.00287997	0.972222	2.29392	down
Com_8245_pos	1-Phenyl-3-methyl-5-pyrazolone	C10 H10 N2 O	157.052	7.115	158.06	Invalid mass	No results	No results	2.34396e+06	3.82806e+06	2.62298e+06	3.24093e+06	3.12219e+06	4.7446e+06	5.06272e+06	5.6885e+06	5.21128e+06	5.44892e+06	5.90912e+06	5.45916e+06	0.607166	-0.719837	0.00336658	1	2.32774	down
Com_9203_pos	7-methylguanine	C6 H7 N5 O	165.065	5.598	166.073	No results	No results	Full match	3.30326e+06	2.39044e+06	2.87587e+06	1.89388e+06	2.33087e+06	2.76918e+06	4.80475e+06	5.07724e+06	4.8966e+06	3.29683e+06	2.9144e+06	5.11317e+06	0.596234	-0.746048	0.0030326	0.944444	1.55216	down
Com_3594_neg	Sodium Houttuyfonate	C14 H27 Na O5 S	330.147	9.257	329.14	No results	No results	Full match	3.02636e+06	4.34075e+06	4.64531e+06	4.00908e+06	3.84485e+06	4.07753e+06	6.66877e+06	5.78135e+06	8.16631e+06	7.19904e+06	8.08422e+06	4.56253e+06	0.591759	-0.756919	0.00121767	0.972222	1.18389	down
Com_8242_pos	Citrinin	C13 H14 O5	232.073	9.697	233.08	Invalid mass	No results	No results	2.29876e+06	3.73729e+06	4.02092e+06	3.20601e+06	2.54404e+06	3.6476e+06	6.26535e+06	5.76405e+06	5.81302e+06	4.79907e+06	6.0326e+06	5.28162e+06	0.572941	-0.803541	0.000807068	1	2.38492	down
Com_18877_pos	N-Acetyl-Asp-Glu	C11 H16 N2 O8	304.092	15.117	305.099	No results	No results	Full match	255482	613870	185363	240656	780808	1.01177e+06	827749	874831	803815	1.05774e+06	993900	845065	0.571514	-0.807139	0.0475855	0.861111	1.24351	down
Com_8257_neg	OxPC (16:0-20:5+4O(2Cyc))	C44 H78 N O12 P	903.548	14.17	902.54	No results	Invalid mass	No results	1.42176e+06	1.45314e+06	797268	1.31034e+06	1.18934e+06	459192	1.3121e+06	1.49063e+06	2.77512e+06	1.81698e+06	2.14935e+06	2.18619e+06	0.565289	-0.822939	0.0212389	0.944444	1.72343	down
Com_16075_pos	UR144 N-(5-hydroxypentyl) metabolite	C21 H29 N O2	327.219	11.928	328.226	Full match	No results	No results	660228	1.09343e+06	734379	466470	787612	937693	1.48644e+06	1.63051e+06	1.49923e+06	1.11262e+06	1.56989e+06	1.0296e+06	0.561917	-0.831571	0.00279126	0.972222	1.73804	down
Com_6148_neg	OxPC (16:0-20:4+4O(1Cyc))	C44 H80 N O12 P	905.564	14.314	904.557	No results	Invalid mass	No results	1.38964e+06	2.37442e+06	1.78748e+06	2.01687e+06	1.58635e+06	1.42697e+06	2.54497e+06	2.56058e+06	3.50727e+06	3.34839e+06	3.28803e+06	3.75102e+06	0.556925	-0.844444	0.000331098	1	2.24818	down
Com_10563_pos	Oleandomycin	C35 H61 N O12	687.417	13.292	688.425	No results	No results	Full match	580678	1.86494e+06	1.26594e+06	1.29485e+06	1.00815e+06	1.00118e+06	1.41612e+06	3.17193e+06	2.4838e+06	2.04599e+06	2.0822e+06	2.17896e+06	0.524384	-0.931303	0.0065845	0.972222	1.38754	down
Com_10498_neg	PC (22:6e/18:3)	C48 H80 N O7 P	873.574	14.943	872.568	No results	Invalid mass	No results	388576	506010	727502	548590	157268	184020	849605	552217	620317	679118	826580	1.26548e+06	0.524056	-0.932206	0.0310373	0.916667	1.68676	down
Com_16938_pos	Tetranor-12(S)-HETE	C16 H26 O3	288.169	13.255	289.176	Invalid mass	No results	No results	986538	573718	558345	380593	641871	533390	1.21628e+06	1.61616e+06	1.23596e+06	839967	1.33353e+06	771528	0.523917	-0.93259	0.00338489	0.944444	1.72213	down
Com_2040_pos	2,6-Di-tert-butyl-1,4-benzoquinone	C14 H20 O2	220.146	12.595	221.153	Full match	No results	No results	1.74795e+07	1.3381e+07	1.95477e+07	6.56902e+06	1.70713e+07	1.07639e+07	2.5749e+07	3.68849e+07	3.28583e+07	2.42122e+07	1.51526e+07	2.86083e+07	0.518841	-0.946636	0.00940424	0.916667	1.88714	down
Com_7434_neg	Gallocatechin gallate	C22 H18 O11	458.086	6.952	457.079	No results	No results	Full match	774952	856207	1.01414e+06	944973	673400	701500	1.54696e+06	1.29505e+06	1.88999e+06	2.0466e+06	1.74846e+06	1.18992e+06	0.510979	-0.968663	0.00016641	1	1.58983	down
Com_143_pos	12-Oxo phytodienoic acid	C18 H28 O3	292.203	13.467	293.21	Full match	No results	No results	2.30056e+08	1.60917e+08	1.71236e+08	1.06292e+08	1.58129e+08	1.30091e+08	4.46427e+08	3.82261e+08	1.95094e+08	2.46758e+08	3.76458e+08	2.38483e+08	0.507415	-0.978761	0.00349611	0.972222	1.32314	down
Com_6392_neg	OxPC (16:0-20:4+3O(2Cyc))	C44 H80 N O11 P	889.568	14.637	888.561	No results	Invalid mass	No results	892032	999638	1.73393e+06	1.32888e+06	826603	840149	1.72791e+06	1.46615e+06	2.37727e+06	2.11743e+06	2.3322e+06	3.50946e+06	0.489359	-1.03103	0.00199292	0.944444	2.23154	down
Com_3403_neg	Caffeic aldehyde	C9 H8 O3	164.048	2.128	163.04	No results	No results	Full match	2.9779e+06	3.6116e+06	3.86529e+06	3.8652e+06	2.85517e+06	4.79852e+06	8.69833e+06	6.86966e+06	6.54141e+06	7.42454e+06	7.34218e+06	8.22977e+06	0.487158	-1.03754	4.17046e-05	1	2.62688	down
Com_590_pos	Tricin 4'-O-(beta-guaiacylglyceryl) ether	C27 H26 O11	526.15	2.558	527.157	No results	No results	Full match	4.05379e+07	4.81183e+07	6.07946e+07	3.67236e+07	5.54398e+07	8.63982e+07	1.13347e+08	1.30758e+08	1.19703e+08	8.97531e+07	9.31105e+07	1.34009e+08	0.481889	-1.05323	0.000810843	1	2.40006	down
Com_401_pos	L-Tyrosine	C9 H11 N O3	181.073	2.012	182.08	Full match	Full match	Full match	5.74695e+07	8.4048e+07	1.10749e+08	9.02525e+07	7.81924e+07	1.53549e+08	2.32484e+08	2.03881e+08	1.65792e+08	1.59395e+08	1.95865e+08	2.45789e+08	0.477275	-1.06711	0.0011754	1	2.4973	down
Com_11914_pos	5,6-Dihydrouracil	C4 H6 N2 O2	114.043	7.108	115.05	No results	Full match	No results	847907	1.38091e+06	1.58958e+06	1.294e+06	1.10308e+06	2.03923e+06	3.62559e+06	3.07548e+06	2.39205e+06	2.61327e+06	2.86501e+06	3.22669e+06	0.463798	-1.10843	0.000564283	1	2.51993	down
Com_66_neg	beta-Nicotyrine	C10 H10 N2	158.085	6.474	157.077	No results	No results	Full match	2.92158e+08	5.25369e+08	4.90614e+08	3.8497e+08	4.48645e+08	5.68248e+08	1.04705e+09	9.16916e+08	1.0391e+09	8.8476e+08	1.02344e+09	9.90352e+08	0.459196	-1.12282	0.000278748	1	2.66324	down
Com_3344_neg	Tryptamine	C10 H12 N2	160.1	6.474	159.093	No results	No results	Full match	2.33566e+06	4.14623e+06	3.05222e+06	3.03477e+06	3.13591e+06	5.57953e+06	8.19882e+06	7.4752e+06	7.88531e+06	6.93878e+06	8.00066e+06	7.91977e+06	0.45853	-1.12491	0.000956306	1	2.64396	down
Com_64_neg	D-(+)-Tryptophan	C11 H12 N2 O2	204.09	6.474	203.083	Full match	Full match	Full match	2.92182e+08	5.26697e+08	4.91725e+08	3.85412e+08	4.49729e+08	5.71322e+08	1.05417e+09	9.23736e+08	1.04605e+09	8.90416e+08	1.03159e+09	9.97845e+08	0.457126	-1.12934	0.000280534	1	2.66339	down
Com_11955_pos	Cinnamoyl tyramine	C17 H17 N O2	267.125	10.399	268.132	No results	No results	Full match	535903	775331	869388	1.01032e+06	1.10369e+06	1.39805e+06	2.17118e+06	2.61653e+06	1.94567e+06	1.97405e+06	1.90243e+06	2.04673e+06	0.449779	-1.15271	0.000932935	1	2.07742	down
Com_609_pos	4-Hydroxybenzaldehyde	C7 H6 O2	122.037	2.621	123.044	Full match	Full match	Full match	2.95485e+07	3.69471e+07	5.19369e+07	3.96657e+07	4.20025e+07	7.98099e+07	1.22045e+08	9.76235e+07	5.00517e+07	1.53712e+08	8.94132e+07	1.12135e+08	0.447871	-1.15885	0.00340668	0.944444	2.17079	down
Com_145_pos	Acetanilide	C8 H9 N O	135.068	2.615	136.075	Full match	Full match	No results	1.13487e+08	1.98549e+08	2.75179e+08	2.30039e+08	2.37753e+08	3.14232e+08	5.91994e+08	4.89074e+08	3.95188e+08	4.17675e+08	7.66465e+08	4.37922e+08	0.44193	-1.17811	0.0011257	1	2.22239	down
Com_6817_pos	1,7-bis(3,4-dihydroxyphenyl)heptan-3-one	C19 H22 O5	312.135	9.236	313.142	Invalid mass	No results	No results	1.07263e+06	2.37468e+06	2.83853e+06	2.27263e+06	2.95617e+06	2.52482e+06	5.66015e+06	5.16595e+06	6.55799e+06	4.42146e+06	5.95911e+06	4.55526e+06	0.43439	-1.20294	0.00130617	1	1.74558	down
Com_8683_pos	Loureirin A	C17 H18 O4	286.119	9.251	287.127	No results	No results	Full match	912480	2.03125e+06	1.92242e+06	1.27287e+06	2.2386e+06	2.10578e+06	4.40822e+06	4.27501e+06	5.29198e+06	3.35356e+06	4.97607e+06	3.1011e+06	0.412636	-1.27706	0.000611904	1	1.76022	down
Com_19_pos	2-Hydroxycinnamic acid	C9 H8 O3	164.047	2.615	165.054	Full match	Full match	Full match	5.39555e+08	1.43749e+09	1.60459e+09	1.03313e+09	1.43968e+09	1.5691e+09	3.97191e+09	3.16471e+09	1.28792e+09	3.23465e+09	3.35533e+09	3.81737e+09	0.404821	-1.30464	0.0037842	0.888889	2.22115	down
Com_7405_neg	lactucopicrin	C23 H22 O7	410.137	2.145	409.13	No results	No results	Full match	412918	464676	899329	453935	535119	869720	2.23334e+06	1.3595e+06	1.30655e+06	1.17505e+06	1.96017e+06	1.82498e+06	0.368748	-1.43929	0.000221318	1	2.36553	down
Com_19769_pos	Xanthosine Dihydrate	C10 H12 N4 O6	284.074	5.358	285.082	No results	No results	Full match	151926	81635.7	215223	294632	253471	334941	609933	649103	609086	829819	674361	621240	0.333496	-1.58426	0.00207271	1	2.35665	down
Com_12237_pos	2,6-Dihydroxypurine	C5 H4 N4 O2	152.033	5.341	153.04	No results	No results	Full match	387284	408069	448001	908850	515830	794599	1.76074e+06	2.20015e+06	1.52705e+06	2.38052e+06	1.97354e+06	1.62469e+06	0.301973	-1.72751	0.000106275	1	2.3252	down
Com_2044_pos	Hypoxanthine	C5 H4 N4 O	136.038	3.88	137.046	Full match	Full match	Full match	2.50597e+06	3.15084e+06	4.58136e+06	6.28748e+06	5.54714e+06	6.43316e+06	1.45267e+07	2.16148e+07	2.82735e+07	1.60697e+07	1.46375e+07	1.80682e+07	0.251841	-1.98942	4.92116e-05	1	2.4773	down
Com_3061_neg	DL-Panthenol	C9 H19 N O4	205.131	6.501	204.124	No results	No results	Full match	785756	962592	802811	554043	672295	357791	1.00112e+07	1.71627e+06	1.65136e+06	1.00474e+06	1.89905e+06	1.0467e+06	0.23863	-2.06715	0.0231692	1	1.85262	down

## Sheet: S_E24h vs MOCK24h_up
Supplementary Table 5-7 Statistics of up-regulate DAMs in S_E24h vs MOCK24h
ID	Name	Formula	Molecular Weight	RT [min]	m/z	mzCloud_Results	mzVault_Results	MassList_Results	S_E24_1	S_E24_2	S_E24_3	S_E24_4	S_E24_5	S_E24_6	MOCK24_1	MOCK24_2	MOCK24_3	MOCK24_4	MOCK24_5	MOCK24_6	FC	log2FC	Pvalue	ROC	VIP	Up_Down
Com_1012_neg	Ziyuglycoside II	C35 H56 O8	604.398	13.181	603.391	No results	No results	Full match	1.97621e+07	1.45798e+07	2.19672e+07	2.96673e+06	2.8962e+07	5.58189e+06	503168	1.20572e+06	2.92567e+06	1.91865e+06	1.73221e+06	530066	10.6426	3.41178	0.000688268	1	1.73976	up
Com_2337_neg	PA (18:2/18:2)	C39 H69 O8 P	696.474	16.556	695.467	No results	Full match	No results	55813.1	1.86078e+06	316021	629966	109635	162851	32676.2	36469.4	44561.5	38991.5	230554	36770.4	7.46404	2.89996	0.0242324	0.916667	1.37738	up
Com_7845_neg	19(R)-Hydroxy-prostaglandin E2	C20 H32 O6	350.213	14.296	349.206	Invalid mass	No results	No results	2.14902e+06	1.12399e+06	1.62821e+06	2.66817e+06	1.20936e+06	555819	354478	309041	261830	250730	188753	252168	5.77277	2.52926	0.000360263	1	3.01498	up
Com_2264_neg	PA (16:0/18:3)	C37 H67 O8 P	670.458	16.465	669.451	No results	Full match	No results	66435.5	1.69474e+06	284761	601441	137627	144470	50128.4	41271.4	47251.9	40753.5	303836	35948.4	5.64239	2.49631	0.0285787	0.888889	1.3174	up
Com_1450_neg	PA (18:2/18:3)	C39 H67 O8 P	694.458	16.241	693.451	No results	Full match	No results	167478	3.17618e+06	573504	1.01343e+06	285805	270218	741702	36518.9	60145.8	40380.3	452717	38076.7	4.00617	2.00223	0.042829	0.805556	1.34164	up
Com_5813_neg	Isoliquiritin apioside	C26 H30 O13	550.17	10.069	549.162	No results	No results	Full match	2.88118e+06	3.40916e+06	1.88431e+06	1.18694e+06	3.26372e+06	1.32766e+06	453069	529668	745574	406228	1.07974e+06	453849	3.80384	1.92746	0.000348997	1	2.18479	up
Com_1144_neg	PI (16:0/18:3)	C43 H77 O13 P	832.511	16.305	831.504	No results	Full match	No results	225009	3.92003e+06	1.00339e+06	1.41707e+06	268405	354030	1.23367e+06	36984.1	45977.9	40191.6	611458	35614.6	3.58698	1.84277	0.047032	0.805556	1.33338	up
Com_558_pos	Astragalus polyphenols	C20 H22 O9	406.126	10.145	407.133	No results	No results	Full match	1.78175e+08	9.79232e+07	9.17301e+07	5.46238e+07	1.10167e+08	7.53571e+07	2.07044e+07	3.07477e+07	2.25771e+07	4.58612e+07	2.5644e+07	2.95396e+07	3.47268	1.79605	0.000169915	1	2.12634	up
Com_1724_pos	Demethylnobiletin	C20 H20 O8	388.115	10.146	389.122	No results	No results	Full match	5.32412e+07	2.37669e+07	2.70937e+07	1.46041e+07	2.44218e+07	2.28688e+07	7.30099e+06	7.58272e+06	6.61256e+06	1.00825e+07	8.19033e+06	8.76853e+06	3.41995	1.77398	0.000585873	1	2.15533	up
Com_4340_neg	Curculigoside	C22 H26 O11	466.148	11.495	465.141	No results	No results	Full match	4.76585e+06	2.85862e+06	3.09211e+06	1.53459e+06	2.48922e+06	2.39875e+06	752243	978311	626369	1.13345e+06	762506	838788	3.36611	1.75108	0.00014939	1	2.09014	up
Com_17187_pos	6,7,8-trimethoxy-3-phenyl-2-thioxo-1,2,3,4-tetrahydroquinazolin-4-one	C17 H16 N2 O4 S	344.089	12.414	345.096	Invalid mass	No results	No match	830929	628405	440577	1.8393e+06	344932	1.40769e+06	84725.2	127605	150442	339487	641908	301667	3.33681	1.73847	0.0112083	0.916667	2.2126	up
Com_6334_pos	3-benzyl-4-hydroxy-5-(4-hydroxyphenyl)-2,5-dihydrofuran-2-one	C17 H14 O4	264.075	12.809	265.082	Invalid mass	No results	No results	9.64693e+06	4.6301e+06	3.89206e+06	2.10311e+06	2.97186e+06	2.47843e+06	559997	2.54075e+06	822595	2.33313e+06	521061	938818	3.3335	1.73704	0.00589839	0.916667	1.68294	up
Com_4572_pos	N-Stearoyl taurine	C20 H41 N O4 S	426.312	13.786	427.319	Invalid mass	No results	No results	9.86635e+06	5.74793e+06	3.97255e+06	597646	8.34176e+06	5.6068e+06	428525	3.87274e+06	4.20939e+06	594512	725360	642743	3.25906	1.70446	0.0442101	0.861111	1.42899	up
Com_8672_pos	Shikonin	C16 H16 O5	310.083	10.146	311.09	Invalid mass	No results	No results	7.05951e+06	2.64791e+06	3.10089e+06	1.66756e+06	3.07308e+06	2.61732e+06	908236	1.36929e+06	704091	1.29464e+06	1.15892e+06	930247	3.16809	1.66361	0.00131766	1	1.87669	up
Com_4600_pos	Lapachol	C15 H14 O3	242.093	12.814	243.101	No results	No results	Full match	1.38458e+07	6.58213e+06	5.50743e+06	2.59636e+06	4.21693e+06	3.39033e+06	938848	4.02083e+06	1.32087e+06	3.35964e+06	660825	1.47651e+06	3.06847	1.61752	0.011268	0.916667	1.62314	up
Com_185_neg	Citric acid	C6 H8 O7	192.027	1.105	191.02	Full match	Full match	Full match	8.37447e+07	7.87612e+07	8.10738e+07	1.35674e+08	4.54247e+08	8.48629e+07	5.1473e+07	4.83014e+07	5.32315e+07	5.43708e+07	6.13876e+07	4.96052e+07	2.88459	1.52836	0.0343836	1	2.47553	up
Com_962_pos	Maslinic acid	C30 H48 O4	494.336	14.466	495.343	Invalid mass	No results	No results	4.12743e+07	2.91852e+07	1.84342e+07	5.48246e+06	3.39128e+07	1.85911e+07	4.24319e+06	2.01049e+07	2.06516e+07	1.2729e+06	4.2579e+06	3.55693e+06	2.7156	1.44127	0.039694	0.833333	1.19126	up
Com_19312_pos	Oxyresveratrol	C14 H12 O4	244.073	11.485	245.08	No results	No results	Full match	1.23749e+06	571623	571843	312065	492317	428539	157618	342866	212671	220720	249357	193520	2.62493	1.39228	0.00324473	0.972222	1.82392	up
Com_10988_neg	Neohesperidin dihydrochalcone	C28 H36 O15	612.207	10.066	611.199	No results	No results	Full match	692613	888399	1.10818e+06	829131	984289	503357	319328	269185	298756	360532	374428	287836	2.62084	1.39003	0.000143262	1	1.67491	up
Com_1792_pos	Cotoin	C14 H12 O4	244.073	10.144	245.08	No results	Full match	Full match	3.72077e+07	2.01975e+07	1.77513e+07	1.11756e+07	1.99374e+07	1.511e+07	6.98012e+06	1.16232e+07	5.99538e+06	1.00008e+07	6.43174e+06	7.15524e+06	2.51896	1.33283	0.00157969	0.972222	1.70748	up
Com_14627_pos	ladanein	C17 H14 O6	314.078	12.574	315.086	No results	No results	Full match	1.08023e+06	698227	540887	1.67369e+06	546528	2.41526e+06	178941	265210	451042	677620	711509	517267	2.48245	1.31177	0.0299739	0.861111	1.82277	up
Com_11722_pos	Carnosic acid	C20 H28 O4	332.198	13.779	665.403	No results	No results	Full match	2.10283e+06	3.47087e+06	1.68726e+06	741935	4.38643e+06	1.19545e+06	363131	3.28786e+06	996264	250042	654038	257330	2.33871	1.22571	0.04379	0.861111	1.50595	up
Com_9705_pos	Kaempferide	C16 H12 O6	300.062	11.464	301.07	No results	No results	Full match	3.07872e+06	2.10181e+06	1.57126e+06	4.34071e+06	1.2802e+06	4.75908e+06	591470	1.28615e+06	1.3633e+06	1.43555e+06	1.54398e+06	2.02588e+06	2.0775	1.05485	0.0366775	0.833333	2.21382	up
Com_4130_neg	4-(benzyloxy)benzoic acid	C14 H12 O3	228.079	10.682	227.072	Full match	No results	Full match	7.26769e+06	5.09976e+06	5.3427e+06	3.15257e+06	3.38288e+06	4.09044e+06	1.64708e+06	3.14608e+06	1.61286e+06	4.57755e+06	1.57646e+06	2.01746e+06	1.94382	0.958895	0.0103056	0.916667	1.62011	up
Com_8446_pos	Tricin 4'-O-(syringyl alcohol) ether	C26 H24 O10	496.138	1.373	497.144	No results	No results	Full match	843638	2.41035e+06	3.11772e+06	3.36909e+06	3.15368e+06	2.13806e+06	1.50131e+06	1.79969e+06	886774	652569	1.56864e+06	1.42576e+06	1.9187	0.940129	0.0439754	0.861111	1.2524	up
Com_21737_pos	Wilforlide A	C30 H46 O3	454.344	12.807	455.351	No results	No results	Full match	381822	212720	222771	98700.9	411354	260706	104542	163877	250087	123821	96656.4	92869.9	1.90908	0.932876	0.0424305	0.833333	1.17552	up
Com_681_neg	N-[5-(trifluoromethyl)-2-pyridinyl]benzenesulfonamide	C12 H9 F3 N2 O2 S	302.035	2.002	301.028	Full match	No results	No results	2.20174e+07	5.70602e+07	5.08194e+07	4.02731e+07	8.38691e+07	3.16721e+07	1.89471e+07	2.82912e+07	2.48384e+07	2.4856e+07	2.92137e+07	3.03138e+07	1.8261	0.868762	0.040199	0.861111	1.51351	up
Com_23046_pos	dADP	C10 H15 N5 O9 P2	411.036	6.753	412.043	No results	No results	Full match	644067	489730	498357	350097	983177	536665	298369	204856	360398	318505	366049	399624	1.79797	0.846371	0.00992336	0.916667	1.61509	up
Com_1288_neg	Albiflorin	C23 H28 O11	480.164	10.733	479.156	No results	No results	Full match	1.92644e+07	1.1924e+07	1.04423e+07	1.16321e+07	1.00755e+07	1.05121e+07	3.30818e+06	9.86076e+06	3.56718e+06	1.62278e+07	4.57901e+06	4.08543e+06	1.77404	0.827038	0.0368935	0.861111	1.50908	up
Com_9987_neg	O-Feruloyl 4-hydroxylcoumarin	C19 H14 O6	338.077	5.325	337.07	No results	No results	Full match	788661	993129	935732	1.11283e+06	1.65841e+06	1.39023e+06	635419	593637	766514	683941	775709	466039	1.75428	0.810881	0.00304711	1	2.26131	up
Com_3052_neg	Saikosaponin B2	C42 H68 O13	780.468	15.114	779.46	No results	No results	Full match	6.66593e+06	1.14808e+07	6.99155e+06	7.61138e+06	6.74673e+06	3.8166e+06	4.86981e+06	4.24022e+06	3.40519e+06	3.61386e+06	3.82629e+06	5.05625e+06	1.73171	0.792201	0.0145776	0.888889	2.38798	up
Com_5440_pos	Pomolic acid beta-D-glucopyranosyl ester	C36 H58 O9	634.407	14.231	635.415	No results	No results	Full match	7.57126e+06	5.03659e+06	7.8515e+06	5.6945e+06	6.79249e+06	1.04442e+07	6.71947e+06	4.72661e+06	5.69328e+06	4.21078e+06	1.89161e+06	1.89019e+06	1.72651	0.787858	0.0379544	0.916667	1.67865	up
Com_11846_pos	8-(1,2-dihydroxy-3-methylbut-3-en-1-yl)-7-methoxy-2H-chromen-2-one	C15 H16 O5	293.125	9.457	294.132	Invalid mass	No results	No results	1.03454e+06	3.01514e+06	2.33011e+06	3.18337e+06	2.56869e+06	2.37963e+06	1.21046e+06	1.22652e+06	1.3026e+06	1.15435e+06	2.34584e+06	1.21275e+06	1.71682	0.779741	0.0299502	0.805556	1.67513	up
Com_20845_pos	Dinophysistoxin-1	C45 H70 O13	840.447	14.097	841.452	Invalid mass	No results	No results	685387	763850	1.06534e+06	933968	585245	660587	283203	554591	544332	263207	490512	624521	1.70064	0.766075	0.0127394	0.972222	2.07293	up
Com_8741_pos	Nobiletin	C21 H22 O8	402.13	10.149	403.137	No results	No results	Full match	6.96789e+06	3.51741e+06	4.06329e+06	2.66005e+06	3.88287e+06	3.45152e+06	2.46517e+06	2.74777e+06	2.18086e+06	2.4067e+06	2.72675e+06	1.98727e+06	1.69093	0.757817	0.0117462	0.944444	1.55697	up
Com_2466_neg	L-Glutathione (reduced)	C10 H17 N3 O6 S	307.084	7.869	306.077	Full match	Full match	Full match	9.72688e+06	1.11218e+07	1.05268e+07	1.14314e+07	8.26193e+06	7.31871e+06	5.54636e+06	6.43452e+06	7.10242e+06	5.4698e+06	6.1084e+06	6.04433e+06	1.59069	0.669651	0.000623122	1	1.81833	up
Com_8288_neg	3,4,5-Trimethoxycinnamic acid	C12 H14 O5	238.084	10.731	237.077	No results	No results	Full match	767609	1.33057e+06	1.41749e+06	1.5264e+06	1.09111e+06	721781	678760	639689	891495	786689	774964	548027	1.58693	0.666243	0.0204407	0.833333	1.46351	up
Com_9929_neg	p-Mulegone	C10 H18 O	154.136	11.983	153.129	No results	No results	Full match	1.58925e+06	1.3101e+06	1.1125e+06	850391	1.07872e+06	967776	760239	683549	747206	707187	791333	721482	1.56626	0.647319	0.00440391	1	2.36209	up
Com_916_neg	Uridine	C9 H12 N2 O6	244.07	2.395	243.062	Full match	Full match	Full match	3.35655e+07	4.00627e+07	4.14786e+07	5.62736e+07	7.25696e+07	3.22181e+07	1.85389e+07	3.0222e+07	3.04633e+07	2.95638e+07	3.88953e+07	3.21541e+07	1.53565	0.618854	0.0320275	0.944444	1.72048	up
Com_670_pos	Artesunate	C19 H28 O8	384.177	8.667	407.166	No results	No results	Full match	7.6099e+07	8.96089e+07	7.95303e+07	1.04418e+08	6.59441e+07	7.09414e+07	5.60148e+07	5.56891e+07	5.55191e+07	4.16627e+07	5.78724e+07	5.28991e+07	1.52207	0.606038	0.000774543	1	1.77285	up
Com_19516_pos	p-Nitroaniline	C6 H6 N2 O2	138.043	1.895	139.05	No results	No results	Full match	651270	771963	785465	966925	958378	803099	574947	562342	574429	536362	488704	549625	1.50228	0.587152	0.000603909	1	1.77953	up
Com_7802_neg	PMeOH (13:1-18:2)	C35 H63 O8 P	642.435	14.992	641.428	No results	Invalid mass	No results	1.4633e+06	2.68943e+06	1.1924e+06	1.61357e+06	1.82421e+06	1.47148e+06	1.38212e+06	1.02053e+06	1.07609e+06	1.14285e+06	1.05468e+06	1.21169e+06	1.48874	0.574094	0.0204784	0.944444	1.66536	up
Com_694_neg	Dl-3-Hydroxynorvaline	C5 H11 N O3	133.074	1.415	114.056	No results	No results	Full match	4.22197e+07	4.66572e+07	5.3049e+07	6.16472e+07	5.96676e+07	4.85736e+07	3.56321e+07	2.80938e+07	3.76008e+07	2.25526e+07	5.00303e+07	3.57459e+07	1.48727	0.572667	0.0111755	0.916667	1.96252	up
Com_5571_neg	Pseudoginsenoside-RT5	C36 H62 O10	654.436	15.054	653.428	No results	No results	Full match	2.81425e+06	3.47329e+06	2.86142e+06	4.8173e+06	3.69211e+06	1.7987e+06	2.73624e+06	2.11316e+06	2.66033e+06	1.75113e+06	2.27549e+06	1.55188e+06	1.48661	0.572023	0.0490971	0.888889	1.63878	up
Com_5014_pos	NNK	C14 H26 N6 O6	356.179	10.637	357.187	Invalid mass	No results	No results	8.32234e+06	9.94346e+06	9.05028e+06	9.80153e+06	1.26185e+07	1.17914e+07	6.2173e+06	5.33407e+06	7.55056e+06	5.38289e+06	9.43481e+06	7.52596e+06	1.48454	0.570012	0.00546631	0.944444	1.94527	up
Com_771_neg	D-Proline	C5 H9 N O2	115.064	1.42	114.056	No results	No results	Full match	3.33819e+07	4.01841e+07	4.64585e+07	5.70534e+07	5.48059e+07	4.26071e+07	2.93999e+07	2.44493e+07	3.63577e+07	2.06431e+07	4.48466e+07	2.99265e+07	1.47875	0.564381	0.0167887	0.888889	1.89532	up
Com_6238_pos	4-oxododecanedioic acid	C12 H20 O5	266.112	10.54	267.119	Invalid mass	No results	No results	6.3624e+06	6.20555e+06	6.7615e+06	6.03311e+06	8.51055e+06	3.72352e+06	3.62964e+06	4.33817e+06	4.64413e+06	3.20967e+06	5.01829e+06	5.30098e+06	1.43823	0.524295	0.0298542	0.888889	1.36186	up
Com_659_neg	O-Phosphorylethanolamine	C2 H8 N O4 P	141.019	7.577	140.012	Full match	No results	Full match	4.11833e+07	5.60223e+07	5.53123e+07	7.32248e+07	4.40879e+07	6.07984e+07	4.57412e+07	3.27312e+07	3.62695e+07	3.18253e+07	3.89893e+07	4.43942e+07	1.43782	0.523888	0.00863276	0.888889	2.16273	up
Com_5958_pos	Astragaloside II	C43 H70 O15	826.467	13.575	827.475	No results	No results	Full match	8.24921e+06	8.38683e+06	7.70384e+06	6.64668e+06	7.20665e+06	6.77508e+06	6.35624e+06	5.03836e+06	3.49412e+06	4.7005e+06	4.62846e+06	7.23141e+06	1.42988	0.51589	0.0131298	0.916667	2.03887	up
Com_13961_pos	3-Methoxy prostaglandin F1α	C21 H38 O6	368.255	11.965	369.263	Invalid mass	No results	No results	2.0525e+06	2.60889e+06	2.14669e+06	2.61705e+06	2.58706e+06	2.43438e+06	1.91761e+06	1.86822e+06	1.80083e+06	1.96525e+06	929599	1.62335e+06	1.42967	0.51568	0.0200705	1	2.35405	up
Com_3395_neg	14,15-Dehydrocrepenynic acid	C18 H28 O2	276.209	13.098	275.202	No results	No results	Full match	5.96237e+06	8.58991e+06	8.24957e+06	1.0419e+07	6.85129e+06	5.51441e+06	5.15343e+06	4.95064e+06	5.61995e+06	5.28658e+06	6.01903e+06	5.03384e+06	1.42176	0.50768	0.0187082	0.916667	1.96671	up
Com_5126_pos	methyl 2,5-dimethyl-1H-pyrrole-3-carboxylate	C8 H11 N O2	153.079	0.684	154.086	Full match	No results	No results	1.24423e+07	1.34198e+07	1.08925e+07	9.73e+06	1.05714e+07	8.21726e+06	6.59869e+06	8.19983e+06	8.24636e+06	6.93634e+06	8.89419e+06	7.86063e+06	1.39664	0.481957	0.00435925	0.944444	1.76987	up
Com_24450_pos	Resiniferatoxin	C37 H40 O9	666.226	10.341	667.234	Invalid mass	No results	No results	457335	403235	492261	395110	562761	554684	366657	316290	458116	224674	391282	296511	1.39535	0.480623	0.0182616	0.916667	1.5349	up
Com_5820_neg	LysoPE 18:2 (2n isomer)	C23 H44 N O7 P	477.286	14.143	476.279	No results	No results	Full match	2.73616e+06	2.93815e+06	3.14241e+06	3.41724e+06	3.29564e+06	1.9844e+06	2.34901e+06	1.90736e+06	2.1729e+06	2.0015e+06	2.28175e+06	1.95571e+06	1.38251	0.467292	0.00999722	0.888889	1.83896	up
Com_5219_pos	8-Isoprostaglandin F1β	C20 H36 O5	373.281	12.62	374.289	Invalid mass	No results	No results	1.04296e+07	1.12006e+07	1.04011e+07	1.15106e+07	1.26928e+07	9.14134e+06	7.61242e+06	7.56654e+06	7.26551e+06	8.80547e+06	8.63193e+06	7.67316e+06	1.37474	0.459162	0.000301836	1	2.26414	up
Com_1556_neg	Hypoxanthine-9-beta-D-Arabinofuranoside	C10 H12 N4 O5	268.08	1.272	267.072	No results	No results	Full match	2.63092e+07	2.24379e+07	1.86452e+07	2.11986e+07	2.94878e+07	2.15154e+07	1.57681e+07	1.5553e+07	2.01959e+07	1.58206e+07	2.42511e+07	1.12973e+07	1.35678	0.440192	0.0323478	0.861111	1.76771	up
Com_2516_neg	(+)-Dihydrojasmonic acid	C12 H20 O3	212.142	10.967	211.134	No results	No results	Full match	1.44775e+07	9.47606e+06	9.82842e+06	9.27535e+06	1.01047e+07	7.531e+06	6.52207e+06	6.34004e+06	7.95773e+06	8.03253e+06	7.95836e+06	8.07967e+06	1.35203	0.435126	0.0203341	0.888889	2.0857	up
Com_6004_pos	Coumalic acid	C6 H4 O4	140.011	1.955	141.018	No results	No results	Full match	9.89012e+06	8.36459e+06	7.92124e+06	7.88421e+06	1.16013e+07	7.69354e+06	5.56019e+06	6.75952e+06	7.39105e+06	5.87849e+06	6.65169e+06	7.38446e+06	1.34649	0.429199	0.00616359	1	1.62138	up
Com_11107_pos	2,3-Dinor-11β-prostaglandin F2α	C18 H30 O5	348.19	12.464	349.197	Invalid mass	No results	No results	2.68186e+06	2.88216e+06	2.53117e+06	2.88858e+06	3.62184e+06	2.25159e+06	1.51735e+06	1.87877e+06	2.5989e+06	1.80802e+06	2.33617e+06	2.69559e+06	1.3134	0.393304	0.034406	0.833333	1.27734	up
Com_16064_pos	Gomisin O	C23 H28 O7	416.182	10.966	417.189	No results	No results	Full match	2.08757e+06	2.18732e+06	1.70259e+06	1.94198e+06	2.21219e+06	2.02609e+06	1.416e+06	1.43908e+06	2.25398e+06	1.62454e+06	1.56918e+06	1.09689e+06	1.29342	0.371194	0.0332963	0.833333	1.44826	up
Com_5470_pos	Prostaglandin K2	C20 H30 O5	332.195	12.679	333.203	Invalid mass	No results	No results	1.16225e+07	1.19465e+07	8.00144e+06	1.06378e+07	1.08121e+07	1.04574e+07	6.82063e+06	7.93217e+06	8.18966e+06	8.39714e+06	8.76126e+06	9.69131e+06	1.27485	0.350331	0.0100141	0.888889	1.62938	up
Com_4740_pos	(+)-epipinoresinol-4-O-beta-D-glucoside	C26 H32 O11	520.193	9.141	521.2	No results	No results	Full match	1.12866e+07	1.13671e+07	1.02346e+07	1.30324e+07	1.52617e+07	1.15037e+07	1.01435e+07	9.17307e+06	1.16624e+07	7.098e+06	9.74414e+06	9.21949e+06	1.27429	0.34969	0.0197309	0.888889	1.86062	up
Com_3540_pos	5-OxoETE	C20 H30 O3	318.216	14.358	319.223	Invalid mass	No results	No results	2.08751e+07	1.93692e+07	1.61036e+07	1.8324e+07	1.8533e+07	1.76743e+07	1.39016e+07	1.5591e+07	1.68423e+07	9.86439e+06	1.56524e+07	1.55581e+07	1.2685	0.343121	0.0242466	0.972222	1.92265	up
Com_5432_neg	Protectin D1	C22 H32 O4	720.458	14.685	719.451	Invalid mass	No results	No results	2.64383e+06	2.51711e+06	2.97122e+06	3.2829e+06	4.25758e+06	3.04784e+06	2.17719e+06	2.74659e+06	1.91039e+06	2.80567e+06	2.75401e+06	2.44866e+06	1.26128	0.334883	0.0461968	0.833333	1.26326	up
Com_1276_pos	DL-Lysine	C6 H14 N2 O2	146.105	1.189	147.112	Full match	Full match	Full match	2.87114e+07	2.49033e+07	2.19687e+07	2.49104e+07	1.78012e+07	2.82406e+07	2.27876e+07	2.20458e+07	1.48249e+07	1.77163e+07	1.98231e+07	2.026e+07	1.24756	0.31911	0.0486247	0.833333	1.01385	up
Com_1289_pos	Pipecolic acid	C6 H11 N O2	129.079	1.189	130.086	Full match	Full match	Full match	2.84972e+07	2.47609e+07	2.19394e+07	2.4859e+07	1.77348e+07	2.80349e+07	2.2646e+07	2.19416e+07	1.48141e+07	1.75908e+07	1.97387e+07	2.02632e+07	1.24644	0.31781	0.0477832	0.833333	1.01742	up
Com_884_pos	1-Aminocyclopropanecarboxylic acid	C4 H7 N O2	101.047	1.346	102.055	No results	No results	Full match	7.82023e+07	9.06237e+07	7.28806e+07	7.75323e+07	8.04996e+07	6.53247e+07	7.60814e+07	7.3564e+07	5.1014e+07	6.40065e+07	5.52834e+07	5.93628e+07	1.22607	0.294041	0.025718	0.888889	1.11949	up
Com_623_neg	LPA 18:3	C21 H37 O7 P	432.228	13.972	431.221	No results	Full match	No results	5.3285e+07	6.39791e+07	6.74197e+07	6.44816e+07	6.13841e+07	4.4435e+07	4.96704e+07	4.95431e+07	5.38517e+07	5.09987e+07	4.72111e+07	3.85023e+07	1.22503	0.292812	0.0344381	0.833333	1.16922	up
Com_1869_pos	(11E,15Z)-9,10,13-trihydroxyoctadeca-11,15-dienoic acid	C18 H32 O5	350.206	12.992	351.213	Invalid mass	No results	No results	3.20037e+07	2.92621e+07	3.30018e+07	3.64666e+07	3.31201e+07	2.81744e+07	2.21771e+07	2.12973e+07	2.79635e+07	2.96912e+07	2.48915e+07	3.09587e+07	1.22327	0.290748	0.0221812	0.888889	1.37865	up
Com_8493_neg	(-)-secoisolariciresinol	C20 H26 O6	362.174	10.057	361.166	No results	No results	Full match	1.72487e+06	1.59711e+06	1.77768e+06	1.87159e+06	2.06947e+06	1.75468e+06	1.40592e+06	1.31704e+06	1.55109e+06	1.15632e+06	1.97204e+06	1.5572e+06	1.2049	0.268909	0.0464	0.861111	1.70782	up

## Sheet: S_E24h vs MOCK24h_down
Supplementary Table 5-8 Statistics of down-regulate DAMs in S_E24h vs MOCK24h
ID	Name	Formula	Molecular Weight	RT [min]	m/z	mzCloud_Results	mzVault_Results	MassList_Results	S_E24_1	S_E24_2	S_E24_3	S_E24_4	S_E24_5	S_E24_6	MOCK24_1	MOCK24_2	MOCK24_3	MOCK24_4	MOCK24_5	MOCK24_6	FC	log2FC	Pvalue	ROC	VIP	Up_Down
Com_2180_pos	4-Hydroxycoumarin	C9 H6 O3	162.031	8.597	163.039	No results	No results	Full match	2.42149e+07	1.88135e+07	1.72759e+07	2.40313e+07	2.45403e+07	2.36838e+07	2.56808e+07	2.91083e+07	2.17997e+07	2.75782e+07	3.06007e+07	2.68597e+07	0.820156	-0.28603	0.0297252	0.888889	1.23163	down
Com_2664_pos	Coumarin	C9 H6 O2	146.036	7.931	147.044	Full match	Full match	Full match	2.3832e+07	2.39123e+07	1.64465e+07	1.77055e+07	1.6629e+07	1.65079e+07	2.43501e+07	2.21384e+07	2.84128e+07	1.97264e+07	2.46995e+07	2.13305e+07	0.817824	-0.290138	0.0483807	0.833333	1.85256	down
Com_3837_pos	4-Ethylbenzaldehyde	C9 H10 O	134.073	10.726	135.08	Full match	No results	No results	1.22542e+07	1.09422e+07	1.18636e+07	1.25468e+07	1.16676e+07	1.23483e+07	1.14655e+07	1.41656e+07	1.85306e+07	1.39301e+07	1.55481e+07	1.51335e+07	0.806805	-0.309709	0.0224838	0.861111	1.22624	down
Com_2696_pos	N-(9H-Purin-6-ylcarbamoyl)threonine	C10 H12 N6 O4	280.093	12.274	281.101	No results	No results	Full match	1.95047e+07	1.66856e+07	1.49757e+07	1.43351e+07	1.77387e+07	1.22553e+07	2.09969e+07	1.95012e+07	2.35529e+07	1.79027e+07	2.14315e+07	1.66971e+07	0.795247	-0.330525	0.0217192	0.888889	1.72149	down
Com_1174_neg	3-Coumaric acid	C9 H8 O3	164.048	7.28	163.04	Full match	Full match	Full match	2.55252e+07	2.15957e+07	2.44163e+07	2.20436e+07	2.8714e+07	2.36493e+07	2.46766e+07	3.35994e+07	3.26087e+07	4.23886e+07	3.14933e+07	2.47918e+07	0.769916	-0.377227	0.0311439	0.888889	1.59898	down
Com_1823_neg	(2R)-2,3-Dihydroxypropanoic acid	C3 H6 O4	106.027	1.368	105.019	Full match	Full match	No results	1.30764e+07	9.02281e+06	1.33348e+07	1.22866e+07	1.4071e+07	1.14416e+07	1.41499e+07	1.67215e+07	1.90175e+07	2.03516e+07	1.30052e+07	1.18759e+07	0.76989	-0.377275	0.0459163	0.805556	1.30927	down
Com_13516_pos	N-Acetylglucosamine	C8 H15 N O6	221.089	8.445	222.096	No results	No results	Full match	1.81508e+06	1.73921e+06	1.53151e+06	1.49086e+06	1.78407e+06	1.64952e+06	2.66491e+06	2.2283e+06	2.45147e+06	1.55874e+06	1.99911e+06	2.12405e+06	0.768449	-0.379978	0.0193677	0.888889	1.77205	down
Com_8071_pos	3-hydroxy-3-methylpentanedioic acid	C6 H10 O5	144.042	16.983	145.049	Invalid mass	No results	No results	4.63655e+06	3.88697e+06	3.23145e+06	3.53261e+06	3.25309e+06	2.82853e+06	3.83007e+06	4.96008e+06	4.92494e+06	4.26802e+06	4.41212e+06	5.64084e+06	0.762204	-0.391751	0.0120774	0.888889	1.61229	down
Com_20782_pos	Octhilinone	C11 H19 N O S	213.118	5.925	214.126	Full match	No results	No results	585990	750676	590442	736209	576596	528294	913644	835516	990779	578237	860067	782461	0.759612	-0.396666	0.0195589	0.888889	1.67105	down
Com_6236_neg	D-Erythrose 4-phosphate	C4 H9 O7 P	200.009	1.217	199.001	No results	No results	Full match	1.02396e+06	1.55355e+06	1.50767e+06	1.58725e+06	1.55537e+06	1.94871e+06	2.02511e+06	2.0939e+06	2.12822e+06	1.87093e+06	1.74379e+06	2.23248e+06	0.758738	-0.398327	0.0177502	0.944444	1.33269	down
Com_3578_neg	ethyl 5-(3-{[(3,5-dichloroanilino)carbonyl]oxy}prop-1-ynyl)nicotinate	C18 H14 Cl2 N2 O4	392.038	0.52	391.031	Invalid mass	No results	No results	5.67021e+06	6.75036e+06	6.63781e+06	6.89911e+06	6.45129e+06	4.05784e+06	7.23023e+06	7.6667e+06	9.83379e+06	9.00414e+06	7.81792e+06	6.52033e+06	0.758566	-0.398654	0.0218583	0.916667	1.60949	down
Com_2143_pos	Tianshic acid	C18 H37 N O5	347.266	12.338	348.273	No results	No results	Full match	1.40266e+07	1.69456e+07	1.69718e+07	1.77061e+07	1.88613e+07	1.39119e+07	2.10373e+07	2.42325e+07	2.21217e+07	2.14425e+07	1.86178e+07	2.23968e+07	0.757985	-0.399759	0.00154485	0.972222	1.46699	down
Com_1258_pos	(-)-Norepinephrine N-hexoside	C14 H21 N O8	331.126	6.711	332.133	No results	No results	Full match	4.10663e+07	4.32378e+07	3.70888e+07	3.56712e+07	4.44478e+07	3.13643e+07	4.96061e+07	5.85408e+07	5.62083e+07	3.77424e+07	6.34374e+07	4.60554e+07	0.747379	-0.420088	0.0145474	0.916667	2.06902	down
Com_351_neg	Dehydro-L-ascorbic acid	C6 H6 O6	174.017	1.449	173.009	No results	Full match	Full match	8.88403e+07	7.03103e+07	1.02032e+08	9.57744e+07	7.70342e+07	9.53296e+07	1.02644e+08	1.16399e+08	8.70369e+07	1.51112e+08	1.35757e+08	1.1553e+08	0.747124	-0.42058	0.0183728	0.888889	1.50443	down
Com_898_pos	N,N-Dimethylsphingosine	C20 H41 N O2	327.313	13.572	328.32	Full match	No results	No results	7.81561e+07	5.69059e+07	5.73893e+07	6.29029e+07	6.79064e+07	5.3097e+07	8.50606e+07	1.0193e+08	9.32842e+07	6.27442e+07	8.24423e+07	8.5623e+07	0.73639	-0.441458	0.00652408	0.916667	2.45216	down
Com_8089_pos	Eupalinolide A	C24 H30 O9	462.188	8.901	463.195	No results	No results	Full match	4.13272e+06	3.30878e+06	3.93448e+06	3.52602e+06	4.98941e+06	3.83852e+06	6.5132e+06	5.34404e+06	4.63214e+06	4.25683e+06	5.7192e+06	5.82592e+06	0.73487	-0.444439	0.00541179	0.944444	1.98296	down
Com_756_pos	4-amino-2-(4-chlorophenyl)-6-(methylthio)pyrimidine-5-carbonitrile	C12 H9 Cl N4 S	276.026	6.677	277.033	Invalid mass	No results	No results	7.60904e+07	8.25083e+07	6.01908e+07	6.46018e+07	6.2223e+07	5.66796e+07	7.48599e+07	1.10944e+08	8.61481e+07	1.00066e+08	8.36952e+07	9.17588e+07	0.734821	-0.444534	0.00368212	0.944444	2.22178	down
Com_4805_neg	8-O-acetyl shanzhiside methyl ester	C19 H28 O12	448.158	6.51	447.151	No results	No results	Full match	4.17199e+06	2.32472e+06	2.78313e+06	3.78473e+06	4.12801e+06	3.2275e+06	3.70464e+06	5.01668e+06	4.1528e+06	6.06567e+06	5.26011e+06	3.67105e+06	0.732666	-0.448773	0.0329135	0.805556	1.43843	down
Com_14063_pos	Menadione	C11 H8 O2	172.052	9.489	173.059	Full match	No results	Full match	1.94272e+06	1.61982e+06	1.05635e+06	1.86772e+06	2.14613e+06	1.49823e+06	2.04712e+06	1.93785e+06	3.33233e+06	2.07016e+06	2.25484e+06	2.21543e+06	0.731069	-0.45192	0.0353588	0.888889	1.51471	down
Com_1865_pos	Methyl jasmonate	C13 H20 O3	224.14	8.507	225.148	No results	No results	Full match	2.83534e+07	3.25903e+07	2.69045e+07	2.17572e+07	2.53135e+07	2.04399e+07	3.37652e+07	3.50859e+07	4.51009e+07	3.0535e+07	3.67422e+07	3.16442e+07	0.729818	-0.454391	0.00583415	0.944444	2.55316	down
Com_7218_neg	OxPC (16:0-20:5+3O(2Cyc))	C44 H78 N O11 P	887.553	14.664	886.546	No results	Invalid mass	No results	1.48955e+06	1.17813e+06	2.07986e+06	1.32502e+06	2.06747e+06	1.66506e+06	2.02804e+06	1.96741e+06	2.28882e+06	2.60722e+06	2.81582e+06	2.14183e+06	0.707992	-0.498194	0.0115935	0.888889	1.64511	down
Com_17146_pos	PC (18:5e/15:1)	C41 H72 N O7 P	721.511	14.309	722.516	No results	Invalid mass	No results	1.31203e+06	1.44715e+06	1.16331e+06	838708	1.43244e+06	1.3349e+06	1.30298e+06	1.65836e+06	2.20887e+06	2.01619e+06	1.59471e+06	1.85723e+06	0.707679	-0.498833	0.0121088	0.888889	2.21752	down
Com_2647_neg	N-(4-chlorophenyl)-N'-(2-phenoxyphenyl)urea	C19 H15 Cl N2 O2	384.085	10.849	383.078	Invalid mass	No results	No results	5.68785e+06	7.59164e+06	6.95864e+06	8.98411e+06	7.27287e+06	6.02766e+06	7.57201e+06	1.15623e+07	1.17551e+07	1.14346e+07	1.06356e+07	7.24929e+06	0.706254	-0.501741	0.0145701	0.861111	1.64832	down
Com_590_pos	Tricin 4'-O-(beta-guaiacylglyceryl) ether	C27 H26 O11	526.15	2.558	527.157	No results	No results	Full match	9.09098e+07	7.91146e+07	7.37589e+07	7.25866e+07	5.659e+07	1.06209e+08	1.13347e+08	1.30758e+08	1.19703e+08	8.97531e+07	9.31105e+07	1.34009e+08	0.703956	-0.506444	0.00996648	0.916667	1.36251	down
Com_5386_pos	Indole-3-Carboxaldehyde	C9 H7 N O	145.052	6.563	146.06	No results	No results	Full match	7.58917e+06	7.38636e+06	6.64751e+06	5.9738e+06	8.18559e+06	8.45988e+06	8.67423e+06	1.1634e+07	1.33408e+07	8.8936e+06	1.00742e+07	1.12673e+07	0.69254	-0.530031	0.00206763	1	1.71266	down
Com_5670_pos	3-(3-pyridinyl)propanoic acid	C8 H9 N O2	169.074	1.43	152.071	Invalid mass	No results	No match	6.03281e+06	2.77104e+06	6.93122e+06	7.16428e+06	5.97242e+06	5.57946e+06	1.05926e+07	7.82017e+06	1.08115e+07	7.52126e+06	7.27777e+06	6.37832e+06	0.683535	-0.548913	0.0408979	0.944444	1.89202	down
Com_5582_pos	LPE 18:4	C23 H40 N O7 P	473.253	13.051	474.261	No results	Full match	No results	3.95826e+06	3.15142e+06	6.2913e+06	5.70264e+06	3.30154e+06	4.25553e+06	9.23327e+06	5.65759e+06	5.99921e+06	6.19442e+06	5.27817e+06	6.76858e+06	0.681315	-0.553607	0.0193149	0.833333	1.66866	down
Com_10203_pos	Zeatin-7-N-glucoside	C16 H23 N5 O6	381.162	6.761	382.169	Invalid mass	No results	No results	2.46444e+06	3.24333e+06	2.32696e+06	2.27099e+06	1.36211e+06	1.72682e+06	3.73437e+06	3.85032e+06	2.31889e+06	3.43203e+06	3.36471e+06	3.01027e+06	0.679566	-0.557315	0.0211029	0.888889	1.82091	down
Com_3389_neg	N1-methyl-5-methoxy-2-({2-[(methylamino)carbonyl]phenyl}thio)benzamide	C17 H18 N2 O3 S	160.037	1.432	365.071	Invalid mass	No results	No match	5.1594e+06	4.50159e+06	5.40724e+06	4.05158e+06	3.79561e+06	5.31872e+06	7.24403e+06	7.50036e+06	5.63035e+06	8.55744e+06	5.92869e+06	6.72014e+06	0.679015	-0.558484	0.00138117	1	2.11219	down
Com_16588_pos	2-[2-(methylthio)benzoyl]benzoic acid	C15 H12 O3 S	272.049	5.604	273.056	Invalid mass	No results	No results	886274	1.17032e+06	592728	576556	1.00291e+06	758460	1.10483e+06	1.02031e+06	2.17635e+06	960966	1.11981e+06	1.01205e+06	0.674471	-0.568172	0.0492696	0.833333	1.6253	down
Com_12254_neg	Geranyl monophosphate	C10 H19 O4 P	234.102	11.584	233.095	No results	No results	Full match	493143	398530	560818	574891	540027	521351	630533	564722	830039	975480	751935	846715	0.671554	-0.574426	0.00374309	0.972222	2.32577	down
Com_8257_neg	OxPC (16:0-20:5+4O(2Cyc))	C44 H78 N O12 P	903.548	14.17	902.54	No results	Invalid mass	No results	1.58632e+06	632856	1.23333e+06	1.61947e+06	1.32817e+06	1.39572e+06	1.3121e+06	1.49063e+06	2.77512e+06	1.81698e+06	2.14935e+06	2.18619e+06	0.664588	-0.589467	0.043535	0.833333	1.39861	down
Com_6392_neg	OxPC (16:0-20:4+3O(2Cyc))	C44 H80 N O11 P	889.568	14.637	888.561	No results	Invalid mass	No results	1.27351e+06	1.08329e+06	1.70349e+06	1.01836e+06	2.36745e+06	1.54128e+06	1.72791e+06	1.46615e+06	2.37727e+06	2.11743e+06	2.3322e+06	3.50946e+06	0.664236	-0.590231	0.0423005	0.833333	1.56666	down
Com_8907_pos	LPC 18:4	C26 H46 N O7 P	515.299	13.137	516.306	No results	Full match	No results	2.73233e+06	2.89581e+06	3.16785e+06	3.8692e+06	2.25543e+06	2.07269e+06	3.67037e+06	4.57179e+06	4.29932e+06	3.96406e+06	4.32662e+06	4.92203e+06	0.659827	-0.599841	0.00382103	0.972222	1.89234	down
Com_2302_neg	Protobioside	C45 H74 O18	902.489	13.423	901.481	No results	No results	Full match	8.85743e+06	7.91026e+06	8.08159e+06	8.46016e+06	1.02487e+07	6.86771e+06	8.66188e+06	1.3308e+07	1.69118e+07	1.45458e+07	1.26638e+07	1.05206e+07	0.658198	-0.603405	0.00698955	0.944444	2.36324	down
Com_6148_neg	OxPC (16:0-20:4+4O(1Cyc))	C44 H80 N O12 P	905.564	14.314	904.557	No results	Invalid mass	No results	2.28336e+06	1.47351e+06	2.37768e+06	1.87468e+06	2.32417e+06	2.14538e+06	2.54497e+06	2.56058e+06	3.50727e+06	3.34839e+06	3.28803e+06	3.75102e+06	0.656769	-0.606542	0.00188691	1	1.91994	down
Com_6205_pos	Momordin Ic	C41 H64 O13	764.432	13.81	765.439	No results	No results	Full match	8.79033e+06	4.66646e+06	4.34899e+06	4.18528e+06	4.64046e+06	4.55423e+06	5.12882e+06	8.53776e+06	8.99025e+06	7.4023e+06	9.71045e+06	7.72272e+06	0.656648	-0.606807	0.0141634	0.888889	2.10742	down
Com_12428_pos	(1E,4Z,6E)-5-hydroxy-1,7-bis(4-hydroxyphenyl)hepta-1,4,6-trien-3-one	C19 H16 O4	270.144	9.93	309.108	Invalid mass	No results	No results	1.47879e+06	1.92596e+06	1.49857e+06	1.72681e+06	1.90757e+06	1.62748e+06	1.75704e+06	3.6267e+06	2.41005e+06	2.71514e+06	2.52355e+06	2.60084e+06	0.650225	-0.620989	0.00538722	0.944444	2.02634	down
Com_1833_pos	PC (2:0/16:2)	C26 H48 N O8 P	533.31	13.041	534.318	No results	Full match	No results	1.45058e+07	1.568e+07	2.13651e+07	2.09806e+07	1.14654e+07	1.48868e+07	2.42035e+07	2.62852e+07	2.51444e+07	2.36052e+07	2.39862e+07	2.89118e+07	0.649968	-0.621559	0.00440065	1	1.93802	down
Com_10300_pos	PC (22:6/22:6)	C52 H80 N O8 P	877.563	14.004	878.57	No results	Full match	No results	1.8855e+06	2.31076e+06	2.0419e+06	2.04353e+06	1.99173e+06	2.66027e+06	2.80159e+06	3.34662e+06	2.94854e+06	3.01407e+06	3.59674e+06	4.28786e+06	0.646833	-0.628536	0.000435561	1	2.04426	down
Com_8030_pos	PE (2:0/16:2)	C23 H42 N O8 P	491.263	13.227	492.271	No results	Full match	No results	4.39749e+06	3.41842e+06	3.52834e+06	3.366e+06	3.24285e+06	3.2474e+06	4.07996e+06	5.62346e+06	8.10627e+06	4.24356e+06	5.3629e+06	5.94379e+06	0.635508	-0.654018	0.00627009	0.944444	2.57771	down
Com_5808_pos	16-Heptadecyne-1,2,4-triol	C17 H32 O3	306.218	13.906	307.226	Invalid mass	No results	No results	6.85773e+06	4.82227e+06	3.50244e+06	4.73707e+06	5.40392e+06	3.37713e+06	8.32542e+06	9.75887e+06	1.04392e+07	5.28863e+06	4.68605e+06	6.71916e+06	0.634724	-0.655798	0.0294175	0.805556	1.80737	down
Com_16075_pos	UR144 N-(5-hydroxypentyl) metabolite	C21 H29 N O2	327.219	11.928	328.226	Full match	No results	No results	963396	852932	870852	573370	753896	1.22265e+06	1.48644e+06	1.63051e+06	1.49923e+06	1.11262e+06	1.56989e+06	1.0296e+06	0.628831	-0.669255	0.00491137	0.944444	1.65241	down
Com_16924_pos	WLH	C23 H30 N6 O4	908.471	13.945	909.478	Invalid mass	No results	No results	1.52659e+06	1.10627e+06	809869	773243	1.14594e+06	982442	1.28747e+06	2.07995e+06	1.40521e+06	1.79352e+06	1.8357e+06	1.70895e+06	0.627483	-0.672352	0.00406348	0.944444	2.27769	down
Com_4846_pos	1-(3,4-dimethoxyphenyl)ethan-1-one oxime	C10 H13 N O3	195.089	5.92	196.096	Full match	No results	No results	6.75841e+06	4.63732e+06	6.78591e+06	5.83874e+06	6.6602e+06	4.79593e+06	7.96977e+06	7.84913e+06	1.06419e+07	8.66715e+06	9.78158e+06	1.18287e+07	0.625267	-0.677457	0.000737966	1	2.06252	down
Com_11047_pos	alpha-Hederin	C41 H66 O12	750.456	13.182	751.462	No results	No results	Full match	1.25312e+06	2.19865e+06	2.08496e+06	2.79693e+06	2.16473e+06	1.80768e+06	3.31794e+06	3.38586e+06	3.01524e+06	2.62684e+06	3.48705e+06	3.85241e+06	0.625139	-0.677751	0.00459127	0.972222	2.27333	down
Com_4584_neg	Protoporphyrin IX	C34 H34 N4 O4	562.255	11.873	561.247	Invalid mass	No results	No results	4.49498e+06	2.53261e+06	2.13471e+06	1.48348e+06	3.53504e+06	1.57947e+06	2.84853e+06	5.67925e+06	6.07656e+06	4.56669e+06	3.39358e+06	2.85304e+06	0.620053	-0.689537	0.0488798	0.833333	1.44426	down
Com_1245_pos	8-Hydroxyquinoline	C9 H7 N O	145.052	6.3	146.06	Full match	Full match	Full match	3.10527e+07	3.92228e+07	3.3323e+07	3.33185e+07	3.75369e+07	3.73743e+07	5.10897e+07	5.02007e+07	7.59017e+07	4.90048e+07	5.95013e+07	5.63171e+07	0.619353	-0.691166	0.000300329	1	2.68011	down
Com_1767_pos	S-Adenosylmethionine	C15 H22 N6 O5 S	188.077	1.362	399.142	Invalid mass	Invalid mass	No results	8.94056e+06	4.05077e+07	1.91153e+07	1.9837e+07	1.51615e+07	1.70138e+07	3.18728e+07	2.98796e+07	4.45886e+07	3.4201e+07	3.15739e+07	2.30257e+07	0.617889	-0.694581	0.0361467	0.861111	1.92468	down
Com_4275_neg	Demethylzeylasteral	C29 H36 O6	480.249	13.216	479.242	No results	No results	Full match	3.10412e+06	2.62963e+06	2.82421e+06	2.764e+06	3.09232e+06	1.84897e+06	4.41407e+06	4.35151e+06	6.01123e+06	3.95888e+06	3.95854e+06	3.68052e+06	0.616622	-0.697543	0.00102497	1	1.97913	down
Com_1069_pos	PC (5:0/13:1)	C26 H50 N O8 P	535.326	13.341	536.334	No results	Full match	No results	2.69382e+07	3.19424e+07	4.6302e+07	3.5799e+07	3.38151e+07	3.20474e+07	5.31409e+07	5.26266e+07	5.68571e+07	4.79254e+07	5.5695e+07	6.9818e+07	0.615492	-0.700188	0.000375259	1	2.15039	down
Com_16208_pos	PC (6:0/16:3)	C30 H54 N O8 P	293.679	14.401	294.686	No results	Invalid mass	No results	1.29999e+06	1.23054e+06	1.05051e+06	908065	1.25732e+06	748480	1.56123e+06	1.81356e+06	1.84059e+06	1.25473e+06	1.85322e+06	2.23502e+06	0.615144	-0.701003	0.00221134	0.944444	2.6605	down
Com_7141_pos	Picramnioside F	C33 H34 O15	670.192	3.639	671.199	No results	No results	Full match	3.366e+06	1.77598e+06	2.72778e+06	3.33989e+06	4.13207e+06	3.57364e+06	4.83963e+06	4.90984e+06	4.59279e+06	5.35822e+06	6.35043e+06	5.06431e+06	0.607914	-0.718061	0.00580184	1	1.72377	down
Com_2878_neg	PC (2:0/16:1)	C26 H50 N O8 P	595.349	13.354	594.342	No results	Invalid mass	No results	3.96182e+06	4.42211e+06	7.26956e+06	6.00861e+06	5.99312e+06	4.91599e+06	7.70726e+06	7.44063e+06	1.09291e+07	9.01799e+06	8.52405e+06	1.03123e+07	0.603938	-0.727527	0.00130521	1	2.02129	down
Com_2622_neg	Polyphyllin VI	C39 H62 O13	738.422	13.643	737.414	No results	No results	Full match	1.08157e+07	4.40945e+06	4.72325e+06	3.28771e+06	2.02625e+06	3.4988e+06	6.81542e+06	6.12211e+06	9.76692e+06	8.73187e+06	7.18787e+06	9.26119e+06	0.600625	-0.735464	0.0368389	0.833333	1.9504	down
Com_13917_neg	D-Myo-inositol 4-monophosohate	C6 H13 O9 P	260.03	1.706	259.023	No results	No results	Full match	235593	334621	264377	329272	392957	335291	506974	415996	755613	473282	525463	503823	0.594789	-0.749551	0.000951562	1	2.78423	down
Com_19_pos	2-Hydroxycinnamic acid	C9 H8 O3	164.047	2.615	165.054	Full match	Full match	Full match	1.73088e+09	2.84182e+09	2.00285e+09	8.98866e+08	1.50391e+09	2.19073e+09	3.97191e+09	3.16471e+09	1.28792e+09	3.23465e+09	3.35533e+09	3.81737e+09	0.593093	-0.753669	0.0496748	0.861111	1.53857	down
Com_9203_pos	7-methylguanine	C6 H7 N5 O	165.065	5.598	166.073	No results	No results	Full match	3.02269e+06	2.43985e+06	2.52451e+06	3.17914e+06	2.5893e+06	1.49729e+06	4.80475e+06	5.07724e+06	4.8966e+06	3.29683e+06	2.9144e+06	5.11317e+06	0.584331	-0.775142	0.00467794	0.944444	1.9728	down
Com_2144_pos	Griffonilide	C8 H8 O4	168.042	6.756	169.049	No results	No results	Full match	1.52395e+07	1.38723e+07	1.27524e+07	1.18002e+07	1.12044e+07	1.39904e+07	1.54599e+07	2.51421e+07	1.7963e+07	2.34314e+07	3.42029e+07	1.99817e+07	0.579076	-0.788177	0.00454299	1	2.09782	down
Com_10563_pos	Oleandomycin	C35 H61 N O12	687.417	13.292	688.425	No results	No results	Full match	3.40482e+06	799588	950590	650959	920033	659061	1.41612e+06	3.17193e+06	2.4838e+06	2.04599e+06	2.0822e+06	2.17896e+06	0.551989	-0.857289	0.0274939	0.833333	1.89012	down
Com_3153_pos	D-(+)-Maltose	C12 H22 O11	364.097	15.833	365.104	Invalid mass	No results	No results	1.1858e+07	1.25925e+07	9.16904e+06	7.7037e+06	8.66876e+06	9.87351e+06	2.16975e+07	2.34613e+07	2.17903e+07	1.44424e+07	1.62001e+07	1.51842e+07	0.530835	-0.913663	0.000304964	1	3.10105	down
Com_7173_pos	PC (18:5e/2:0)	C28 H48 N O7 P	541.313	14.404	542.32	No results	Invalid mass	No results	1.84344e+06	1.83532e+06	1.86097e+06	1.02203e+06	2.12049e+06	1.1502e+06	2.03464e+06	2.40836e+06	2.11319e+06	2.05905e+06	3.17524e+06	8.20655e+06	0.491695	-1.02416	0.0473409	0.916667	2.11026	down
Com_14517_neg	Bergenin	C14 H16 O9	328.08	7.978	327.073	No results	No results	Full match	81179.3	107370	60338.3	85378.7	122099	71010.5	85185.6	137533	96948.3	172216	402268	186757	0.487901	-1.03534	0.046097	0.861111	1.94761	down
Com_18877_pos	N-Acetyl-Asp-Glu	C11 H16 N2 O8	304.092	15.117	305.099	No results	No results	Full match	666562	204417	200754	238206	254555	245344	827749	874831	803815	1.05774e+06	993900	845065	0.334963	-1.57792	0.000969365	1	2.35354	down

## Sheet: Eth24h vs STS24h_up
Supplementary Table 5-9 Statistics of up-regulated DAMs in Eth24h vs STS24h
ID	Name	Formula	Molecular Weight	RT [min]	m/z	mzCloud_Results	mzVault_Results	MassList_Results	E24_1	E24_2	E24_3	E24_4	E24_5	E24_6	S24_1	S24_2	S24_3	S24_4	S24_5	S24_6	FC	log2FC	Pvalue	ROC	VIP	Up_Down
Com_13305_neg	Coixol	C8 H7 N O3	165.042	5.063	164.035	No results	No results	Full match	244461	245413	169621	10583	488962	401551	11476.2	10838.1	29383.5	20955.2	22739.2	13295.1	14.3585	3.84384	0.00902453	0.833333	1.49102	up
Com_5315_pos	Ginkgolide C	C20 H24 O11	440.131	9.116	441.138	No results	No results	Full match	4.30874e+06	1.14626e+07	1.35357e+07	6.12353e+06	1.168e+07	1.32458e+07	3.31855e+06	3.8846e+06	3.9633e+06	3.18225e+06	3.96261e+06	3.6295e+06	2.75087	1.45989	0.00429196	1	2.33985	up
Com_9590_pos	Oridonin	C20 H28 O6	364.19	9.247	365.197	No results	No results	Full match	5.22532e+06	1.01046e+06	823601	1.56779e+06	1.61228e+06	1.50868e+06	1.22187e+06	578805	608710	450723	982382	613379	2.63655	1.39865	0.0258586	0.916667	1.41887	up
Com_6250_pos	Coumarin 6	C20 H18 N2 O2 S	350.11	6.406	351.117	No results	No results	Full match	9.52701e+06	9.22693e+06	1.07412e+07	6.65198e+06	7.49192e+06	1.05011e+07	2.19378e+06	2.44909e+06	1.134e+06	2.07337e+06	9.07588e+06	4.49301e+06	2.52766	1.3378	0.0102804	0.944444	1.21078	up
Com_7002_neg	LPC 18:1	C26 H52 N O7 P	581.37	14.943	580.363	No results	Invalid mass	No results	1.97986e+06	2.86011e+06	1.88687e+06	3.18999e+06	1.89138e+06	2.22286e+06	1.01145e+06	957193	859829	745791	1.00066e+06	1.07997e+06	2.48123	1.31105	2.94268e-05	1	2.00107	up
Com_3649_neg	Celastrol	C29 H38 O4	450.275	14.588	449.268	No results	No results	Full match	8.91464e+06	8.84868e+06	2.5704e+06	9.10421e+06	7.33768e+06	8.33185e+06	1.6631e+06	2.8329e+06	4.10905e+06	2.13127e+06	6.4442e+06	2.84248e+06	2.25278	1.17171	0.0141354	0.888889	1.67785	up
Com_14627_pos	ladanein	C17 H14 O6	314.078	12.574	315.086	No results	No results	Full match	543360	978746	1.15814e+06	889769	1.01585e+06	382099	198226	468595	242466	405441	357858	585291	2.20028	1.13769	0.00892958	0.888889	1.26142	up
Com_10988_pos	Santacruzamate A	C15 H22 N2 O3	278.162	9.274	279.169	No results	No results	Full match	4.20501e+06	4.13081e+06	3.97239e+06	3.68281e+06	4.35081e+06	3.91231e+06	2.19033e+06	2.10012e+06	1.69578e+06	953744	2.11351e+06	2.03939e+06	2.18646	1.1286	0.00128813	1	2.51885	up
Com_2960_neg	2'-Deoxyguanosine 5'-monophosphate (dGMP)	C10 H14 N5 O7 P	347.063	1.42	346.055	Full match	No results	Full match	7.44856e+06	1.27681e+07	1.28229e+07	8.74393e+06	7.5175e+06	5.43027e+06	4.86065e+06	3.93045e+06	4.54198e+06	2.89011e+06	4.99874e+06	3.83825e+06	2.18399	1.12697	0.00146703	1	2.31558	up
Com_3619_neg	Adenosine 5'-monophosphate	C10 H14 N5 O7 P	347.063	1.956	346.055	Full match	Full match	Full match	7.62966e+06	9.50789e+06	8.23153e+06	6.96559e+06	5.0588e+06	8.66451e+06	4.25472e+06	3.22616e+06	3.68646e+06	2.71616e+06	3.73483e+06	3.83198e+06	2.14719	1.10245	7.90832e-05	1	2.39899	up
Com_5025_pos	PC (16:1e/2:0)	C26 H52 N O7 P	521.347	14.946	522.354	No results	Full match	Full match	7.21666e+06	1.3631e+07	1.03692e+07	1.39746e+07	1.05782e+07	1.16473e+07	5.88735e+06	4.80152e+06	4.72879e+06	4.31475e+06	7.64939e+06	4.02327e+06	2.14669	1.10211	0.000238815	0.972222	1.75022	up
Com_18538_pos	Phe-Phe	C18 H20 N2 O3	312.146	9.366	313.154	No results	No results	Full match	1.45864e+06	1.41656e+06	1.61704e+06	1.55199e+06	1.70945e+06	1.84934e+06	697155	945969	687438	721778	777764	772655	2.08636	1.06099	4.58744e-07	1	2.40566	up
Com_341_pos	DNH	C14 H20 N6 O7	384.139	10.276	385.146	Full match	No results	No results	3.10047e+08	2.87106e+08	2.80571e+08	2.87457e+08	3.75456e+08	3.48785e+08	1.52752e+08	2.88791e+08	1.02675e+08	1.70544e+08	1.72245e+08	4.3111e+07	2.03138	1.02246	0.0226453	0.916667	1.42326	up
Com_125_neg	Bilobalide	C15 H18 O8	326.1	7.325	325.093	No results	Full match	Full match	4.47999e+08	4.04869e+08	4.25214e+08	4.38575e+08	4.77357e+08	5.21008e+08	2.25787e+08	2.61129e+08	1.79656e+08	2.71693e+08	2.09483e+08	1.98369e+08	2.01693	1.01216	1.46122e-05	1	2.47105	up
Com_4608_pos	5-[4-(phenylsulfonyl)phenyl]-1H-pyrazole	C15 H12 N2 O2 S	284.06	2.005	285.068	Invalid mass	No results	No results	1.40376e+07	1.0421e+07	9.57582e+06	9.64919e+06	1.00497e+07	8.65358e+06	7.1597e+06	4.99885e+06	2.23319e+06	5.62773e+06	5.02358e+06	5.93634e+06	2.01382	1.00993	0.00467973	1	2.01881	up
Com_20639_pos	Ouabain	C29 H44 O12	566.268	11.785	567.275	Invalid mass	No results	No results	1.18354e+06	1.43427e+06	1.34946e+06	1.2054e+06	1.36747e+06	1.4087e+06	876055	628074	561140	749286	824983	311319	2.01193	1.00858	0.00416567	1	1.57298	up
Com_4351_neg	D-ribose 5-phosphate	C5 H11 O8 P	230.019	1.233	229.012	Full match	No results	Full match	2.83486e+06	4.40519e+06	7.25048e+06	5.19347e+06	5.01926e+06	6.48286e+06	2.72464e+06	3.44593e+06	2.48807e+06	2.74222e+06	2.13839e+06	2.00219e+06	2.00664	1.00478	0.00259791	0.972222	1.81103	up
Com_5370_pos	Phytocassane E	C20 H28 O3	316.203	12.953	317.21	No results	No results	Full match	1.08745e+07	1.12219e+07	1.44086e+07	9.99802e+06	1.21069e+07	9.18302e+06	6.81813e+06	7.42839e+06	4.85893e+06	5.77202e+06	4.53094e+06	4.77808e+06	1.98303	0.987708	8.54649e-05	1	2.26915	up
Com_711_pos	Glabrolide	C30 H44 O4	468.323	12.239	469.33	No results	Full match	No results	1.18202e+08	9.79391e+07	1.262e+08	8.35916e+07	1.03752e+08	1.04504e+08	5.9435e+07	4.25502e+07	4.81812e+07	4.40552e+07	4.71367e+07	8.06586e+07	1.96943	0.977778	0.00028668	1	1.34687	up
Com_2810_neg	Phenylacetaldehyde	C8 H8 O	120.058	7.326	119.05	Full match	No results	No results	1.04981e+07	9.21068e+06	9.83574e+06	8.97774e+06	1.02406e+07	1.2113e+07	5.29951e+06	5.37489e+06	4.33425e+06	6.67999e+06	5.18907e+06	4.54046e+06	1.9376	0.954271	1.0633e-05	1	2.29158	up
Com_1851_pos	N-[2-chloro-6-(trifluoromethoxy)phenyl]-2,2-dimethylpropanamide	C12 H13 Cl F3 N O2	295.057	1.31	296.065	Full match	No results	No results	4.19279e+07	1.79426e+07	2.45652e+07	2.21409e+07	3.35361e+07	3.16742e+07	1.44606e+07	1.59686e+07	6.08124e+06	1.13069e+07	1.74342e+07	2.37081e+07	1.93106	0.949396	0.0140276	0.944444	1.70778	up
Com_4584_neg	Protoporphyrin IX	C34 H34 N4 O4	562.255	11.873	561.247	Invalid mass	No results	No results	3.1881e+06	5.17128e+06	3.83134e+06	6.35672e+06	6.13739e+06	4.12231e+06	3.54426e+06	2.88443e+06	2.06881e+06	4.19851e+06	1.30847e+06	988174	1.92142	0.942171	0.0227703	0.888889	1.58815	up
Com_2715_neg	methyl 2-cyano-2-[2-nitro-4-(trifluoromethyl)phenyl]acetate	C11 H7 F3 N2 O4	576.075	6.126	287.03	Invalid mass	No results	No results	1.41087e+07	1.20972e+07	1.00359e+07	7.72055e+06	4.46412e+06	5.09672e+06	2.64572e+06	4.6778e+06	5.45062e+06	2.50973e+06	4.26207e+06	8.45429e+06	1.91152	0.934724	0.0350217	0.833333	1.45507	up
Com_6865_pos	Epsilon-Viniferin	C28 H22 O6	454.143	1.479	455.15	No results	No results	Full match	3.71675e+06	6.60509e+06	9.94921e+06	9.23939e+06	4.18831e+06	8.35566e+06	2.8219e+06	2.73625e+06	2.40592e+06	5.48362e+06	3.70953e+06	5.01806e+06	1.89645	0.923305	0.0187782	0.888889	1.42396	up
Com_2478_neg	Uridine 5'-diphosphoglucuronic acid	C15 H22 N2 O18 P2	580.035	1.184	579.027	Full match	Full match	Full match	4.74956e+06	1.00164e+07	8.28555e+06	4.40757e+06	6.09938e+06	9.58645e+06	3.33068e+06	2.93955e+06	5.9027e+06	3.33716e+06	3.68697e+06	3.59404e+06	1.89306	0.920719	0.00708698	0.944444	1.48973	up
Com_423_neg	D-Sedoheptulose 7-phosphate	C7 H15 O10 P	244.035	1.251	289.033	Invalid mass	No results	No match	1.12055e+08	1.15865e+08	9.69724e+07	1.23077e+08	6.51399e+07	7.09585e+07	3.02774e+07	3.71437e+07	4.08835e+07	1.16395e+08	4.81362e+07	3.64362e+07	1.88852	0.917257	0.0126216	0.861111	1.6168	up
Com_457_pos	Aminopurine	C5 H5 N5	135.054	2.806	136.062	No results	No results	Full match	1.82823e+08	2.48122e+08	1.54932e+08	1.7872e+08	1.64007e+08	1.70004e+08	9.13486e+07	7.02564e+07	1.00101e+08	7.95268e+07	1.08231e+08	1.32382e+08	1.88814	0.916967	0.000293547	1	2.10763	up
Com_251_pos	Adenine	C5 H5 N5	135.054	3.399	136.062	Full match	No results	Full match	3.74351e+08	5.14076e+08	4.15646e+08	4.00351e+08	1.66086e+08	3.41776e+08	1.61988e+08	1.76781e+08	2.32931e+08	7.42536e+07	2.51977e+08	2.807e+08	1.877	0.908426	0.0276148	0.888889	1.65777	up
Com_17707_pos	3-(2-thienyl)-1,2,4-oxadiazole-5-carbohydrazide	C7 H6 N4 O2 S	232	10.859	233.007	Invalid mass	No results	No results	1.80815e+06	1.11657e+06	712372	1.03273e+06	739221	765293	432988	564713	665645	493532	393324	802529	1.84159	0.880949	0.0104002	0.916667	1.55702	up
Com_483_pos	5'-S-Methyl-5'-thioadenosine	C11 H15 N5 O3 S	297.089	7.195	298.096	Full match	Full match	Full match	1.98128e+08	1.99029e+08	1.56311e+08	1.8062e+08	1.54303e+08	1.53741e+08	9.08815e+07	5.64169e+07	9.94395e+07	7.1474e+07	1.33887e+08	1.19185e+08	1.82419	0.867256	0.00333794	1	1.86457	up
Com_3161_neg	Toringin	C21 H20 O9	416.113	1.422	877.225	No results	No results	Full match	7.89854e+06	6.34966e+06	7.4179e+06	8.25023e+06	6.60608e+06	5.17323e+06	2.58305e+06	3.62122e+06	5.59253e+06	3.8934e+06	879455	6.46368e+06	1.81023	0.856173	0.0499401	0.916667	1.40854	up
Com_1445_pos	delta-Tridecalactone	C13 H24 O2	212.177	11.888	213.184	No results	No results	Full match	5.16193e+07	3.53416e+07	3.71292e+07	5.48987e+07	4.23024e+07	4.07799e+07	1.44467e+07	3.12955e+07	1.96629e+07	2.43036e+07	2.24158e+07	3.31191e+07	1.80436	0.851483	0.002806	1	1.04956	up
Com_112_pos	Adenosine	C10 H13 N5 O4	267.096	3.392	268.103	Full match	Full match	Full match	8.65507e+08	1.18048e+09	9.94847e+08	9.22492e+08	8.27239e+08	8.07979e+08	5.36129e+08	2.23698e+08	5.5975e+08	5.82552e+08	5.51053e+08	6.69355e+08	1.79295	0.842334	0.00973172	1	2.11736	up
Com_7224_pos	Heptamethoxyflavone	C22 H24 O9	432.141	8.225	433.148	No results	No results	Full match	4.37294e+06	7.51759e+06	9.79481e+06	7.63762e+06	6.08773e+06	4.04859e+06	3.42934e+06	3.66731e+06	3.51369e+06	2.89201e+06	3.66824e+06	5.15529e+06	1.76742	0.821648	0.0105512	0.944444	1.27342	up
Com_2767_neg	Carnosol	C20 H26 O4	330.182	13.798	329.175	No results	No results	Full match	1.1241e+07	1.3238e+07	9.97149e+06	1.3164e+07	9.07768e+06	1.01064e+07	6.42668e+06	5.63001e+06	7.67474e+06	4.54256e+06	6.73859e+06	7.12867e+06	1.75135	0.808464	0.000243054	1	2.34077	up
Com_6446_pos	2-(4-chlorophenyl)-4-(methylthio)-6-(2-thienyl)pyrimidine	C15 H11 Cl N2 S2	318	9.385	319.007	Invalid mass	No results	No results	3.27658e+06	6.26298e+06	7.7296e+06	1.00848e+07	5.71041e+06	7.54757e+06	3.37643e+06	3.57081e+06	3.75006e+06	5.43807e+06	3.55067e+06	3.54478e+06	1.74819	0.805865	0.0195886	0.833333	1.19815	up
Com_10572_pos	Phenylacetylglutamine	C13 H16 N2 O4	264.11	8.925	265.117	No results	No results	Full match	4.19448e+06	4.14697e+06	4.20867e+06	3.92872e+06	5.08926e+06	4.77554e+06	2.45745e+06	2.14147e+06	2.40629e+06	2.98438e+06	2.58455e+06	2.61974e+06	1.73383	0.793964	3.7786e-06	1	1.82893	up
Com_5428_pos	Rottlerin	C30 H28 O8	494.199	9.824	495.207	Invalid mass	No results	No results	1.10112e+07	1.02317e+07	1.07693e+07	1.05634e+07	1.20327e+07	1.28595e+07	6.26016e+06	9.23322e+06	4.36551e+06	6.93342e+06	5.56352e+06	6.81385e+06	1.72245	0.78446	0.00173393	1	1.60382	up
Com_4657_pos	Biotin	C10 H16 N2 O3 S	488.186	9.821	489.193	Invalid mass	No results	No results	1.38779e+07	1.13021e+07	1.34468e+07	9.96773e+06	1.36927e+07	6.4387e+06	6.7546e+06	9.98405e+06	4.49144e+06	8.20517e+06	7.69492e+06	3.04158e+06	1.7108	0.774671	0.0265964	0.861111	1.1258	up
Com_623_neg	LPA 18:3	C21 H37 O7 P	432.228	13.972	431.221	No results	Full match	No results	8.67814e+07	8.11941e+07	5.36972e+07	8.52886e+07	6.05856e+07	8.04042e+07	5.50033e+07	4.1903e+07	4.69354e+07	3.70055e+07	4.69595e+07	3.49277e+07	1.70496	0.769736	0.000653405	0.972222	2.35332	up
Com_20073_pos	2-Phenylphenol	C12 H10 O	170.073	10.719	171.08	No results	No results	Full match	1.19028e+06	1.17188e+06	1.40973e+06	1.21181e+06	1.5283e+06	1.31569e+06	715855	757789	789164	818190	700250	814673	1.70318	0.768231	4.62719e-06	1	2.36591	up
Com_357_neg	LPA 18:2	C21 H39 O7 P	434.243	14.23	433.236	No results	Full match	No results	1.73351e+08	2.00461e+08	1.08582e+08	1.5377e+08	1.51925e+08	1.57945e+08	1.09761e+08	7.52966e+07	9.35165e+07	8.25668e+07	9.11908e+07	1.05741e+08	1.69518	0.761437	0.000627112	0.972222	2.07544	up
Com_3293_neg	LPI 16:0	C25 H49 O12 P	572.297	14.373	571.289	No results	Full match	No match	1.06453e+07	1.10505e+07	8.80766e+06	1.05042e+07	8.64811e+06	9.73132e+06	6.68372e+06	5.427e+06	6.85861e+06	4.05376e+06	5.77741e+06	6.25934e+06	1.69388	0.760328	0.000383801	1	2.33814	up
Com_9885_neg	LPA 18:0	C21 H43 O7 P	438.275	14.857	437.267	No results	Full match	Full match	901755	1.13423e+06	874257	1.65446e+06	708559	1.0094e+06	671837	559423	643696	506447	672030	663698	1.69019	0.757186	0.00672388	1	1.48077	up
Com_13693_pos	N-Acetyl-L-histidine	C8 H11 N3 O3	197.081	1.406	198.088	No results	No results	Full match	1.54222e+06	2.14884e+06	3.65155e+06	2.33699e+06	1.42391e+06	2.29659e+06	1.50083e+06	557384	1.23894e+06	1.79538e+06	951556	1.96139e+06	1.67387	0.743186	0.044984	0.861111	1.06438	up
Com_1930_pos	N1-[4-(trifluoromethyl)phenyl]-2-phenylbutanamide	C17 H16 F3 N O	307.113	5.465	308.12	Invalid mass	No results	No results	2.39364e+07	2.10854e+07	2.72268e+07	2.4425e+07	3.36827e+07	2.72101e+07	1.79218e+07	1.3944e+07	1.47223e+07	1.41049e+07	1.76083e+07	1.67604e+07	1.65752	0.729023	0.000140909	1	1.29414	up
Com_11239_pos	tert-Butyl N-[1-(aminocarbonyl)-3-methylbutyl]carbamate	C11 H22 N2 O3	230.162	7.176	231.169	Full match	No results	No results	4.0583e+06	3.12521e+06	4.19855e+06	2.71827e+06	3.36502e+06	2.6851e+06	2.07429e+06	1.92755e+06	2.02003e+06	2.39725e+06	1.69636e+06	2.13365e+06	1.64505	0.718133	0.000646048	1	1.87611	up
Com_12264_pos	1,1,3,3,5-pentamethyl-6-(1-pyrrolidinyl)indan-4-amine	C18 H28 N2	386.026	8.225	387.033	Invalid mass	No results	No results	3.52028e+06	1.9844e+06	1.90431e+06	1.44251e+06	1.41957e+06	1.63631e+06	924358	1.13211e+06	1.16491e+06	1.57353e+06	970348	1.48174e+06	1.64308	0.716401	0.0203866	0.888889	1.14128	up
Com_2825_neg	LPI 18:3	C27 H47 O12 P	594.281	13.846	593.274	No results	Full match	No results	1.32994e+07	1.1822e+07	8.82022e+06	1.08915e+07	1.12663e+07	1.07778e+07	7.06913e+06	6.72316e+06	7.95345e+06	5.2756e+06	7.46198e+06	6.28849e+06	1.64028	0.713941	0.000112237	1	2.20384	up
Com_13551_pos	2-(2-amino-3-methylbutanamido)-3-phenylpropanoic acid	C14 H20 N2 O3	264.146	8.206	265.153	Full match	No results	Full match	2.96696e+06	2.92013e+06	3.59897e+06	2.48113e+06	3.24938e+06	2.35403e+06	2.3692e+06	1.60449e+06	1.52147e+06	1.50718e+06	1.94452e+06	1.7848e+06	1.63727	0.71129	0.000456304	0.972222	2.05735	up
Com_16588_pos	2-[2-(methylthio)benzoyl]benzoic acid	C15 H12 O3 S	272.049	5.604	273.056	Invalid mass	No results	No results	1.17989e+06	1.10428e+06	1.27232e+06	1.45085e+06	2.34945e+06	1.7216e+06	730509	1.14918e+06	837057	1.16969e+06	791912	875961	1.63448	0.70883	0.00828289	0.944444	1.51726	up
Com_6388_neg	Hexadecanedioic acid	C16 H30 O4	286.215	11.472	285.208	No results	No results	Full match	1.96945e+06	2.20584e+06	2.03961e+06	2.94464e+06	1.37289e+06	1.5225e+06	1.00847e+06	1.22801e+06	1.46238e+06	1.34175e+06	1.00223e+06	1.46659e+06	1.6053	0.682847	0.00801774	0.944444	1.53359	up
Com_21333_pos	Isradipine	C19 H21 N3 O5	818.198	5.414	410.106	Invalid mass	No results	No results	701647	896048	1.09195e+06	1.24586e+06	863314	1.13264e+06	707032	668365	427209	649964	581169	680345	1.59702	0.675382	0.00256038	0.972222	1.88496	up
Com_2092_pos	Epigallocatechin	C15 H14 O7	306.075	1.414	307.082	No results	Full match	Full match	3.34397e+07	3.07408e+07	3.03726e+07	3.967e+07	3.1012e+07	3.35997e+07	1.74542e+07	1.70371e+07	1.98257e+07	1.41179e+07	2.48013e+07	3.14592e+07	1.59456	0.673162	0.0067482	0.916667	1.69461	up
Com_61_pos	(±)-Abscisic acid	C15 H20 O4	264.135	10.724	265.142	Full match	Full match	Full match	1.3892e+09	1.96268e+09	2.21493e+09	1.83409e+09	2.07428e+09	2.19595e+09	1.12304e+09	1.26587e+09	1.33221e+09	1.2988e+09	1.02496e+09	1.33437e+09	1.58161	0.661398	0.000563606	1	1.98367	up
Com_1892_pos	Dihydromyricetin	C15 H12 O8	320.049	1.429	321.057	No results	Invalid mass	No results	2.99113e+07	3.27129e+07	2.57216e+07	2.29653e+07	2.4837e+07	1.8281e+07	1.63251e+07	1.59388e+07	1.48773e+07	1.54138e+07	1.01857e+07	2.5145e+07	1.57765	0.657777	0.00938269	0.916667	1.29385	up
Com_1115_pos	Integrifoside A	C21 H36 O8	416.24	11.135	417.247	No results	No results	Full match	5.59079e+07	4.56264e+07	5.19284e+07	7.98194e+07	5.97366e+07	5.49035e+07	3.19806e+07	4.325e+07	2.9806e+07	3.4941e+07	4.0449e+07	4.13899e+07	1.56851	0.649397	0.00124884	1	1.51491	up
Com_3582_neg	2'-Deoxyuridine-5-monophosphate	C9 H13 N2 O8 P	616.07	8.603	615.062	Invalid mass	No results	No results	9.77103e+06	7.22058e+06	4.92065e+06	5.0357e+06	3.92225e+06	5.54102e+06	3.04182e+06	3.64553e+06	4.64916e+06	2.39772e+06	4.10978e+06	5.37513e+06	1.56816	0.64907	0.0336181	0.861111	1.4119	up
Com_14658_pos	Isocryptotanshinone	C19 H20 O3	296.142	10.478	279.139	No results	No results	Full match	2.58316e+06	1.76474e+06	1.7614e+06	2.10025e+06	2.39542e+06	2.31444e+06	1.121e+06	1.88175e+06	876820	1.6412e+06	1.20986e+06	1.52093e+06	1.56569	0.646803	0.00752432	0.944444	1.23825	up
Com_528_pos	L-Glutathione oxidized	C20 H32 N6 O12 S2	612.149	2.48	307.082	Full match	Full match	Full match	1.39617e+08	1.41331e+08	1.44812e+08	1.96591e+08	1.52139e+08	1.64524e+08	7.09044e+07	8.74877e+07	7.61424e+07	8.10369e+07	1.42724e+08	1.44438e+08	1.55793	0.63963	0.0121505	0.888889	1.74116	up
Com_5672_pos	C-hexosyl-chrysoeriol O-feruloylhexoside	C38 H40 O19	800.218	5.448	801.223	No results	No results	Full match	1.03286e+07	8.67792e+06	1.22877e+07	9.65366e+06	8.35671e+06	1.0425e+07	4.32064e+06	6.66811e+06	4.91533e+06	9.19599e+06	5.95748e+06	7.37503e+06	1.55414	0.636116	0.0069804	0.944444	1.41601	up
Com_4007_pos	Tyrosol	C8 H10 O2	138.068	10.431	139.075	No results	No results	Full match	1.66784e+07	1.0062e+07	1.17584e+07	1.50105e+07	1.48341e+07	1.53776e+07	6.97221e+06	1.10876e+07	6.78827e+06	1.14639e+07	8.20638e+06	9.42141e+06	1.55212	0.634241	0.00439543	0.944444	1.51151	up
Com_4589_neg	2-Ethylbutyric Acid	C6 H12 O2	116.084	8.423	115.077	No results	No results	Full match	6.60686e+06	4.74756e+06	4.81468e+06	4.96453e+06	4.04347e+06	3.88396e+06	3.03605e+06	3.22604e+06	3.93515e+06	2.81141e+06	2.27893e+06	3.4379e+06	1.55195	0.634084	0.0023147	0.972222	1.79009	up
Com_6795_pos	1-(4-methoxyphenyl)propane-1,2-diol	C10 H14 O3	164.083	8.709	165.091	Invalid mass	No match	No match	8.50615e+06	6.46811e+06	6.58546e+06	9.13133e+06	6.91032e+06	7.5736e+06	4.4268e+06	6.18345e+06	3.70196e+06	7.31292e+06	2.75735e+06	4.75439e+06	1.55044	0.632678	0.0184175	0.916667	1.53608	up
Com_1374_pos	Nicotinic acid	C6 H5 N O2	123.032	1.424	124.039	Full match	Full match	Full match	3.18051e+07	4.88687e+07	7.22286e+07	3.55958e+07	5.29345e+07	4.33063e+07	2.93799e+07	3.39939e+07	2.85968e+07	2.91346e+07	2.98682e+07	3.31906e+07	1.54612	0.628649	0.0193412	0.944444	1.66013	up
Com_3338_neg	Denin	C33 H56 O14	676.368	14.153	675.361	No results	No results	Full match	8.9927e+06	8.76362e+06	6.97686e+06	8.52797e+06	1.01093e+07	9.59653e+06	7.2996e+06	4.83386e+06	6.03178e+06	5.62996e+06	5.56165e+06	4.98751e+06	1.54223	0.625019	0.000301991	0.972222	1.67985	up
Com_2036_pos	UDP	C9 H14 N2 O12 P2	404.001	1.62	405.008	No results	No results	Full match	2.32305e+07	3.35007e+07	3.77029e+07	3.35673e+07	4.24284e+07	3.65393e+07	2.33792e+07	2.15529e+07	2.12072e+07	2.50016e+07	2.28614e+07	2.04026e+07	1.53989	0.622831	0.00297366	0.944444	2.03799	up
Com_16335_pos	N-Sinapoylputrescine	C15 H22 N2 O4	294.157	7.985	295.164	No results	No results	Full match	2.12563e+06	2.2205e+06	2.39243e+06	2.06595e+06	1.97785e+06	2.35995e+06	1.53105e+06	1.36459e+06	1.6347e+06	1.42928e+06	1.26619e+06	1.33199e+06	1.53571	0.618909	7.37148e-06	1	2.1354	up
Com_15396_pos	Harpagide	C15 H24 O10	364.135	10.725	365.142	No results	No results	Full match	1.26528e+06	1.63712e+06	1.58716e+06	1.32511e+06	2.70501e+06	1.64887e+06	1.1163e+06	781805	1.17392e+06	1.49136e+06	831661	1.24967e+06	1.53032	0.613836	0.0191771	0.944444	1.31065	up
Com_7792_pos	Leucylproline	C11 H20 N2 O3	228.146	7.257	229.154	Full match	No results	Full match	6.82622e+06	6.21717e+06	7.10426e+06	6.32314e+06	6.98385e+06	6.47039e+06	4.07706e+06	3.82886e+06	3.8424e+06	4.60974e+06	4.41196e+06	5.38167e+06	1.52667	0.610389	0.000173354	1	1.12368	up
Com_6236_neg	D-Erythrose 4-phosphate	C4 H9 O7 P	200.009	1.217	199.001	No results	No results	Full match	1.26889e+06	1.94549e+06	2.9264e+06	3.00606e+06	2.89749e+06	2.47923e+06	1.85101e+06	1.60308e+06	1.51419e+06	1.60662e+06	1.44572e+06	1.5095e+06	1.52396	0.607829	0.0384556	0.833333	1.31999	up
Com_1318_pos	Pterosin G	C14 H18 O3	234.125	10.432	235.132	No results	No results	Full match	5.99807e+07	4.16246e+07	3.95126e+07	5.21986e+07	5.54745e+07	5.19617e+07	2.91776e+07	4.74033e+07	2.2299e+07	3.83677e+07	2.60952e+07	3.41609e+07	1.52277	0.606699	0.00917333	0.944444	1.46418	up
Com_14063_pos	Menadione	C11 H8 O2	172.052	9.489	173.059	Full match	No results	Full match	1.83569e+06	2.05369e+06	2.19435e+06	2.53312e+06	2.03977e+06	2.38315e+06	1.2447e+06	1.75078e+06	998114	2.12885e+06	1.10735e+06	1.35745e+06	1.51851	0.602652	0.0102914	0.916667	1.58837	up
Com_7802_neg	PMeOH (13:1-18:2)	C35 H63 O8 P	642.435	14.992	641.428	No results	Invalid mass	No results	2.49334e+06	1.86076e+06	1.64171e+06	1.74263e+06	1.39168e+06	1.4073e+06	1.20001e+06	1.21321e+06	1.10452e+06	875041	1.63087e+06	937989	1.51364	0.598023	0.00803207	0.944444	1.4149	up
Com_13583_pos	Aloenin	C19 H22 O10	410.114	10.635	411.122	No results	Invalid mass	No results	2.92869e+06	2.65421e+06	2.03406e+06	2.34544e+06	1.92725e+06	2.31897e+06	1.34827e+06	1.74825e+06	1.47824e+06	1.074e+06	1.73479e+06	2.01256e+06	1.51218	0.596632	0.00432294	0.972222	1.22421	up
Com_676_neg	Gluconolactone	C6 H10 O6	178.048	1.23	177.041	No results	No results	Full match	3.74457e+07	6.52678e+07	6.38247e+07	7.59299e+07	6.573e+07	6.97083e+07	3.91706e+07	3.79556e+07	4.86175e+07	4.61337e+07	4.36873e+07	3.43495e+07	1.51214	0.596596	0.00975435	0.861111	1.93581	up
Com_8492_pos	Proscillaridin A	C30 H42 O8	530.284	12.983	531.292	Invalid mass	No results	No results	4.45641e+06	6.71159e+06	6.29112e+06	3.70728e+06	7.14841e+06	5.07195e+06	4.31405e+06	3.73133e+06	3.36808e+06	4.89231e+06	3.23715e+06	2.60378e+06	1.50753	0.592184	0.0159478	0.888889	1.33355	up
Com_3055_neg	Rhein 8-Glucoside	C21 H18 O11	446.085	10.503	445.078	No results	No results	Full match	1.1475e+07	9.81799e+06	6.40717e+06	8.82418e+06	6.2959e+06	9.47205e+06	4.52434e+06	7.29853e+06	5.98935e+06	3.66725e+06	5.41237e+06	7.91179e+06	1.50249	0.587359	0.0226884	0.888889	1.48792	up
Com_744_pos	Stiripentol	C14 H18 O3	216.114	10.432	217.122	Invalid mass	No results	No results	1.15385e+08	8.09201e+07	7.36431e+07	9.20839e+07	1.03901e+08	1.0284e+08	5.61785e+07	9.02211e+07	4.29079e+07	7.30177e+07	5.17875e+07	6.48158e+07	1.501	0.585927	0.00968536	0.944444	1.36087	up
Com_170_neg	Yuheinoside	C16 H24 O9	360.142	7.515	359.135	No results	No results	Full match	4.0097e+08	3.93802e+08	2.69258e+08	3.24326e+08	3.56679e+08	3.42722e+08	2.17554e+08	2.78523e+08	2.44612e+08	1.76395e+08	1.88146e+08	2.86631e+08	1.49997	0.584938	0.00269976	0.944444	1.1705	up
Com_7196_pos	VNH	C15 H24 N6 O5	368.18	11.325	369.187	Full match	No results	No results	6.42874e+06	4.8884e+06	5.47603e+06	7.47013e+06	7.33745e+06	6.22827e+06	4.93321e+06	3.94773e+06	3.60829e+06	5.49226e+06	4.24344e+06	3.04775e+06	1.49683	0.581915	0.00427635	0.916667	1.28797	up
Com_4559_pos	1,3-Diphenylacetone	C15 H14 O	210.103	10.728	211.111	Full match	No results	No results	1.17708e+07	1.25035e+07	1.3424e+07	1.24121e+07	1.14599e+07	1.35791e+07	7.49463e+06	8.76075e+06	8.69309e+06	9.54072e+06	6.60794e+06	9.14598e+06	1.49572	0.580836	0.000291454	1	1.87747	up
Com_11550_pos	Fraxinellone	C14 H16 O3	250.119	9.115	251.126	No results	Invalid mass	No results	3.88873e+06	2.24296e+06	1.78438e+06	2.74593e+06	2.94067e+06	1.98291e+06	1.23899e+06	2.56195e+06	1.19592e+06	2.16925e+06	1.7969e+06	1.50131e+06	1.4894	0.574732	0.0404103	0.833333	1.21938	up
Com_868_pos	m-Cresol	C7 H8 O	108.057	10.434	109.064	No results	No results	Full match	9.81312e+07	6.93027e+07	6.34579e+07	7.75696e+07	8.95512e+07	8.90331e+07	4.86709e+07	7.76477e+07	3.71485e+07	6.28794e+07	4.45512e+07	5.65025e+07	1.48762	0.573002	0.0105531	0.916667	1.34204	up
Com_5820_neg	LysoPE 18:2 (2n isomer)	C23 H44 N O7 P	477.286	14.143	476.279	No results	No results	Full match	3.89711e+06	3.29819e+06	4.43786e+06	3.57367e+06	3.42505e+06	3.79573e+06	2.55284e+06	2.42024e+06	2.6467e+06	2.4351e+06	2.72544e+06	2.37606e+06	1.47975	0.565352	6.67621e-05	1	1.7316	up
Com_7948_neg	LPG 18:3	C24 H43 O9 P	506.265	13.896	505.257	No results	Full match	No results	2.07577e+06	2.20186e+06	1.53626e+06	2.08578e+06	2.13237e+06	1.93931e+06	1.38975e+06	1.27048e+06	1.72158e+06	1.0494e+06	1.36139e+06	1.32971e+06	1.47388	0.559623	0.00100832	0.972222	1.90752	up
Com_1161_pos	Octyl hydrogen phthalate	C16 H22 O4	278.151	10.725	279.158	Full match	No results	No results	5.47361e+07	6.9647e+07	7.69613e+07	6.41246e+07	7.21867e+07	7.77837e+07	4.4886e+07	4.98035e+07	4.7069e+07	5.033e+07	4.06465e+07	4.97124e+07	1.47086	0.556656	0.000268355	1	2.05839	up
Com_3837_pos	4-Ethylbenzaldehyde	C9 H10 O	134.073	10.726	135.08	Full match	No results	No results	1.53839e+07	1.86921e+07	2.07133e+07	1.73287e+07	1.99693e+07	1.96884e+07	1.19831e+07	1.61035e+07	1.2235e+07	1.3242e+07	9.60191e+06	1.30156e+07	1.46724	0.553101	0.0011571	0.972222	1.75461	up
Com_7033_pos	1,2-dihydroxyheptadec-16-yn-4-yl acetate	C19 H34 O4	348.229	12.988	349.236	Invalid mass	No results	No results	5.0182e+06	6.51842e+06	5.0948e+06	8.95727e+06	6.52295e+06	6.56406e+06	4.60451e+06	4.05085e+06	4.22936e+06	4.04894e+06	4.75625e+06	4.74435e+06	1.46309	0.549019	0.00685049	1	1.85765	up
Com_4756_pos	5-(tert-butyl)-2-methyl-N-(5-methyl-3-isoxazolyl)-3-furamide	C14 H18 N2 O3	284.11	1.426	285.117	Invalid mass	No results	No results	6.54233e+06	1.18417e+07	1.17599e+07	1.11544e+07	1.18448e+07	1.21133e+07	8.52949e+06	7.24387e+06	8.10924e+06	8.52577e+06	5.59987e+06	6.62837e+06	1.46195	0.547892	0.012909	0.861111	1.63571	up
Com_6804_pos	Tetrahydrocortisone	C21 H32 O5	346.213	11.641	347.22	Invalid mass	No match	No results	6.05246e+06	6.82827e+06	7.20423e+06	8.78431e+06	8.88567e+06	4.52191e+06	4.53676e+06	6.11237e+06	3.19333e+06	4.83879e+06	5.32975e+06	4.90976e+06	1.46182	0.547762	0.0213982	0.833333	1.51686	up
Com_11638_pos	Coniferin	C16 H22 O8	364.112	10.54	365.119	Invalid mass	No results	No results	2.48637e+06	3.13318e+06	2.90474e+06	3.49234e+06	4.36775e+06	3.00369e+06	2.37854e+06	2.54492e+06	1.93679e+06	2.57508e+06	2.1899e+06	1.67209e+06	1.45804	0.544033	0.00509527	0.944444	1.12086	up
Com_2612_neg	Roseoside	C19 H30 O8	386.194	9.164	385.187	No results	No results	Full match	1.2256e+07	1.5131e+07	1.40374e+07	1.29287e+07	1.32957e+07	1.35101e+07	1.02139e+07	1.03764e+07	9.32311e+06	5.83199e+06	8.77171e+06	1.13277e+07	1.45329	0.539327	0.00818457	1	1.62153	up
Com_1269_pos	(3beta,9xi)-3-(beta-D-Glucopyranosyloxy)-14-hydroxycard-20(22)-enolide	C29 H44 O9	514.313	14.345	515.32	Invalid mass	No results	No results	4.7214e+07	5.38368e+07	4.21832e+07	6.62625e+07	5.58202e+07	6.90973e+07	4.114e+07	4.02868e+07	3.38534e+07	3.8027e+07	4.60702e+07	3.17971e+07	1.44659	0.532652	0.00422791	0.972222	1.37902	up
Com_3427_pos	2-(2-carboxy-2-methylpropyl)-4,6-dimethylbenzoic acid	C14 H18 O4	250.119	10.14	251.126	Full match	No results	No results	1.97858e+07	1.51981e+07	1.52893e+07	2.0132e+07	1.59065e+07	1.97131e+07	1.0627e+07	1.53824e+07	8.00007e+06	1.34232e+07	1.3198e+07	1.27199e+07	1.44545	0.531521	0.00811986	0.944444	1.1812	up
Com_12724_pos	Suberosin	C15 H16 O3	244.109	9.482	245.116	No results	No results	Full match	2.67047e+06	3.00104e+06	2.27795e+06	2.51971e+06	2.50872e+06	3.72834e+06	2.01572e+06	1.79536e+06	1.44928e+06	2.12351e+06	1.98702e+06	2.19083e+06	1.44496	0.531031	0.00330526	1	1.73782	up
Com_8359_pos	3-Indolepropionic acid	C11 H11 N O2	189.078	7.831	190.085	No results	No results	Full match	4.85312e+06	4.84241e+06	5.05764e+06	7.07585e+06	6.2124e+06	6.1014e+06	2.62413e+06	5.3036e+06	3.29497e+06	5.43315e+06	3.9626e+06	3.05812e+06	1.44205	0.528122	0.0226602	0.833333	1.47133	up
Com_1344_pos	Tuberonic acid hexoside	C18 H28 O9	388.172	9.783	389.179	No results	No results	Full match	4.95043e+07	6.97111e+07	5.11952e+07	5.09353e+07	5.57906e+07	5.88007e+07	3.78065e+07	4.27945e+07	3.39484e+07	3.44868e+07	3.96841e+07	4.5219e+07	1.436	0.522057	0.00046456	1	1.38046	up
Com_8301_pos	Phlorizin	C21 H24 O10	458.121	9.717	459.128	Invalid mass	No results	No match	6.43827e+06	4.78786e+06	5.79342e+06	6.20942e+06	5.73489e+06	5.53576e+06	2.68484e+06	4.00527e+06	4.63695e+06	4.17295e+06	2.77219e+06	5.77107e+06	1.4349	0.520948	0.0216049	0.916667	1.24794	up
Com_4919_pos	PharmaGSID_47333	C22 H30 N4 O2	382.234	11.535	383.241	Invalid mass	No results	No results	9.73798e+06	9.17821e+06	1.02631e+07	1.43739e+07	1.21333e+07	1.01619e+07	7.48059e+06	7.79521e+06	7.09999e+06	8.75923e+06	7.52052e+06	7.26445e+06	1.43398	0.520025	0.00224914	1	1.75798	up
Com_3185_pos	(5-L-Glutamyl)-L-amino acid	C8 H14 N2 O5	218.089	1.424	219.096	No results	No results	Full match	1.88313e+07	2.15834e+07	2.2063e+07	2.23959e+07	2.34687e+07	2.45887e+07	1.37435e+07	1.08919e+07	1.84143e+07	1.95732e+07	1.64489e+07	1.38754e+07	1.43018	0.516192	0.00657641	0.972222	1.79774	up
Com_4070_pos	Acetophenone	C8 H8 O	120.057	10.428	121.065	Full match	Full match	No results	1.64009e+07	1.05182e+07	1.38467e+07	1.60126e+07	1.64378e+07	1.64433e+07	9.72898e+06	1.25738e+07	6.70499e+06	1.31005e+07	1.03247e+07	1.03011e+07	1.4292	0.515207	0.0141365	0.944444	1.47208	up
Com_7316_pos	WPH	C22 H26 N6 O4	876.395	10.978	877.402	Invalid mass	No results	No results	6.42556e+06	9.09059e+06	7.71744e+06	8.48734e+06	8.50682e+06	7.43405e+06	4.95145e+06	4.95143e+06	6.51569e+06	6.57544e+06	4.86134e+06	5.54067e+06	1.42717	0.513158	0.00089845	0.944444	1.87633	up
Com_3668_pos	(+)-Camphor	C10 H16 O	152.12	11.636	153.127	No results	No results	Full match	1.49515e+07	1.5117e+07	1.4608e+07	1.71645e+07	1.5899e+07	1.43724e+07	9.55221e+06	1.26192e+07	9.7029e+06	1.20207e+07	1.0684e+07	1.00571e+07	1.42509	0.511055	0.000180335	1	1.75783	up
Com_1556_neg	Hypoxanthine-9-beta-D-Arabinofuranoside	C10 H12 N4 O5	268.08	1.272	267.072	No results	No results	Full match	1.92945e+07	2.46944e+07	2.29588e+07	2.22466e+07	2.50505e+07	2.70402e+07	1.48924e+07	1.41108e+07	1.80252e+07	2.13887e+07	1.25889e+07	1.82696e+07	1.42316	0.509096	0.00441334	0.972222	1.50495	up
Com_22249_pos	Methylophiopogonone A	C19 H16 O6	340.094	8.856	341.101	No results	No results	Full match	773393	1.07681e+06	771439	835316	881973	718638	584019	532358	483641	638516	540865	796408	1.41438	0.500175	0.00374533	0.916667	1.55551	up
Com_8529_pos	Sorbic acid	C6 H8 O2	112.052	8.681	113.06	Full match	Full match	Full match	5.55395e+06	6.13255e+06	7.7943e+06	3.67449e+06	5.67476e+06	6.45006e+06	4.06323e+06	4.46549e+06	3.58062e+06	3.92825e+06	4.48322e+06	4.58915e+06	1.40502	0.490595	0.0243456	0.861111	1.15827	up
Com_1660_neg	LPA 16:0	C19 H39 O7 P	410.244	14.465	409.236	No results	Full match	Full match	1.8487e+07	2.63725e+07	2.0517e+07	2.65433e+07	1.61099e+07	2.04078e+07	1.78689e+07	1.48999e+07	1.82149e+07	1.30055e+07	1.42439e+07	1.34219e+07	1.40131	0.48678	0.00887672	0.944444	1.62889	up
Com_18187_pos	Ligustroflavone	C33 H40 O18	724.225	1.749	725.231	No results	No results	Full match	999940	1.38683e+06	1.76234e+06	1.66142e+06	1.34844e+06	1.35041e+06	1.05968e+06	1.21441e+06	721265	1.07712e+06	1.04412e+06	958703	1.40065	0.486099	0.0121695	0.888889	1.36794	up
Com_6274_pos	Ethyl paraben	C9 H10 O3	166.063	12.844	167.07	Full match	Full match	Full match	8.99972e+06	9.44067e+06	1.18415e+07	8.97908e+06	7.50321e+06	8.61678e+06	6.00313e+06	6.07194e+06	6.70115e+06	6.05953e+06	7.21304e+06	7.69576e+06	1.39342	0.478633	0.00174671	0.972222	1.42732	up
Com_7392_pos	O-p-coumaroyl-O-salicyloyl quinic acid	C23 H22 O10	458.119	9.714	459.125	No results	No results	Full match	7.59857e+06	4.92167e+06	6.45837e+06	4.74318e+06	5.73489e+06	6.17114e+06	2.99299e+06	4.58066e+06	4.63695e+06	4.17295e+06	2.77219e+06	6.43345e+06	1.3923	0.47747	0.039953	0.888889	1.07714	up
Com_19839_pos	Gallic acid trimethyl ether	C10 H12 O5	212.068	8.557	213.075	No results	Full match	Full match	1.05467e+06	1.61649e+06	1.42748e+06	1.29516e+06	1.36677e+06	1.21225e+06	791073	769795	827814	796772	1.07312e+06	1.47295e+06	1.39105	0.476174	0.0198872	0.833333	1.34381	up
Com_916_neg	Uridine	C9 H12 N2 O6	244.07	2.395	243.062	Full match	Full match	Full match	5.41992e+07	4.71977e+07	4.65506e+07	4.26648e+07	3.52783e+07	3.58744e+07	2.77057e+07	2.66662e+07	3.83421e+07	3.19e+07	2.19522e+07	4.16174e+07	1.39101	0.476132	0.0186259	0.888889	1.06844	up
Com_594_pos	Asp-Glu	C9 H14 N2 O7	262.079	1.456	263.086	No results	Invalid mass	No results	1.52633e+08	1.32168e+08	1.15131e+08	1.00843e+08	1.36441e+08	1.05536e+08	8.75208e+07	9.26291e+07	8.98553e+07	1.00587e+08	6.96129e+07	9.4081e+07	1.39018	0.475267	0.0033569	1	1.40947	up
Com_6830_pos	Corticosterone	C21 H30 O4	346.213	11.346	347.22	Full match	Full match	No results	6.89221e+06	6.51687e+06	6.4485e+06	9.30688e+06	7.1264e+06	6.28162e+06	5.23923e+06	5.1688e+06	4.30573e+06	5.6433e+06	5.23312e+06	5.11014e+06	1.38671	0.471668	0.00155699	1	1.76214	up
Com_6976_pos	gamma-Glutamylglutamic acid	C10 H16 N2 O7	276.094	2.401	277.102	No results	No results	Full match	8.20654e+06	7.34636e+06	6.52551e+06	6.11287e+06	7.05879e+06	6.35412e+06	4.19018e+06	5.67028e+06	5.9946e+06	5.35821e+06	3.88091e+06	4.96453e+06	1.3841	0.468946	0.00357637	1	1.37783	up
Com_1676_pos	Nicotinamide adenine dinucleotide (NAD+)	C21 H27 N7 O14 P2	663.106	1.914	664.116	Full match	Full match	Full match	3.4432e+07	4.51158e+07	4.28458e+07	2.96224e+07	4.68391e+07	5.34818e+07	3.18469e+07	2.6019e+07	3.15368e+07	2.81256e+07	3.43614e+07	3.13325e+07	1.37722	0.461756	0.0165165	0.888889	1.65073	up
Com_508_pos	Prednisolone tebutate	C27 H38 O6	458.266	12.085	459.273	Full match	No results	No results	1.20896e+08	1.07101e+08	1.41187e+08	2.04063e+08	1.38274e+08	1.50819e+08	9.96523e+07	1.16648e+08	8.38209e+07	1.02817e+08	1.23826e+08	9.99579e+07	1.37595	0.46043	0.018985	0.916667	1.49649	up
Com_8387_neg	Dihydroroseoside	C19 H32 O8	388.21	9.512	387.203	Full match	No results	No results	2.09093e+06	1.46109e+06	2.16992e+06	1.90318e+06	1.92905e+06	1.747e+06	1.13058e+06	1.83665e+06	1.28737e+06	1.6067e+06	929166	1.43125e+06	1.37455	0.458962	0.0201944	0.916667	1.26179	up
Com_234_neg	D-Mannose 6-phosphate	C6 H13 O9 P	260.03	1.224	259.023	Full match	Not the top hit	Full match	1.30036e+08	1.99356e+08	2.53976e+08	2.40896e+08	2.27591e+08	2.50944e+08	1.57562e+08	1.52707e+08	1.48723e+08	1.81307e+08	1.57619e+08	1.50878e+08	1.37311	0.457446	0.0355653	0.833333	1.59517	up
Com_12428_pos	(1E,4Z,6E)-5-hydroxy-1,7-bis(4-hydroxyphenyl)hepta-1,4,6-trien-3-one	C19 H16 O4	270.144	9.93	309.108	Invalid mass	No results	No results	2.62938e+06	2.24805e+06	1.78958e+06	2.09633e+06	1.92868e+06	2.72217e+06	1.32529e+06	1.72683e+06	1.62195e+06	2.07285e+06	1.57917e+06	1.53507e+06	1.36031	0.443931	0.00746614	0.944444	1.12439	up
Com_920_neg	Stachyose	C24 H42 O21	666.223	1.423	665.216	No results	No results	Full match	2.74974e+07	3.34081e+07	4.91847e+07	4.34469e+07	3.49426e+07	3.52323e+07	2.6257e+07	2.67427e+07	2.61095e+07	3.31903e+07	2.6365e+07	2.58729e+07	1.35964	0.443227	0.0153342	0.972222	1.4907	up
Com_15864_pos	Abscisic Acid	C15 H20 O4	264.135	8.38	265.143	No results	No results	Full match	2.24393e+06	1.79828e+06	1.34529e+06	1.9399e+06	1.78961e+06	1.37665e+06	959674	1.19162e+06	1.24996e+06	1.71103e+06	909298	1.72504e+06	1.35461	0.437878	0.0464273	0.888889	1.4833	up
Com_5140_neg	trans-3,5-Dimethoxy-4-hydroxycinnamaldehyde	C11 H12 O4	208.074	3.56	207.066	No results	No results	Full match	4.76094e+06	4.14235e+06	3.6346e+06	3.89704e+06	4.4744e+06	3.57921e+06	2.2312e+06	2.97473e+06	3.04219e+06	3.35887e+06	2.79432e+06	3.7096e+06	1.35214	0.435248	0.00580177	0.944444	1.56994	up
Com_4397_pos	Olivetol	C11 H16 O2	180.115	10.285	181.122	No results	No results	Full match	1.26309e+07	1.06447e+07	1.12794e+07	1.31305e+07	1.41568e+07	1.37843e+07	7.63317e+06	1.40126e+07	5.82023e+06	9.35713e+06	8.63004e+06	1.05123e+07	1.35131	0.434358	0.0401886	0.861111	1.04899	up
Com_11780_pos	Ganoderic acid C2	C30 H46 O7	518.323	11.231	519.329	No results	No results	Full match	3.76354e+06	2.78973e+06	3.72481e+06	2.88667e+06	3.29995e+06	2.86435e+06	3.29405e+06	1.84514e+06	1.86582e+06	2.00051e+06	1.84331e+06	3.48463e+06	1.34853	0.431384	0.0451145	0.805556	1.09265	up
Com_2604_neg	Petunidin-3-O-glucoside chloride	C22 H23 Cl O12	514.088	9.12	513.081	No results	No results	Full match	1.02104e+07	9.6815e+06	9.43887e+06	1.44512e+07	1.2858e+07	1.25068e+07	8.41118e+06	9.15416e+06	8.46213e+06	1.15708e+07	6.53753e+06	7.1833e+06	1.34739	0.430165	0.0193153	0.916667	1.53854	up
Com_14341_pos	Plumbagin	C11 H8 O3	188.047	10.062	189.054	No results	No results	Full match	1.95746e+06	2.28127e+06	2.8467e+06	2.50694e+06	2.51271e+06	2.61384e+06	1.82286e+06	1.39346e+06	1.84193e+06	1.85514e+06	2.03418e+06	2.08033e+06	1.3347	0.416512	0.00424259	0.944444	1.47205	up
Com_2825_pos	LPE 18:3	C23 H42 N O7 P	475.269	14.418	476.276	No results	Full match	No results	1.69236e+07	2.02672e+07	2.1893e+07	2.7564e+07	2.46758e+07	2.22574e+07	1.56829e+07	1.80009e+07	1.57555e+07	1.60762e+07	1.94735e+07	1.51024e+07	1.33459	0.416397	0.0073405	0.944444	1.33019	up
Com_55_pos	L-Glutamic acid	C5 H9 N O4	147.053	1.356	148.06	Full match	Full match	Full match	1.64121e+09	2.04366e+09	2.6396e+09	2.08247e+09	2.30385e+09	2.20977e+09	1.55052e+09	1.61664e+09	1.47815e+09	2.04972e+09	1.48745e+09	1.53767e+09	1.32925	0.410617	0.00675675	0.944444	1.72892	up
Com_9564_pos	8-[(4-phenethyl-1,4-diazepan-1-yl)sulfonyl]quinoline	C22 H25 N3 O2 S	373.183	8.231	374.191	Invalid mass	No results	No results	2.75492e+06	3.49238e+06	4.31616e+06	3.95577e+06	4.83824e+06	4.2126e+06	2.43431e+06	2.85264e+06	3.70186e+06	2.84507e+06	2.72217e+06	3.18451e+06	1.3286	0.409906	0.0211108	0.861111	1.17202	up
Com_449_pos	(-)-Caryophyllene oxide	C15 H24 O	220.182	11.64	221.189	Full match	No results	No results	1.67751e+08	1.73596e+08	1.86383e+08	2.13608e+08	2.07703e+08	1.68655e+08	1.26268e+08	1.44509e+08	1.3407e+08	1.55915e+08	1.41158e+08	1.39478e+08	1.32838	0.409664	0.000481931	1	1.4184	up
Com_590_neg	Uridine 5'-diphosphogalactose	C15 H24 N2 O17 P2	566.055	1.265	565.048	Full match	Full match	Full match	4.56973e+07	7.86979e+07	6.71428e+07	8.42772e+07	8.04028e+07	8.0629e+07	6.24293e+07	4.48959e+07	5.40746e+07	6.71201e+07	4.9671e+07	5.07949e+07	1.32786	0.409103	0.0399775	0.861111	1.23908	up
Com_404_pos	Prolylleucine	C11 H20 N2 O3	103.082	1.427	229.154	Invalid mass	No results	No results	2.0007e+08	2.84735e+08	2.90499e+08	2.41262e+08	2.96723e+08	2.6254e+08	1.8499e+08	2.00394e+08	1.73023e+08	2.21258e+08	2.00399e+08	2.07123e+08	1.32737	0.408565	0.00438893	0.888889	1.58724	up
Com_4055_pos	Senkyunolide A	C12 H16 O2	192.114	11.055	193.122	No results	Full match	Full match	1.64042e+07	1.53814e+07	1.34069e+07	1.28065e+07	1.28555e+07	1.29514e+07	9.73165e+06	1.09537e+07	8.05747e+06	8.98695e+06	1.19445e+07	1.37013e+07	1.32237	0.403127	0.0129443	0.888889	1.38748	up
Com_1258_pos	(-)-Norepinephrine N-hexoside	C14 H21 N O8	331.126	6.711	332.133	No results	No results	Full match	6.21675e+07	6.0337e+07	6.46759e+07	4.77759e+07	5.90869e+07	6.27352e+07	4.6145e+07	4.49846e+07	3.76341e+07	5.02966e+07	4.16064e+07	4.97235e+07	1.31949	0.399986	0.00139756	0.944444	1.52135	up
Com_8277_pos	Shikimic Acid	C7 H10 O5	174.052	5.521	175.06	No results	No results	Full match	4.94852e+06	5.108e+06	7.02928e+06	6.48502e+06	6.79264e+06	6.69937e+06	4.52633e+06	4.76962e+06	3.91017e+06	5.56521e+06	4.53371e+06	4.91574e+06	1.31332	0.393215	0.00748628	0.944444	1.77733	up
Com_108_pos	L-Pyroglutamic acid	C5 H7 N O3	129.042	1.351	130.05	Full match	Full match	Full match	7.41401e+08	8.64035e+08	1.32374e+09	1.00589e+09	1.11597e+09	1.1214e+09	6.74473e+08	8.62403e+08	7.83695e+08	9.94047e+08	7.78183e+08	6.07372e+08	1.31324	0.393125	0.0365304	0.861111	1.52091	up
Com_10278_pos	Dihydrokawain	C14 H16 O3	232.109	9.491	233.117	Full match	Full match	Full match	4.6783e+06	4.64763e+06	3.42329e+06	4.62899e+06	4.27344e+06	4.25438e+06	3.33688e+06	3.72821e+06	2.42394e+06	2.77355e+06	2.92487e+06	4.5847e+06	1.31023	0.389818	0.0272779	0.888889	1.45606	up
Com_8504_pos	Biliverdin	C33 H34 N4 O6	582.246	12.162	583.254	No results	No results	Full match	5.27371e+06	5.34659e+06	5.42738e+06	5.84233e+06	6.05832e+06	7.08753e+06	6.34824e+06	4.46741e+06	3.45557e+06	4.24055e+06	4.72879e+06	3.64966e+06	1.30292	0.381751	0.0243815	0.861111	1.2861	up
Com_3761_pos	4-methyl-6-phenyl-5,6-dihydro-2H-pyran-2-one	C12 H12 O2	188.083	9.907	189.09	Full match	Full match	Full match	1.63998e+07	1.76493e+07	1.52974e+07	1.65511e+07	1.88852e+07	2.02812e+07	1.36736e+07	1.37964e+07	1.32008e+07	1.09882e+07	1.19618e+07	1.75969e+07	1.29361	0.371402	0.00852524	0.916667	1.28016	up
Com_3128_neg	cis,cis-Muconic acid	C6 H6 O4	142.027	1.21	141.02	Full match	No results	Full match	7.67382e+06	7.19244e+06	8.65208e+06	9.90629e+06	8.28701e+06	9.00007e+06	7.00343e+06	8.48082e+06	5.67266e+06	7.15565e+06	4.82737e+06	6.28093e+06	1.28642	0.36336	0.0222725	0.916667	1.25238	up
Com_12255_pos	Angeloyl-(+)-gomisin K3	C28 H36 O7	484.244	11.344	485.251	No results	No results	Full match	2.52964e+06	2.90427e+06	2.6777e+06	2.93698e+06	3.06939e+06	2.48266e+06	2.02894e+06	2.34898e+06	2.00198e+06	1.79293e+06	2.41309e+06	2.4112e+06	1.27725	0.353046	0.00297084	1	1.06296	up
Com_2474_pos	Folinic acid	C20 H23 N7 O7	435.209	6.611	436.216	Invalid mass	No results	No results	2.51417e+07	2.02697e+07	3.12125e+07	2.37069e+07	2.4784e+07	2.67333e+07	1.91962e+07	2.40253e+07	1.75586e+07	1.81421e+07	1.96065e+07	2.05466e+07	1.27523	0.350753	0.00918307	0.916667	1.33756	up
Com_6029_pos	N-Acetylaspartate	C6 H9 N O5	175.048	2.186	176.055	No results	No results	Full match	9.96376e+06	9.48498e+06	9.67161e+06	7.95997e+06	8.58065e+06	9.222e+06	6.36702e+06	8.22366e+06	6.9177e+06	7.79939e+06	5.57493e+06	8.18189e+06	1.27443	0.349857	0.00925203	0.944444	1.33437	up
Com_5120_pos	Indole-3-acrylic acid	C11 H9 N O2	187.062	9.935	188.07	Full match	No results	Full match	1.23391e+07	1.01237e+07	9.70496e+06	1.0731e+07	1.08163e+07	1.38722e+07	7.30382e+06	8.29188e+06	7.0395e+06	1.01666e+07	9.71164e+06	1.11015e+07	1.2606	0.334116	0.0309128	0.805556	1.18525	up
Com_10960_pos	Lithosprmoside	C14 H19 N O8	329.11	1.916	330.117	No results	Full match	Full match	2.84073e+06	2.67236e+06	2.62647e+06	2.87641e+06	3.94074e+06	2.53687e+06	2.03584e+06	2.37406e+06	2.1766e+06	2.26125e+06	2.46853e+06	2.5801e+06	1.25886	0.332116	0.0184032	0.972222	1.11287	up
Com_6004_pos	Coumalic acid	C6 H4 O4	140.011	1.955	141.018	No results	No results	Full match	7.5268e+06	8.5404e+06	9.86083e+06	9.51817e+06	1.01046e+07	1.04475e+07	6.05013e+06	7.43194e+06	5.66413e+06	8.80019e+06	6.74137e+06	9.8477e+06	1.25739	0.330429	0.0435752	0.861111	1.02237	up
Com_5814_neg	LPS 18:3	C24 H42 N O9 P	519.26	13.865	518.253	No results	Full match	No results	2.72901e+06	3.46387e+06	2.42166e+06	3.36023e+06	3.1174e+06	3.09662e+06	2.37896e+06	2.29356e+06	3.09278e+06	2.17623e+06	2.51257e+06	2.18559e+06	1.24243	0.313165	0.0179592	0.916667	1.15343	up
Com_2370_neg	Genipin	C11 H14 O5	208.074	3.912	207.066	Invalid mass	No results	No match	1.33191e+07	1.18644e+07	1.01833e+07	1.14544e+07	1.0882e+07	1.07347e+07	8.58317e+06	8.36206e+06	8.84831e+06	9.59135e+06	8.56383e+06	1.12724e+07	1.23934	0.309575	0.00501274	0.916667	1.23323	up
Com_942_neg	D-(-)-Glutamine	C5 H10 N2 O3	146.069	1.333	145.062	Full match	Full match	Full match	4.34509e+07	3.95814e+07	5.33713e+07	4.04754e+07	3.80346e+07	4.30014e+07	2.88292e+07	3.44192e+07	3.89821e+07	3.34288e+07	3.78915e+07	3.58113e+07	1.23191	0.300895	0.0106087	0.972222	1.36445	up
Com_14864_pos	Resveratrol	C14 H12 O3	228.078	8.789	229.085	No results	No results	Full match	2.26704e+06	2.72339e+06	2.59895e+06	2.26216e+06	2.12209e+06	2.23032e+06	1.89262e+06	1.89418e+06	2.17074e+06	2.00023e+06	1.92671e+06	1.64879e+06	1.23156	0.300492	0.00334896	0.972222	1.52972	up
Com_9835_pos	N-Acetylphenylalanine	C11 H13 N O3	207.089	8.743	208.096	No results	No results	Full match	4.89354e+06	5.49705e+06	5.62312e+06	5.01898e+06	5.51813e+06	5.68598e+06	4.31888e+06	4.24764e+06	4.57739e+06	3.66746e+06	3.79028e+06	5.62747e+06	1.22905	0.297539	0.0167597	0.861111	1.43004	up
Com_7475_neg	Lipoic acid	C8 H14 O2 S2	206.042	1.112	205.035	Invalid mass	No results	No results	1.92156e+06	2.35745e+06	2.56586e+06	2.71194e+06	2.65419e+06	2.65272e+06	1.90029e+06	1.9369e+06	2.0304e+06	2.39919e+06	1.91053e+06	1.91731e+06	1.22895	0.297429	0.0123708	0.888889	1.75226	up
Com_5339_pos	Hesperetin	C16 H14 O6	302.078	9.199	303.085	No results	No results	Full match	1.09174e+07	1.01898e+07	1.16742e+07	1.01089e+07	1.2285e+07	1.10156e+07	7.67227e+06	1.00434e+07	8.33775e+06	1.08556e+07	7.83248e+06	9.16132e+06	1.22797	0.296274	0.0122116	0.944444	1.40377	up
Com_2622_pos	(2E)-3-(3,4-dimethoxyphenyl)prop-2-enoic acid	C11 H12 O4	190.062	9.138	191.07	Invalid mass	No match	No match	2.25069e+07	2.49579e+07	2.93849e+07	2.35396e+07	2.38102e+07	2.91725e+07	1.90603e+07	2.08619e+07	1.62301e+07	2.23781e+07	2.44105e+07	2.21148e+07	1.22643	0.294465	0.0211235	0.916667	1.21591	up
Com_8190_neg	Trigoneoside Xb	C45 H76 O19	902.489	13.885	901.482	Invalid mass	No results	No match	2.09521e+06	2.2205e+06	2.12907e+06	2.37877e+06	2.28383e+06	2.02588e+06	1.56409e+06	1.82832e+06	1.8218e+06	1.87781e+06	1.95773e+06	1.74194e+06	1.21698	0.283303	0.000697498	1	1.21797	up
Com_5309_pos	Protocatechuic acid	C7 H6 O4	154.026	2.25	155.033	No results	No results	Full match	9.01723e+06	1.07933e+07	1.17825e+07	9.49977e+06	1.07485e+07	1.28163e+07	8.86744e+06	8.76231e+06	9.05533e+06	1.01632e+07	7.38254e+06	8.98137e+06	1.21509	0.281059	0.0188062	0.916667	1.09569	up
Com_504_pos	Brevifolincarboxylic acid	C13 H8 O8	292.021	7.843	293.028	No results	Full match	No results	1.86164e+08	1.44233e+08	1.53772e+08	1.45057e+08	1.51541e+08	1.49651e+08	1.20228e+08	1.29403e+08	1.08806e+08	1.56783e+08	1.05058e+08	1.46649e+08	1.21318	0.278789	0.0296078	0.805556	1.25332	up
Com_617_neg	Xylitol	C5 H12 O5	152.069	1.381	133.051	No results	No results	Full match	7.69286e+07	7.31622e+07	7.38764e+07	7.04498e+07	7.86152e+07	6.79852e+07	6.35932e+07	5.56528e+07	6.91695e+07	5.08666e+07	5.73897e+07	6.76998e+07	1.21035	0.275425	0.0086143	0.972222	1.20467	up
Com_14703_pos	Ganoderic acid C6	C30 H42 O8	530.287	11.859	531.295	No results	No results	Full match	1.9712e+06	2.44339e+06	2.04687e+06	2.02006e+06	2.04665e+06	2.40068e+06	1.6229e+06	1.98101e+06	1.91251e+06	2.11238e+06	1.5833e+06	1.48837e+06	1.20825	0.272922	0.0216994	0.861111	1.09928	up

## Sheet: Eth24h vs STS24h_down
Supplementary Table 5-10 Statistics of up-regulated DAMs in Eth24h vs STS24h
ID	Name	Formula	Molecular Weight	RT [min]	m/z	mzCloud_Results	mzVault_Results	MassList_Results	E24_1	E24_2	E24_3	E24_4	E24_5	E24_6	S24_1	S24_2	S24_3	S24_4	S24_5	S24_6	FC	log2FC	Pvalue	ROC	VIP	Up_Down
Com_1701_pos	Apo-13-zeaxanthinone	C18 H26 O2	274.193	13.754	275.2	No results	No results	Full match	2.56922e+07	3.5796e+07	3.44266e+07	2.93974e+07	3.85408e+07	3.36679e+07	4.07937e+07	3.35366e+07	3.77874e+07	4.05188e+07	4.70912e+07	4.02572e+07	0.823056	-0.280938	0.0262735	0.861111	1.12825	down
Com_2262_pos	4-Methoxybenzaldehyde	C8 H8 O2	136.052	9.522	137.059	Full match	Full match	Full match	1.69357e+07	2.00385e+07	2.75953e+07	2.11569e+07	2.56666e+07	2.05939e+07	2.94103e+07	3.10293e+07	2.73144e+07	2.81084e+07	2.38277e+07	2.74954e+07	0.789464	-0.341055	0.0176691	0.888889	1.41205	down
Com_8262_neg	6-Hydroxymethylherniarin	C11 H10 O4	206.058	7.944	205.051	No results	No results	Full match	1.09428e+06	1.69753e+06	1.53915e+06	1.43215e+06	1.48144e+06	1.25469e+06	1.66122e+06	1.54883e+06	2.52139e+06	1.66353e+06	1.57233e+06	2.02308e+06	0.773335	-0.370835	0.0324008	0.888889	1.3643	down
Com_374_pos	MAG (18:2)	C21 H38 O4	354.276	15.005	355.282	No results	No results	Full match	1.12506e+08	1.30276e+08	1.96817e+08	1.65362e+08	1.8904e+08	1.80505e+08	2.01557e+08	1.59269e+08	1.8807e+08	2.40949e+08	2.30615e+08	2.62322e+08	0.759682	-0.396532	0.0397289	0.833333	1.08477	down
Com_1355_pos	Jasmonic acid	C12 H18 O3	210.125	11.477	211.132	Full match	No results	Full match	3.94565e+07	3.3291e+07	4.85258e+07	4.00594e+07	3.8799e+07	3.53157e+07	5.67455e+07	3.77229e+07	6.06375e+07	6.07728e+07	4.60692e+07	4.94203e+07	0.75617	-0.403217	0.0166657	0.861111	1.40853	down
Com_10300_pos	PC (22:6/22:6)	C52 H80 N O8 P	877.563	14.004	878.57	No results	Full match	No results	1.88118e+06	2.13761e+06	2.94594e+06	2.35759e+06	1.76641e+06	1.47236e+06	2.30601e+06	3.67761e+06	3.13979e+06	2.49068e+06	2.40529e+06	2.63324e+06	0.754301	-0.406788	0.0407345	0.861111	1.04142	down
Com_17242_pos	Theaflavin	C29 H24 O12	564.128	8.913	565.135	No results	No results	Full match	1.26023e+06	1.14114e+06	1.1807e+06	1.09793e+06	1.08072e+06	1.4606e+06	1.88534e+06	1.71827e+06	1.54906e+06	1.60799e+06	1.52791e+06	1.3333e+06	0.750513	-0.41405	0.00147713	0.972222	1.15074	down
Com_5958_pos	Astragaloside II	C43 H70 O15	826.467	13.575	827.475	No results	No results	Full match	5.55551e+06	6.07107e+06	4.59191e+06	6.23495e+06	7.08263e+06	7.16445e+06	8.36376e+06	9.53608e+06	5.18963e+06	7.35677e+06	9.91048e+06	8.7453e+06	0.747434	-0.419982	0.0416573	0.861111	1.13912	down
Com_20782_pos	Octhilinone	C11 H19 N O S	213.118	5.925	214.126	Full match	No results	No results	603292	786077	799685	569191	801412	686261	937581	817921	891925	917155	899996	1.25223e+06	0.742708	-0.429133	0.00612755	1	1.38667	down
Com_812_neg	2-(1H-benzimidazol-2-yl)-3-(1,3-benzodioxol-5-yl)acrylonitrile	C17 H11 N3 O2	289.084	2.321	288.077	Full match	No results	No results	3.48932e+07	4.07344e+07	4.16615e+07	3.08317e+07	2.93005e+07	3.92049e+07	3.62662e+07	4.44905e+07	5.34933e+07	4.61954e+07	5.33134e+07	5.99649e+07	0.737517	-0.439252	0.0102315	0.916667	1.5162	down
Com_1263_neg	(+/-)9(10)-EpOME	C18 H32 O3	342.241	11.745	341.234	Invalid mass	No results	No results	2.37814e+07	2.37757e+07	2.05947e+07	1.78929e+07	1.82542e+07	1.63408e+07	2.85883e+07	1.80889e+07	3.11833e+07	2.33032e+07	2.41821e+07	3.86117e+07	0.735798	-0.442619	0.0489082	0.833333	1.38099	down
Com_6984_pos	Decursin	C19 H20 O5	328.13	9.921	329.137	No results	No results	Full match	4.66901e+06	4.98457e+06	5.77852e+06	4.96044e+06	6.21567e+06	4.88682e+06	7.37236e+06	7.73147e+06	5.67609e+06	9.2582e+06	5.98956e+06	7.09992e+06	0.730276	-0.453487	0.00667943	0.916667	1.8111	down
Com_7581_pos	L-Palmitoylcarnitine	C23 H45 N O4	399.333	15.008	400.341	No results	No results	Full match	3.09225e+06	3.76391e+06	5.32846e+06	3.50956e+06	4.24636e+06	5.41347e+06	5.00677e+06	4.43581e+06	4.7074e+06	6.67395e+06	7.00483e+06	6.90162e+06	0.730024	-0.453985	0.0305308	0.833333	1.35038	down
Com_17261_pos	1-Naphthaleneacetic acid	C12 H10 O2	186.068	8.826	187.075	No results	No results	Full match	636749	753580	897824	985214	1.08676e+06	967646	1.15823e+06	1.79636e+06	1.03018e+06	1.36876e+06	963869	1.18327e+06	0.710306	-0.493488	0.0206101	0.888889	1.3791	down
Com_16_neg	Sucrose	C12 H22 O11	342.116	1.421	341.109	Full match	Full match	Full match	2.41918e+09	2.60587e+09	3.1706e+09	2.87317e+09	3.32649e+09	2.41687e+09	3.83464e+09	2.91846e+09	4.25898e+09	3.62985e+09	4.16779e+09	5.01195e+09	0.705752	-0.502767	0.0046718	0.944444	1.81163	down
Com_13126_pos	Quercitrin	C21 H20 O11	470.086	8.866	471.093	Invalid mass	No results	No results	1.84805e+06	2.71804e+06	2.28282e+06	1.94172e+06	1.5938e+06	1.9659e+06	3.20027e+06	2.29317e+06	3.27715e+06	3.10914e+06	2.88067e+06	3.26397e+06	0.685202	-0.545399	0.00249106	0.972222	1.89568	down
Com_7987_pos	N4-(4-chloro-2,5-dimethoxyphenyl)morpholine-4-carbothioamide	C13 H17 Cl N2 O3 S	338.043	9.557	339.05	Invalid mass	No results	No results	1.94049e+06	4.10119e+06	4.1686e+06	4.23395e+06	3.13045e+06	3.11536e+06	5.38139e+06	3.96952e+06	5.11559e+06	4.28101e+06	6.9223e+06	4.84869e+06	0.67795	-0.560748	0.0223863	0.916667	1.02712	down
Com_6627_pos	Polypodine B	C27 H44 O8	496.303	11.989	497.31	No results	No results	Full match	3.09297e+06	4.48561e+06	3.94863e+06	4.56608e+06	5.20046e+06	4.43831e+06	6.003e+06	8.32815e+06	6.15955e+06	4.80658e+06	7.84596e+06	5.11827e+06	0.672531	-0.572327	0.00775334	0.944444	1.48646	down
Com_5818_pos	2-hydroxy-6-[(8Z,11Z)-pentadeca-8,11,14-trien-1-yl]benzoic acid	C22 H30 O3	324.204	11.993	325.211	Invalid mass	No results	No results	3.2377e+06	7.34004e+06	5.87793e+06	6.36314e+06	5.63795e+06	6.50497e+06	8.99582e+06	8.35033e+06	8.1073e+06	5.52105e+06	9.22695e+06	1.17971e+07	0.67236	-0.572694	0.0268664	0.861111	1.19819	down
Com_2831_neg	Boc-beta-cyano-L-alanine	C9 H14 N2 O4	214.095	1.462	213.089	No results	No results	Full match	4.14807e+06	5.53957e+06	3.51204e+06	7.20301e+06	3.88783e+06	6.44306e+06	5.44319e+06	1.02777e+07	9.52073e+06	6.91764e+06	8.48219e+06	5.28647e+06	0.66917	-0.579555	0.0354442	0.805556	1.34011	down
Com_2804_pos	N3,N4-Dimethyl-L-arginine	C8 H18 N4 O2	202.142	1.406	203.149	Invalid mass	Invalid mass	No results	1.42204e+07	1.32441e+07	1.56788e+07	1.61044e+07	1.46011e+07	1.87664e+07	1.92814e+07	2.15997e+07	2.64495e+07	2.1348e+07	2.31739e+07	2.65629e+07	0.669111	-0.579684	0.00022997	1	2.2399	down
Com_1119_neg	D-Raffinose	C18 H32 O16	504.169	1.429	503.162	Full match	Full match	Full match	1.4186e+07	1.86125e+07	1.68945e+07	1.8117e+07	1.3426e+07	1.00742e+07	2.13482e+07	1.93666e+07	2.79186e+07	2.05163e+07	2.12136e+07	2.65471e+07	0.666933	-0.584385	0.00541626	1	1.55255	down
Com_561_pos	MAG (18:3)	C21 H36 O4	352.26	14.71	353.267	No results	No results	Full match	6.97519e+07	9.53956e+07	1.20666e+08	8.81731e+07	1.15316e+08	8.90581e+07	1.46258e+08	1.14829e+08	1.14631e+08	1.75628e+08	1.5148e+08	1.68013e+08	0.664142	-0.590436	0.00406566	0.888889	1.79704	down
Com_4364_pos	3-hydroxy-2-octylpentanedioic acid	C13 H24 O5	242.151	12.118	243.158	Invalid mass	No results	No results	1.13447e+07	7.65594e+06	8.50647e+06	5.37797e+06	7.57711e+06	4.7085e+06	1.30506e+07	6.89509e+06	1.01498e+07	1.23299e+07	1.11761e+07	1.53644e+07	0.654971	-0.610497	0.0299475	0.833333	1.45156	down
Com_1837_pos	2,4-dihydroxyheptadec-16-en-1-yl acetate	C19 H36 O4	350.244	13.507	351.251	Invalid mass	No results	No match	1.98263e+07	1.97936e+07	2.0532e+07	1.76633e+07	2.13148e+07	1.87613e+07	3.15114e+07	2.55997e+07	3.04645e+07	2.41288e+07	3.8746e+07	3.05497e+07	0.651333	-0.618532	0.000954107	1	1.92156	down
Com_5895_pos	Sauchinone	C20 H20 O6	356.124	9.673	357.131	No results	No results	Full match	4.06997e+06	5.59019e+06	6.80012e+06	4.94144e+06	6.28935e+06	6.98598e+06	8.9085e+06	9.2708e+06	7.74187e+06	1.15799e+07	7.93954e+06	8.11231e+06	0.647529	-0.626984	0.00217097	1	1.58189	down
Com_2067_pos	1,4-dihydroxyheptadec-16-en-2-yl acetate	C19 H36 O4	368.254	13.707	369.262	Invalid mass	No results	No results	1.95067e+07	2.16854e+07	2.4354e+07	2.21728e+07	1.85003e+07	2.00253e+07	3.09625e+07	2.9144e+07	3.48563e+07	3.13832e+07	3.70654e+07	3.36843e+07	0.640524	-0.642676	1.01201e-05	1	2.5568	down
Com_6148_neg	OxPC (16:0-20:4+4O(1Cyc))	C44 H80 N O12 P	905.564	14.314	904.557	No results	Invalid mass	No results	1.38964e+06	2.37442e+06	1.78748e+06	2.01687e+06	1.58635e+06	1.42697e+06	2.65647e+06	2.85561e+06	3.45074e+06	1.55258e+06	2.26273e+06	3.76178e+06	0.639769	-0.644377	0.02397	0.861111	1.45494	down
Com_17212_pos	Uridine 5'-diphospho-D-glucose	C15 H24 N2 O17 P2	566.056	1.48	567.063	No results	No results	Full match	253988	366131	347157	318327	354226	477591	422128	454323	825500	594686	669094	371059	0.634568	-0.656154	0.0185676	0.916667	1.0059	down
Com_887_neg	15(R),19(R)-hydroxy Prostaglandin E1	C20 H34 O6	740.464	15.039	739.457	Invalid mass	No results	No results	2.16611e+07	1.88937e+07	1.43702e+07	2.43372e+07	1.50063e+07	1.80625e+07	3.01587e+07	2.85986e+07	2.93331e+07	1.41989e+07	4.9057e+07	2.87592e+07	0.623696	-0.681085	0.0484487	0.833333	1.32356	down
Com_19_pos	2-Hydroxycinnamic acid	C9 H8 O3	164.047	2.615	165.054	Full match	Full match	Full match	5.39555e+08	1.43749e+09	1.60459e+09	1.03313e+09	1.43968e+09	1.5691e+09	1.79715e+09	3.22356e+09	2.14493e+09	1.99441e+09	1.56773e+09	1.50382e+09	0.623266	-0.68208	0.0387304	0.888889	1.11373	down
Com_8389_neg	Sinapyl aldehyde	C11 H12 O4	208.074	9.438	207.066	No results	Full match	Full match	700537	1.1922e+06	971366	719816	677551	860468	1.3171e+06	1.26838e+06	1.26733e+06	1.18333e+06	1.95929e+06	1.3746e+06	0.611937	-0.708544	0.00183247	0.972222	2.08977	down
Com_8245_pos	1-Phenyl-3-methyl-5-pyrazolone	C10 H10 N2 O	157.052	7.115	158.06	Invalid mass	No results	No results	2.34396e+06	3.82806e+06	2.62298e+06	3.24093e+06	3.12219e+06	4.7446e+06	4.69954e+06	4.64799e+06	6.22233e+06	5.50221e+06	6.6237e+06	5.54193e+06	0.598799	-0.739856	0.00219624	0.944444	2.12966	down
Com_6392_neg	OxPC (16:0-20:4+3O(2Cyc))	C44 H80 N O11 P	889.568	14.637	888.561	No results	Invalid mass	No results	892032	999638	1.73393e+06	1.32888e+06	826603	840149	1.94124e+06	1.95522e+06	1.85601e+06	1.24174e+06	1.37165e+06	2.74641e+06	0.595849	-0.746982	0.0109721	0.916667	1.4672	down
Com_20297_pos	pteroside A	C21 H30 O8	410.195	15.002	411.203	No results	No results	Full match	473322	583220	789825	655385	796704	646587	1.20498e+06	737829	981980	999511	1.25107e+06	1.47148e+06	0.593521	-0.752629	0.00249618	0.944444	1.85972	down
Com_10498_neg	PC (22:6e/18:3)	C48 H80 N O7 P	873.574	14.943	872.568	No results	Invalid mass	No results	388576	506010	727502	548590	157268	184020	684097	646224	793694	557243	695554	884638	0.589463	-0.762527	0.0472481	0.888889	1.34057	down
Com_6595_pos	3-[4-methyl-1-(2-methylpropanoyl)-3-oxocyclohexyl]butanoic acid	C15 H24 O4	268.166	13.763	269.174	Full match	No results	No results	2.50483e+06	6.03849e+06	5.30444e+06	3.47936e+06	4.94251e+06	6.34323e+06	8.14727e+06	6.92127e+06	9.26889e+06	8.74282e+06	7.98724e+06	7.66064e+06	0.587194	-0.768091	0.00982893	1	1.86187	down
Com_103_pos	6-Methylquinoline	C10 H9 N	143.073	7.109	144.08	Full match	No results	No results	3.74374e+08	5.83083e+08	6.20461e+08	5.59267e+08	5.59301e+08	7.98028e+08	9.13648e+08	9.75611e+08	9.6381e+08	1.0905e+09	1.07759e+09	9.50394e+08	0.585193	-0.773016	0.0018612	1	2.40148	down
Com_16764_pos	Celestolide	C17 H24 O	266.162	8.309	267.169	Invalid mass	No results	No results	878084	1.17804e+06	830771	829403	763439	708795	1.56695e+06	1.11282e+06	1.43328e+06	871877	1.60213e+06	2.29008e+06	0.584482	-0.774769	0.0117006	0.916667	1.56629	down
Com_65_pos	Indole	C8 H7 N	135.068	7.121	136.075	Invalid mass	No results	No results	6.27188e+08	9.69869e+08	1.04816e+09	9.3784e+08	9.46437e+08	1.33388e+09	1.55732e+09	1.62511e+09	1.65014e+09	1.84901e+09	1.82034e+09	1.60646e+09	0.580051	-0.785749	0.00172471	1	2.18924	down
Com_6_pos	DL-Tryptophan	C11 H12 N2 O2	204.089	7.109	205.096	Full match	Full match	Full match	4.18322e+09	6.45945e+09	4.67355e+09	6.30098e+09	5.9902e+09	8.57713e+09	9.85425e+09	1.041e+10	1.02821e+10	1.22353e+10	1.18225e+10	1.05245e+10	0.555585	-0.84792	0.00133377	1	2.45762	down
Com_8242_pos	Citrinin	C13 H14 O5	232.073	9.697	233.08	Invalid mass	No results	No results	2.29876e+06	3.73729e+06	4.02092e+06	3.20601e+06	2.54404e+06	3.6476e+06	4.65236e+06	6.13821e+06	5.82419e+06	7.39934e+06	6.38087e+06	5.52089e+06	0.541672	-0.884508	0.000365129	1	2.3298	down
Com_3934_pos	Prostaglandin E2-1-glyceryl ester	C23 H38 O7	408.247	13.763	409.255	Invalid mass	No results	No results	4.42196e+06	9.90203e+06	1.08265e+07	8.87279e+06	1.01617e+07	6.62793e+06	1.63744e+07	1.0337e+07	1.50087e+07	1.92712e+07	1.58388e+07	1.77381e+07	0.537315	-0.896161	0.00409759	0.972222	1.77913	down
Com_16938_pos	Tetranor-12(S)-HETE	C16 H26 O3	288.169	13.255	289.176	Invalid mass	No results	No results	986538	573718	558345	380593	641871	533390	1.3734e+06	522053	1.03291e+06	1.23593e+06	1.04943e+06	1.77441e+06	0.525813	-0.927378	0.015823	0.861111	1.46174	down
Com_1427_pos	ethyl 2-{[(1-methyl-3-propyl-1H-pyrazol-4-yl)carbonyl]amino}acetate	C12 H19 N3 O3	253.141	2.507	254.148	Invalid mass	No results	No results	1.54264e+07	1.41223e+07	1.34634e+07	1.04322e+07	1.62073e+07	2.00488e+07	2.35683e+07	2.24006e+07	2.62394e+07	1.5241e+07	5.66286e+07	2.98414e+07	0.51576	-0.955229	0.0183563	0.916667	1.68993	down
Com_3594_neg	Sodium Houttuyfonate	C14 H27 Na O5 S	330.147	9.257	329.14	No results	No results	Full match	3.02636e+06	4.34075e+06	4.64531e+06	4.00908e+06	3.84485e+06	4.07753e+06	6.40937e+06	6.80103e+06	8.0564e+06	8.88576e+06	7.06487e+06	9.25926e+06	0.51518	-0.956851	1.6168e-05	1	1.37116	down
Com_5748_neg	Yangonin	C15 H14 O4	258.089	10.346	257.082	No results	No results	Full match	737886	1.72837e+06	1.88459e+06	1.67469e+06	1.58029e+06	1.47281e+06	4.18395e+06	2.06432e+06	2.85954e+06	2.12136e+06	3.86854e+06	3.00902e+06	0.501396	-0.995978	0.0037396	1	1.63415	down
Com_3403_neg	Caffeic aldehyde	C9 H8 O3	164.048	2.128	163.04	No results	No results	Full match	2.9779e+06	3.6116e+06	3.86529e+06	3.8652e+06	2.85517e+06	4.79852e+06	5.90346e+06	8.15316e+06	9.41013e+06	8.45692e+06	5.93223e+06	6.05827e+06	0.500378	-0.99891	0.000145539	1	2.24614	down
Com_590_pos	Tricin 4'-O-(beta-guaiacylglyceryl) ether	C27 H26 O11	526.15	2.558	527.157	No results	No results	Full match	4.05379e+07	4.81183e+07	6.07946e+07	3.67236e+07	5.54398e+07	8.63982e+07	7.34296e+07	1.44841e+08	1.12669e+08	1.47925e+08	9.45564e+07	8.30215e+07	0.499682	-1.00092	0.00232637	0.944444	1.9946	down
Com_14527_pos	Diosgenin	C27 H42 O3	414.315	13.764	415.322	No results	No results	Full match	337379	906462	1.45901e+06	1.05055e+06	1.15385e+06	1.20958e+06	2.11508e+06	1.7032e+06	1.92826e+06	2.97885e+06	1.76243e+06	1.78241e+06	0.49851	-1.00431	0.0136706	1	1.30923	down
Com_401_pos	L-Tyrosine	C9 H11 N O3	181.073	2.012	182.08	Full match	Full match	Full match	5.74695e+07	8.4048e+07	1.10749e+08	9.02525e+07	7.81924e+07	1.53549e+08	1.54458e+08	2.47135e+08	2.01177e+08	2.56047e+08	1.75076e+08	1.42584e+08	0.488119	-1.0347	0.00164443	0.972222	2.15374	down
Com_3344_neg	Tryptamine	C10 H12 N2	160.1	6.474	159.093	No results	No results	Full match	2.33566e+06	4.14623e+06	3.05222e+06	3.03477e+06	3.13591e+06	5.57953e+06	5.62318e+06	7.87917e+06	7.31762e+06	8.27072e+06	8.46299e+06	7.2724e+06	0.47482	-1.07455	0.000678899	1	2.26356	down
Com_11914_pos	5,6-Dihydrouracil	C4 H6 N2 O2	114.043	7.108	115.05	No results	Full match	No results	847907	1.38091e+06	1.58958e+06	1.294e+06	1.10308e+06	2.03923e+06	2.91495e+06	2.87131e+06	2.70091e+06	3.17662e+06	2.84858e+06	2.95442e+06	0.472595	-1.08132	0.00119668	1	2.24824	down
Com_609_pos	4-Hydroxybenzaldehyde	C7 H6 O2	122.037	2.621	123.044	Full match	Full match	Full match	2.95485e+07	3.69471e+07	5.19369e+07	3.96657e+07	4.20025e+07	7.98099e+07	6.92383e+07	1.28227e+08	1.06598e+08	1.33698e+08	9.82941e+07	6.4492e+07	0.466092	-1.10131	0.00202872	0.944444	1.90532	down
Com_66_neg	beta-Nicotyrine	C10 H10 N2	158.085	6.474	157.077	No results	No results	Full match	2.92158e+08	5.25369e+08	4.90614e+08	3.8497e+08	4.48645e+08	5.68248e+08	9.10807e+08	8.33487e+08	1.07782e+09	1.05919e+09	9.02526e+08	1.06924e+09	0.463006	-1.1109	0.000174235	1	2.36625	down
Com_2404_neg	(+)-Catechin	C15 H14 O6	290.079	8.035	289.072	No results	No results	Full match	1.45764e+06	1.85631e+06	4.98487e+06	1.92594e+06	2.05608e+06	4.88863e+06	5.747e+06	1.25913e+07	8.12198e+06	3.9038e+06	3.39125e+06	3.44884e+06	0.461493	-1.11562	0.0304796	0.833333	1.1323	down
Com_64_neg	D-(+)-Tryptophan	C11 H12 N2 O2	204.09	6.474	203.083	Full match	Full match	Full match	2.92182e+08	5.26697e+08	4.91725e+08	3.85412e+08	4.49729e+08	5.71322e+08	9.1693e+08	8.41574e+08	1.08529e+09	1.06582e+09	9.10987e+08	1.07596e+09	0.460789	-1.11782	0.000178588	1	2.36779	down
Com_2040_pos	2,6-Di-tert-butyl-1,4-benzoquinone	C14 H20 O2	220.146	12.595	221.153	Full match	No results	No results	1.74795e+07	1.3381e+07	1.95477e+07	6.56902e+06	1.70713e+07	1.07639e+07	3.54513e+07	1.58263e+07	2.72831e+07	3.89412e+07	3.08708e+07	4.20366e+07	0.445422	-1.16676	0.00397385	0.916667	2.06625	down
Com_4720_pos	5,6-dimethyl-4-oxo-4H-pyran-2-carboxylic acid	C8 H8 O4	168.042	10.717	151.039	Full match	Full match	Full match	2.09324e+06	3.37313e+06	4.44903e+06	4.03207e+06	3.93686e+06	2.76405e+06	1.41708e+07	5.94953e+06	8.18152e+06	8.84511e+06	5.93582e+06	8.1101e+06	0.403345	-1.30992	0.000467964	1	2.1577	down
Com_145_pos	Acetanilide	C8 H9 N O	135.068	2.615	136.075	Full match	Full match	No results	1.13487e+08	1.98549e+08	2.75179e+08	2.30039e+08	2.37753e+08	3.14232e+08	3.43142e+08	5.51137e+08	7.66436e+08	6.7503e+08	7.85889e+08	3.30287e+08	0.39666	-1.33403	0.00177094	1	2.18133	down
Com_10988_neg	Neohesperidin dihydrochalcone	C28 H36 O15	612.207	10.066	611.199	No results	No results	Full match	302954	544352	723269	266352	248383	278372	1.26217e+06	677712	1.02494e+06	667003	1.03823e+06	1.36545e+06	0.39163	-1.35244	0.00153746	0.944444	1.33143	down
Com_8741_pos	Nobiletin	C21 H22 O8	402.13	10.149	403.137	No results	No results	Full match	1.18374e+06	1.93873e+06	2.57775e+06	1.90047e+06	1.9833e+06	2.15759e+06	6.22468e+06	5.19811e+06	5.86336e+06	6.14491e+06	4.30843e+06	2.31633e+06	0.390659	-1.35602	0.000914153	0.972222	2.17788	down
Com_24329_pos	Alisol B	C30 H48 O4	472.354	13.387	473.361	No results	No results	Full match	134746	99274.9	89590.9	84088.9	88993.2	107451	365524	586615	94613.2	182945	162280	170575	0.38664	-1.37094	0.0317435	0.916667	1.5437	down
Com_11955_pos	Cinnamoyl tyramine	C17 H17 N O2	267.125	10.399	268.132	No results	No results	Full match	535903	775331	869388	1.01032e+06	1.10369e+06	1.39805e+06	2.46585e+06	3.46532e+06	1.74654e+06	3.71756e+06	2.29093e+06	1.29771e+06	0.379919	-1.39623	0.00131474	0.972222	2.12359	down
Com_15719_pos	Helicide	C13 H16 O7	284.088	8.307	285.096	No results	No results	Full match	240428	612509	934115	627348	463771	634274	2.14095e+06	1.09595e+06	2.38449e+06	1.56007e+06	1.55943e+06	658746	0.373679	-1.42013	0.00446836	0.972222	1.92407	down
Com_8683_pos	Loureirin A	C17 H18 O4	286.119	9.251	287.127	No results	No results	Full match	912480	2.03125e+06	1.92242e+06	1.27287e+06	2.2386e+06	2.10578e+06	5.17225e+06	5.72102e+06	4.14691e+06	6.01391e+06	4.1516e+06	4.9581e+06	0.347549	-1.52471	0.000258648	1	1.88532	down
Com_4130_neg	4-(benzyloxy)benzoic acid	C14 H12 O3	228.079	10.682	227.072	Full match	No results	Full match	746065	2.22346e+06	2.81769e+06	1.70397e+06	1.57534e+06	2.22315e+06	6.99625e+06	5.80102e+06	6.07589e+06	6.30325e+06	3.82138e+06	3.89226e+06	0.343255	-1.54265	0.000926678	1	1.90403	down
Com_7405_neg	lactucopicrin	C23 H22 O7	410.137	2.145	409.13	No results	No results	Full match	412918	464676	899329	453935	535119	869720	1.32389e+06	2.32497e+06	1.95826e+06	1.99439e+06	1.70963e+06	1.36353e+06	0.340591	-1.55389	0.000118084	1	2.31124	down
Com_6817_pos	1,7-bis(3,4-dihydroxyphenyl)heptan-3-one	C19 H22 O5	312.135	9.236	313.142	Invalid mass	No results	No results	1.07263e+06	2.37468e+06	2.83853e+06	2.27263e+06	2.95617e+06	2.52482e+06	6.01555e+06	7.99273e+06	5.78433e+06	8.93578e+06	6.10475e+06	7.24774e+06	0.33363	-1.58368	0.000245966	1	2.02811	down
Com_4390_neg	Procyanidin B2	C30 H26 O12	578.143	6.683	577.136	No results	Full match	Full match	298017	843728	1.91891e+06	1.53631e+06	537863	1.26302e+06	2.00976e+06	3.16965e+06	7.35457e+06	1.09698e+06	4.06546e+06	1.65493e+06	0.330615	-1.59677	0.0214886	0.888889	1.4597	down
Com_22548_pos	Roburic acid	C30 H48 O2	440.364	16.326	441.371	No results	No results	Full match	138128	132290	103822	217147	204051	117333	967299	520763	203751	666291	541764	358059	0.280169	-1.83563	0.00145846	0.944444	1.73325	down
Com_2548_pos	2-Hydroxy-2-methyl-3-buten-1-yl beta-D-glucopyranoside	C11 H20 O7	281.144	9.853	282.151	Invalid mass	No results	No results	3.84418e+06	4.82664e+06	3.9947e+06	4.57954e+06	4.36427e+06	5.49819e+06	1.67361e+07	1.00285e+07	2.966e+07	8.42844e+06	2.81431e+07	6.36922e+06	0.272807	-1.87405	0.00683133	1	2.01959	down
Com_5813_neg	Isoliquiritin apioside	C26 H30 O13	550.17	10.069	549.162	No results	No results	Full match	452199	932285	782080	631090	520462	481547	2.14011e+06	1.31159e+06	2.13683e+06	1.10471e+06	2.15719e+06	5.34768e+06	0.267618	-1.90176	0.00158851	1	1.52075	down
Com_19769_pos	Xanthosine Dihydrate	C10 H12 N4 O6	284.074	5.358	285.082	No results	No results	Full match	151926	81635.7	215223	294632	253471	334941	761424	1.32406e+06	691839	897809	713322	599601	0.267004	-1.90507	0.000515511	1	2.47789	down
Com_15465_pos	Oleanic acid	C30 H48 O3	456.359	13.51	457.366	No results	No results	Full match	239049	262836	281306	246662	239538	256165	2.44894e+06	1.36352e+06	270391	554498	736472	487261	0.260286	-1.94183	0.0193447	0.972222	1.65562	down
Com_12237_pos	2,6-Dihydroxypurine	C5 H4 N4 O2	152.033	5.341	153.04	No results	No results	Full match	387284	408069	448001	908850	515830	794599	2.17056e+06	3.07089e+06	1.75257e+06	2.45487e+06	1.73358e+06	2.84319e+06	0.246878	-2.01813	2.38161e-05	1	2.43116	down
Com_1288_neg	Albiflorin	C23 H28 O11	480.164	10.733	479.156	No results	No results	Full match	2.26968e+06	4.90477e+06	5.58293e+06	4.79471e+06	4.76919e+06	4.71455e+06	3.41345e+07	1.32798e+07	2.0475e+07	1.81617e+07	1.04341e+07	2.01389e+07	0.231821	-2.10892	6.56206e-05	1	2.19061	down
Com_2044_pos	Hypoxanthine	C5 H4 N4 O	136.038	3.88	137.046	Full match	Full match	Full match	2.50597e+06	3.15084e+06	4.58136e+06	6.28748e+06	5.54714e+06	6.43316e+06	1.64802e+07	3.49674e+07	1.58115e+07	3.20295e+07	1.5877e+07	1.32383e+07	0.222002	-2.17135	7.57955e-05	1	2.35466	down
Com_558_pos	Astragalus polyphenols	C20 H22 O9	406.126	10.145	407.133	No results	No results	Full match	1.3824e+07	3.20267e+07	5.07094e+07	2.73716e+07	3.06867e+07	3.00138e+07	1.65343e+08	1.17445e+08	1.72921e+08	1.59192e+08	9.61015e+07	1.37499e+08	0.217598	-2.20026	4.99897e-05	1	2.06947	down
Com_1724_pos	Demethylnobiletin	C20 H20 O8	388.115	10.146	389.122	No results	No results	Full match	4.11252e+06	8.04479e+06	1.33198e+07	7.703e+06	8.54886e+06	8.95666e+06	4.40926e+07	3.58747e+07	4.77504e+07	4.51413e+07	2.66435e+07	3.53865e+07	0.215785	-2.21233	2.26308e-05	1	2.18594	down
Com_19312_pos	Oxyresveratrol	C14 H12 O4	244.073	11.485	245.08	No results	No results	Full match	143448	222025	220435	222871	184290	151148	1.54567e+06	793303	1.1063e+06	1.19313e+06	715148	681396	0.189598	-2.39898	4.66023e-06	1	2.47239	down
Com_8672_pos	Shikonin	C16 H16 O5	310.083	10.146	311.09	Invalid mass	No results	No results	320437	995607	1.69121e+06	890865	821108	899869	6.22058e+06	4.54154e+06	5.47998e+06	5.25779e+06	3.69589e+06	4.49019e+06	0.189285	-2.40137	0.000250983	1	2.29361	down
Com_4572_pos	N-Stearoyl taurine	C20 H41 N O4 S	426.312	13.786	427.319	Invalid mass	No results	No results	1.59219e+06	650511	1.13495e+06	1.60655e+06	3.86354e+06	1.57324e+06	1.47554e+07	1.10204e+07	6.69722e+06	9.65768e+06	8.68245e+06	5.86442e+06	0.183864	-2.44329	0.000177371	1	1.41013	down
Com_21737_pos	Wilforlide A	C30 H46 O3	454.344	12.807	455.351	No results	No results	Full match	82790.6	107004	99696.9	120152	83883.6	119188	1.10766e+06	758603	207910	513698	453227	321323	0.182225	-2.45621	0.000935749	1	2.23468	down
Com_1792_pos	Cotoin	C14 H12 O4	244.073	10.144	245.08	No results	Full match	Full match	2.91391e+06	6.76381e+06	1.05394e+07	5.80982e+06	6.33332e+06	6.69099e+06	4.51929e+07	3.31426e+07	4.15158e+07	3.84999e+07	2.56967e+07	3.05167e+07	0.182002	-2.45797	2.64055e-05	1	2.53058	down
Com_962_pos	Maslinic acid	C30 H48 O4	494.336	14.466	495.343	Invalid mass	No results	No results	9.50972e+06	7.25679e+06	7.98864e+06	1.36578e+07	9.12239e+06	6.18225e+06	8.9399e+07	5.97932e+07	2.68872e+07	4.62758e+07	4.86227e+07	3.72105e+07	0.174301	-2.52034	1.65671e-05	1	1.17457	down
Com_4340_neg	Curculigoside	C22 H26 O11	466.148	11.495	465.141	No results	No results	Full match	488573	834618	1.07509e+06	738983	872713	731379	6.57593e+06	4.01945e+06	5.48668e+06	4.71278e+06	2.82474e+06	3.96208e+06	0.171903	-2.54034	7.90069e-07	1	2.33665	down
Com_11722_pos	Carnosic acid	C20 H28 O4	332.198	13.779	665.403	No results	No results	Full match	215331	318841	298282	365071	759855	403939	3.21312e+06	3.0606e+06	2.18434e+06	1.09474e+06	2.5966e+06	2.11834e+06	0.165501	-2.59509	1.56228e-05	1	1.80342	down
Com_7954_pos	18-β-Glycyrrhetinic acid	C30 H46 O4	224.178	13.784	471.346	Invalid mass	Invalid mass	No results	712900	253736	724463	388546	2.01129e+06	820045	6.94397e+06	6.50364e+06	2.76004e+06	6.57474e+06	4.84645e+06	3.0284e+06	0.16019	-2.64214	0.000344632	1	1.57468	down
Com_6334_pos	3-benzyl-4-hydroxy-5-(4-hydroxyphenyl)-2,5-dihydrofuran-2-one	C17 H14 O4	264.075	12.809	265.082	Invalid mass	No results	No results	78201.3	1.14239e+06	1.42831e+06	535604	594365	821946	9.73239e+06	5.50864e+06	4.68906e+06	7.85465e+06	2.25508e+06	4.61183e+06	0.132773	-2.91296	0.002006	1	2.19806	down
Com_4600_pos	Lapachol	C15 H14 O3	242.093	12.814	243.101	No results	No results	Full match	186132	1.62327e+06	2.14155e+06	696614	1.00172e+06	1.14888e+06	1.46206e+07	8.36482e+06	6.92946e+06	1.16385e+07	3.18486e+06	6.89097e+06	0.131673	-2.92497	0.000713222	1	2.21741	down
Com_3551_pos	2-Anisic acid	C8 H8 O3	134.037	12.812	135.044	Invalid mass	No results	No results	370486	1.38948e+06	2.73986e+06	1.0171e+06	1.11585e+06	1.34456e+06	1.97827e+07	1.038e+07	9.0138e+06	1.5042e+07	3.00177e+06	6.96517e+06	0.124286	-3.00827	0.000256537	1	2.21247	down
