# Supplementary material for: Metabolome and transcriptome integration reveals insights into the process of delayed petal abscission in rose by STS
Source: Front Plant Sci. 2022 Nov 15;13:1045270. doi: 10.3389/fpls.2022.1045270 (PMC9706100; doi:10.3389/fpls.2022.1045270)
Supplement: Supplementary file 1 [file DataSheet_1.zip › Supplementary Material Presentation/Supplementary Table 6.xls]

## Sheet: MOCK24h vs Untreated_DAMs_kegg
Supplementary Table 6-1 KEGG annotation of DAMS in MOCK24h vs Untreated
KO_Pathway_Level1	KO_Pathway_Level2	Meta_Num	Metabolites
Environmental Information Processing	Membrane transport	2	Com_4657_pos Com_10563_pos
Metabolism	Amino acid metabolism	7	Com_1289_pos Com_2900_pos Com_5137_neg Com_1871_pos Com_612_pos Com_13905_pos Com_3984_neg
Metabolism	Biosynthesis of other secondary metabolites	4	Com_1289_pos Com_1721_pos Com_13546_pos Com_1452_neg
Metabolism	Global and overview maps	11	Com_23046_pos Com_1452_neg Com_1289_pos Com_1721_pos Com_1190_neg Com_2900_pos Com_13905_pos Com_3984_neg Com_2474_pos Com_5137_neg Com_4657_pos
Metabolism	Metabolism of cofactors and vitamins	4	Com_123_pos Com_10080_neg Com_2474_pos Com_4657_pos
Metabolism	Nucleotide metabolism	1	Com_23046_pos

## Sheet: STS24h vs MOCK24h_DAMs_kegg
Supplementary Table 6-2 KEGG annotation of DAMS in STS24h vs MOCK24h
KO_Pathway_Level1	KO_Pathway_Level2	Meta_Num	Metabolites
Environmental Information Processing	Membrane transport	1	Com_239_pos
Environmental Information Processing	Signal transduction	1	Com_1355_pos
Genetic Information Processing	Translation	1	Com_239_pos
Metabolism	Amino acid metabolism	2	Com_6236_neg Com_239_pos
Metabolism	Biosynthesis of other secondary metabolites	3	Com_1347_neg Com_239_pos Com_13546_pos
Metabolism	Carbohydrate metabolism	4	Com_676_neg Com_51_neg Com_920_neg Com_6236_neg
Metabolism	Energy metabolism	1	Com_6236_neg
Metabolism	Global and overview maps	7	Com_8672_pos Com_676_neg Com_2028_neg Com_51_neg Com_6236_neg Com_239_pos Com_1355_pos
Metabolism	Lipid metabolism	1	Com_1355_pos
Metabolism	Metabolism of cofactors and vitamins	4	Com_8672_pos Com_6236_neg Com_239_pos Com_2028_neg
Metabolism	Metabolism of other amino acids	1	Com_2028_neg
Metabolism	Nucleotide metabolism	1	Com_2028_neg

## Sheet: Eth24h vs MOCK24h_DAMs_kegg
Supplementary Table 6-3 KEGG annotation of DAMS in Eth24h vs MOCK24h
KO_Pathway_Level1	KO_Pathway_Level2	Meta_Num	Metabolites
Environmental Information Processing	Membrane transport	4	Com_617_neg Com_4657_pos Com_16_neg Com_10563_pos
Genetic Information Processing	Translation	2	Com_55_pos Com_401_pos
Metabolism	Amino acid metabolism	8	Com_55_pos Com_3344_neg Com_401_pos Com_2810_neg Com_65_pos Com_10572_pos Com_14566_pos Com_5309_pos
Metabolism	Biosynthesis of other secondary metabolites	6	Com_3403_neg Com_3344_neg Com_401_pos Com_1790_pos Com_11638_pos Com_1374_pos
Metabolism	Carbohydrate metabolism	3	Com_617_neg Com_16_neg Com_55_pos
Metabolism	Energy metabolism	1	Com_55_pos
Metabolism	Global and overview maps	26	Com_3344_neg Com_55_pos Com_11914_pos Com_1790_pos Com_3619_neg Com_14566_pos Com_1374_pos Com_6830_pos Com_609_pos Com_3403_neg Com_5174_neg Com_2044_pos Com_112_pos Com_916_neg Com_3668_pos Com_2810_neg Com_617_neg Com_16_neg Com_2036_pos Com_3625_pos Com_401_pos Com_2474_pos Com_8504_pos Com_65_pos Com_4657_pos Com_5309_pos
Metabolism	Lipid metabolism	1	Com_3540_pos
Metabolism	Metabolism of cofactors and vitamins	7	Com_55_pos Com_401_pos Com_11914_pos Com_2474_pos Com_8504_pos Com_4657_pos Com_1374_pos
Metabolism	Metabolism of other amino acids	4	Com_11914_pos Com_3185_pos Com_55_pos Com_401_pos
Metabolism	Metabolism of terpenoids and polyketides	3	Com_3668_pos Com_3619_neg Com_2036_pos
Metabolism	Nucleotide metabolism	8	Com_11914_pos Com_14566_pos Com_112_pos Com_916_neg Com_3619_neg Com_2036_pos Com_3625_pos Com_2044_pos

## Sheet: S_E24h vs MOCK24h_DAMs_kegg
Supplementary Table 6-4 KEGG annotation of DAMS in S_E24h vs MOCK24h
KO_Pathway_Level1	KO_Pathway_Level2	Meta_Num	Metabolites
Environmental Information Processing	Membrane transport	1	Com_10563_pos
Genetic Information Processing	Folding, sorting and degradation	1	Com_1767_pos
Metabolism	Amino acid metabolism	5	Com_6236_neg Com_1289_pos Com_771_neg Com_185_neg Com_1767_pos
Metabolism	Biosynthesis of other secondary metabolites	3	Com_2664_pos Com_1289_pos Com_1767_pos
Metabolism	Carbohydrate metabolism	2	Com_185_neg Com_6236_neg
Metabolism	Energy metabolism	1	Com_6236_neg
Metabolism	Global and overview maps	12	Com_8672_pos Com_23046_pos Com_4584_neg Com_771_neg Com_1289_pos Com_6236_neg Com_1865_pos Com_916_neg Com_2664_pos Com_185_neg Com_1767_pos Com_659_neg
Metabolism	Lipid metabolism	3	Com_3540_pos Com_1865_pos Com_659_neg
Metabolism	Metabolism of cofactors and vitamins	3	Com_8672_pos Com_6236_neg Com_4584_neg
Metabolism	Metabolism of terpenoids and polyketides	1	Com_1767_pos
Metabolism	Nucleotide metabolism	2	Com_916_neg Com_23046_pos

## Sheet: Eth24h vs STS24h_DAMs_kegg
Supplementary Table 6-5 KEGG annotation of DAMS in Eth24h vs STS24h
KO_Pathway_Level1	KO_Pathway_Level2	Meta_Num	Metabolites
Environmental Information Processing	Membrane transport	3	Com_617_neg Com_4657_pos Com_16_neg
Environmental Information Processing	Signal transduction	2	Com_1355_pos Com_15864_pos
Genetic Information Processing	Translation	2	Com_55_pos Com_401_pos
Metabolism	Amino acid metabolism	10	Com_4007_pos Com_55_pos Com_3344_neg Com_401_pos Com_6236_neg Com_2810_neg Com_65_pos Com_8277_pos Com_10572_pos Com_5309_pos
Metabolism	Biosynthesis of other secondary metabolites	9	Com_2404_neg Com_3403_neg Com_3344_neg Com_401_pos Com_14864_pos Com_1892_pos Com_11638_pos Com_5339_pos Com_1374_pos
Metabolism	Carbohydrate metabolism	8	Com_617_neg Com_16_neg Com_676_neg Com_55_pos Com_234_neg Com_423_neg Com_920_neg Com_6236_neg
Metabolism	Energy metabolism	3	Com_423_neg Com_55_pos Com_6236_neg
Metabolism	Global and overview maps	36	Com_7581_pos Com_8672_pos Com_676_neg Com_3344_neg Com_55_pos Com_11914_pos Com_3619_neg Com_4584_neg Com_8277_pos Com_1374_pos Com_6830_pos Com_609_pos Com_3403_neg Com_251_pos Com_2044_pos Com_15864_pos Com_423_neg Com_6236_neg Com_112_pos Com_916_neg Com_3668_pos Com_2810_neg Com_234_neg Com_617_neg Com_1355_pos Com_2404_neg Com_16_neg Com_2036_pos Com_401_pos Com_2474_pos Com_14864_pos Com_85…
Metabolism	Lipid metabolism	2	Com_1355_pos Com_7581_pos
Metabolism	Metabolism of cofactors and vitamins	10	Com_8672_pos Com_55_pos Com_401_pos Com_6236_neg Com_11914_pos Com_2474_pos Com_8504_pos Com_4584_neg Com_4657_pos Com_1374_pos
Metabolism	Metabolism of other amino acids	5	Com_11914_pos Com_3185_pos Com_55_pos Com_108_pos Com_401_pos
Metabolism	Metabolism of terpenoids and polyketides	5	Com_251_pos Com_15864_pos Com_3668_pos Com_3619_neg Com_2036_pos
Metabolism	Nucleotide metabolism	7	Com_11914_pos Com_251_pos Com_112_pos Com_916_neg Com_3619_neg Com_2036_pos Com_2044_pos
