# Supplementary material for: Metabolome and transcriptome integration reveals insights into the process of delayed petal abscission in rose by STS
Source: Front Plant Sci. 2022 Nov 15;13:1045270. doi: 10.3389/fpls.2022.1045270 (PMC9706100; doi:10.3389/fpls.2022.1045270)
Supplement: Supplementary file 1 [file DataSheet_1.zip › Supplementary Material Presentation/Supplementary Table 7.xls]

## Sheet: Sheet1
Supplementary Table 7 The classification of 50 metabolites
Categories	Compound_ID	Metabolite	Chemical Formulas	STS24h vs MOCK24h_FC	Eth24h vs MOCK24h_FC	Eth24h vs STS24h_FC	S_E24h vs MOCK24h_FC
Naphthoquinone compounds	Com_8672_pos	Shikonin	C16 H16 O5	4.66362		0.189285	3.16809
Nucleoside analogues	Com_2028_neg	Uracil	C4 H4 N2 O2	1.67361
	Com_11914_pos	5,6-Dihydrouracil	C4 H9 N O3		0.463798	0.472595
	Com_112_pos	Adenosine	C10 H13 N5 O4		1.70323	1.79295
	Com_14566_pos	Adenylosuccinic acid	C10 H12 N2		1.37903
	Com_2044_pos	Hypoxanthine	C5 H4 N4 O		0.251841	0.222002
	Com_3619_neg	Adenosine 5'-monophosphate	C10 H14 N5 O7 P		1.63094	2.14719
	Com_916_neg	Uridine	C9 H12 N2 O6		1.45557	1.39101	1.53565
	Com_2036_pos	UDP	C9 H14 N2 O12 P2		1.55987	1.53989
	Com_3625_pos	Cytidine	C9 H13 N3 O5		3.10858
	Com_251_pos	Adenine	C5 H5 N5			1.877
Ester compounds	Com_423_neg	D-Sedoheptulose 7-phosphate	C7 H15 O10 P			1.88852
	Com_676_neg	Gluconolactone	C6 H10 O6	0.784521		1.51214
	Com_51_neg	Trehalose 6-phosphate	C12 H23 O14 P	0.820976
Carbohydrates	Com_234_neg	D-Mannose 6-phosphate	C6 H13 O9 P			1.37311
	Com_617_neg	Xylitol	C5 H12 O5		1.22689	1.21035
	Com_16_neg	Sucrose	C12 H22 O11		0.749668	0.705752
	Com_920_neg	Stachyose	C24 H42 O21	0.765953		1.35964
	Com_6236_neg	D-Erythrose 4-phosphate	C4 H9 O7 P	0.787976		1.52396	0.758738
Phenylpropionic acid compounds	Com_609_pos	4-Hydroxybenzaldehyde	C5 H9 N O4		0.447871	0.466092
	Com_11638_pos	Coniferin	C16 H22 O8		1.71766	1.45804
Amino acids	Com_239_pos	L-Threonine	C4 H6 N2 O2	1.22126
	Com_55_pos	L-Glutamic acid	C15 H12 O7		1.21508	1.32925
	Com_401_pos	L-Tyrosine	C9 H11 N O3		0.477275	0.488119
	Com_10572_pos	Phenylacetylglutamine	C13 H16 N2 O4		1.62059	1.73383
Phytohormones	Com_1355_pos	Jasmonic acid	C10 H14 N5 O7 P	1.29573		0.75617
	Com_15864_pos	Abscisic acid	C15 H20 O4			1.35461
Fatty acid derivatives	Com_7581_pos	L-Palmitoylcarnitine	C23 H45 N O4			0.730024
Terpenoids	Com_3668_pos	(+)-Camphor	C10 H16 O		1.35264	1.42509
Alkaloids	Com_3344_neg	Tryptamine	C14 H18 N5 O11 P		0.45853	0.47482
	Com_65_pos	Indole	C8 H7 N		0.621544	0.580051
	Com_4584_neg	Protoporphyrin IX	C34 H34 N4 O4			1.92142	0.620053
	Com_8504_pos	Biliverdin	C33 H34 N4 O6		1.45979	1.30292
Flavonoid compounds	Com_1790_pos	Taxifolin	C6 H5 N O2		0.750417
	Com_13546_pos	Pinocembrin	C15 H12 O4	1.26379
	Com_2404_neg	(+)-Catechin	C15 H14 O6			0.461493
	Com_1892_pos	Dihydromyricetin	C15 H12 O8			1.57765
	Com_5339_pos	Hesperetin	C16 H14 O6			1.22797
Vitamins	Com_1374_pos	Nicotinic acid	C21 H30 O4		1.6142	1.54612
	Com_2474_pos	Folinic acid	C20 H23 N7 O7		1.38529	1.27523
	Com_4657_pos	Biotin	C10 H16 N2 O3 S			1.7108
Steroid compounds	Com_6830_pos	Corticosterone	C7 H6 O2		1.21621	1.38671
	Com_5174_neg	Isoquercitrin	C21 H20 O12		0.613094
Phenolic acid compounds	Com_3403_neg	Caffeic aldehyde	C9 H8 O3		0.487158	0.500378
	Com_8277_pos	Shikimic Acid	C7 H10 O5			1.31332
	Com_5309_pos	Protocatechuic acid	C7 H6 O4		1.20972	1.21509
Aldehyde compounds	Com_2810_neg	Phenylacetaldehyde	C8 H8 O		1.48947	1.9376
	Com_1347_neg	3,4-Dihydroxybenzaldehyde	C7 H6 O3	0.792967
Phenolic compounds	Com_4007_pos	Tyrosol	C8 H10 O2			1.55212
	Com_14864_pos	Resveratrol	C14 H12 O3			1.23156
