# Supplementary material for: Metabolome and transcriptome integration reveals insights into the process of delayed petal abscission in rose by STS
Source: Front Plant Sci. 2022 Nov 15;13:1045270. doi: 10.3389/fpls.2022.1045270 (PMC9706100; doi:10.3389/fpls.2022.1045270)
Supplement: Supplementary file 1 [file DataSheet_1.zip › Supplementary Material Presentation/Supplementary Table 8.xls]

## Sheet: MOCK24h vs Untreated_DAMs KEGG
Supplementary Table 8-1 KEGG enrichment analysis of DAMs in MOCK24h vs Untreated
MapID	MapTitle	Pvalue	x	y	n	N	EnrichDirect	MetaIDs	kegg_cpd_id
map00670	One carbon pool by folate	0.0958084	1	1	16	167	Over	Com_2474_pos	cpd:C03479
map00360	Phenylalanine metabolism	0.113733	3	13	16	167	Over	Com_1871_pos Com_612_pos Com_5137_neg	cpd:C00642,cpd:C02137,cpd:C00755
map00310	Lysine degradation	0.136149	2	7	16	167	Over	Com_1289_pos Com_13905_pos	cpd:C00408,cpd:C00449
map00780	Biotin metabolism	0.182959	1	2	16	167	Over	Com_4657_pos	cpd:C00120
map00790	Folate biosynthesis	0.182959	1	2	16	167	Over	Com_10080_neg	cpd:C00835
map00300	Lysine biosynthesis	0.334169	1	4	16	167	Over	Com_13905_pos	cpd:C00449
map00220	Arginine biosynthesis	0.399527	1	5	16	167	Over	Com_2900_pos	cpd:C00327
map00350	Tyrosine metabolism	0.399527	1	5	16	167	Over	Com_1871_pos	cpd:C00642
map00380	Tryptophan metabolism	0.399527	1	5	16	167	Over	Com_3984_neg	cpd:C00328
map00760	Nicotinate and nicotinamide metabolism	0.399527	1	5	16	167	Over	Com_123_pos	cpd:C01004
map00960	Tropane, piperidine and pyridine alkaloid biosynthesis	0.399527	1	5	16	167	Over	Com_1289_pos	cpd:C00408
map00940	Phenylpropanoid biosynthesis	0.639778	2	15	16	167	Over	Com_1452_neg Com_1721_pos	cpd:C02666,cpd:C01494
map01100	Metabolic pathways	1	10	103	16	167	Over	Com_1289_pos Com_2900_pos Com_13905_pos Com_1452_neg Com_23046_pos Com_1721_pos Com_3984_neg Com_2474_pos Com_5137_neg Com_4657_pos	cpd:C00408,cpd:C00327,cpd:C00449,cpd:C02666,cpd:C00206,cpd:C01494,cpd:C00328,cpd:C03479,cpd:C00755,cpd:C00120

## Sheet: STS24h vs MOCK24h_DAMs KEGG
Supplementary Table 8-2 KEGG enrichment analysis of DAMs in STS24h vs MOCK24h
MapID	MapTitle	Pvalue	x	y	n	N	EnrichDirect	MetaIDs	kegg_cpd_id
map00030	Pentose phosphate pathway	0.00942474	2	3	10	167	Over	Com_6236_neg Com_676_neg	cpd:C00279,cpd:C00198
map01200	Carbon metabolism	0.0426979	2	6	10	167	Over	Com_6236_neg Com_676_neg	cpd:C00279,cpd:C00198
map00750	Vitamin B6 metabolism	0.116514	1	2	10	167	Over	Com_6236_neg	cpd:C00279
map00500	Starch and sucrose metabolism	0.170059	1	3	10	167	Over	Com_51_neg	cpd:C00689
map00592	alpha-Linolenic acid metabolism	0.170059	1	3	10	167	Over	Com_1355_pos	cpd:C08491
map00710	Carbon fixation in photosynthetic organisms	0.170059	1	3	10	167	Over	Com_6236_neg	cpd:C00279
map00950	Isoquinoline alkaloid biosynthesis	0.170059	1	3	10	167	Over	Com_1347_neg	cpd:C16700
map04075	Plant hormone signal transduction	0.170059	1	3	10	167	Over	Com_1355_pos	cpd:C08491
map00052	Galactose metabolism	0.220665	1	4	10	167	Over	Com_920_neg	cpd:C01613
map00130	Ubiquinone and other terpenoid-quinone biosynthesis	0.220665	1	4	10	167	Over	Com_8672_pos	cpd:C17412
map00261	Monobactam biosynthesis	0.220665	1	4	10	167	Over	Com_239_pos	cpd:C00188
map00290	Valine, leucine and isoleucine biosynthesis	0.220665	1	4	10	167	Over	Com_239_pos	cpd:C00188
map00410	beta-Alanine metabolism	0.220665	1	4	10	167	Over	Com_2028_neg	cpd:C00106
map00770	Pantothenate and CoA biosynthesis	0.268477	1	5	10	167	Over	Com_2028_neg	cpd:C00106
map00860	Porphyrin and chlorophyll metabolism	0.268477	1	5	10	167	Over	Com_239_pos	cpd:C00188
map00260	Glycine, serine and threonine metabolism	0.313632	1	6	10	167	Over	Com_239_pos	cpd:C00188
map01230	Biosynthesis of amino acids	0.341662	2	20	10	167	Over	Com_6236_neg Com_239_pos	cpd:C00279,cpd:C00188
map00240	Pyrimidine metabolism	0.356264	1	7	10	167	Over	Com_2028_neg	cpd:C00106
map00400	Phenylalanine, tyrosine and tryptophan biosynthesis	0.356264	1	7	10	167	Over	Com_6236_neg	cpd:C00279
map00970	Aminoacyl-tRNA biosynthesis	0.434454	1	9	10	167	Over	Com_239_pos	cpd:C00188
map00941	Flavonoid biosynthesis	0.565735	1	13	10	167	Over	Com_13546_pos	cpd:C09827
map02010	ABC transporters	0.593934	1	14	10	167	Over	Com_239_pos	cpd:C00188

## Sheet: Eth24h vs MOCK24h_DAMs KEGG
Supplementary Table 8-3 KEGG enrichment analysis of DAMs in Eth24h vs MOCK24h
MapID	MapTitle	Pvalue	x	y	n	N	EnrichDirect	MetaIDs	kegg_cpd_id
map01100	Metabolic pathways	0.00793936	24	103	28	167	Over	Com_55_pos Com_3344_neg Com_401_pos Com_2810_neg Com_65_pos Com_14566_pos Com_5309_pos Com_1790_pos Com_1374_pos Com_11914_pos Com_3619_neg Com_6830_pos Com_609_pos Com_5174_neg Com_2044_pos Com_112_pos Com_916_neg Com_617_neg Com_16_neg Com_2036_pos Com_3625_pos Com_2474_pos Com_8504_pos Com_4657_pos	cpd:C00025,cpd:C00398,cpd:C00082,cpd:C00601,cpd:C00463,cpd:C03794,cpd:C00230,cpd:C01617,cpd:C00253,cpd:C00429,cpd:C00020,cpd:C02140,cpd:C00633,cpd:C05623,cpd:C00262,cpd:C00212,cpd:C00299,cpd:C00379,cpd:C00089,cpd:C00015,cpd:C00475,cpd:C03479,cpd:C00500,cpd:C00120
map00240	Pyrimidine metabolism	0.0157464	4	7	28	167	Over	Com_11914_pos Com_916_neg Com_2036_pos Com_3625_pos	cpd:C00429,cpd:C00299,cpd:C00015,cpd:C00475
map00230	Purine metabolism	0.0441577	4	9	28	167	Over	Com_14566_pos Com_3619_neg Com_2044_pos Com_112_pos	cpd:C03794,cpd:C00020,cpd:C00262,cpd:C00212
map00400	Phenylalanine, tyrosine and tryptophan biosynthesis	0.0928431	3	7	28	167	Over	Com_401_pos Com_65_pos Com_5309_pos	cpd:C00082,cpd:C00463,cpd:C00230
map00908	Zeatin biosynthesis	0.131212	2	4	28	167	Over	Com_3619_neg Com_2036_pos	cpd:C00020,cpd:C00015
map00670	One carbon pool by folate	0.167665	1	1	28	167	Over	Com_2474_pos	cpd:C03479
map00910	Nitrogen metabolism	0.167665	1	1	28	167	Over	Com_55_pos	cpd:C00025
map00965	Betalain biosynthesis	0.167665	1	1	28	167	Over	Com_401_pos	cpd:C00082
map00380	Tryptophan metabolism	0.196204	2	5	28	167	Over	Com_3344_neg Com_65_pos	cpd:C00398,cpd:C00463
map00860	Porphyrin and chlorophyll metabolism	0.196204	2	5	28	167	Over	Com_55_pos Com_8504_pos	cpd:C00025,cpd:C00500
map00250	Alanine, aspartate and glutamate metabolism	0.264404	2	6	28	167	Over	Com_55_pos Com_14566_pos	cpd:C00025,cpd:C03794
map00430	Taurine and hypotaurine metabolism	0.308059	1	2	28	167	Over	Com_55_pos	cpd:C00025
map00730	Thiamine metabolism	0.308059	1	2	28	167	Over	Com_401_pos	cpd:C00082
map00780	Biotin metabolism	0.308059	1	2	28	167	Over	Com_4657_pos	cpd:C00120
map00901	Indole alkaloid biosynthesis	0.308059	1	2	28	167	Over	Com_3344_neg	cpd:C00398
map00040	Pentose and glucuronate interconversions	0.425479	1	3	28	167	Over	Com_617_neg	cpd:C00379
map00340	Histidine metabolism	0.425479	1	3	28	167	Over	Com_55_pos	cpd:C00025
map00500	Starch and sucrose metabolism	0.425479	1	3	28	167	Over	Com_16_neg	cpd:C00089
map00650	Butanoate metabolism	0.425479	1	3	28	167	Over	Com_55_pos	cpd:C00025
map00902	Monoterpenoid biosynthesis	0.425479	1	3	28	167	Over	Com_3668_pos	cpd:C00808
map00950	Isoquinoline alkaloid biosynthesis	0.425479	1	3	28	167	Over	Com_401_pos	cpd:C00082
map00360	Phenylalanine metabolism	0.459108	3	13	28	167	Over	Com_401_pos Com_2810_neg Com_10572_pos	cpd:C00082,cpd:C00601,cpd:C04148
map00052	Galactose metabolism	0.523568	1	4	28	167	Over	Com_16_neg	cpd:C00089
map00130	Ubiquinone and other terpenoid-quinone biosynthesis	0.523568	1	4	28	167	Over	Com_401_pos	cpd:C00082
map00261	Monobactam biosynthesis	0.523568	1	4	28	167	Over	Com_401_pos	cpd:C00082
map00410	beta-Alanine metabolism	0.523568	1	4	28	167	Over	Com_11914_pos	cpd:C00429
map00480	Glutathione metabolism	0.523568	1	4	28	167	Over	Com_55_pos	cpd:C00025
map00970	Aminoacyl-tRNA biosynthesis	0.647451	2	9	28	167	Over	Com_55_pos Com_401_pos	cpd:C00025,cpd:C00082
map02010	ABC transporters	0.707003	3	14	28	167	Over	Com_617_neg Com_16_neg Com_4657_pos	cpd:C00379,cpd:C00089,cpd:C00120
map00940	Phenylpropanoid biosynthesis	0.719377	3	15	28	167	Over	Com_401_pos Com_3403_neg Com_11638_pos	cpd:C00082,cpd:C10945,cpd:C00761
map00220	Arginine biosynthesis	1	1	5	28	167	Over	Com_55_pos	cpd:C00025
map00330	Arginine and proline metabolism	1	1	5	28	167	Over	Com_55_pos	cpd:C00025
map00350	Tyrosine metabolism	1	1	5	28	167	Over	Com_401_pos	cpd:C00082
map00460	Cyanoamino acid metabolism	1	1	5	28	167	Over	Com_401_pos	cpd:C00082
map00760	Nicotinate and nicotinamide metabolism	1	1	5	28	167	Over	Com_1374_pos	cpd:C00253
map00770	Pantothenate and CoA biosynthesis	1	1	5	28	167	Over	Com_11914_pos	cpd:C00429
map00960	Tropane, piperidine and pyridine alkaloid biosynthesis	1	1	5	28	167	Over	Com_1374_pos	cpd:C00253
map00966	Glucosinolate biosynthesis	1	1	5	28	167	Over	Com_401_pos	cpd:C00082

## Sheet: S_E24h vs MOCK24h_DAMs KEGG
Supplementary Table 8-4 KEGG enrichment analysis of DAMs in S_E24h vs MOCK24h
MapID	MapTitle	Pvalue	x	y	n	N	EnrichDirect	MetaIDs	kegg_cpd_id
map00330	Arginine and proline metabolism	0.0420785	2	5	12	167	Over	Com_771_neg Com_1767_pos	cpd:C00763,cpd:C00019
map01200	Carbon metabolism	0.0605744	2	6	12	167	Over	Com_6236_neg Com_185_neg	cpd:C00279,cpd:C00158
map04122	Sulfur relay system	0.0718563	1	1	12	167	Over	Com_1767_pos	cpd:C00019
map00600	Sphingolipid metabolism	0.138951	1	2	12	167	Over	Com_659_neg	cpd:C00346
map00750	Vitamin B6 metabolism	0.138951	1	2	12	167	Over	Com_6236_neg	cpd:C00279
map01230	Biosynthesis of amino acids	0.159437	3	20	12	167	Over	Com_6236_neg Com_185_neg Com_1767_pos	cpd:C00279,cpd:C00158,cpd:C00019
map00030	Pentose phosphate pathway	0.201573	1	3	12	167	Over	Com_6236_neg	cpd:C00279
map00564	Glycerophospholipid metabolism	0.201573	1	3	12	167	Over	Com_659_neg	cpd:C00346
map00592	alpha-Linolenic acid metabolism	0.201573	1	3	12	167	Over	Com_1865_pos	cpd:C11512
map00710	Carbon fixation in photosynthetic organisms	0.201573	1	3	12	167	Over	Com_6236_neg	cpd:C00279
map00130	Ubiquinone and other terpenoid-quinone biosynthesis	0.259994	1	4	12	167	Over	Com_8672_pos	cpd:C17412
map00261	Monobactam biosynthesis	0.259994	1	4	12	167	Over	Com_1767_pos	cpd:C00019
map00908	Zeatin biosynthesis	0.259994	1	4	12	167	Over	Com_1767_pos	cpd:C00019
map00020	Citrate cycle (TCA cycle)	0.314473	1	5	12	167	Over	Com_185_neg	cpd:C00158
map00270	Cysteine and methionine metabolism	0.314473	1	5	12	167	Over	Com_1767_pos	cpd:C00019
map00860	Porphyrin and chlorophyll metabolism	0.314473	1	5	12	167	Over	Com_4584_neg	cpd:C02191
map00960	Tropane, piperidine and pyridine alkaloid biosynthesis	0.314473	1	5	12	167	Over	Com_1289_pos	cpd:C00408
map01110	Biosynthesis of secondary metabolites	0.33521	8	82	12	167	Over	Com_6236_neg Com_1289_pos Com_185_neg Com_1767_pos Com_2664_pos Com_8672_pos Com_4584_neg Com_1865_pos	cpd:C00279,cpd:C00408,cpd:C00158,cpd:C00019,cpd:C05851,cpd:C17412,cpd:C02191,cpd:C11512
map00250	Alanine, aspartate and glutamate metabolism	0.365253	1	6	12	167	Over	Com_185_neg	cpd:C00158
map00630	Glyoxylate and dicarboxylate metabolism	0.365253	1	6	12	167	Over	Com_185_neg	cpd:C00158
map01100	Metabolic pathways	0.37549	9	103	12	167	Over	Com_6236_neg Com_1289_pos Com_771_neg Com_185_neg Com_1767_pos Com_23046_pos Com_4584_neg Com_916_neg Com_659_neg	cpd:C00279,cpd:C00408,cpd:C00763,cpd:C00158,cpd:C00019,cpd:C00206,cpd:C02191,cpd:C00299,cpd:C00346
map00240	Pyrimidine metabolism	0.412563	1	7	12	167	Over	Com_916_neg	cpd:C00299
map00310	Lysine degradation	0.412563	1	7	12	167	Over	Com_1289_pos	cpd:C00408
map00400	Phenylalanine, tyrosine and tryptophan biosynthesis	0.412563	1	7	12	167	Over	Com_6236_neg	cpd:C00279
map00230	Purine metabolism	0.497631	1	9	12	167	Over	Com_23046_pos	cpd:C00206
map01210	2-Oxocarboxylic acid metabolism	0.535785	1	10	12	167	Over	Com_185_neg	cpd:C00158

## Sheet: Eth24h vs STS24h_DAMs KEGG
Supplementary Table 7 KEGG enrichment analysis of DAMs in Eth24h vs STS24h
MapID	MapTitle	Pvalue	x	y	n	N	EnrichDirect	MetaIDs	kegg_cpd_id
map00400	Phenylalanine, tyrosine and tryptophan biosynthesis	0.0102572	5	7	41	167	Over	Com_401_pos Com_65_pos Com_8277_pos Com_5309_pos Com_6236_neg	cpd:C00082,cpd:C00463,cpd:C00493,cpd:C00230,cpd:C00279
map00030	Pentose phosphate pathway	0.013983	3	3	41	167	Over	Com_676_neg Com_423_neg Com_6236_neg	cpd:C00198,cpd:C05382,cpd:C00279
map00908	Zeatin biosynthesis	0.0462121	3	4	41	167	Over	Com_3619_neg Com_251_pos Com_2036_pos	cpd:C00020,cpd:C00147,cpd:C00015
map00860	Porphyrin and chlorophyll metabolism	0.0956432	3	5	41	167	Over	Com_55_pos Com_4584_neg Com_8504_pos	cpd:C00025,cpd:C02191,cpd:C00500
map00710	Carbon fixation in photosynthetic organisms	0.14951	2	3	41	167	Over	Com_423_neg Com_6236_neg	cpd:C05382,cpd:C00279
map04075	Plant hormone signal transduction	0.14951	2	3	41	167	Over	Com_15864_pos Com_1355_pos	cpd:C06082,cpd:C08491
map01200	Carbon metabolism	0.158703	3	6	41	167	Over	Com_676_neg Com_423_neg Com_6236_neg	cpd:C00198,cpd:C05382,cpd:C00279
map00230	Purine metabolism	0.22521	4	9	41	167	Over	Com_3619_neg Com_251_pos Com_2044_pos Com_112_pos	cpd:C00020,cpd:C00147,cpd:C00262,cpd:C00212
map01100	Metabolic pathways	0.234806	29	103	41	167	Over	Com_55_pos Com_3344_neg Com_401_pos Com_2810_neg Com_65_pos Com_8277_pos Com_5309_pos Com_1374_pos Com_676_neg Com_11914_pos Com_3619_neg Com_4584_neg Com_6830_pos Com_609_pos Com_251_pos Com_2044_pos Com_15864_pos Com_423_neg Com_6236_neg Com_112_pos Com_916_neg Com_234_neg Com_617_neg Com_1355_pos Com_16_neg Com_2036_pos Com_2474_pos Com_8504_pos Com_4657_pos	cpd:C00025,cpd:C00398,cpd:C00082,cpd:C00601,cpd:C00463,cpd:C00493,cpd:C00230,cpd:C00253,cpd:C00198,cpd:C00429,cpd:C00020,cpd:C02191,cpd:C02140,cpd:C00633,cpd:C00147,cpd:C00262,cpd:C06082,cpd:C05382,cpd:C00279,cpd:C00212,cpd:C00299,cpd:C00275,cpd:C00379,cpd:C08491,cpd:C00089,cpd:C00015,cpd:C03479,cpd:C00500,cpd:C00120
map00670	One carbon pool by folate	0.245509	1	1	41	167	Over	Com_2474_pos	cpd:C03479
map00910	Nitrogen metabolism	0.245509	1	1	41	167	Over	Com_55_pos	cpd:C00025
map00965	Betalain biosynthesis	0.245509	1	1	41	167	Over	Com_401_pos	cpd:C00082
map00052	Galactose metabolism	0.252809	2	4	41	167	Over	Com_16_neg Com_920_neg	cpd:C00089,cpd:C01613
map00130	Ubiquinone and other terpenoid-quinone biosynthesis	0.252809	2	4	41	167	Over	Com_401_pos Com_8672_pos	cpd:C00082,cpd:C17412
map00240	Pyrimidine metabolism	0.364398	3	7	41	167	Over	Com_11914_pos Com_916_neg Com_2036_pos	cpd:C00429,cpd:C00299,cpd:C00015
map00051	Fructose and mannose metabolism	0.431859	1	2	41	167	Over	Com_234_neg	cpd:C00275
map00430	Taurine and hypotaurine metabolism	0.431859	1	2	41	167	Over	Com_55_pos	cpd:C00025
map00520	Amino sugar and nucleotide sugar metabolism	0.431859	1	2	41	167	Over	Com_234_neg	cpd:C00275
map00730	Thiamine metabolism	0.431859	1	2	41	167	Over	Com_401_pos	cpd:C00082
map00750	Vitamin B6 metabolism	0.431859	1	2	41	167	Over	Com_6236_neg	cpd:C00279
map00780	Biotin metabolism	0.431859	1	2	41	167	Over	Com_4657_pos	cpd:C00120
map00901	Indole alkaloid biosynthesis	0.431859	1	2	41	167	Over	Com_3344_neg	cpd:C00398
map00906	Carotenoid biosynthesis	0.431859	1	2	41	167	Over	Com_15864_pos	cpd:C06082
map01212	Fatty acid metabolism	0.431859	1	2	41	167	Over	Com_7581_pos	cpd:C02990
map00040	Pentose and glucuronate interconversions	0.573034	1	3	41	167	Over	Com_617_neg	cpd:C00379
map00071	Fatty acid degradation	0.573034	1	3	41	167	Over	Com_7581_pos	cpd:C02990
map00340	Histidine metabolism	0.573034	1	3	41	167	Over	Com_55_pos	cpd:C00025
map00500	Starch and sucrose metabolism	0.573034	1	3	41	167	Over	Com_16_neg	cpd:C00089
map00592	alpha-Linolenic acid metabolism	0.573034	1	3	41	167	Over	Com_1355_pos	cpd:C08491
map00650	Butanoate metabolism	0.573034	1	3	41	167	Over	Com_55_pos	cpd:C00025
map00902	Monoterpenoid biosynthesis	0.573034	1	3	41	167	Over	Com_3668_pos	cpd:C00808
map00945	Stilbenoid, diarylheptanoid and gingerol biosynthesis	0.573034	1	3	41	167	Over	Com_14864_pos	cpd:C03582
map00950	Isoquinoline alkaloid biosynthesis	0.573034	1	3	41	167	Over	Com_401_pos	cpd:C00082
map00350	Tyrosine metabolism	0.597263	2	5	41	167	Over	Com_4007_pos Com_401_pos	cpd:C06044,cpd:C00082
map00380	Tryptophan metabolism	0.597263	2	5	41	167	Over	Com_3344_neg Com_65_pos	cpd:C00398,cpd:C00463
map01110	Biosynthesis of secondary metabolites	0.894631	21	82	41	167	Over	Com_55_pos Com_3344_neg Com_65_pos Com_8277_pos Com_5309_pos Com_2404_neg Com_14864_pos Com_1892_pos Com_1374_pos Com_8672_pos Com_676_neg Com_3619_neg Com_4584_neg Com_3403_neg Com_15864_pos Com_423_neg Com_6236_neg Com_3668_pos Com_234_neg Com_1355_pos Com_8504_pos	cpd:C00025,cpd:C00398,cpd:C00463,cpd:C00493,cpd:C00230,cpd:C06562,cpd:C03582,cpd:C02906,cpd:C00253,cpd:C17412,cpd:C00198,cpd:C00020,cpd:C02191,cpd:C10945,cpd:C06082,cpd:C05382,cpd:C00279,cpd:C00808,cpd:C00275,cpd:C08491,cpd:C00500
