# Supplementary material for: Metabolome and transcriptome integration reveals insights into the process of delayed petal abscission in rose by STS
Source: Front Plant Sci. 2022 Nov 15;13:1045270. doi: 10.3389/fpls.2022.1045270 (PMC9706100; doi:10.3389/fpls.2022.1045270)
Supplement: Supplementary file 1 [file DataSheet_1.zip › Supplementary Material Presentation/Supplementary Table 9.xls]

## Sheet: Sheet1
Supplementary Table 9 Statistics of the quality data for transcriptome sequencing in 15 samples
Sample	Clean reads	Clean bases(G)	Error rate(%)	Q20(%)	Q30(%)	GC content(%)	Total_map
UT_1	45082650	6.76 G	0.03	97.53	92.87	46.18	39227536(87.01%)
UT_2	43793920	6.57 G	0.03	97.78	93.42	45.88	37981008(86.73%)
UT_3	43237896	6.49 G	0.03	97.92	93.75	45.72	37533546(86.81%)
MOCK24_1	47693864	7.15 G	0.03	97.76	93.36	45.46	41008756(85.98%)
MOCK24_2	44828930	6.72 G	0.03	97.87	93.61	45.89	38797299(86.55%)
MOCK24_3	49234394	7.39 G	0.03	97.79	93.45	45.53	42570273(86.46%)
S24_1	45086550	6.76 G	0.03	97.78	93.44	45.54	38888857(86.25%)
S24_2	47519172	7.13 G	0.03	97.87	93.65	45.97	40854565(85.97%)
S24_3	51624208	7.74 G	0.03	97.6	93.04	45.92	44058292(85.34%)
E24_1	48564352	7.28 G	0.03	97.6	93.04	46.44	42185053(86.86%)
E24_2	49323322	7.40 G	0.03	97.83	93.56	45.85	42609539(86.39%)
E24_3	47526908	7.13 G	0.03	97.71	93.28	45.91	41153829(86.59%)
S_E24_1	51163952	7.67 G	0.03	97.88	93.65	46.14	44169731(86.33%)
S_E24_2	45763192	6.86 G	0.03	97.7	93.23	45.93	39482639(86.28%)
S_E24_3	42677056	6.40 G	0.03	97.8	93.46	45.75	36738217(86.08%)
